# Supplementary material for: DNMBP-AS1 Regulates NHLRC3 Expression by Sponging miR-93-5p/17-5p to Inhibit Colon Cancer Progression
Source: Front Oncol. 2022 Apr 27;12:765163. doi: 10.3389/fonc.2022.765163 (PMC9092830; doi:10.3389/fonc.2022.765163)
Supplement: Supplementary file 1 [file DataSheet_1.zip]

Archive with 61 entries (58 files):
- data/
- data/.DS_Store
- __MACOSX/data/._.DS_Store
- data/experiment/
- data/bioinformatics/
- data/experiment/fig10.xlsx
- __MACOSX/data/experiment/._fig10.xlsx
- data/experiment/.DS_Store
- __MACOSX/data/experiment/._.DS_Store
- data/experiment/fig11.xlsx
- __MACOSX/data/experiment/._fig11.xlsx
- data/experiment/fig9.xlsx
- __MACOSX/data/experiment/._fig9.xlsx
- data/experiment/fig12.xlsx
- __MACOSX/data/experiment/._fig12.xlsx
- data/experiment/figS3.xlsx
- __MACOSX/data/experiment/._figS3.xlsx
- data/experiment/fig13.xlsx
- __MACOSX/data/experiment/._fig13.xlsx
- data/bioinformatics/KEGG.txt
- __MACOSX/data/bioinformatics/._KEGG.txt
- data/bioinformatics/lncRNAexp.txt
- __MACOSX/data/bioinformatics/._lncRNAexp.txt
- data/bioinformatics/lnc unicox.txt
- __MACOSX/data/bioinformatics/._lnc unicox.txt
- data/bioinformatics/clinical.txt
- __MACOSX/data/bioinformatics/._clinical.txt
- data/bioinformatics/mRNAexp.txt
- __MACOSX/data/bioinformatics/._mRNAexp.txt
- data/bioinformatics/.DS_Store
- __MACOSX/data/bioinformatics/._.DS_Store
- data/bioinformatics/miRNAmatrix.txt
- __MACOSX/data/bioinformatics/._miRNAmatrix.txt
- data/bioinformatics/risk nom.txt
- __MACOSX/data/bioinformatics/._risk nom.txt
- data/bioinformatics/miRNA.txt
- __MACOSX/data/bioinformatics/._miRNA.txt
- data/bioinformatics/WGCNApurple.txt
- __MACOSX/data/bioinformatics/._WGCNApurple.txt
- data/bioinformatics/nom uni.txt
- __MACOSX/data/bioinformatics/._nom uni.txt
- data/bioinformatics/nom uniCox.xls
- __MACOSX/data/bioinformatics/._nom uniCox.xls
- data/bioinformatics/WGCNAred.txt
- __MACOSX/data/bioinformatics/._WGCNAred.txt
- data/bioinformatics/lnc risk.txt
- __MACOSX/data/bioinformatics/._lnc risk.txt
- data/bioinformatics/nom multiCox.xls
- __MACOSX/data/bioinformatics/._nom multiCox.xls
- data/bioinformatics/GO.txt
- __MACOSX/data/bioinformatics/._GO.txt
- data/bioinformatics/mRNAsurvival.txt
- __MACOSX/data/bioinformatics/._mRNAsurvival.txt
- data/bioinformatics/network3.txt
- __MACOSX/data/bioinformatics/._network3.txt
- data/bioinformatics/network2.txt
- __MACOSX/data/bioinformatics/._network2.txt
- data/bioinformatics/network1.txt
- __MACOSX/data/bioinformatics/._network1.txt
- data/bioinformatics/geneCoef.txt
- __MACOSX/data/bioinformatics/._geneCoef.txt
