# Supplementary material for: DNMBP-AS1 Regulates NHLRC3 Expression by Sponging miR-93-5p/17-5p to Inhibit Colon Cancer Progression
Source: Front Oncol. 2022 Apr 27;12:765163. doi: 10.3389/fonc.2022.765163 (PMC9092830; doi:10.3389/fonc.2022.765163)
Supplement: Supplementary file 1 [file DataSheet_1.zip › data/experiment/fig10.xlsx]

## Sheet: Sheet1
	Vector	Over-lncRNA
DNMBP-AS1	1.00342	30.4816		A
	1	31.1494
	1.00061	31.5684
FAM87A	0.996744	78.8452		B
	1	77.7027
	0.998065	83.5357
	Vector			Over-DNMBP-AS1			Over-FAM87A			C
0	0.352	0.3596	0.3536	0.3378	0.3353	0.343	0.3237	0.347	0.3433
1	0.5992	0.5952	0.5954	0.362	0.32758	0.3654	0.4846	0.4598	0.4695
2	0.9992	0.9593	0.993	0.4785	0.4491	0.4922	0.7949	0.8007	0.7854
3	1.4252	1.49805	1.4435	0.716	0.72621	0.72326	1.105	1.198	1.144
4	1.9144	1.9887	1.9094	0.8715	0.8231	0.8853	1.5007	1.4834	1.4988
	Vector			Over-lncRNA			D
DNMBP-AS1	1.00342	1.09	1.00061	0.48	0.524	0.44
FAM87A	0.967438	1	1.08807	0.59	0.51	0.54
	Vector			Over-lncRNA			E
DNMBP-AS1	27.81	30.6	29.78	17.16	15.43	14.69
FAM87A	30.023	31.82	32.91	22.96	21.81	23.88
	Vector			Over-lncRNA			F
DNMBP-AS1	1.00342	1.09	1.00061	0.48	0.434	0.42
FAM87A	0.967438	1.1	1.08807	0.67	0.629	0.64
	Vector			Over-lncRNA			G
DNMBP-AS1	0.990034	1.02	1.00161	0.36	0.3209	0.38
FAM87A	0.967438	1.09	0.988065	0.3122	0.34245	0.29834
	Vector			Over-DNMBP-AS1			H
0	0	0	0	0	0	0
1	10	13	15	10	8	9
2	32	48	35	28	30	20
3	245	316	207	115	167	138
4	520	591	467	256	339	287
5	925	1008	880	480	501	412.5
Vector	Over-DNMBP-AS1
380	160
350	130
450	180
