# Supplementary material for: DNMBP-AS1 Regulates NHLRC3 Expression by Sponging miR-93-5p/17-5p to Inhibit Colon Cancer Progression
Source: Front Oncol. 2022 Apr 27;12:765163. doi: 10.3389/fonc.2022.765163 (PMC9092830; doi:10.3389/fonc.2022.765163)
Supplement: Supplementary file 1 [file DataSheet_1.zip › data/experiment/fig11.xlsx]

## Sheet: Sheet1
DNMBP-AS1		Vector			Over-lncRNA			A
	miR-17-5p	1.00342	1	1.00061	0.38675	0.40234	0.413467
	miR-519d-3p	1.00408	1	1.01179	1.01786	0.823541	0.974601
	miR-93-5p	0.996744	1	0.998065	0.556	0.51421	0.58932
	NHLRC3	1.01198	1	1.01039	3.7964	3.71927	3.49918
FAM87A		Vector			Over-lncRNA			B
	miR-16-5p	1.00231	0.928731	1.07425	1.53307	1.48796	1.23399
	miR-17-5p	0.97041	1.02574	1.00463	1.34399	1.16205	1.23685
	miR-195-5p	0.983335	1.0163	1.08925	1.19797	1.19196	0.968171
	miR-424-5p	0.82169	1.00701	1.09936	0.545786	0.686184	0.410845
	miR-497-5p	1.10233	0.982702	0.920188	1.65864	1.39474	1.40444
	miR-519d-3p	1.03114	0.882703	0.920188	1.25864	1.33474	1.44444
	miR-93-5p	1.03766	0.968171	0.99539	0.974905	0.842842	1.06683
	miR-96-5p	0.993092	1.00696	1	1.50525	1.28343	1.23971
	HOXA10	1.03027	0.80478	1.09936	0.085773	0.0736417	0.0602317
	NHLRC3	0.933033	0.933033	1.0487	0.356013	0.260616	0.266093
	miR-NC			miR-93-5p			D
DNMBP-AS1 wt	1.023	0.96672	1.0123	0.56	0.59	0.62
DNMBP-AS1 mut	1.02734	0.958	1.013	0.949	0.892	0.98452
	miR-NC			miR-17-5p
DNMBP-AS1 wt	1.021	0.99672	0.98123	0.45	0.52	0.512
DNMBP-AS1 mut	1.02134	0.998	1.011	0.953	0.898	0.9934
	NCM460			SW480			E
miR-93-5p	1.01649	1	1.01531	1.51684	1.82688	1.64317
miR-17-5p	1.00311	1	0.999603	1.45016	1.83825	1.82283
miR-93-5p	Normal	Tumor		miR-17-5p	Normal	Tumor	F
	1.03	1.52908			1.03	1.68125
	1.03	1.52089			1.03	1.78434
	1.034	1.86534			1.034	1.90285
	1.011	1.7746			1.011	2.02397
	0.987	1.61581			0.987	1.69401
	0.986	1.99535			0.986	1.77868
	0.945168	1.65485			0.945168	1.69534
	0.997033	1.6183			0.997033	1.98888
	0.729973	1.62405			0.729973	1.73092
	0.856018	1.89481			0.856018	2.06329
	1.25116	1.9999			1.25116	1.91489
	1.00526	1.63602			1.00526	1.90572
	1.15276	1.67273			1.15276	1.67955
	0.722538	1.62716			0.722538	1.70903
	0.866137	1.85636			0.866137	2.12199
	0.872772	1.79345			0.872772	1.82768
	1.30648	1.76033			1.30648	1.90482
	1.1687	1.65693			1.1687	1.63858
	0.725075	1.62234			0.725075	1.62764
	1.23295	1.80646			1.23295	2.17346
	1.13814	1.82848			1.13814	1.95071
	1.00979	1.84742			1.00979	2.21395
	1.00399	1.65328			1.00399	1.69502
	1.01659	1.69613			1.01659	1.84247
	1.20178	1.6106			1.20178	1.8094
	1.00267	1.69465			1.00267	1.64445
	0.802569	1.93408			0.802569	1.63423
	0.804815	1.84954			0.804815	1.63149
	0.731337	1.87449			0.731337	2.08322
	1.38217	1.92882			1.38217	2.1644
