# Supplementary material for: DNMBP-AS1 Regulates NHLRC3 Expression by Sponging miR-93-5p/17-5p to Inhibit Colon Cancer Progression
Source: Front Oncol. 2022 Apr 27;12:765163. doi: 10.3389/fonc.2022.765163 (PMC9092830; doi:10.3389/fonc.2022.765163)
Supplement: Supplementary file 1 [file DataSheet_1.zip › data/experiment/fig9.xlsx]

## Sheet: Sheet1
DNMBP-AS1						FAM87A
NCM460	SW480	HCT 116	SW620	HT-29	DLD-1		NCM460	SW480	HCT 116	SW620	HT-29	DLD-1
1.01374	0.159782	1.02871	0.817338	0.857149	0.633254		1.00052	0.594324	1.22467	0.900224	0.843522	0.747265
1	0.206105	1.17189	0.895722	0.772555	0.643532		1	0.693916	1.11896	0.939223	0.887783	0.803951
1.00774	0.192301	1.08171	0.850542	0.873777	0.741987		0.99723	0.614324	1.18278	0.971731	0.825199	0.743229
Normal	Tumor						Normal	Tumor
1.03	0.717861						1.03	0.950369
1.03	0.769647						1.03	0.899051
1.034	0.503444						1.034	0.868372
1.011	0.49782						1.011	0.517183
0.987	0.748694						0.987	0.952589
0.986	0.488981						0.986	0.80932
0.945168	0.788734						0.945168	0.970219
0.997033	0.515597						0.997033	0.854359
0.729973	0.734184						0.729973	0.919869
0.856018	0.406937						0.856018	0.990766
1.25116	0.46037						1.25116	0.574895
1.00526	0.36426						1.00526	0.738161
1.15276	0.754825						1.15276	0.651741
0.722538	0.721151						0.722538	0.640323
0.866137	0.348561						0.866137	0.657337
0.872772	0.426059						0.872772	0.639663
1.30648	0.437816						1.30648	0.93973
1.1687	0.701253						1.1687	0.718538
0.725075	0.754977						0.725075	0.80919
1.23295	0.533479						1.23295	0.884436
1.13814	0.592101						1.13814	0.636497
1.00979	0.386655						1.00979	0.875671
1.00399	0.737527						1.00399	0.508956
1.01659	0.633283						1.01659	1.08502
1.20178	0.344544						1.20178	0.661965
1.00267	0.456386						1.00267	0.607529
0.802569	0.489769						0.802569	0.943435
0.804815	0.664177						0.804815	0.699253
0.731337	0.656222						0.731337	0.516263
1.38217	0.373634						1.38217	0.863605
