# Supplementary material for: DNMBP-AS1 Regulates NHLRC3 Expression by Sponging miR-93-5p/17-5p to Inhibit Colon Cancer Progression
Source: Front Oncol. 2022 Apr 27;12:765163. doi: 10.3389/fonc.2022.765163 (PMC9092830; doi:10.3389/fonc.2022.765163)
Supplement: Supplementary file 1 [file DataSheet_1.zip › data/experiment/fig12.xlsx]

## Sheet: Sheet1
Vector+miR-NC	Over-lncRNA+miR-NC	Over-lncRNA+miR-93-5p		A
0.99243	0.626337	0.760868
1	0.561165	0.879656
1.00297	0.559026	0.863844
Vector+miR-NC	Over-lncRNA+miR-NC	Over-lncRNA+miR-17-5p
0.994403	0.370671	0.742534
1	0.510339	0.788642
0.997505	0.443484	0.891854
	Over-lncRNA+miR-NC			Over-lncRNA+miR-93-5p			Over-lncRNA+miR-17-5p			B
0	0.329	0.331	0.336	0.324	0.327	0.333	0.334	0.339	0.341
1	0.352	0.349	0.351	0.406	0.417	0.424	0.471	0.498	0.462
2	0.428	0.411	0.439	0.555	0.523	0.589	0.687	0.699	0.631
3	0.605	0.613	0.623	0.711	0.742	0.72	0.899	0.901	0.934
4	0.814	0.851	0.832	1.001	1.011	1.038	1.211	1.226	1.245
Vector+miR-NC	Over-lncRNA+miR-NC	Over-lncRNA+miR-93-5p	Over-lncRNA+miR-17-5p		C
0.987	0.25	0.68	0.75
1.04	0.29245	0.64	0.78
0.968065	0.27834	0.63	0.8
Vector+miR-NC	Over-lncRNA+miR-NC	Over-lncRNA+miR-93-5p	Over-lncRNA+miR-17-5p		D
0.967	0.31	0.55	0.7
1.0988	0.33245	0.51	0.71
0.998065	0.35834	0.53	0.78
