# Supplementary material for: DNMBP-AS1 Regulates NHLRC3 Expression by Sponging miR-93-5p/17-5p to Inhibit Colon Cancer Progression
Source: Front Oncol. 2022 Apr 27;12:765163. doi: 10.3389/fonc.2022.765163 (PMC9092830; doi:10.3389/fonc.2022.765163)
Supplement: Supplementary file 1 [file DataSheet_1.zip › data/experiment/figS3.xlsx]

## Sheet: Sheet1
	Vector			Over-lncRNA
miR-106a-5p	0.993205	1	1.00453	0.109317	0.110362	0.107464
miR-122-5p	1.00384	1	0.994879	0.414065	0.482073	0.573671
miR-1297	0.980652	1	0.985515	0.228598	0.228009	0.3138
miR-192-5p	1.00494	1	0.999369	0.344413	0.32021	0.254456
miR-206	0.991047	1	0.982639	1.30488	1.10282	1.03995
miR-214-3p	1.0108	1	0.999295	0.440862	0.393357	0.372237
miR-215-5p	1.02338	1	1.00401	1.40872	1.67231	0.994624
miR-217	1.11057	1	0.991859	0.0734885	0.0792213	0.0632632
miR-372-3p	0.994886	1	0.952206	15.2902	17.9941	21.0863
miR-613	1.00991	1	1.00695	0.116543	0.181467	0.193987
miR-9-5p	1.00853	1	1.00967	1.54977	1.77427	1.79585
	Vector			Over-lncRNA
AKAP11	1.01054	1	0.992649	4.79486	5.11752	5.11817
RB1	1.02185	1	1.0099	3.57161	4.11987	4.34304
SLC7A1	0.992406	1	1.00657	0.392695	0.375924	0.424328
RNF6	1.00202	1	0.991051	1.01976	1.10856	1.17044
FNDC3A	1.00846	1	0.994073	0.513559	0.639265	0.599665
NFIC	1.00736	1	0.994969	2.02068	2.09252	2.33278
DOCK9	1.00018	1	1.00242	0.0573278	0.0599012	0.0497371
DACH1	0.996166	1	0.995884	9.07224	8.26424	10.5838
MBNL2	0.991742	1	1.00071	0.344935	0.349364	0.439062
SERINC5	0.999234	1	0.999885	0.0813832	0.0747359	0.0711277
KLF5	0.990411	1	0.997841	0.191331	0.191473	0.186536
