# Supplementary material for: DNMBP-AS1 Regulates NHLRC3 Expression by Sponging miR-93-5p/17-5p to Inhibit Colon Cancer Progression
Source: Front Oncol. 2022 Apr 27;12:765163. doi: 10.3389/fonc.2022.765163 (PMC9092830; doi:10.3389/fonc.2022.765163)
Supplement: Supplementary file 1 [file DataSheet_1.zip › data/experiment/fig13.xlsx]

## Sheet: Sheet1
	miR-NC			miR-93-5p			B		Normal	Tumor	E
NHLRC3 wt	1.00672	0.97987	0.98643	0.673	0.612	0.634			1.03	0.6982
NHLRC3 mut	1.01134	0.988	1.0802	0.9654	0.9787	0.96334			1.03	0.714
									1.034	0.5509
	miR-NC			miR-17-5p					1.011	0.512
NHLRC3 wt	1.021	0.99672	0.98123	0.45	0.4153	0.4873			0.987	0.778
NHLRC3 mut	1.02134	0.998	1.011	0.953	0.898	0.9934			0.986	0.5235
									0.945168	0.904
Vector+miR-NC	Over-lncRNA+miR-NC	Over-lncRNA+miR-93-5p	Over-lncRNA+miR-17-5p		C				0.997033	0.648
1.00581	3.69269	1.66047	1.66802						0.729973	0.6831
1	3.97652	2.67049	1.63413						0.856018	0.5531
1.00738	4.56966	2.60073	1.53743						1.25116	0.532
									1.00526	0.523
NCM460	SW480		D						1.15276	0.703
0.99834	0.392667								0.722538	0.603
1	0.458339								0.866137	0.691
0.995493	0.471314								0.872772	0.6289
									1.30648	0.641
									1.1687	0.624
									0.725075	0.613
									1.23295	0.633
									1.13814	0.603
									1.00979	0.742
									1.00399	0.703
									1.01659	0.63503
									1.20178	0.668
									1.00267	0.541
									0.802569	0.551
									0.804815	0.643
									0.731337	0.6937
									1.38217	0.605
