# Supplementary material for: DNMBP-AS1 Regulates NHLRC3 Expression by Sponging miR-93-5p/17-5p to Inhibit Colon Cancer Progression
Source: Front Oncol. 2022 Apr 27;12:765163. doi: 10.3389/fonc.2022.765163 (PMC9092830; doi:10.3389/fonc.2022.765163)
Supplement: Supplementary file 1 [file DataSheet_1.zip › data/bioinformatics/KEGG.txt]

ID	Description	GeneRatio	BgRatio	pvalue	p.adjust	qvalue	geneID	Count
hsa04390	Hippo signaling pathway	3月12日	157/8040	0.00141187	0.00141187	0.057960962	7533/154796/10413	3
hsa04213	Longevity regulating pathway - multiple species	2月12日	62/8040	0.003674461	0.003674461	0.075423139	8660/1979	2
hsa05206	MicroRNAs in cancer	3月12日	310/8040	0.009637181	0.009637181	0.131877207	8660/10253/6541	3
