# Supplementary material for: DNMBP-AS1 Regulates NHLRC3 Expression by Sponging miR-93-5p/17-5p to Inhibit Colon Cancer Progression
Source: Front Oncol. 2022 Apr 27;12:765163. doi: 10.3389/fonc.2022.765163 (PMC9092830; doi:10.3389/fonc.2022.765163)
Supplement: Supplementary file 1 [file DataSheet_1.zip › data/bioinformatics/lncRNAexp.txt]

id	AC011899.3	LINC02344	SH3TC2-DT	AP005131.3	AC074044.1	AL590822.2	LBX2-AS1	LINC02641	AC007952.2	AP000787.1	FER1L6-AS1	SHANK2-AS3	AC104574.2	GSN-AS1	WDR11-AS1	AC079915.1	Z83843.1	AC244090.3	AC130650.2	AC006213.4	AC104031.1	AL360091.1	AC010931.1	AL513327.1	LINC02594	Z84485.1	AC105942.1	AC103810.2	AL356488.2	AL162412.1	LINC02109	LINC01915	AC004672.1	LINC00892	LINC01267	LINC02018	ARF4-AS1	AP001094.2	AC103706.1	AP001020.3	AC106028.3	AL512631.1	MIR302CHG	AC139530.1	AP003559.1	AC012676.3	AC010680.2	AL079303.1	ITCH-IT1	AL606834.2	AP000692.2	MYO16-AS1	AL591222.1	RNF217-AS1	AL162171.3	AC008149.1	THRB-IT1	AL133245.1	AC005699.1	LINC02026	AL031055.1	AC105206.1	AC010967.1	AC018541.1	AC106873.1	LINC02416	SNHG18	AC011676.1	MIR181A2HG	MRTFA-AS1	AC002091.1	AC023825.2	AL139424.1	AC021491.2	AC126773.6	EMSLR	AC098484.2	AL583810.1	AC008759.2	AC022893.3	AC116424.1	BX284668.5	AP000350.6	AL392046.1	AL031320.2	AP000223.1	AL121672.2	AC018645.3	AL031595.2	COMETT	AL137847.2	LINC02672	CBR3-AS1	AC098851.1	AC025280.1	AL592435.1	AC122129.1	AP005329.1	AL138720.1	LINC01694	LINC01346	AC068790.3	LINC01558	AC092435.3	AC009495.3	LINC01023	MEG3	LINC00640	LINC01232	AL031651.2	AC078883.1	AC024075.3	LINC02806	AP002907.1	AC093157.2	AC124242.1	AL162258.2	AL442125.2	AC079015.1	FLVCR1-DT	AC022296.4	AC119674.1	HOTTIP	AL158196.1	SCOC-AS1	AC026355.2	AC005076.2	CCDC84-DT	DOCK8-AS1	B3GALT5-AS1	AL137244.1	AC010624.1	AC015922.2	LINC01634	TMEM252-DT	MIR205HG	ALDH1L1-AS2	SEMA6A-AS2	AL390719.2	CERNA1	AC114341.1	AC245884.1	H2AZ1-DT	GRHL3-AS1	AC011446.1	AL139022.1	AC024475.1	AL138724.2	MIR924HG	AC009962.1	AC115522.1	AC051619.6	SND1-IT1	AC006206.2	AL671710.1	AC091132.2	AC009119.2	AC098484.1	AC108102.1	AC007368.1	VIPR1-AS1	AC133550.3	AC019205.1	AL137003.1	AC097532.2	AC068338.3	MIR222HG	FOCAD-AS1	AL133523.1	AL365330.1	AC026336.3	AC008629.1	SLC16A1-AS1	AL359880.1	AC010463.3	AL359232.1	NEXN-AS1	AC079907.1	AC131934.1	HOXA-AS2	AL606491.1	AC004706.1	LINC00624	AL590560.3	NAALADL2-AS3	AC092691.1	AL365318.1	AL512625.2	EP300-AS1	AC092839.2	AGAP1-IT1	AC093159.1	LAMTOR5-AS1	AC073592.1	AL135902.2	AC021086.1	AL353804.1	AC007570.1	LINC01659	AC131571.1	BACH1-IT3	AP002812.2	FBXL19-AS1	AC132219.1	MBNL1-AS1	AC010331.1	AC079313.2	BCAR3-AS1	AC005014.2	AC133106.1	AC004494.1	AC093752.2	AC106886.2	LINC01303	SCAT8	AL732292.2	AC114730.2	AL356752.1	CRPPA-AS1	AC025031.3	AC068473.3	AP001107.3	AL021707.2	AC083805.2	AP001610.2	AC008514.1	AL606760.1	AP003419.2	NADK2-AS1	AL049871.1	AC093510.1	AC120498.9	AL136304.1	AC025539.1	AC092384.2	AL590006.1	U62317.2	MYCNOS	SPINT1-AS1	AC069277.1	SERTAD4-AS1	AC009283.1	ARHGEF9-IT1	COA6-AS1	AL596202.1	AC112496.1	AC092162.2	LINC01603	ALG14-AS1	AC092944.1	AL137186.2	AC026894.3	USP27X-AS1	AL110115.2	LINC02550	AL021707.6	AC068888.1	MIR31HG	AC005523.1	AC084871.2	AL008723.2	AC022819.1	AC016705.2	AC063965.2	AL133342.1	AC004156.1	LINC02605	LINC01096	AC018685.2	AC020915.2	AC003991.2	AL512343.2	LINC00304	AC010504.1	MED8-AS1	FAM230I	AC067817.2	AC012123.1	PRKAR2A-AS1	AL606760.2	AC008395.1	AC023510.2	Z82217.1	AC135279.4	AC026150.4	AL121658.1	ABCC5-AS1	AC048344.4	ZNF793-AS1	AC008738.2	AC138932.6	PRKCE-AS1	CCDC28A-AS1	LINC02078	AC093110.1	LINC01409	AC004854.2	AC009118.2	AL391422.4	LINC02528	AC079145.1	AC068724.2	AC092127.1	LINC02404	AC011676.2	MIR194-2HG	LINC01376	AC007686.3	AL445183.2	AL138960.1	LINC00384	AL035252.3	ZFHX4-AS1	AC087289.5	KDM2B-DT	AL607028.1	AC007114.2	TSPOAP1-AS1	AL354694.1	AL133406.2	AL391244.2	AL353653.1	AL136295.6	AC010422.4	AL357054.4	AL391097.1	DLEU2	LINC00235	AC010595.1	AL512506.1	LINC02613	AL157402.2	LINC01121	AC005013.1	RARA-AS1	AC009075.1	AC025419.1	AC131159.1	AC004160.1	AC092723.1	FSIP2-AS2	AC008937.3	LINC01811	AL807757.1	SAPCD1-AS1	AC112484.1	AC084782.3	AC015802.4	AP000897.1	AC005344.1	AC009118.3	AC022101.1	AC092894.1	ZFHX2-AS1	FOXD3-AS1	AC093151.2	AC012508.2	CYP4A22-AS1	UNC5B-AS1	AL121574.1	AC002064.3	AC016747.1	AC013400.1	AL136528.1	AC090337.1	AC010983.1	TM4SF1-AS1	LINC00526	RAD51-AS1	AC125611.4	AC073352.1	LINC02198	PRKAR1B-AS1	AC073195.2	PIK3CD-AS2	AC079336.3	ERICH6-AS1	AC007370.2	AL512652.1	AC092574.1	LINC00211	AL034349.1	AC136475.9	AL024507.3	AC131235.4	AC118758.3	AP002852.1	AC090164.2	ZNF528-AS1	AC112206.2	AL358472.2	AL161785.1	AC097634.3	NRAD1	AC018761.3	LINC00467	AL499627.1	DISC1FP1	AC004637.1	AP000897.2	SRRM2-AS1	AC108010.1	AL139288.1	AP001462.1	AF131215.4	LINC01871	FAM87B	AC108488.1	AC009812.3	AC100810.1	AL121759.1	LINC02395	AC017100.1	AL358334.3	AL158071.5	AC027020.2	AL031008.1	AC097381.1	FP325332.1	AL357874.1	FLG-AS1	AL357568.1	AL118505.1	AL021707.8	LINC02273	STK4-AS1	AC009019.1	CDK6-AS1	AP001189.3	AC112503.2	DNAH17-AS1	DACT3-AS1	SMILR	AL096870.2	AC010336.2	AL008633.1	AC105411.1	AC093904.4	AC022509.2	SATB2-AS1	AC007688.3	AL359091.3	Z84723.1	AC020891.3	AP000446.1	FAM225B	AC105460.2	AC012360.1	AL035071.2	AC090186.1	AC015983.2	PPP1R12A-AS1	CACNA1G-AS1	AL359853.1	AC009053.3	AC108472.1	ZSCAN16-AS1	AC011523.1	AC006435.2	LINC00987	AC027796.1	AC087683.2	DLGAP1-AS2	LINC01132	AC090971.3	AP000654.1	AL450998.3	NRIR	AL356234.2	AC005840.4	AC116351.2	AL122058.1	EPS15-AS1	AC105345.1	AL138895.1	AC044802.1	AC012645.4	AC011825.4	AC131971.1	EGOT	AC008734.1	AL137847.1	AC120042.1	AC087392.3	LINC00487	AC025164.2	LINC01480	EDRF1-AS1	AC010226.1	TMEM44-AS1	AC108063.1	AC141930.1	BIRC6-AS1	Z82188.2	LINC01970	ZBTB20-AS3	AC073326.1	LINC00939	AP000662.1	LINC01772	AC008667.3	AL355432.1	AC067945.2	POC1B-AS1	AC246793.1	AP003467.1	AL606537.1	AC244197.2	AC007938.3	EMX2OS	AC114980.1	AL449106.1	LRRC2-AS1	AC083799.1	AC108134.4	LINC01287	AC007365.1	AC087241.2	AC004490.1	AC010615.2	AL109614.1	LINC00654	LINC01133	AC009135.1	AL033527.3	AL513320.1	AL031600.1	AC090181.2	AC010531.3	NALT1	SH3BP5-AS1	AC091729.3	AC000120.2	AC006116.6	FAM41C	AC012313.3	GRTP1-AS1	AP001351.1	LINC00242	AC124068.2	FAM230G	AL645941.1	AC008115.3	AC090617.5	AC096708.2	CELF2-AS2	LINC00607	AC092120.1	AC011468.1	AC138956.2	AC073957.1	AC079921.1	PICSAR	AC093249.2	LINC00342	AL162724.2	MAP3K20-AS1	TTTY14	AC024933.1	AC120036.4	HAGLROS	AC233280.1	AL139349.1	AC110772.1	LGR4-AS1	HOXB-AS3	AC138811.1	DCXR-DT	AL049840.4	AC087286.2	HIF1A-AS3	AC008906.2	AL353708.1	AL035458.2	LINC02747	TTC28-AS1	AL020994.1	LINC00592	SOS1-IT1	AL590723.1	CACNA1C-AS2	ZNF197-AS1	AC064836.2	AC011773.1	LNCSRLR	AC080013.1	AC058791.1	AC008105.1	L29074.1	DIAPH2-AS1	AC090197.1	AL356417.2	HMGA2-AS1	AC018695.3	AC083805.1	LNCAROD	AC007622.2	AL360091.3	AL451050.2	LINC01825	LINC00920	LINC02158	AC092171.1	IBA57-DT	AC211433.2	MESTIT1	AC011601.1	LINC02412	AC131097.2	NHS-AS1	LINC00899	AC073349.1	AL137779.2	Z69666.1	AC093752.3	H19	DDX59-AS1	AC093157.1	AC117382.2	AL353807.2	AC107214.1	WDR86-AS1	AC099811.4	SRGAP3-AS2	AC102953.2	LINC02608	RNF213-AS1	ERVE-1	LINC01001	AL732314.8	AP001372.2	AC109439.1	AC044849.1	SLC25A5-AS1	RNASEH1-AS1	AC009269.5	AL513542.1	AL049820.1	AC105046.1	AC011477.3	AC036176.3	MIR3659HG	AC245128.3	ARRDC1-AS1	ELF3-AS1	AC135586.2	CASC16	AC025031.1	PTPRG-AS1	AC002398.2	FRY-AS1	AC018682.1	AC008883.2	ZBTB44-DT	LINC01170	LINC02749	LINC00626	AC073569.1	LINC02268	AL355076.2	SIAH2-AS1	PRICKLE2-AS3	AP003071.4	LINC00574	AC007277.1	AC009119.1	AL117382.2	AL606970.3	AC004947.1	USP2-AS1	AL035665.1	LINC01725	AL451165.2	RNF157-AS1	AC145423.3	AL731537.1	AL109936.3	AC100826.1	AL358072.1	UBXN10-AS1	BICRA-AS1	AC244205.1	AL022316.1	AC016586.1	MCCC1-AS1	SPON1-AS1	AC116913.1	AP000790.1	LINC02637	AP000350.5	AL442128.2	AC022211.4	LINC00578	AC244517.1	AC120114.1	AC005324.5	AC009464.1	AC138696.2	LINC01258	DIAPH1-AS1	LINC00571	KTN1-AS1	AL160408.1	AC067817.1	AL592211.1	AL136307.1	AL590666.1	AL022341.2	IL6-AS1	TNRC6C-AS1	AC011466.1	AC092301.1	N4BP2L2-IT2	AC040160.1	CRTC3-AS1	STARD13-IT1	AC099778.1	AC087477.2	AC010457.1	DOCK9-AS1	LINC02408	MTUS2-AS1	AC117383.1	RASSF8-AS1	AC104113.1	AL139260.2	LINC01273	LINC02861	AC138230.1	AC092756.1	AC009102.2	AC099811.3	MANCR	AC005005.3	AC135050.1	RASA2-IT1	AC243773.2	BNC2-AS1	RHOA-IT1	AP000253.1	LINC02541	AC023983.1	AC073130.1	LINC00629	AC008897.3	LINC01473	CYTOR	AC113398.2	AC107223.1	AC016866.2	AC007406.5	RRS1-AS1	AL139147.1	AC002070.1	AC068196.1	AC027307.2	AP000866.2	GCSIR	GATA2-AS1	AC007613.1	AL355488.1	LINC02575	AC104564.5	AC118344.1	LINC01134	AC018809.2	AC078777.1	AC124254.2	AL133370.1	LINC01561	LINC01484	LINC01531	XACT	LINC00523	AC104964.4	ZNF433-AS1	AC007878.1	AC004865.2	AC068722.2	LINC01465	AP001626.1	AC022272.1	SYNPR-AS1	ABALON	AC007938.1	AC090809.1	AC009107.2	AC002511.1	AC005740.3	AL132655.1	LINC02354	AL359636.2	AL138767.3	LMCD1-AS1	AL158151.4	AC005332.6	AC092687.3	TONSL-AS1	AC026356.2	HORMAD2-AS1	AC013553.4	AC007431.2	AC005746.2	AC025030.2	AC025287.2	AL445490.1	AC016866.1	GACAT2	UVRAG-DT	AL359317.2	IDH1-AS1	AP001033.3	LINC01359	AC012186.2	AC007608.2	AC104109.4	AC105206.2	CAVIN2-AS1	AL606760.3	RBMS3-AS2	AL512303.1	AC079866.2	LINC02587	DENND5B-AS1	AC063944.1	LINC02783	AL645568.1	CSE1L-AS1	AC020915.3	AC073896.2	AC073314.1	AP001318.2	AC145207.8	AC015712.7	AC105429.1	AC087392.4	CTBP1-AS	BRWD1-IT1	AC015802.1	LINC02820	AL034550.2	FAM13A-AS1	AC093567.1	AL157932.1	AC026362.1	THUMPD3-AS1	TMEM254-AS1	AC010307.2	AC002116.2	AL442067.1	AC006064.2	GNA14-AS1	SZT2-AS1	SEMA3F-AS1	NUTM2B-AS1	AC020907.4	AC005070.3	LINC00412	PURPL	AC011491.2	AC027130.1	AC090340.1	AC005034.3	AC060780.1	AC064836.1	AL354920.1	AL008729.2	LINC00886	AC010210.1	LINC01748	AC064874.1	AC107068.1	LINC01504	WNT5A-AS1	LINC02675	DOCK9-DT	AL355312.4	AC019186.1	AC126773.4	AL033384.1	PTOV1-AS1	AL355490.2	LINC02846	AC022540.1	AC012501.2	NFYC-AS1	Z82243.1	CU633906.2	AC005034.6	AC091100.1	AC107982.3	AC009065.2	AC254633.1	AL161669.3	AC092368.3	AC016747.2	NEAT1	HDAC11-AS1	AC022613.2	AC006967.3	AC006480.3	AL592494.2	ECI2-DT	LINC00667	AC020913.2	AC002306.1	AC105118.1	AC018638.7	AC008870.3	AC008635.2	AL133551.1	AC124016.2	AC108136.1	AC147651.1	AL731533.2	LINC01011	LINC01828	KCNK15-AS1	AL024498.1	AL031775.1	AC121338.2	LNCOC1	PBX1-AS1	AC068389.3	AL138889.1	AC063948.1	AP002812.5	AP001025.1	AP001922.6	LINC01098	AP001793.1	AL049795.1	LINC01675	AC113143.1	AC078993.1	NCKAP5-AS2	LINC01797	AC079209.2	AC027288.1	MIR3936HG	PTPRD-AS1	AC104809.1	AC080112.2	LINC00476	CREB3L2-AS1	AP002807.1	LINC02582	ADIRF-AS1	AC021739.5	AC007601.1	LGALSL-DT	AC104534.1	AC009061.2	AC006449.3	TRBV11-2	AC022784.6	IL12A-AS1	AC025871.2	AC079834.2	AC016949.1	LINC02293	AL022323.3	AC091132.5	AP002761.1	LINC02285	AF186192.1	ZNF630-AS1	AC002310.1	HIPK1-AS1	AC087379.1	LINC00639	LINC00662	AC022537.1	AL137009.2	AC025244.1	THAP7-AS1	AC108704.1	AL603832.1	AC007663.3	AC009902.2	AC114291.1	LINC01322	LINC01615	AL354919.2	LINC02678	HM13-AS1	AC008663.2	LINC02356	AC021237.1	MPRIP-AS1	ST8SIA6-AS1	CU638689.4	MIATNB	AC115618.1	AC004816.1	GSEC	AC024361.2	AC011476.3	AC005393.1	AC148477.2	MYADM-AS1	AL132656.3	AL159169.3	AC023830.3	AC005096.1	AC025154.2	PCAT14	AC009054.1	AP001437.1	AC018521.5	AP001527.2	MIF-AS1	AC019118.1	AP005262.1	PAXIP1-AS1	LINC01993	AC016575.1	AP001330.4	AF230666.1	AL445250.1	FAM201A	LINC02610	SMIM25	AC091806.1	AC090515.5	AP006621.4	AC024075.2	AL050343.2	AC010547.2	AC090970.2	LINC01503	AC132938.2	AC007608.3	AC009022.1	CYP51A1-AS1	AC002553.1	AC125793.1	AC109361.2	AL158835.2	AC009093.5	LINC02454	AC009690.2	AC129926.1	AC005479.2	AC093525.7	MSC-AS1	AC096734.1	AC012313.8	AC046143.2	AP001439.1	AC125257.1	AC026369.2	NINJ2-AS1	AC135012.3	LINC01534	AC073575.3	AP001596.1	AC005828.5	AC012485.2	AC093864.1	AC135803.1	AL133520.1	PCAT1	AC097717.1	SHANK2-AS2	AC008522.1	AL139353.2	AL354733.2	AC015660.1	RNF139-AS1	AL138966.2	AC007952.6	LURAP1L-AS1	AC106028.2	AC124276.2	AL354760.1	AC091153.2	MIR4458HG	AC015712.2	LINC01410	AC040162.3	AC239800.2	AC090587.1	AC090150.1	LINC02701	AC116535.2	U52111.1	AC073529.1	AC012467.2	AC008115.4	FAM225A	ARRDC3-AS1	AC019197.1	AC124319.1	AP000442.1	C9orf163	AC010654.1	MSH2-OT1	AL391883.1	AC008033.3	PKIA-AS1	AC117834.1	ACTA2-AS1	SAP30L-AS1	LINC02538	AC135782.3	LINC01187	AL021391.1	LINC02365	AC023157.2	AC012557.1	AC034213.1	C5orf66-AS1	PAXBP1-AS1	GNG12-AS1	AL353771.1	AC007448.4	AC005391.1	LINC01521	AC104024.1	AL121672.3	AC090241.3	AL445985.1	AC104407.1	ASH1L-AS1	AC010789.1	AL139300.2	AC020661.2	AC097625.1	TXNDC12-AS1	LINC02470	AL355482.1	C15orf56	MATN1-AS1	LINC02753	IQCJ-SCHIP1-AS1	AL135818.1	LINC01852	LINC02688	AL121890.4	AC120498.8	AC034229.4	LINC01910	AL110115.1	HHIP-AS1	LATS2-AS1	AL365271.1	AC020911.1	AL031847.1	PDE9A-AS1	NBAT1	AL592114.3	AC107958.2	AC103591.3	AC025031.4	PLCG1-AS1	AL355297.2	AC087501.4	CR559946.2	AC011450.1	AL035078.1	AL591806.1	SCAT1	AC245100.1	AC026992.2	AC002480.1	AC090912.2	AC087284.1	LINC02391	AL023581.2	MALAT1	AL158166.2	AL645504.1	ZNF649-AS1	AP000786.1	AC099518.2	AC026401.2	AL354993.2	AL354793.1	AC147067.2	AC087239.1	AL021878.2	AC005021.1	AL035634.1	AL031428.1	LINC02603	HCG18	LYST-AS1	LINC00299	AC025176.1	AC073263.1	AL109659.2	ITGB5-AS1	NDUFB2-AS1	AC007728.3	ITPRIP-AS1	HPN-AS1	AC007556.1	AC132872.3	AL133215.1	ASB16-AS1	AC017074.1	SMARCA5-AS1	PINK1-AS	AC006557.1	AC092720.1	AL357033.3	AL161772.1	AC093895.2	LINC00243	AC068790.4	PRKCZ-AS1	AC132938.3	AC024588.1	AC021188.1	AC104794.4	CCDC13-AS1	AC000061.1	LINC02080	SNTG2-AS1	AC092718.4	NCOA7-AS1	AL022311.1	AL844908.1	FRG1-DT	AC087501.1	AC091544.4	AL137246.1	AC136475.2	AC138932.3	AL138831.2	AC115102.1	AC117500.2	AC109809.1	DLG3-AS1	AC009148.1	LINC01630	AC105137.2	FO680682.1	AL355312.3	AL355102.4	LINC02154	AL031282.2	AC118555.1	AC005224.3	AL031963.3	AL445931.1	AC023355.2	SEMA6A-AS1	USP30-AS1	AC073052.1	AL583722.1	AC011405.1	AC116345.1	RRN3P2	AP001107.8	BTG3-AS1	AC016644.1	AC009704.2	AC130456.2	AC023983.2	LINP1	AC113346.1	CSTF3-DT	AC073320.2	AL033397.2	DANCR	LINC00427	AC005480.1	AC005261.1	ST20-AS1	MID1IP1-AS1	AC019131.2	ZNF436-AS1	AC036176.1	AL136162.1	AP002498.1	C22orf34	LSAMP-AS1	Z93930.3	AC090229.1	ST7-AS1	AC012236.1	AC093788.1	AC090115.1	AC005546.1	AL109811.2	AC013731.1	AC005281.1	LINC00519	AC124276.1	ENO1-AS1	AC008050.1	GRK5-IT1	IGFBP7-AS1	AC007750.1	LINC00847	AC011461.1	AC254629.1	LINC02525	FAM135A-AS1	AC092828.1	AL356740.2	AL133243.1	AC093849.1	AL162727.1	AF129075.2	LINC02866	AC012313.5	AL731577.1	AC114956.1	AL137782.1	AL365226.1	AP000692.1	AC069234.4	LINC01952	AL133371.2	AC087857.1	AC124069.1	AC093817.1	SLC26A4-AS1	AC063943.2	AC016405.3	LINC01962	AC007114.1	AC006942.1	AC016745.1	MIR4453HG	F11-AS1	SNHG11	MIR34AHG	LINC00337	AC011352.3	Z92544.1	AC073283.1	AC008543.3	AC108463.2	AL031666.1	AC016727.1	FGF10-AS1	MORC2-AS1	AC012555.1	MACORIS	AC129507.4	AL360169.2	AC137834.2	AP001469.3	PROX1-AS1	PLBD1-AS1	AL158163.1	AC006026.3	LINC01285	LINC01150	AL158834.2	AC130650.1	CFLAR-AS1	AL355102.1	FBXW7-AS1	ZNF32-AS2	LINC02100	SILC1	AP001266.2	AC109460.1	AC067852.3	AC136424.2	AL118506.1	AC005363.2	AC084782.2	AC012065.3	AC009275.1	LINC01980	AC114488.1	AC011939.2	ERI3-IT1	AL353764.1	PLUT	DLEU1	SMC2-AS1	AP005482.2	AL845552.2	AC016245.1	AL121894.2	AC109597.1	AC011825.2	MRPS30-DT	HOMER3-AS1	AL133445.2	AC008537.2	LINC02036	LINC02300	AC002401.3	AP000763.3	AL356740.1	AC104521.1	AC022915.2	AC016405.2	HCFC1-AS1	AC020656.2	AL139352.1	Z99127.1	AC010536.2	AC005387.1	AC106820.3	MAP3K14-AS1	AC005410.2	LINC01080	AC010719.1	DIAPH3-AS2	LINC02427	AC147067.1	AL358394.2	FAM3D-AS1	NAMA	AC245297.4	CRNDE	AC023509.2	AC084757.3	AC112491.1	AC138649.1	CADM3-AS1	UBOX5-AS1	AC009480.1	AC012404.2	AC090578.2	AL031058.1	AL356481.2	LANCL1-AS1	AC244100.4	AP003392.5	AC022400.6	AC036222.3	LMO7-AS1	SATB1-AS1	USP12-AS2	AL133320.2	AC004080.2	AL158212.2	AC069272.1	AC105020.5	AP000759.1	LINC01366	LINC00893	Z97192.1	FAM160A1-DT	AC021205.3	AC015802.5	AC116158.1	AC016907.2	AC010319.4	CFAP61-AS1	AL117336.2	AC061975.7	SLC25A21-AS1	TNFRSF10A-AS1	PLAC4	AL512413.1	AL390783.1	LINC01278	AC007728.2	AC087749.1	LINC00940	AC007128.1	LINC01119	AL162584.1	LAMC1-AS1	AC027228.1	LINC01844	LINC00482	LINC01684	AC053513.2	AC079848.1	LINC00884	VAC14-AS1	AC016571.1	AC114321.1	AC013452.3	ZNF426-DT	Z99289.3	NCMAP-DT	AL137058.2	AL591721.1	AC148476.1	AL158206.1	LINC00271	AC007773.1	AL118556.2	AC092164.1	GHET1	AC069200.3	LINC00200	CAMTA1-DT	AL121772.1	LINC01511	AC100814.2	AP001381.1	LINC02487	AC073254.1	AL807757.2	AC084864.1	AL513123.1	AC004908.2	LINC01124	AL049840.2	AL035661.1	AL512408.1	SNHG22	AC073342.1	AC073115.2	COL4A2-AS2	LRRC52-AS1	AC116036.2	LINC01638	AL662890.1	AC002347.1	AC084117.1	MRPS9-AS2	AC104695.3	AC114401.1	ATP2A1-AS1	AC016831.1	AL606534.1	AC093495.1	AC099518.1	AC009021.2	AP001528.1	PDE11A-AS1	LINC01140	AC023024.1	Z97200.1	TMEM132D-AS1	LINC01738	AL160286.2	AC012150.2	AC007272.1	AC104964.2	LINC01948	CATIP-AS1	AL161421.1	AL138689.1	MAN1B1-DT	AC034102.5	AC073842.1	AL592429.2	LINC01413	AL157400.3	AP001269.1	AC010173.1	LINC-PINT	AC006252.1	AC027243.2	LINC02489	EGLN3-AS1	AC091057.3	MIR3142HG	LINC00398	LINC01252	AL662844.4	AC131953.2	AC010300.1	AC005841.1	AC083841.1	AC007032.1	AL645939.5	LINC00955	AC092436.3	AC091180.3	AC078880.3	PDCD4-AS1	AC116552.1	AC023794.2	AC008750.1	AC009486.1	AL606834.1	AC017033.1	LINC00943	LINC01081	AC027243.3	C21orf62-AS1	AL031985.3	LINC02762	ERVK13-1	AP000919.1	AC244093.3	AC008771.1	AC010525.1	STARD4-AS1	AC087854.1	MIRLET7A1HG	AC100839.2	AL157871.5	LINC00355	AP003086.1	AC079385.1	AC011747.1	AL450263.1	LINC01063	LINC00452	LINC02696	AC116914.1	AL137802.2	AC100793.4	AP003059.2	AC092118.1	ZNF22-AS1	AC011445.1	AC092802.3	PRMT5-AS1	AC064875.1	AC009542.1	LINC01816	AC004241.3	AL583810.2	WARS2-AS1	LINC01055	AC078802.1	AL021707.3	LINC00460	Z95115.1	AC005912.2	U62631.1	AC073842.2	AC005837.1	LINC02050	COX10-AS1	AC015921.1	AL391807.1	IGF2BP2-AS1	MAGI1-AS1	BX470102.1	AL355613.1	AC006213.3	AC026358.1	AC104823.1	AC055811.3	HOXA11-AS	AC087222.1	ARHGEF38-IT1	AC008467.1	AP000350.7	AC104984.4	LINC02709	AC104971.3	AC090527.4	Z68871.1	AC010320.3	AC083809.1	AC104187.1	AL135786.2	LINC01431	TARID	MAMDC2-AS1	AC016877.3	STK24-AS1	AC055764.1	AC132872.2	AC068631.1	AC079160.1	AL590764.1	AC079466.1	LCMT1-AS1	AC110491.1	AP4B1-AS1	AL162741.1	AC011479.4	AL355574.1	AC108693.2	AC004241.2	AL390066.2	AC005550.2	OGFR-AS1	AL138921.2	AC010754.1	AL356056.2	AC108865.1	AC080013.3	AC004801.6	ATXN2-AS	AC004466.2	AC010761.1	AC087257.1	L3MBTL4-AS1	TEX41	AC020908.3	SLC7A11-AS1	AP001486.2	AC008781.2	AC068888.2	AC107398.3	AL662791.1	AL359397.1	AL135791.1	AC008937.1	AL161729.2	LINC02864	MIR193BHG	AC022007.1	AC006059.1	AC145285.3	CPB2-AS1	AADACL2-AS1	AL031716.1	AC092969.1	AC106028.4	AC027319.1	DDN-AS1	DCST1-AS1	AC002456.1	AC139491.2	LINC02023	AC006157.1	AL137786.1	AL392172.1	AL096865.1	AL133467.1	AC095057.3	AC099066.2	ZNF529-AS1	AC083843.3	AC092171.2	AGAP2-AS1	COL4A2-AS1	GPR1-AS	AC136475.1	LINC02188	PARD3-AS1	LINC00996	LINC02432	AC026979.1	AC025580.3	AC021491.4	AL157931.1	AC005253.1	HHLA3-AS1	AL138976.2	AC139100.2	AL445524.1	AL139241.1	AC254562.3	AL031710.2	AC107464.2	AL035409.1	LINC02033	AC011352.1	AC104653.1	PRKCA-AS1	AC009403.1	LINC00618	AP003680.1	PCOLCE-AS1	MACROD2-IT1	AC118553.1	AL359091.4	AL139123.1	OPA1-AS1	EML4-AS1	AC092902.2	GASAL1	AL033384.2	AL158163.2	AC005670.3	DTX2P1-UPK3BP1-PMS2P11	LINC00840	AC025766.1	AL136988.2	AF107885.2	AC025178.2	WWTR1-IT1	AC245052.4	AL451069.3	FP671120.8	AC007684.2	AL356740.3	AC008676.1	AL121672.1	AD000671.3	AF111167.2	AC104411.2	LOXL1-AS1	AC131182.1	AC087491.1	LINC02490	AC137770.1	LINC02323	AC008883.1	AC108206.2	AC005005.4	LINC02802	AP000255.1	AC116447.1	AC008555.2	SOCAR	NPTN-IT1	AC078881.1	AL356489.2	HCP5	AL590483.1	NOP14-AS1	MAGEA4-AS1	LOH12CR2	LINC00311	AGBL5-AS1	AC114730.1	BACH1-IT2	SRD5A3-AS1	AL592148.3	AL035427.1	AL118558.3	AC005383.1	CEROX1	LINC02656	AC123912.4	AC018552.3	AL121839.2	AL359962.2	ZNF503-AS2	AL078459.1	AC008686.1	LINC00336	AL109976.1	AL158801.2	AC027237.4	BX640514.2	AC013457.1	LINC02328	AC129507.2	AP000240.1	AC092794.1	LINC00239	AP001042.2	AC019080.4	AC073611.1	ADPGK-AS1	AL360270.3	MIR4500HG	BHLHE40-AS1	AC008406.3	LINC02340	AL355472.3	ETV5-AS1	LINC00173	AC009831.3	SBF2-AS1	AL513318.2	LINC00564	AC004884.2	MIS18A-AS1	AC097652.1	AP001476.1	TMEM99	LINC00543	AL451085.2	AC010547.1	AC002553.2	AC112721.2	AL031666.2	AC073964.1	AC114760.2	AC091965.4	AC124248.1	AL035071.1	AC097382.2	AC145146.1	AC008957.1	AC019069.1	AL136987.1	AP001020.2	PCCA-DT	AL445685.1	AC016957.2	MUC20-OT1	MIR1-1HG-AS1	AC026367.2	MCPH1-AS1	LINC02104	TNFRSF14-AS1	LY86-AS1	AL121601.1	AL512306.2	LINC02005	GRPEL2-AS1	LINC02393	LINC01783	AC005740.4	AC012676.4	USP3-AS1	AC109454.2	AL023693.1	AF127577.2	AC010273.2	AC007998.4	LARGE-IT1	PRKCQ-AS1	WWC2-AS2	AL139807.1	DLG5-AS1	AL136320.1	RPL34-AS1	NPSR1-AS1	AC069209.1	MIR181A1HG	HOXB-AS1	AL353719.1	AC012640.1	TAT-AS1	AC079336.4	MCM3AP-AS1	TBC1D8-AS1	AC020978.7	AL136982.1	AC009407.1	AC253576.2	AC036108.1	AL139220.2	LINC02615	SMAD9-IT1	AL353693.1	CFAP44-AS1	HCG17	DBH-AS1	LINC01909	RASGRF2-AS1	AC145207.5	AL162431.1	AL133338.1	PRDM16-DT	AL354892.2	AP002360.2	AC022148.1	NBR2	AC080037.2	CR786580.1	AC007342.1	AC026367.1	AL035587.1	AL031280.1	LINC01505	AC009570.1	AC087500.2	LINC02332	LINC00545	LINC02870	INE1	AC008456.1	CCND2-AS1	SERPINB9P1	NEBL-AS1	PLA2G4C-AS1	LINC02716	AC010329.1	DSCR8	AL606807.1	C1orf147	AC097467.3	AL078604.2	AL121895.1	KRT7-AS	AC013652.1	LINC02345	AC008496.2	AC017074.2	FOXP4-AS1	AC132192.1	KANSL1L-AS1	AC022075.1	AC022613.1	AL157400.4	AC096541.1	SENCR	EPHA1-AS1	EMC1-AS1	AC007099.1	LINC00707	AL356652.1	AC060766.7	SNHG9	AC037487.2	C5orf17	AC010973.2	AL117209.1	HSD11B1-AS1	AP001010.1	LINC01705	AC018695.4	KCNQ1-AS1	AC064801.1	AC011676.3	AL391839.1	AC242426.2	Z97056.1	LHFPL3-AS1	AC138466.1	AC008622.2	AC005332.1	AC009133.1	AC011933.3	AC087623.1	AL121895.2	LINC01857	TBL1XR1-AS1	AC124852.1	AL021408.1	AC009948.2	AC007638.2	AC105935.2	OSER1-DT	LINC01924	AC005618.1	AATBC	AC124045.1	PLCXD2-AS1	AL158042.1	AC100861.1	SNHG21	AC005162.2	AJ239328.1	Z73429.1	SEC24B-AS1	AP000525.1	AC016026.1	LINC02585	AL022323.2	AC089999.4	KDM4A-AS1	LINC01996	ZNF460-AS1	AC137630.2	AC109454.3	AC019117.3	AL359878.1	AC012358.1	U47924.3	AC137932.2	AL359313.1	LINC00323	LINC00910	AC103858.2	LINC00853	AL031275.1	AC020779.2	AL603839.3	AC104078.1	AC090912.1	LINC01010	SALRNA2	AC067751.1	RASAL2-AS1	AL353803.4	AL158166.1	AL357140.2	TBX2-AS1	SMC5-AS1	AC022306.2	AP001432.1	AC099811.1	AC087277.2	AL391421.1	AL049552.1	BARX1-DT	ASMTL-AS1	LINC01571	TGFB2-AS1	AC003965.2	AL645929.2	AC008434.1	AC027097.2	AC243967.2	SOCS2-AS1	AL158063.1	AL078581.2	AL445309.1	AC009549.1	AC024337.2	AC011933.2	AC130324.1	AL117190.1	AP000254.2	AC130895.1	AC106801.1	AC115619.1	PCAT6	LINC00623	BX284668.2	AC016396.1	URB1-AS1	AC092198.1	AL157700.1	AC010328.1	LINC01635	AC099560.1	AC110792.3	DANT2	AL358216.1	AL139407.1	AC118755.2	AP002449.1	LINC01914	AC130324.2	TMLHE-AS1	KLHL7-DT	AC087741.2	BCRP3	LINC02826	AC093904.3	PAN3-AS1	AC105384.1	AC025575.2	AC099524.1	RBM26-AS1	MAGEA10-MAGEA5	MAPKAPK5-AS1	AC092140.2	PRKG1-AS1	AC022960.1	AL122010.1	PVT1	AC032011.1	AC243562.3	AC068338.2	AC068580.2	AP003031.3	AL139286.1	AL139124.1	NR2F1-AS1	CELF2-AS1	AC026803.1	AC010883.1	AC022167.3	RHOXF1-AS1	AC108449.2	AC011510.1	AC006538.1	AL157394.1	SPAG5-AS1	AC073569.3	PPP1R14B-AS1	AC021087.3	AC087289.2	AC011472.2	AL360270.1	AC107241.1	AP000845.1	ILF3-DT	AL049612.1	AC127526.2	LINC00858	AP005131.1	TTLL11-IT1	AC092384.1	AC103858.1	LINC01645	CHROMR	AC112236.2	LINC00885	AC025171.4	AC022467.1	AL138899.1	AC023908.3	AL645940.1	GRIK1-AS1	AL021392.1	AL928970.1	AC068305.2	AL135937.1	AC008870.2	AC020594.1	AL590705.1	XXYLT1-AS2	AC091729.1	AC104590.1	AC092652.1	LINC01671	LY6E-DT	AC100782.1	AC106799.3	AC008264.2	SLC25A25-AS1	AL928654.2	AC145098.1	AC012615.1	AC092490.1	AC024560.1	AL121583.1	ZBTB40-IT1	AC123768.1	AC068025.1	ZKSCAN2-DT	LINC01929	AC091564.5	FGF13-AS1	AP001001.1	AC024060.2	LINC00926	HNF4A-AS1	ITPKB-IT1	AC084824.6	AC106791.1	AC139720.2	AC016292.1	LINC01290	AC138028.1	LENG8-AS1	CERS6-AS1	AC019080.1	LINC02593	SNHG3	AC018926.2	AC092903.2	AL161729.4	AL031726.1	LINC01516	AL138760.1	AC025423.1	AC004832.4	LINC00641	AL033381.1	MRVI1-AS1	POU6F2-AS1	AC044781.1	AL031289.1	CCDC183-AS1	TOB1-AS1	AP003469.2	AC073389.3	AC074029.3	AC015726.1	LINC01933	AP000864.2	AC015908.3	AL162171.2	AC093010.1	AC093582.1	WARS2-IT1	ACVR2B-AS1	AC119800.1	AL109917.1	DICER1-AS1	PRC1-AS1	AL513188.1	AC103746.1	LINC02367	AL356299.3	LINC01352	AC026310.2	AC004009.1	AC005479.1	LINC01266	AC116651.1	AL590438.1	DLGAP4-AS1	AC019257.1	AC010271.2	AL731577.2	FUT8-AS1	ZDHHC20-IT1	AC007881.3	LINC00330	AL359881.2	LINC00616	AC022001.3	LINC02352	AL359076.1	AL136084.2	AC079336.5	ITPR1-DT	AC008760.1	AC226118.1	AC009404.1	AP000346.1	HDAC2-AS2	ZNF710-AS1	AC010618.3	AC036103.1	AC012368.2	LINC00479	AL357793.2	AP001107.4	AC015871.3	SNHG7	BX537318.1	LINC01655	AL136979.1	AL139393.3	AC015819.2	AC020765.2	AL163192.1	AC044802.2	AC007216.3	AL121885.2	AC027796.4	AC027514.2	AC144521.1	AL078581.4	KIF1C-AS1	AL391121.1	AC008736.2	AC013356.3	KDM7A-DT	AC112196.1	DM1-AS	AC007342.5	AC124283.2	AC087286.1	LINC00622	AC008966.1	AC093607.1	CD44-AS1	AL589843.1	AC023794.6	AC012636.1	AL133153.2	LINC01293	AL391152.1	AL590652.1	DUXAP8	ANKRD10-IT1	AC007378.1	AC004471.2	AP000866.6	AC012467.1	LINC00513	AL354696.2	MIR3945HG	AP006623.1	AC093525.6	KLF7-IT1	AC137630.1	AC053503.3	AL357093.1	AJ011931.1	AL158151.1	AL157786.1	ZSWIM8-AS1	AC069544.1	AC097382.1	AC092287.1	AC018553.1	AC079906.1	AL035701.1	FARSA-AS1	AC006299.1	AC010271.1	AC026740.1	RDH10-AS1	AL353751.1	AC108727.1	AC011313.1	AC005540.1	AC105001.1	AP003119.1	LINC01975	AL138756.1	AC021016.2	AL138781.1	AC008114.1	AC109479.1	AC009093.4	AC018647.2	AC083806.2	LINC01564	BX649632.1	LINC00992	AC008124.1	AC243965.2	AP003486.1	AC012464.1	AC102953.1	AP001267.2	AC138646.1	LINC02384	AL162430.3	AC098820.2	MIR210HG	AF196972.1	AC015660.3	AC026367.3	AC007637.1	PABPC4-AS1	LINC01971	AC002128.1	AC005264.1	AC096564.2	AC090204.1	AC004471.1	AC068658.1	AP002336.1	FRGCA	AC068025.2	AL512444.1	AL049830.3	AC010997.5	ADAMTS9-AS1	TTC39A-AS1	AC010531.6	AC091729.2	AL450344.3	AL451042.2	AC090970.1	AL355472.2	LINC02084	AC068397.1	AL645608.8	AC139887.4	LEMD1-AS1	LINC00106	FOXP1-AS1	ZNF667-AS1	AC078942.1	LINC02580	AC090114.2	LERFS	AC010834.2	AL109923.1	AL117382.3	AC090198.1	AC135050.6	AL109615.3	AC007278.1	AC008080.4	AC007619.1	AC068700.1	AP006259.1	AL162411.1	JARID2-AS1	AC018413.1	TBX18-AS1	AC144450.1	AP003355.2	AC084876.1	EPCAM-DT	AL136038.7	AL139246.5	AC004895.1	AC137630.3	LINC01494	PSPC1-AS2	LINC01353	LINC02015	AL121852.1	AC112493.1	AC087521.2	EIF1AX-AS1	AL135905.1	AC006449.7	USP12-AS1	AC009137.2	AL512791.1	AL157400.2	AC020922.4	AC010655.4	LINC01612	AL357093.2	LINC01524	AC046158.2	AC091053.2	AC139887.1	U47924.1	LINC00472	AC087276.3	AC022733.1	AC005674.1	AL121748.1	AL031665.1	AC037198.1	LINC01597	AC027307.1	AC026356.1	LINC00702	AC025171.1	CRYZL2P-SEC16B	AC092681.2	LINC01213	AC091045.2	LINC01342	AL358852.1	AL390955.2	AC073288.2	AC027018.1	AP000695.1	NDUFA6-DT	AL137796.1	AC025430.1	AC027348.1	AL596223.2	AC005899.7	AL121992.3	AC016747.4	AC104971.1	AL031666.3	AC004943.1	GTSE1-DT	AC093424.1	AC025180.1	AL356310.1	GAS5	MAGI1-IT1	LINC00488	NR4A1AS	AC016597.2	AC245100.7	ATP1A1-AS1	CLIP1-AS1	AC106798.1	AC011363.1	AP002884.1	LINC01624	LINC01450	LINC02086	LINC00315	AC245060.5	AC079174.1	WWTR1-AS1	AC011899.2	AC006460.1	AC020900.1	AC096536.2	AL139397.1	AC026401.3	AC007336.1	AL589743.5	CASC18	AL022069.1	AC073323.1	AC009120.3	U91328.1	AC115618.2	SLC9A3-AS1	AP003390.1	AC006017.1	AC118754.1	AC067930.4	AC008438.1	AC017048.3	AC008269.1	AC016735.1	TRPM2-AS	HAND2-AS1	NALCN-AS1	LINC01606	AC104564.3	AC010201.1	AC022400.2	AIRN	AC092376.2	AL023803.3	ATP2C2-AS1	AC008763.1	MKNK1-AS1	AL391684.1	AC010976.2	RPP38-DT	BX322234.2	AC006058.1	AC010976.1	AC009093.2	AL109615.2	C5orf64	AC113133.1	AL139021.3	AL590705.3	AC022973.5	AC127070.1	EXOSC10-AS1	AC107958.3	AL161729.1	AC084757.2	LINC01237	AC015971.1	AC122710.2	KCNMB2-AS1	AL137025.1	AC106786.1	MYOM3-AS1	LRP1-AS	AP000977.1	AP000251.1	AC005757.1	CR936218.1	AL136040.1	AC022778.1	ZNF561-AS1	AC005920.4	AC007000.4	AC245884.9	LINC01429	PITRM1-AS1	AC017104.1	AL157395.1	AC012485.1	AC137894.1	DCTN1-AS1	AC008915.2	AC020913.3	AL645608.1	LINC01607	LUNAR1	AF127577.3	LINC01482	GACAT3	AC025043.1	LINC00685	LIVAR	AC145285.6	AC022400.1	AC009065.5	LINC00628	AL133243.2	HECW2-AS1	AC015922.3	AC009509.5	AC124319.2	AC007342.4	AC012603.1	AC020928.1	AC130371.1	AC116025.2	AC246787.2	OSGEPL1-AS1	CARNMT1-AS1	AC092747.4	LINC00989	AC008556.1	ERVK9-11	LINC01896	AC023154.1	AC026470.2	SCAMP1-AS1	AL035045.1	LINC01389	AC005696.1	ZNNT1	ACTN1-AS1	AC018904.1	AC093520.1	LNCTAM34A	AL009178.2	AC138028.2	AC016027.1	BX664727.3	AC008494.2	LINC01515	AC099342.1	AC133528.1	AC018809.1	C3orf35	AL157904.1	AC093535.1	MYLK-AS1	BVES-AS1	GEMIN7-AS1	AL157392.4	AC008937.2	AC079336.1	AC007991.4	AC121247.2	ADAMTSL4-AS2	AC007785.1	LINC00189	AC079793.1	AC010530.1	AL451069.2	RBAKDN	AC011444.1	ZBED3-AS1	AC005046.2	AC090673.1	AC068756.1	NARF-AS1	AC009065.6	AC008079.1	AL645608.2	C6orf99	AC023509.1	AC004825.2	AC010247.2	AC016355.1	LINC01550	AC006111.2	AC087392.2	LGALS8-AS1	AL589765.7	CTBP1-DT	AL031770.1	STEAP3-AS1	AP006621.1	PARM1-AS1	ALOX12-AS1	ZEB1-AS1	FAM83C-AS1	FZD4-DT	GNAS-AS1	LINC02614	LINC00937	DPH6-DT	AC104561.1	AC118658.1	AC007383.1	LINC01169	RMDN2-AS1	PRICKLE2-DT	Z97653.1	GRM7-AS3	AC245060.6	LINC02126	AC087521.3	AL592424.1	AC004263.1	GORAB-AS1	AL160314.2	AC090578.1	TMEM92-AS1	CSRP3-AS1	AC136475.7	AL049555.1	HAS2-AS1	SFTA1P	LINC01644	AL121761.1	AC002546.1	AC015987.1	U62317.3	AC026191.1	AL135999.1	AC104072.1	SAMD12-AS1	AC092171.3	AC012640.4	SUGT1P4-STRA6LP	AL021707.7	LINC01215	LINC00278	AC020978.1	AC011477.2	AC108134.2	RPARP-AS1	AC072061.1	AC010336.1	AC023034.1	AC016747.3	LINC02119	LINC01475	AP001207.3	AC103810.5	CCDC144NL-AS1	LINC01913	AP000894.2	LINC02428	AC090772.1	AC005387.2	LINC02832	AC002091.2	LINC02185	AC092338.2	KIAA1614-AS1	AC023421.1	AL390778.2	LINC00507	AL161756.1	AP002992.1	AL021707.1	AC068831.7	LINC00661	LINC02798	AC109449.1	AC004917.1	AC007390.1	AC243830.2	PHC2-AS1	AP000569.1	AC011290.1	AP000439.2	AC104982.2	MAFTRR	LINC02073	DLGAP1-AS5	AC008147.1	AP001160.3	AC100778.3	AC012254.3	AC004034.1	DTNB-AS1	AL121974.1	LPP-AS2	ZNF451-AS1	NRAV	AC120053.1	AC069307.1	AC079354.1	AC121761.1	AL353593.1	AL596325.2	LCMT1-AS2	AC004000.1	AC093583.1	AC104964.1	CARMN	SNHG15	AC061992.2	PITPNM2-AS1	LINC00663	AP001469.1	LINC01762	MIR2052HG	LINC01004	AL122035.2	LINC00244	AL157762.1	AC012073.1	AP001160.1	AC006206.1	AC080129.2	AC013356.2	ITGA9-AS1	AC016924.1	AC011374.2	AC024884.2	AC007285.1	AL121845.4	AL591501.1	AC134682.1	HM13-IT1	STX18-IT1	AC005256.1	AOAH-IT1	P4HA2-AS1	AC124312.3	ERICD	AC006064.3	AL731568.1	LINC00310	MMP2-AS1	AC004870.2	AC004771.1	AC025271.4	AC009237.14	AC104984.2	LINC01767	AC093620.1	LINC02818	LINC01700	BX322562.1	LINC01094	AL365258.2	AC139768.1	AP003096.1	AL359317.1	AC091043.1	AC093677.2	AC010422.2	AC016683.1	AC024361.3	LIX1L-AS1	AC005746.1	LINC01711	AC006960.4	AL162424.1	C8orf37-AS1	AC005014.3	AC032044.1	AC104794.3	AC092343.1	AC087276.4	AC006504.5	AL121827.2	KLF3-AS1	AC121761.2	AL161725.2	PEF1-AS1	AC022973.3	LINC01060	AC012442.3	AC018653.3	AL592071.1	AL049780.1	AL391427.1	AC114812.2	C9orf139	ZNRD2-AS1	CECR3	U47924.2	LINC02829	AC006033.2	AC090192.2	GAS1RR	LINC00524	AC004233.3	AL589765.5	AP002761.4	AC007786.1	AP001318.1	LINC00942	MNX1-AS2	SCAT2	AC105285.1	DNMBP-AS1	LINC00963	AC010335.1	CACTIN-AS1	LINC00566	AC073073.2	AC099343.4	AC021504.1	AC022167.4	UBR5-AS1	AC011899.1	RUSC1-AS1	AL359922.2	AC092535.5	CACNA1C-AS1	AL133284.1	AC005920.1	LINC01127	LINC01709	AC011477.1	AL022313.2	LINC02773	AP001469.2	AC132938.4	AC021549.2	AC144831.1	AC092127.2	AL359541.2	HECW1-IT1	AL445223.1	LINC01771	TEX26-AS1	HCG14	PRKAR1B-AS2	AL441992.2	AC100791.2	AL138962.1	LINC01152	AL161891.1	AC104984.3	AC010973.1	LINC02827	GLYCTK-AS1	AC073257.2	AL158835.1	Z99572.1	AP001062.1	AC022098.1	AL590004.3	AC024361.1	AC010542.1	AL160006.1	AC010809.3	AL008628.1	AC105036.3	LINC02227	GAU1	AC005838.3	AC007036.1	LINC00665	ALKBH3-AS1	AC009630.2	KANSL1-AS1	AC010260.1	AL359538.1	AC010422.1	STRA6LP	AC083967.1	AC093388.1	UBA6-AS1	AC008840.1	AC007533.2	WAKMAR2	SCGB1B2P	LINC01502	NUP50-DT	AL445649.1	LNX1-AS1	AC097634.1	DYRK3-AS1	AC022034.1	AC112219.2	AC087203.3	AL365181.2	BSN-DT	AC104938.1	AC016825.1	SNHG10	LINC02725	AC010132.4	AC027514.1	AC005993.1	AL390037.1	ACBD3-AS1	AC010203.2	AC109361.1	AC025162.2	AC013287.1	LINC01089	AC108673.3	AC118754.2	AL121929.3	AC015712.6	AC067852.2	AC004596.1	LINC02139	CARD8-AS1	AC012494.1	ALMS1-IT1	AP002840.1	POLR2J4	LINC00863	DSCAS	AC073912.2	AC091887.1	AC011306.1	AC145207.1	LINC02298	AL033543.1	LINC02091	AC011476.2	AC025569.1	AC023632.5	BX005266.2	GUSBP11	LINC01433	AL731563.4	CASK-AS1	AC027796.5	LINC02649	AL592435.2	AC009303.2	AL132639.3	HCG15	AC024560.3	VLDLR-AS1	DHRS4-AS1	AC100786.1	AP001363.1	AC012531.1	TMPO-AS1	AC069549.1	AC007666.1	AC009120.2	LINC02244	AC124067.3	AL135838.1	AC100793.3	AL365181.3	AC092794.2	AC091182.2	AC005104.1	AC244517.7	AC008737.1	AC066613.1	MIR762HG	AP001922.5	LINC01719	LINC02777	LINC00174	AC007785.3	AC099684.2	FLRT1	GAPLINC	AL604028.1	AC108449.1	AC253536.3	AC010487.1	AL031186.1	LINC01257	AC006213.2	AC145285.2	AC009961.1	SUCLG2-AS1	ABCA9-AS1	AL121603.2	AL139035.1	AC092119.3	AP003351.1	AC015982.2	LINC01186	TUSC8	AC011815.2	AL590666.2	AC131011.2	AC092868.3	AL035461.3	AP005899.1	AC011503.2	AL355073.1	AC005519.1	TESC-AS1	AL162725.2	AP000753.2	AC007681.1	ZNF341-AS1	AC005753.1	C2orf91	AC004921.1	BX293535.1	AL135924.2	AC104667.2	AC022509.1	AC100812.1	AC007879.3	AP001781.1	DSG2-AS1	AC129510.1	AC012370.1	AP005131.4	AC069360.1	EPB41L4A-DT	AC022167.2	AC007182.1	AC005091.1	AC120498.4	AC060766.4	LINC01270	AC011442.1	AC113361.1	AC012360.2	AC067747.1	AL121652.1	AC034198.2	LINC00698	AL138733.1	SNHG8	LINC00051	LINC00114	AC055720.2	AC068987.3	AC103702.2	AC127502.2	OSBPL10-AS1	AL023803.2	AL731567.1	AC008083.2	AC137579.2	AC012615.6	AL109741.1	AJ011932.1	AL023653.1	REV3L-IT1	AL691482.4	KDM5C-IT1	AL137060.3	HEXA-AS1	AC060234.2	AC114939.1	AL008718.3	AC105450.1	DEPDC1-AS1	AC004039.1	AC025175.1	LINC00671	AC125603.1	AP003119.3	AL121772.2	MAP3K2-DT	AL021807.1	AC079760.2	AC072022.1	AC022306.3	RABGAP1L-IT1	AC133540.1	AL357874.2	AP000766.1	AC004803.1	AC109460.2	AC016705.1	LINC00582	AC012464.3	NNT-AS1	LINC02441	OBI1-AS1	LMNTD2-AS1	BACE1-AS	LINC00857	AL354892.3	AL360093.1	STAM-AS1	AC110619.1	AC087071.1	AC105935.1	AC027682.5	LINC02147	AC090948.3	LINC02361	AL136531.1	AL390728.6	AC001226.1	AC131009.3	DNAJC9-AS1	AL078644.2	AC027544.2	UCA1	AL390860.1	AC027607.1	AL110505.1	AC078950.1	CFTR-AS1	AC021739.3	AC006449.5	HDHD5-AS1	NR2F2-AS1	AC138356.1	AC103681.2	AC008649.2	AC004147.4	TLX1NB	AC091044.1	AC092171.4	AC068790.9	AC023302.1	AL158071.4	AC092802.4	AC007823.1	AL662884.1	AC022400.5	LINC02055	LINC00900	PSMG3-AS1	AC011092.2	AC092611.1	AL032819.1	AC099850.2	AC009097.4	AC074124.1	ST7-AS2	AC126283.1	AC068790.6	LINC01664	AC114810.1	AC004691.1	AF129075.3	AC023794.7	LINC01907	AL161452.1	IL10RB-DT	AL928654.1	AC025165.1	AC006449.2	LINC01301	AC083862.1	AF131215.7	ZBTB20-AS4	DRAIC	AL357078.2	DIRC3	AC010735.2	AC091231.2	LINC02776	AC010834.3	AC105339.2	AC005034.4	LINC02331	AC005520.5	MIR3150BHG	AC005481.1	AC145124.1	AC068620.2	AC002467.1	AC092614.1	AC010531.5	AC090409.1	LINC01362	AL139082.1	LINC02535	AL020997.3	AC113146.1	AC009884.2	AC093673.1	LINC01087	AC108451.2	LINC01160	ERVMER61-1	AC004594.1	AC112907.3	AP001610.3	ISM1-AS1	AC010478.1	LINC02256	HDAC4-AS1	AC026401.1	AC005277.2	AC005899.8	Z83847.1	AC093904.2	AC087482.1	LINC02413	AC004221.1	LINC00930	UXT-AS1	AC010894.2	AP003548.1	AP005131.6	HEXD-IT1	MACC1-AS1	AC073115.1	AC020612.3	AL121782.1	AF213884.3	LINC01537	AL137798.1	AC097639.1	LINC01963	RABGAP1L-DT	AC074117.1	AC110813.1	AL356124.2	LINC01460	AC016745.2	AL451047.1	AC009041.3	LINC00974	ACAP2-IT1	AC009974.1	AC008758.2	AL049828.1	LINC00649	AC026979.2	LINC01311	AC004381.1	AC011481.1	ATP11A-AS1	AP002840.2	LINC01637	AC092755.1	AC079949.1	BBOX1-AS1	MRPL23-AS1	AC012181.1	GAS6-DT	AC131009.1	TMEM51-AS1	AL138820.1	LINC00528	AL022322.2	AC067838.1	FAM30A	OTUD6B-AS1	AC016737.1	APCDD1L-DT	SLC25A30-AS1	AP002954.1	AC012557.2	AL133215.3	AC010999.2	LINC02236	AP000696.1	AC002310.2	AC116667.1	AC138028.4	LINC00954	AC019077.1	AC243829.4	LINC02544	LINC01819	AC138207.4	AP000777.2	ITGB2-AS1	LINC02068	IL6R-AS1	AL031595.3	VPS13B-DT	LINC01344	AL354861.3	LINC01555	AC053527.2	PLCE1-AS1	AC084824.5	AC022201.1	AC012494.2	LINC01801	AC013553.3	AL354836.1	AC007497.1	AL096677.1	AL157702.2	CPEB2-DT	AL356966.1	AC008691.1	AC027702.2	AL136295.2	IL21-AS1	AC138028.6	AC126365.1	LINC02202	AC002401.4	LINC00689	AC004012.1	AC067750.1	AC005050.1	LINC02453	AP000317.1	RAP2C-AS1	LINC01137	CHN2-AS1	AC015813.1	AL020997.2	AC012178.1	AC026124.1	AC010999.1	AC106772.1	AL139089.1	AC009097.1	AL359715.1	AC010894.3	NSMCE1-DT	AL355102.5	AC024075.1	FAM215B	AL353596.1	AC021683.1	AC024896.1	GRM8-AS1	AC010655.2	AL512328.1	AC027271.1	AL157871.2	AC079035.1	STX17-AS1	AL139339.1	LINC02043	AC004687.1	AC079313.1	AC105339.3	DCUN1D2-AS	AC127496.5	AC110772.2	AC092666.1	AC024592.2	AC011445.2	AC011462.4	AL162413.1	AL096828.3	AL049794.1	LINC01354	CR381653.1	AP000866.1	AL358394.1	AL513534.3	AL162724.1	AC104118.1	LINC01569	AL049840.7	POU6F2-AS2	AL121985.1	AC100830.1	AP001160.2	AC007610.3	AC004466.1	NDUFV2-AS1	AC005821.1	AC004584.3	AC084026.2	AC092338.1	AC093382.1	AL451042.1	AC004846.1	AL353622.1	TRAPPC12-AS1	AL139095.4	AC021739.2	AC025434.1	FAM222A-AS1	AC090246.1	AC015819.1	LUCAT1	CCR5AS	AL049780.2	TOLLIP-AS1	AC134775.1	AC002059.1	AC020661.4	AP001542.3	AC125494.1	AC005586.2	AC108159.1	LINC02617	AL354928.1	MIR7-3HG	AL139022.2	AC091563.1	RC3H1-IT1	AC135048.1	CCDC18-AS1	AP003419.3	AP005432.1	AC020661.3	CYYR1-AS1	EIF2AK3-DT	AC005695.1	AL512288.1	AC034102.6	AL356481.1	LINC00964	AC093635.1	DIP2A-IT1	AC016168.2	AC123768.3	AL049870.3	AC012409.3	AC093797.1	LINC00705	BAIAP2-DT	AC125807.2	AC009336.1	AC234775.3	AC011511.3	ASAP1-IT2	AC023389.2	LINC02178	AC010632.2	AC040169.3	EIF3J-DT	AL132800.1	AL357992.1	AC040977.1	AC012313.2	ZIM2-AS1	AP000919.2	OVOL1-AS1	AC013472.2	AC072039.2	AC092384.3	AC012555.2	AL021578.1	AP001625.2	AC010531.4	FO393419.2	AC011444.2	RMST	AC243829.1	AL034428.1	AL078645.1	AL132780.1	AC010809.1	FAF1-AS1	AL583785.1	AL132639.2	AC055764.2	AC027228.2	OIP5-AS1	AC124067.2	AC068580.1	AC134407.1	AC004241.1	AL031775.2	AL022323.1	AC007384.1	AC008982.2	AL365203.2	AC062037.3	AP003392.3	AC107959.3	AL133230.2	AL606489.1	CXXC5-AS1	AC010745.1	AL358933.1	SNAP47-AS1	UFL1-AS1	AL583856.2	AL022328.1	AL049629.1	AC022034.4	LINC01589	AC027601.1	VPS33B-DT	AC009226.1	AC022182.1	AL159169.2	LINC02223	BX323046.1	IER3-AS1	CHKB-DT	LINC01058	AC009831.1	AC106772.2	SLCO4A1-AS1	TMED2-DT	AL135925.1	AC106038.1	AL365436.2	AL157935.2	AL078587.1	AC011379.2	AC020907.1	AC007036.2	LINC01426	Z69733.1	AC016065.1	LINC02003	AC008494.3	LINC01876	TAPT1-AS1	AP002439.1	AL354726.1	UBE2Q1-AS1	AC008735.2	AC104695.2	AC025580.2	INTS6-AS1	AC126696.3	LINC02207	LRP4-AS1	AC087521.1	AC245060.2	NKILA	LINC02014	SSTR5-AS1	AC087741.1	AC078795.1	AC004522.4	AC008758.4	AC126773.3	MKLN1-AS	AC012157.2	AC015961.2	LINC02714	LINC02458	AC104134.1	AL355916.1	AC015908.2	AC093585.1	LINC01676	AL590096.1	AC112721.1	TMSB15B-AS1	AC145423.2	AC064807.4	AC134312.4	INKA2-AS1	MIR583HG	AC124016.3	AC093278.2	AC026368.1	AC106875.1	AL354707.1	AC108865.2	Z97832.2	AC087500.1	TRHDE-AS1	AL157373.2	CYP4F26P	AL355336.2	AL645608.7	AC092809.3	AC069079.1	AC011498.6	AC100843.2	AL031005.1	U91319.1	PPM1F-AS1	AC093001.1	LINC01234	LINC02019	AC025188.1	AC096719.1	AC111000.4	AP001429.1	AL954642.1	L3MBTL2-AS1	AL358075.2	AC233728.1	AC073896.3	AC010542.4	LINC02735	AC096642.1	AC008969.1	AC005329.3	AL138963.1	AC020916.1	LINC01985	ELOA-AS1	AL139260.1	AC012615.4	AC108681.1	AC156455.1	LINC02561	AC092718.5	AL161757.2	B4GALT1-AS1	OGFRP1	AC010320.5	AC073367.1	AC078852.2	SMIM2-AS1	AF064858.2	AC103740.2	AC015917.2	AC010768.2	AC253536.6	LINC01230	KCNJ2-AS1	AC005332.7	AC023090.1	ESRG	LINC01126	AC007014.1	AC009522.1	LINC02551	OR2A1-AS1	U62317.4	AC004877.1	AC083906.3	OBSCN-AS1	AC024651.1	BX284668.6	AC024940.1	AL161668.3	AC093423.2	TSIX	HOXA10-AS	AF165147.1	AC120498.6	AC003958.2	LINC01016	DAAM2-AS1	AL391261.2	AP003721.4	MIR22HG	AC087362.2	LINC01535	AL589745.1	AP000704.2	AC084125.4	AC243919.2	AC093591.2	PGM5-AS1	LINC02363	AC107294.3	AC002401.2	LINC01588	AC036108.3	ERCC8-AS1	AC008040.1	LINC00865	AC134312.5	AC093673.2	MEF2C-AS1	LINC02435	LINC01968	ARAP1-AS2	AC093523.2	AC242842.1	SCAANT1	AC233992.3	AC016738.1	LINC01798	AL121790.2	TBX5-AS1	SMG7-AS1	AC008731.1	U62317.1	AP000892.3	AC009065.3	AC079305.2	LINC00941	AL021154.1	RUNDC3A-AS1	AC006547.1	TMEM147-AS1	LINC01781	AC004264.1	AC008760.2	AC022730.4	AC079921.2	TRIM31-AS1	AC010201.2	AC108463.3	AC091488.1	PIK3CD-AS1	ARHGAP26-IT1	AC069148.1	AL031283.2	FAM53B-AS1	AC130343.2	AC104819.3	AC124312.2	AC008870.4	AC024909.1	AC097359.2	LINC00346	AC133785.1	FAM66B	ECE1-AS1	AC012510.1	AC027808.2	AC012173.1	AL358781.2	CASC9	AL450326.1	PLCE1-AS2	LINC02568	AL121757.1	AC004080.5	LINC02303	PPP1R35-AS1	AL589863.1	AC004775.1	AC016027.2	SLC12A5-AS1	PAX8-AS1	AL391095.4	HAGLR	AL356124.1	LINC00390	MIAT	AC104561.3	AC093484.4	AC034102.8	AC008894.2	AL132989.2	PHACTR2-AS1	AC002044.1	AL391834.2	LINC02640	LINC01003	AL391988.1	PITPNA-AS1	AL031429.2	AC090844.2	LINC01276	AC027335.1	AC127164.1	AC068790.8	AC237221.1	AL122023.3	AC009237.15	AL354740.1	AC020915.1	AL359532.1	AC104836.1	AL034417.3	AF001548.2	LINC00470	AC005072.1	LINC01726	AL512283.1	AC116407.2	SMIM15-AS1	TMEM246-AS1	AC007216.2	SOX21-AS1	CASC19	AL451064.1	AC007255.1	LINC01936	LINC00957	AL020995.1	AC110769.2	AL109955.1	AC010205.1	AC015911.3	AL161457.2	LINC01747	LAMA5-AS1	AP005131.5	ZMIZ1-AS1	LINC02812	AC073487.1	AC010889.1	AP001363.2	AL031705.1	AC011287.1	AL807752.5	DNAJC27-AS1	BX649601.1	SMCR5	AC024581.1	AC073569.2	AC090517.2	AC013468.1	AC021218.1	TM4SF19-AS1	AC098869.2	MAST4-AS1	RAPGEF4-AS1	MINCR	SMAD1-AS2	AC022558.3	LINC02135	LINC01271	AL360014.1	AP005271.1	ZFY-AS1	C9orf106	AC013270.1	AC110792.2	AC017083.1	AL354893.2	CD2BP2-DT	AC135050.4	ODC1-DT	RPS6KA2-IT1	AC084032.1	AL807761.4	AC022150.2	AC092112.1	AC010809.2	ZNF350-AS1	LINC01422	AC018648.1	AC130352.1	MROCKI	AC005229.4	AC048382.5	AC091271.1	LINC01135	AC012213.3	AP002336.2	AP003168.2	LINC01345	AC239584.1	LINC01275	AC016888.1	LINC00866	AL033504.1	LINC00365	AC007014.2	AL109914.1	AP003498.2	TSC22D1-AS1	AC008764.6	AC016590.3	AL022318.1	LINC02057	AC009163.4	HMGN3-AS1	AC036214.2	AC104365.2	AC009159.3	NPAS2-AS1	AF250324.1	RBMS3-AS3	AC011754.1	SNHG5	LRRC8C-DT	AL360270.2	AL023803.1	AC105254.1	LINC01414	HOXB-AS4	AC036214.1	AC010680.5	AC091153.4	AC232271.1	AC010359.2	AC096721.1	MYCL-AS1	AC005911.1	AC116366.2	AC005899.6	LINC02387	LINC01752	AC027682.4	AL080250.1	SSBP3-AS1	LINC01960	AC010761.4	AC099509.1	AP003059.1	AC015845.1	LINC01238	AC037487.1	AF287957.1	LARGE-AS1	LINC02761	AC004477.3	AC106037.3	AC139149.1	ANKRD44-IT1	NKX2-1-AS1	AF127936.1	AF111167.1	AC026474.1	AL159972.1	KCNIP2-AS1	AC103760.1	LINC01943	TMEM220-AS1	AL132655.2	AC092484.1	AC011700.1	AL603756.1	AC211433.1	LINC01238.1	AC010524.1	AC093525.4	PPFIA2-AS1	AL691403.2	AC007620.3	AC245884.11	AC145343.1	AC079684.2	LINC02076	LEMD1-DT	AL162727.2	AL138789.1	AL139011.1	MIR4435-2HG	FO393418.1	DSCR9	AC021752.1	BANCR	AL133355.1	AC021739.4	SEPTIN9-DT	AL136084.3	AC073534.2	AL591623.1	AL133492.1	AC098798.1	AC007485.1	AL590133.1	AL109811.1	AL390774.2	AL049647.1	LINC01122	MIR4300HG	AC073869.1	AL008721.1	LINC02246	ADGRD1-AS1	AC244093.4	AC093866.1	FSIP2-AS1	AC022509.3	AC008105.3	LINC02651	AP003392.4	AL132989.1	LINC01356	AC023509.3	AP003696.1	AC090877.2	AL353150.1	C15orf54	AC010761.3	DHRSX-IT1	AL354813.1	ARMC2-AS1	LINC00449	AP002993.1	AP000238.1	MIR663AHG	EXTL3-AS1	AC011298.1	SNHG32	AC027627.1	AP001412.1	AC120498.2	LINC02848	AL023802.1	FAM27C	AL121772.3	AC009113.1	AC116049.1	AC020891.2	AC020558.1	FMR1-AS1	ODF2-AS1	AC011297.1	AL031670.1	AC104695.4	TRPC7-AS1	LIMS1-AS1	AP000808.1	LINC00092	AC004158.1	RAMP2-AS1	PSMB8-AS1	AC010343.3	LINC02204	AC092757.3	AC021534.1	AL133367.1	AC093915.1	LINC01210	AL691432.2	AC004801.3	AC005586.1	AC090371.2	Z97192.2	YEATS2-AS1	PKN2-AS1	AC092115.4	LINC00637	AL596247.1	AC110995.1	AC007001.1	AL135910.1	AC018359.1	AP001554.1	AP000593.3	AC024267.4	AC130651.1	LINC02254	AC008750.5	AC020634.2	AP001011.2	AC092295.2	EZR-AS1	AC120042.2	AC004492.1	PARP11-AS1	AC026765.3	AL357153.1	AC018638.6	SAP30-DT	AC104825.1	MIR503HG	SOX1-OT	AC022784.1	AL390195.3	AC009309.2	AC010997.4	AC015727.1	AC021092.1	AC092718.2	ST3GAL5-AS1	AC064807.1	AC026471.4	RNF144A-AS1	GLIS2-AS1	AC022973.4	AC092755.2	AC008569.2	CAHM	AL139274.2	AL807761.3	AC009269.2	NFE4	AC073046.1	GAS8-AS1	AC025279.1	AL031658.2	AC025287.3	AL513550.1	AC011365.3	ZNF295-AS1	AC078778.1	CIRBP-AS1	AC022613.3	IFT74-AS1	AC068473.5	AC008875.1	NUTM2A-AS1	LINC01269	AP002518.1	AL137186.1	AL035420.3	AL162390.2	AC073365.1	LINC01144	AGBL5-IT1	LINC01648	AC019330.1	ZNF516-DT	AL135960.1	AC006566.1	AC107308.1	AC006111.3	PCAT7	AC144548.1	AL353795.2	LINC00393	SLC5A4-AS1	AL096701.3	AL359715.3	AC005062.1	AC002076.1	AC068533.3	AL512656.2	AL031768.1	SNHG26	LINC00494	LIFR-AS1	AC092279.1	SNHG16	PDC-AS1	AL035416.1	LINC01106	EIF1B-AS1	AL445363.1	AP000919.3	AL390195.2	VASH1-AS1	LINC02028	AC096586.2	AF064858.1	LINC01549	AL589935.1	LINC00970	PANCR	LINC01579	AP006545.2	AC008073.2	AL391832.2	AP001107.1	HCG9	LINC00471	AP002754.1	AP000553.2	INO80-AS1	AC004551.1	AL355297.3	AL008726.1	AC062028.1	GMDS-DT	AC005225.3	AC079922.2	LINC02600	Z94721.2	AC119403.1	AL023584.2	AL080317.1	AC114763.1	AC010519.1	AC040174.2	ERICH3-AS1	AC121493.1	HSD17B3-AS1	DDC-AS1	AC068506.1	AC007128.2	FARP1-AS1	GAS6-AS1	AL035420.1	CNOT10-AS1	PPP4R1-AS1	AC104083.1	LINC01764	LINC00539	AC130371.2	AC009269.4	AC055822.1	AC132807.2	FAM198B-AS1	CNNM3-DT	LEF1-AS1	AP006545.1	AC009495.1	AC007029.2	LINC02156	AC107982.2	AC024257.4	AL162171.1	GK-IT1	AC008507.2	LINC01554	AC091180.6	LINC00589	AC048382.2	AP000679.1	AC007494.2	HOXB-AS2	AC073050.1	AL121944.2	LINC02694	AP001029.1	CASC11	AC009088.1	C2-AS1	ZKSCAN7-AS1	MYCBP2-AS2	AC026369.3	AP002478.1	PPP3CB-AS1	AL136115.2	AC053503.1	CLDN10-AS1	AC128687.2	AC099506.1	AL360181.1	AC108860.2	AC093690.1	AC131025.1	AL391069.2	LINC00668	AC026774.1	AC110285.2	AC087269.1	AP001816.1	AC246817.1	AC084018.1	LINC00462	AC133919.2	AL022238.3	AC026336.2	HCG25	AC009812.4	LINC02449	AC027277.2	AC007292.1	AC009563.1	AC005082.1	AL161725.1	ERVH48-1	AC009005.1	AL117350.1	AC012435.3	AL031714.1	CACNA1C-IT3	LARS2-AS1	AC112220.2	PSMA3-AS1	AC092435.1	AC012363.2	AC005180.2	AL157392.3	AC109322.1	MEG9	AC006262.1	AL355482.2	AC106793.1	AC009779.3	AC111149.2	LINC01176	LINC01250	AL450344.2	AL450384.2	AC011346.1	TMEM26-AS1	LINC02042	AP000873.4	AL512363.1	AC024270.2	C1orf220	AC099850.4	AL133215.2	AC103691.1	AL118522.1	SNHG29	MORF4L2-AS1	AC006238.1	AC008443.6	AP001574.1	AC008277.1	AC073651.1	AC040970.1	CDC42-IT1	LINC01139	AC125616.1	AC016405.1	AC087379.2	HNF1A-AS1	AL390198.1	AC090559.1	AC068870.2	LINC00605	ARHGAP5-AS1	AC073343.2	LINC00881	LINC02542	LINC01138	AC015914.1	AL157756.1	AC012360.3	AL391095.2	LINC02563	CT69	AC005381.1	AL512306.3	CAPN10-DT	FRMD6-AS1	LINC02389	PRORY	EWSAT1	AL596094.1	AC092757.2	AL139423.1	CEBPB-AS1	AC026471.2	LINC00115	ZNF571-AS1	MYRF-AS1	AC009686.2	AL391261.4	AC006064.1	AC006213.5	LINC02038	AC000123.1	LINC00221	AL138828.1	AC022364.1	AF178030.1	ITFG2-AS1	AL731566.2	LINC01091	AL356512.1	AC010904.2	AL390961.2	AC093458.1	AC021851.1	TPT1-AS1	AC027801.5	AC024243.1	AC010735.1	AC007038.1	AL139020.1	AL157938.2	AL359697.1	AL033381.2	LINC02288	AC007639.1	NCK1-DT	AC005920.3	AC009812.1	THAP9-AS1	AL359851.1	AC009955.3	ZNF337-AS1	AL118508.1	AL121890.2	AL359378.1	LINC02447	AC005332.3	AC021028.1	AC010245.2	AC099522.2	C7orf69	AC090579.1	MAP3K5-AS1	DNM3OS	LINC02800	AL022344.1	AC007319.1	AC245014.3	AL391834.1	AC073641.1	AC104123.1	AC005775.1	AC027338.1	AL109924.1	AC005358.1	AP002784.1	AC012317.1	AC084824.4	AC106739.1	LINC02814	RAB11B-AS1	CD200R1L-AS1	AC078785.1	AC012213.2	AC010632.1	LINC02691	AC010624.3	AC100778.2	AC243960.3	ARHGAP27P1-BPTFP1-KPNA2P3	DPP10-AS1	AC022144.1	AC006262.2	AC008972.1	AC107072.2	AL357033.4	AC007663.2	AC106037.2	AF131216.4	AC139256.3	AL137127.1	WEE2-AS1	AC024451.4	AL359921.2	Z84492.1	AC124067.4	Z99289.2	LINC01578	AL355916.2	TSPEAR-AS2	AP005131.7	AC015912.3	CHRM3-AS2	CR392039.4	AL138759.1	AC116096.1	AC105760.1	CLEC12A-AS1	AC011389.2	AC090515.6	AL121989.1	EVX1-AS	AC005291.1	Z98884.1	AC104109.2	AC092067.1	AC016876.3	LINC00924	AP005482.4	AL591368.1	AC051619.3	KMT2E-AS1	AC005083.1	AC016831.4	SHANK2-AS1	DENND6A-AS1	TMCC1-AS1	AC008946.1	SYNJ2-IT1	AL137002.1	AL078599.3	AC130456.1	AC055855.2	AC013652.2	C8orf34-AS1	AC012146.3	AL357033.1	LINC02803	AC129507.1	MIR1915HG	C5orf66	AC009065.4	AC119150.1	AL136456.1	AC004830.2	AL359711.2	AC009509.2	AC134349.1	AC093510.2	INTS9-AS1	AC107464.1	AC119396.2	AC079807.1	AC018766.1	DUBR	AC012464.2	LINC01605	KIF9-AS1	AP000880.1	AC136604.2	ITPK1-AS1	AC107027.1	AC104211.1	HGC6.3	AC019080.5	AC138123.1	SNHG12	LINC01619	RAD21-AS1	GDNF-AS1	AL590093.1	AC012640.5	XXYLT1-AS1	LINC01068	HLA-F-AS1	MIR3681HG	LINC02266	AL137856.1	LINC01765	AC079174.2	FAM111A-DT	VWA8-AS1	AC009108.3	AL022322.1	PAXIP1-AS2	KIRREL1-IT1	AL591848.2	BX255925.1	SLFNL1-AS1	AC008443.5	AC090220.1	AP000688.1	AC011247.1	AC005392.2	AP001271.1	AL592166.1	RN7SL832P	AC068870.1	AC024941.2	AC092834.1	AC135012.2	AC127526.1	AC011465.1	LINC02422	PCA3	AL359643.2	AL691447.2	AC096564.1	LINC01229	ATG10-AS1	EDRF1-DT	AC010542.6	LINC01424	AC008781.1	AC099329.2	AL136038.5	AC022182.2	SEC62-AS1	LINC00891	LINC02611	AC007336.2	AL109947.1	AL442663.3	AC002550.2	AL355803.1	AC026412.3	AC008608.2	AC008555.1	AL390208.1	AC092134.1	AC005920.2	DOCK4-AS1	SPATA13-AS1	AL031717.1	WASIR1	AC011365.2	AC130462.3	AC112719.2	AL358334.2	AC010280.1	AL445489.1	COL18A1-AS2	AC009806.1	AC017076.1	AC010168.2	LINC02292	STEAP2-AS1	TSPEAR-AS1	LINC00960	AC092803.1	LNX1-AS2	LINC01806	AC007848.2	LINC00867	AC016044.1	AL356805.1	AL157895.2	AFAP1-AS1	AC087392.1	LINC01220	AL513412.1	MED4-AS1	AC003991.1	AL136984.1	AL121987.1	AC016542.1	LINC00907	AC006001.2	AC016394.2	PARAL1	AC011997.1	LINC01940	AC004130.2	ZNF30-AS1	AL160408.3	LINC01545	AC020658.4	AC002128.2	PTPRJ-AS1	AL133371.3	AC010280.2	AC022893.2	AL359921.1	AC091182.1	AC009262.1	AL627309.1	AC022196.1	AL596244.1	AP001189.1	AL162426.1	AC073333.1	AC009133.3	CASC15	AC084855.2	DNM1P35	AC127024.3	TYMSOS	AC078923.1	AP005717.1	AC103769.1	AC027307.3	BCDIN3D-AS1	BMP7-AS1	LINC02588	AC245884.8	IRF1-AS1	PTOV1-AS2	AC100788.1	MIR100HG	AL442224.1	AC245041.1	ZBED5-AS1	MRPL20-AS1	ELN-AS1	AC012085.2	ENTPD1-AS1	MEG8	PIK3IP1-AS1	LINC00871	AC005785.1	TET2-AS1	LINC00877	AC069542.1	AC025917.1	Z99289.1	TBILA	AP003170.4	AC097381.3	AL121917.2	AC102945.1	AC019171.1	AC007362.1	BET1-AS1	AC002558.3	SNHG14	LINC02044	AC130710.1	AC005520.4	AC023794.3	AC233266.2	AC012447.1	AC092650.1	AC124947.1	AC106886.3	AC073316.1	AC091982.3	AC138904.1	AC005306.1	LINC00645	AC008700.1	AC004990.1	AC011511.5	LINC00404	AC022098.3	AL445228.3	AL023755.1	AL592164.1	AL451085.3	AC026803.2	AC023632.2	RB1-DT	AC009054.2	AC012181.2	AC107032.2	LINC02880	AL355075.2	LINC02752	AC005288.1	AC024575.2	PPP1R9A-AS1	AC096741.1	AP001267.3	GPRACR	AC026304.1	AC080162.1	AC069281.2	MYB-AS1	AL121992.1	NCBP2-AS1	AC006504.1	EBLN3P	FMR1-IT1	AC092683.1	AL132765.2	AP002761.3	TIMM23B-AGAP6	AF279873.3	AC002401.1	LINC01348	AC027601.2	FOXO6-AS1	AL161668.4	AL158825.2	AC023906.5	ROR1-AS1	AC004233.1	LINC01649	AC103739.1	AC025048.2	AC009088.2	AL355353.2	LINC01239	AC092809.5	AC011978.2	AC090826.1	AL445231.1	AC004241.4	AC090617.4	AC090510.2	FAM87A	LINC00880	HAR1B	GPRC5D-AS1	AC010327.5	AC004066.1	AL365259.1	AP002358.1	AC003956.1	AC008121.3	AC079766.1	AC004816.2	AP003469.3	AC015712.1	AC104964.3	LINC01219	AC023590.1	CA3-AS1	CYP1B1-AS1	LIX1-AS1	AC004585.1	AC008655.2	AC019257.2	AL357079.1	SEPTIN4-AS1	AC022395.1	GLIDR	AC016717.2	AC008551.1	AC116351.1	CCNT2-AS1	AC048341.2	AC034111.1	AC027031.2	AC069213.1	LINC02159	ZRANB2-AS2	AF064860.2	LACTB2-AS1	AC012417.1	AC018755.4	LINC02519	AC138035.1	U73166.1	AL033397.1	PART1	DGCR9	AC004540.1	LINC01123	AC026689.1	AC090607.1	AC025171.5	AC027575.3	AC096751.2	AC127496.2	AC099314.1	FAM66C	AL020996.1	AC026691.1	CEP250-AS1	TAF1A-AS1	AC004771.4	AL590369.1	LINC02251	AP001442.1	AC097504.2	LINC00653	TP53TG1	AC090164.3	AC018926.1	AC107021.2	LINC01214	AP000873.2	LINC02474	AC130456.3	AL445423.1	GARS1-DT	RGMB-AS1	AL645933.3	EHD4-AS1	AC135507.1	AP002340.1	PCAT19	LINC01679	FIRRE	AP001178.3	AL354989.1	LINC01402	CARS1-AS1	AC011773.4	AC110048.2	AC011815.1	AC022079.2	AL049794.2	AC073912.3	LINC02693	AC034195.1	AL353804.2	AL513190.1	LINC01128	AC027449.1	ZNF582-AS1	AC004951.4	AC100763.1	AC103923.1	SNRK-AS1	AC068580.3	AL035658.1	AL117339.3	AC009264.1	XIST	AC011944.1	MIR497HG	AC087588.2	AL031658.1	LINC01351	AC026704.1	AP002387.2	SLC8A1-AS1	AC092718.1	RBM15-AS1	AL355483.2	AC048341.1	AC011337.1	AC009970.1	LINC01355	AP001347.1	LINC00294	AC016394.3	A2M-AS1	C1orf195	AC005632.3	AC073896.4	AC008026.3	AP001033.4	AFDN-DT	LINC00887	AP005230.1	CASC8	EHMT2-AS1	AL008729.1	AL136418.3	AC022079.1	AL731566.3	AC084375.1	AC114271.1	ARHGAP26-AS1	TTN-AS1	LINC01775	AP000640.1	AL355001.1	LINC00894	AC011595.1	AC007292.2	DHCR24-DT	EAF1-AS1	AP000785.1	AC013564.1	AC022916.2	AL445222.2	AC110285.1	AC139795.2	AC104463.2	LINC01814	SNAI3-AS1	AC106795.2	LINC00102	AC034199.1	AC087301.1	AC104532.2	AC135048.3	AC243960.1	AL117329.1	AC010327.6	AL160291.1	AL022157.1	AL512625.1	AC027279.1	AC023043.1	LINC02586	AC005154.4	AL357552.3	MIR9-3HG	AL158211.1	AC097641.2	BCL2L1-AS1	LRRK2-DT	AL163952.1	AC007541.1	AC046168.2	Z93930.2	DHDDS-AS1	LINC01704	LINC01840	AC006237.1	AL121655.1	LINC01843	AC016831.5	AC097468.3	AC009506.2	AP006748.1	AL139384.2	AC004233.2	AC117386.2	AC069234.5	AC021483.2	ZFAS1	SCN1A-AS1	AC126118.1	LINC01842	AC002064.2	PPIC-AS1	AL024508.1	LINC02531	LINC01291	ACOXL-AS1	AC087286.4	AL929236.1	AC233296.1	AC008443.3	AL050403.2	TTC21B-AS1	LINC02275	TH2LCRR	AC087672.2	FAR1-IT1	MIR133A1HG	AL161719.1	ARHGEF2-AS1	AC016596.1	AF233439.1	DNAJC3-DT	AC012020.1	LINC01320	LINC01088	AC093726.2	AC005307.1	AF241728.1	BCAR4	AL356481.3	DTD1-AS1	HCG20	AC091544.5	AL359881.3	AP003119.2	AL031118.1	AC005498.2	AL117327.1	AC007671.1	AC010491.1	AC107294.2	AC022154.1	AL022476.1	AC012645.2	AL008721.2	AL138995.1	G2E3-AS1	AC026369.1	SKAP1-AS1	AC092375.2	AC107959.2	AP005233.2	AC078860.2	AC012442.2	AC093732.1	ADAMTSL4-AS1	AC009996.1	SIRPG-AS1	LINC01977	AL353801.1	LINC01841	AL132780.2	AL133467.4	AC126178.1	AC091152.2	AL121987.2	AP006621.2	AL133330.1	AC074011.1	LINC02362	AL844908.2	LRIG2-DT	PANK2-AS1	AC107027.3	AC134312.1	AC002066.1	AC003965.1	MRAP-AS1	AC127024.2	AC012508.1	Z98257.1	LINC01118	AC104365.3	LINC02724	LINC02728	TIPARP-AS1	AC131097.1	HAR1A	AC138956.1	ATP6V0E2-AS1	AC107214.2	AL136295.7	AC025165.5	AC010326.3	AL359504.1	AC115989.1	AC008915.3	CFAP58-DT	AL096869.2	AF001548.1	LPP-AS1	LINC02657	AC078850.1	APOA1-AS	RBPMS-AS1	AC106052.1	AC099811.5	AL365361.1	LINC02731	RFX3-AS1	AC004231.1	AC144836.1	AL121757.2	AD001527.1	AC079779.2	AC078852.1	AC097478.2	LINC01508	AC013549.3	AL442125.1	AL158068.2	AP002812.3	SEMA5A-AS1	LINC02321	AC007546.1	AL359878.2	AC096531.2	LINC02099	AC073475.1	LINC02325	CEBPA-DT	AC025263.1	AL139287.1	AC096708.3	AL031667.3	AC007552.2	AL049775.1	AC097534.1	AL513324.1	AL157813.1	AC109992.2	AC022382.1	HMMR-AS1	AC004223.2	COPDA1	AC093297.2	AC016876.4	AC121757.1	AC004839.2	HOXC-AS1	Z69706.1	AC010168.1	LINC01553	AC105020.6	AL360181.2	AP000873.3	SEPSECS-AS1	LINC00658	AC104958.1	Z98885.3	AL596442.2	AL117335.1	AL512598.1	AL512791.2	AP001178.2	FAM85B	AC092620.1	LINC02166	AC015849.1	LINC02280	AC012313.6	AC003986.2	LINC02700	AL133297.1	AC004951.1	AC080038.2	BX322234.1	Z83844.2	AC104758.1	MIR646HG	IL21R-AS1	AL354811.1	AL138921.1	AC104024.2	BOLA3-AS1	AC008543.4	AL590226.2	AC046134.2	AC011472.4	KRTAP5-AS1	AC011912.1	LINC02604	AC025181.2	LINC01191	LINC02476	AC016526.2	SCARNA9	AC079148.1	IDH2-DT	AL359881.1	AL133415.1	AP001107.5	AC090907.1	AL031123.1	AL158071.3	LINC01197	AC009093.1	AC074212.1	MEIS1-AS2	AL022324.3	LIMD1-AS1	AL591848.3	AC011379.1	AL049838.1	AC022858.1	FGF14-AS2	AC011447.3	AC092653.1	AL022323.4	AC130456.4	AC106820.5	AL161733.1	AC106782.5	H1FX-AS1	AL133227.1	AC004982.1	PCSK6-AS1	AL031772.1	AC234772.2	AC092111.2	SNHG28	LINC00630	AC053503.4	AC113139.1	AL049539.1	LINC01790	AC073332.1	LNCOG	AC008083.3	AC069185.1	AC010273.3	PHKA2-AS1	AC037487.4	AC011466.3	LINC00562	AL391863.1	AC093627.5	AC141586.2	AL031673.1	AC107952.2	IPO9-AS1	AC007220.1	UBE2R2-AS1	AC091965.1	LINC02576	AC021683.2	LINC00504	AC092745.1	AP000851.1	C22orf24	AL049840.5	AC007611.1	AC104779.1	AC135178.6	AC018607.1	AL356599.1	FP671120.7	AC008735.4	AL121768.1	AL022328.4	AC092953.2	AL139384.1	AC020663.3	AC020658.5	ZEB2-AS1	AC133552.5	LINC01556	AC010186.3	MFF-DT	AC098487.1	AC245140.2	AL358473.1	AL137779.1	AC135388.1	BOK-AS1	AC005674.2	AC005330.1	AC005840.2	A1BG-AS1	AC018647.1	TMCO1-AS1	AC005899.9	AC011005.4	AC244502.1	SOX2-OT	LINC01600	RORA-AS1	AP006621.3	AL080312.2	IRAIN	SIDT1-AS1	AP003498.1	AC005089.1	AC018557.2	LINC02433	AL583808.1	AC009087.1	AL353796.1	AC091906.1	AL122035.1	AP003354.2	DLX6-AS1	AL353622.2	LINC01715	BDNF-AS	AC003005.2	DLGAP1-AS1	AC107959.1	AL139041.1	AL136962.1	AC005725.1	WT1-AS	AC137932.3	AC011472.1	AC105219.1	AC244034.2	RNF216-IT1	AC099521.2	AC073655.2	LINC01678	LINC00973	LINC01444	AC034238.2	AC005224.2	AL021707.4	LINC02397	AC106900.1	AC006160.1	LINC00491	AL139023.1	AC044840.1	AL359182.1	AL135999.3	AC023051.1	AC010680.4	CSNK1G2-AS1	AL049869.3	TTC3-AS1	AC009299.2	AC010619.3	AL096828.1	POT1-AS1	AP002490.1	AL353747.2	AC008443.1	AC100797.1	AL355490.3	AC092145.1	C9orf147	HYI-AS1	AC089983.1	AC009656.1	AC092040.2	AC090948.1	AC107884.2	AC243964.3	AL360091.2	AC027373.1	LINC01983	LINC01479	AF131215.6	AC040169.1	AC138207.7	LINC01931	AC010998.3	AL118558.4	LINC02804	GHRLOS	AC135050.5	AC087276.2	AP000757.1	TBC1D22A-AS1	AC009248.2	AL031733.2	AL590428.1	AC073130.2	STX18-AS1	AC005041.3	AC009093.6	KIF26B-AS1	AL592430.2	AC108676.1	AC114811.2	LINC00501	LINC01116	Z94721.1	AC018695.6	AC239809.3	AC007405.2	AC098820.4	AC021078.1	THOC7-AS1	AC004080.6	OLMALINC	ZNF32-AS1	AC005522.1	AP003555.2	LINC02315	AC123023.1	AL137026.1	AL136018.1	AC007991.2	LINC01198	AC037198.2	LINC01954	AC103740.1	AC013565.1	AC012313.1	KIZ-AS1	AC079089.1	AC133961.1	HLA-DQB1-AS1	AC009041.1	AL121820.1	ARNILA	AC008429.1	AC016027.3	JAZF1-AS1	AC005592.1	AC025171.2	AC068768.1	LINC02860	AL356215.1	AL160286.3	GSTCD-AS1	LINC02809	AC104785.1	AC026124.2	AL445645.1	AC020922.3	AC009097.2	LINC01585	BX539320.1	AC080188.1	AC091185.1	AC004148.1	AC007405.4	MIR600HG	SMIM2-IT1	AC092354.2	NEUROG2-AS1	AC023790.2	C1RL-AS1	FTX	AL356488.3	AP000688.2	AC010969.2	AL359710.1	AC068792.1	AL133410.1	AL136172.1	FOXN3-AS2	AL162595.1	AC011753.2	AC011443.1	AL008636.1	AL355001.2	AC007066.2	AC005726.2	LINC01923	AC010285.1	AP000697.1	AC013403.2	LINC01942	AC002398.1	AC234582.1	AC010980.2	AL355385.1	LINC00402	ARHGAP15-AS1	AL049796.1	ZNF503-AS1	AC244093.5	AL445647.1	AC087742.1	BAALC-AS1	NECTIN3-AS1	AC133644.1	AL031123.2	AC005225.2	AC027801.1	AP001619.1	AL031848.1	AC024257.3	HOTAIR	AC023043.4	AC004918.1	AC026254.2	AC092718.6	AC011453.1	ADD3-AS1	AL031722.1	AL031432.3	MADD-AS1	AL355802.3	AP001453.4	Z99916.1	AL132656.2	AL354872.1	GAS5-AS1	RASSF10-DT	LINC01581	AC051619.4	GCC2-AS1	ARHGEF35-AS1	AC126763.1	AC009318.1	AC005730.3	SH3PXD2A-AS1	AC012063.1	LINC02012	LINC02257	AC096759.2	AC108112.1	AC109460.3	AC100803.4	AC067930.3	LINC01394	AC027807.2	AL162274.2	AC090772.3	AC090519.2	RTCA-AS1	LINC01593	AL162511.1	ADNP-AS1	AL034405.1	LINC01833	AC005261.3	AC074032.1	AC099542.1	AC004540.2	AC090709.1	RNASEH2B-AS1	FAM27E3	AC002470.1	AP006333.3	LINC01594	AC097376.3	AC087752.3	AL121917.1	AC004477.1	AC010148.1	AC008667.1	AL589765.4	AL109761.1	AC107909.2	AP000911.1	LINC01436	AC084018.2	ID2-AS1	SEMA3B-AS1	AC090152.1	AC087893.3	DLEU2L	PINCR	AC092117.1	NAALADL2-AS1	PICART1	AC004948.1	AC090912.3	ZNF790-AS1	AC106897.2	HEIH	AC012613.2	AC091151.1	AC107375.1	PLS1-AS1	AC010776.2	AC015853.1	AP001042.1	IGF2-AS	FOXP1-IT1	AC011503.1	AC013726.2	LINC00520	GK-AS1	UBL7-AS1	AC020978.3	AC108058.1	AL355512.1	AL512274.1	AP003170.3	LINC00683	EFCAB14-AS1	AC012404.1	PXN-AS1	AC093462.1	GLIS3-AS1	FEZF1-AS1	C17orf77	AC104596.1	AL121906.2	AC068491.3	LINC00612	FAM66D	PLS3-AS1	CKMT2-AS1	AL513122.2	AL021937.1	RFPL3S	AC007376.2	FAM78B-AS1	FNDC1-IT1	LINC02739	AL354696.1	AC007663.4	AC108047.1	AL161630.1	TPM1-AS	AL359513.1	AC007848.1	MIR378D2HG	AC092143.3	RBFADN	AP001021.3	AC073957.3	AL162457.2	RSF1-IT2	AC007218.1	LINC00158	TRIM52-AS1	AC007405.3	AC005332.5	PSMD6-AS2	AC092535.2	AL135818.2	AC090515.3	AC068790.5	AC104088.1	AC012676.1	AP001065.3	NOP53-AS1	AC099518.6	OSMR-AS1	AC108134.3	AC011816.2	AC091849.2	TMEM9B-AS1	FENDRR	AZIN1-AS1	LINC00461	ZBTB20-AS5	AC010149.1	DPP4-DT	NAV2-AS3	AC009126.1	AC090425.3	AC068189.1	AC020558.2	Z95114.1	LINC02419	AC004466.3	ANKRD44-AS1	AC234781.1	LDLRAD4-AS1	AC074138.1	AC007159.1	LINC00456	FLNC-AS1	AC026462.3	AC020663.2	AC007731.4	AL161431.1	AP001636.3	AC002558.2	AC034231.1	AC008443.4	IGFL2-AS1	AC007743.1	AC025918.1	LUARIS	AL513314.2	AC131097.3	AC009061.1	AC025166.1	LINC02562	Z97989.1	AC084262.1	AL162385.2	LINC01006	AC022929.2	LINC02245	LINC01168	AC007496.1	AL121890.5	AC022960.2	AL158801.3	AC006441.1	LINC02516	B4GALT4-AS1	AL450311.1	AL662844.3	AC090116.1	AC144652.1	AL606970.1	LINC00265	AC007569.1	LINC01277	LINC01184	AC100839.1	AC107081.2	LINC01786	AC114730.3	AL590708.1	AL133299.1	AL365295.1	LINC02172	AL512353.1	AC087362.1	ARLNC1	ETV7-AS1	LINC01337	ZNF687-AS1	AC027601.3	UBE2D3-AS1	AC122108.3	EXOC3-AS1	AC010997.3	AL138787.2	HCG11	AL357673.2	AC104984.6	AC064807.2	AC007098.1	LINC01836	AL359094.1	AC004918.5	ZFPM2-AS1	AC087289.1	LINC02195	AL136526.1	NPHP3-AS1	AL513217.1	AL022328.3	BX284613.2	BTBD9-AS1	AC005498.3	AP005432.2	AC008267.5	AC046143.1	AC246817.2	AP006216.1	AC114296.1	AL136115.1	AL162586.1	LCT-AS1	LINC00882	AC123912.1	LINC01633	LINC02718	LHX1-DT	Z93403.1	CLYBL-AS2	AC084809.1	LINC01050	AL133243.3	AP001453.2	LINC02302	LINC01992	AL022067.1	AC093010.2	AL513218.1	Z94160.1	AL645608.6	AC022001.2	SPART-AS1	AC093425.1	LINC02421	AC026725.1	AL596223.1	AL391863.2	AC093503.1	LINC02584	AC009303.3	MIR99AHG	AC005261.2	AC244100.2	AC005291.2	AC009171.2	SUCLA2-AS1	ENOX1-AS1	TRAF3IP2-AS1	CLLU1	AC055717.2	HCG27	AC010320.4	AC027644.3	AC008742.1	AL139383.1	AL031709.1	AC007950.2	AC004076.2	DNAH10OS	AL136221.1	LINC01446	AL645728.1	AC009318.4	AL590729.1	LINC00535	AL359643.3	AL359220.1	AL162274.1	OCIAD1-AS1	AC011483.1	KCNMA1-AS3	LINC02616	AC009121.3	AC080038.3	SP2-AS1	AC025165.4	AL355073.2	AC087620.1	AC021242.2	AC083880.1	EIPR1-IT1	AP000345.2	LINC02097	AC005534.1	AC003070.1	AC006042.1	SRP14-AS1	AC006305.2	AC016590.1	AC018529.1	AC009121.4	AC116914.2	AC024267.5	APTR	AL590617.2	AC093330.1	LINC00839	AC106881.1	MCF2L-AS1	AC096540.1	AL020993.1	AL138955.1	LINC01341	AC020910.5	AC067930.2	AC006333.1	AC138207.5	FAM245A	AC110597.1	AC008906.1	C1orf229	AL118516.1	SNHG20	KIF25-AS1	Z98884.2	CRIM1-DT	LINC01506	DPP9-AS1	AC074035.1	TCEAL3-AS1	PLCB1-IT1	AC020704.1	AC008555.4	NRSN2-AS1	AC110760.1	MAGI2-AS3	AC104248.1	AP000943.1	AC005332.4	AC096992.2	PLCH1-AS1	AC007314.1	AC104035.1	AC027020.1	AC007448.3	AC114956.2	AC018410.1	MRPS9-AS1	SGMS1-AS1	AC020763.1	PRR7-AS1	MUC12-AS1	ST3GAL6-AS1	AC027763.2	CD27-AS1	AC012306.2	AC069257.2	AC090425.2	AC090061.1	FZD10-AS1	TMEM78	AC092142.1	LINC01749	DIO3OS	LINC00632	AC016746.1	AL157938.3	GPR176-DT	SLC25A48-AS1	HELLPAR	TMEM72-AS1	AC034243.1	AC012213.1	MIR17HG	TTC39C-AS1	AL353747.3	CHRM3-AS1	AC020916.2	AL358075.1	PRKAG2-AS1	AL022341.1	AC108751.4	LYPLAL1-AS1	AC009032.1	AC104117.3	AC026202.2	ELFN1-AS1	AC127070.2	LINC02313	LINC01560	AL049840.6	AC007906.1	LINC00240	AL391244.1	IGBP1-AS2	TNKS2-AS1	AC012358.4	AC079612.1	AL035448.1	AC116348.4	SLC2A1-AS1	AL034550.1	AC109446.3	DARS-AS1	AC010501.2	AC005165.1	AC011468.3	AC011468.5	SNHG25	AL163953.1	ZBTB11-AS1	AC100800.1	AC114737.2	AC244153.1	AC124283.3	AL353746.1	AC079414.3	AC073316.3	AL121832.1	AC016590.2	AF064860.1	TMC3-AS1	AC063926.1	MIRLET7BHG	AL136366.1	PYCARD-AS1	FLNB-AS1	AC092171.5	AC007431.1	AL445426.1	AL512770.1	AL157823.2	C11orf72	AC107398.2	AC109347.2	AF127577.4	AC022165.1	AC092919.2	AP001160.4	AC138207.2	LINC02004	AC123768.2	AC138627.1	AL136980.1	AC048382.1	LINC02263	AC078962.4	AC006141.1	AC116407.1	AL358115.1	AC111152.2	LINC01559	LINC02475	AC005962.1	STAG3L5P-PVRIG2P-PILRB	DPYD-AS1	AL008733.1	AC240565.4	LAMA4-AS1	LINC02308	AC009163.6	AC004080.4	MNX1-AS1	LINC02021	SNHG1	LINC00997	AC105020.1	AC004943.2	KCNQ1OT1	AL139120.1	AL008718.2	AC004975.2	AC127537.1	AC096637.3	AC124798.1	AC127024.4	AC127024.6	AC003101.2	LINC00652	Z97055.2	AC002511.2	AP000866.5	SPRY4-AS1	AC090589.2	AC009095.1	NFIA-AS2	AC009318.3	AF111169.3	AC012506.3	AC004584.1	AC007938.2	AP001372.1	AC073517.1	AL049836.1	AL139021.2	RHPN1-AS1	AC109347.1	AC129507.3	EDIL3-DT	FABP6-AS1	LINC02320	AP007216.2	AC018521.7	LINC00968	RAB30-DT	ATP2B1-AS1	AL109910.2	AC011481.2	AL031663.3	AC019254.1	SNHG30	AC136604.3	AL355922.4	AP003721.1	AC021087.1	AC091868.2	AC006272.1	AL391832.1	AC092802.2	AL117336.1	LINC01934	AC023813.3	LINC02609	AC005086.2	THSD4-AS1	AC015849.4	AC018752.1	DSCAM-AS1	DGCR11	LINC01443	LINC02000	SLC12A9-AS1	AC093799.1	AC010247.1	AL354993.1	AP003110.1	AC012640.6	SDCBP2-AS1	LLPH-DT	AC135050.3	AL391335.1	AL450344.1	LINC00682	LINC00862	AC055811.1	BACH1-IT1	AC138393.3	CASC2	AC091153.3	CDC37L1-DT	AC111182.1	LINC02473	LINC00484	HLCS-IT1	AC005037.1	AP001628.1	AC100823.1	C8orf31	AL137230.2	AC006369.1	FGD5-AS1	AL121957.1	AC083805.3	DBET	AL132642.1	AC000403.1	AC244090.1	MAFG-DT	AL136964.1	MIR4713HG	AL109945.1	AC011451.1	AC097381.2	RNFT1-DT	AC008764.2	AL365356.1	DELEC1	AC106779.1	AC090921.1	LINC01547	AC114763.2	ASH1L-IT1	LINC01695	AC021087.4	AC121338.1	AL451070.1	TMEM18-DT	AC104135.1	AL513548.3	LINC00298	BZW1-AS1	LINC00870	AL513165.1	LIF-AS1	AL731569.1	AC087878.1	AC103739.2	AL591895.1	AC005884.2	AC020661.1	AC069224.2	AC110285.3	AC015961.1	AC034236.2	LINC01614	AC069431.1	AC098818.2	AC012568.1	AL445248.1	CDKN2B-AS1	AC021321.1	DAPK1-IT1	LINC02182	TCL6	AL121832.3	AC090015.1	AP001350.1	AL355987.4	AC008752.3	AL391056.1	AC100827.4	LINC01697	AC008750.4	AL021707.5	FAM106A	AC108471.3	AC087612.1	KCNMA1-AS1	AC024270.4	MIR200CHG	AC087749.2	AC092620.2	MALINC1	SPACA6P-AS	AL023806.1	C8orf49	OSTN-AS1	UCKL1-AS1	AC040934.1	AC004707.2	AP000265.1	LINC00923	AC004988.1	AC079209.1	AP002748.4	LINC02177	EPN2-AS1	AC116348.3	AC083798.2	AC104170.1	INHBA-AS1	AL096870.1	AC040168.1	HOXC-AS2	TFAP2A-AS1	TNK2-AS1	AL354809.1	AC073655.1	AC005828.4	RBM5-AS1	AC022211.3	AC084036.1	AC020659.1	STXBP5-AS1	AL513477.2	MMP25-AS1	CLCA4-AS1	AL050320.1	AC012313.9	NAPA-AS1	GLCCI1-DT	STAU2-AS1	FAM157C	LINC02029	AC090589.3	AC092910.3	Z97192.3	AC093726.1	BEAN1-AS1	LINC01136	C5orf34-AS1	JMJD1C-AS1	AC005954.1	AC120193.1	LINC00426	AC141002.1	AP001267.1	ANK3-DT	AL162231.2	AC015802.3	AP003068.1	AC104662.1	AC008750.7	SNHG17	AC068481.1	FAM182A	AC064805.1	NFIA-AS1	AP002433.1	AP000842.3	ZMYM4-AS1	AC117395.1	AC023906.4	AC091117.3	AC023830.1	LINC02175	AC132872.1	CACNA1C-AS4	AC007406.3	SPATA41	AC011773.3	AP000229.1	COLCA1	LINC01778	AC005696.3	AP003068.2	WDFY3-AS2	AC004832.5	AC011479.3	AC011731.1	AL592301.1	AL353593.2	LINC01235	AL355870.1	AC138123.2	AL023284.4	AL157832.1	PLA2G4E-AS1	AL627171.3	SOX9-AS1	AC005034.5	AC005562.1	MTOR-AS1	AC097468.1	LINC02532	AC027097.1	SPATA3-AS1	AC099343.3	AC091167.5	AC024940.6	AC096536.1	AC008610.1	AP004609.5	AC139795.3	AC107021.1	AC008966.2	AL391001.1	LINC02569	FAM182B	AL354733.3	AC010536.1	TTLL10-AS1	LINC00861	LINC00324	AC018690.1	AC080013.4	AC007347.1	AC004771.2	AC105460.1	AL590226.1	AP001505.1	LINC02145	TUBA3FP	LINC01967	ITGA6-AS1	AL162231.4	AC136475.3	LINC00205	AL122125.1	AC090739.1	TRG-AS1	RFPL1S	AC103957.2	AC010864.1	AC026801.2	THORLNC	AC092801.1	AP001972.1	ARNTL2-AS1	AC010207.1	AC004817.3	AC136475.5	AC093627.6	AC026771.1	MGAT3-AS1	AL022097.1	AC244100.3	AL355312.2	AL357033.2	AC006116.9	AC087645.2	MECOM-AS1	ARHGEF26-AS1	LINC00184	AL049597.2	AC084809.2	AC010503.5	AL034346.1	AC078846.1	AC099791.2	AC022762.2	AL731571.1	AC010538.1	C5orf66-AS2	AP001458.1	PCOTH	AP001434.1	DST-AS1	AC104653.2	ZNF236-DT	AC025171.3	AC007566.1	AC005696.4	GTF3C2-AS1	AC011840.1	SYNGAP1-AS1	ZRANB2-AS1	AL603910.1	AL161669.1	LINC00909	AC025265.1	AC116025.1	AP000438.1	AC100830.2	AC148477.3	AP000640.2	AC103853.2	AL021368.2	PACERR	AL049646.1	AP002026.1	AC254562.2	AC015845.2	CD81-AS1	PKP4-AS1	GIHCG	AC078883.2	LINC02765	AP005264.1	Z95331.1	AC018926.3	LMF1-AS1	AL158212.1	LINC02830	KCTD21-AS1	FRMD6-AS2	IQCH-AS1	AC004112.1	AC036108.2	ERVH-1	ADCY6-DT	DSG1-AS1	AC087294.1	EPB41L4A-AS1	AC078962.2	DLG1-AS1	HS1BP3-IT1	LINC01641	AC026333.4	MZF1-AS1	AC004846.2	AL133297.2	AC009948.3	LINC02163	C1QTNF7-AS1	EGFR-AS1	AC116903.2	PWRN1	AC004069.1	LINC02570	AC073508.3	AC093249.6	LINC02132	AC005670.1	AC106882.1	AC008736.1	AL008727.1	AC007780.1	AC074135.1	LINC02418	AL139246.3	AC099520.1	AC142472.1	AC010998.2	AC008080.1	AF131215.5	AP001619.2	DGUOK-AS1	CATIP-AS2	FAM83A-AS1	AL359715.2	AL109804.1	AP004608.1	AL163051.1	HID1-AS1	LINC02554	AC083801.2	LINC01224	LINC00896	LINC00525	AL450322.1	C5orf60	AL360268.1	AC012368.1	AC015849.3	AL158837.1	ENTPD3-AS1	AC027237.6	AC091982.1	HOXD-AS2	AC012184.3	LINC01419	AL611929.1	AL162632.3	AL136368.1	Z98200.2	RMRP	AC023300.2	AC004943.3	PRR26	AC098479.1	CU634019.6	CHL1-AS2	AL139289.1	TERC	AC148477.4	AL353708.3	LINC02334	LINC02041	LINC01117	LINC00167	PARD6G-AS1	AL391987.4	AC018946.1	GATA6-AS1	AC084082.1	HOXC-AS3	E2F3-IT1	AC245884.10	AP000941.1	AC004449.1	AC104316.1	AP006565.1	AC027288.3	AC243772.2	AC090587.2	AC011389.1	AC010680.3	AL450998.2	AL035530.2	MIR223HG	AL161457.1	LINC01485	AC103702.1	PCCA-AS1	AC034206.1	LINC01770	AC099518.4	CNIH3-AS2	AC114284.1	AL591848.4	AL118511.1	AC120049.1	AC079298.3	AC011921.1	AC107419.1	ATXN1-AS1	AC018845.3	EGILA	SH3RF3-AS1	AC019080.3	AL359198.1	AP000487.2	AC068831.2	U73169.1	AC004837.2	U91328.3	ADORA2A-AS1	AL035252.4	LINC02867	AC084083.1	AL158212.3	MMADHC-DT	AC008808.2	STPG3-AS1	LINC00339	AL583722.4	LINC00565	AC006042.3	AL450306.1	STARD13-AS	AC097478.1	LNC-LBCS	AC011498.1	MYCBP2-AS1	AL670729.2	VPS9D1-AS1	AL354794.1	LINC01750	AL356019.2	HOTAIRM1	AC064852.1	NXT1-AS1	Z93022.1	AJ009632.2	AL008582.1	AC027279.2	AC024145.1	XIAP-AS1	NARF-IT1	AC004704.1	FOXD2-AS1	CALML3-AS1	AC120024.1	ZNF252P-AS1	AC011611.3	PRRT3-AS1	LINC01572	KIAA0087	AC009754.1	AC009950.1	AP000781.1	AC005225.1	AC003681.1	YTHDF3-AS1	LINC01082	LINC01146	AC091057.1	LINC00664	AL583824.1	AL360219.2	AC099792.1	LINC01730	AC009630.1	AL355388.1	AC083964.1	LINC01018	AL391839.2	AL359399.1	AC007389.1	AL355607.1	OVCH1-AS1	AC011611.2	AC037459.2	AC073283.2	AC004461.3	AC245041.2	AC139887.2	AC009090.3	AC010643.1	AL391845.2	AC114947.2	AC016876.2	AC090948.2	AC012150.1	AL008635.1	AL162311.3	AC090260.2	AC007998.3	AC092354.1	USP46-AS1	LINC01829	AL161729.3	C3orf67-AS1	AC003102.1	PPM1K-DT	MANEA-DT	AC092535.4	AC231981.1	AC025280.2	AC025580.1	MAPK6-DT	LINC01687	AL133371.1	AC132192.2	AC008035.1	AC008770.3	AC006270.1	AC135178.4	AC005476.2	MAPRE3-AS1	AC013275.1	AF131216.1	AP005131.2	AC106820.2	AL031846.2	LINC02754	AC111170.2	LINC01411	PROSER2-AS1	ADAMTS9-AS2	PCAT18	AC099568.2	LINC01686	AC090236.2	AC211476.4	AF230666.2	AC106820.4	AC073111.1	RERE-AS1	AC068790.7	AC007996.1	AL157838.1	AC004253.1	LHFPL3-AS2	AC009902.3	AL096678.1	AP001893.1	LINC02555	LINC02253	AC024267.6	AC008750.2	AL807752.4	LINC02405	AL358472.3	Z98749.1	LINC02481	LINC02520	AC004923.4	AC022898.2	AC092123.1	AC097505.1	AC084125.2	AC002563.1	RNU6ATAC35P	LINC00922	AC008543.1	AL158847.1	AC046158.1	MHENCR	AC039056.2	AC048337.1	AL445471.1	AC108134.1	AL136114.1	AL050341.2	LIPE-AS1	AC023282.1	AC022211.2	AC112512.1	BRWD1-AS1	AL117379.1	AC007496.2	AC002519.1	AL592546.2	PRANCR	LINC01013	LINC02577	AC080023.1	LINC01315	RAI1-AS1	AC016722.2	AC040904.1	AC004812.2	AC027117.2	POLH-AS1	AC027237.5	AC018521.6	AC106876.1	AC092574.2	AC046168.1	AC018816.1	AF124730.2	AP003392.1	AC005180.1	AC135782.1	AP003774.2	AC069120.1	AL161644.1	AC129492.1	ITGB1-DT	THRB-AS1	AC020931.1	AC127024.5	AP000894.4	CEP83-DT	AL353801.3	AC021755.2	KIAA1671-AS1	ACSL3-AS1	AC087392.5	AL513327.2	STARD7-AS1	MAP4K3-DT	COL18A1-AS1	AC093627.4	MAL2-AS1	AC009387.1	AC104806.2	AC008147.2	AL683807.1	AC104564.4	PDE2A-AS2	LINC02443	AC079322.1	AC125603.2	ZNF213-AS1	AC011120.1	AC100821.2	AL132712.1	AC008764.8	AC027682.6	LINC00400	AC117490.2	AC131212.1	AC005776.2	AC069222.1	AP005329.2	LINC02878	AC011603.3	AC123595.1	LINC02241	LINC02482	AC008280.2	MYOSLID	TMEM202-AS1	AC006504.7	AL133480.1	AL031668.1	LINC00261	AC112484.3	AL158071.1	ZNF674-AS1	AC243654.3	AC137932.1	DDX11-AS1	AL591043.2	AL138999.1	AC108673.2	AC087164.1	AL136982.3	AL450384.1	AL080317.2	AL390961.1	MRGPRF-AS1	AL354863.1	AL031283.1	AC005759.1	AL161645.1	C2CD4D-AS1	AP004609.3	AC009686.1	AC090825.1	AC083900.1	LINC00921	AL121820.2	AL352984.1	AC104958.2	AC021146.12	GABPB1-AS1	AC090559.2	AC008669.1	AC009090.1	AP001830.1	AC068790.2	AC012645.3	AC079061.1	AC119424.1	AC079610.1	AC022150.4	AC096921.2	AC004080.1	TRAM2-AS1	AC078820.2	AC021231.1	AC025048.4	AL355581.1	AL080276.2	AC111170.3	LINC02062	AC074050.4	AC011498.3	AC107204.1	AL591178.1	AL355075.4	AC120498.10	AC139100.1	LINC01918	AC025034.1	ZBTB20-AS1	AL662797.2	AC138305.1	LINC02027	AC009716.1	AL162377.1	AC091588.1	AC008269.2	AL442067.2	AC022874.1	AL021328.1	AL121832.2	WAC-AS1	AC096677.1	LINC02446	AC022400.3	AC018529.2	MELTF-AS1	LINC02560	AC019294.2	TDRKH-AS1	METTL14-DT	AL021937.4	LINC02289	AC093227.1	AC026469.1	STIM2-AS1	AL139081.1	AC100847.1	PRR34	JPX	AC022217.4	LINC02512	AC004908.3	AL078590.2	AC025211.1	AC022098.4	AF131215.2	LYPLAL1-DT	AC107884.1	AC104129.1	AC026979.3	AL589765.1	AP001029.2	AP001625.3	AC026523.1	AL138831.1	LINC01703	AP001107.9	AL592043.1	LINC01079	SMAD5-AS1	MCM8-AS1	AC068620.1	ZNF346-IT1	AC064799.2	AC008393.1	AC104564.1	AL121899.1	LINC00595	AL627309.5	OXCT1-AS1	HOXA-AS3	AC004067.1	AL031710.1	LRRC3-DT	AC004982.2	AL133260.2	LINC00638	AC100774.1	AL161909.2	AL050343.3	AC009365.4	SNHG6	AC008972.2	AC009268.2	AL133325.3	AC127521.1	AL121972.1	LINC02102	AC087752.4	AC090627.1	AC082651.3	DDX39B-AS1	LINC01474	SBNO1-AS1	AC073389.1	AC092296.2	AC139720.1	AC247036.1	AL121906.1	AC092111.1	VIM-AS1	AC091179.1	AC022784.5	AC244517.6	AC090136.3	AL355112.1	AP003071.3	AC112487.1	AL121829.2	LINC01449	LINC00598	AC005332.2	AL512329.2	AP003032.1	AC022706.1	TENM3-AS1	LINC01357	CAMTA1-IT1	AC138150.2	AL162582.1	AC040174.1	ARHGAP31-AS1	AC093627.7	LINC01562	AC092168.2	FALEC	AC112722.1	PSORS1C3	AC091544.2	AC104791.1	AC087855.2	AL450992.2	MIR29B2CHG	AC007952.4	UGDH-AS1	AC007285.2	LINC00659	AC022893.1	LINC01979	AC004908.1	AC005532.1	CLMAT3	SNHG4	AP000944.1	AC008074.2	SLX1A-SULT1A3	AC104472.1	AC080013.5	LINC00958	TMEM161B-AS1	AC103974.1	BX088651.4	MDS2	AC006273.1	AC084357.2	LINC02595	LINC01393	LINC02035	AC138150.1	LINC01807	AL049835.1	AC027117.1	FOXN3-AS1	AL132657.1	AL133467.2	AC009120.5	AC002451.1	PCBP1-AS1	AC007787.1	LINC00852	AL603839.2	AC097358.2	AC025265.3	AC092119.2	LINC01031	MACROD2-AS1	PPP1R26-AS1	AP001767.3	CPNE8-AS1	AC004832.6	LINC01602	AC113382.1	AC095055.1	NIFK-AS1	AC092118.2	AL392089.1	KBTBD11-OT1	LINC02381	AL135744.1	AL391832.3	AC019117.2	FP671120.5	AL138762.2	AC010401.1	NORAD	AC010442.1	NKAIN3-IT1	AC022028.2	AC010913.1	AC016773.2	FP236383.5	AC018462.1	AP003352.1	AC073575.4	AC009163.7	AC073476.3	LINC00570	AL359962.1	FAM66A	AP001496.2	AC008735.1	SMYD3-IT1	AP005136.3	AC005280.1	AC003092.1	AC021242.3	ASTN2-AS1	AC011632.1	UBAC2-AS1	AL589765.6	AC091588.3	AC079949.2	C20orf197	AL117332.1	AF117829.1	LINC02193	IDI2-AS1	AGAP11	AC107993.1	AL845472.1	WASHC5-AS1	AC021016.1	AL683813.2	AC007849.1	ADAMTS19-AS1	AC133065.1	ATP1B3-AS1	AC000068.2	LINC01251	HMGA1P4	PRR34-AS1	AL390067.1	LINC00511	LINC02863	MIR155HG	AP000695.2	ALG13-AS1	FER1L6-AS2	AC006213.1	LINC02601	AC025857.2	LINC00327	AC131235.3	ITFG1-AS1	BACH1-AS1	AC114781.2	AC091132.4	LINC01300	IFNG-AS1	AC008014.1	AC027682.1	AC104041.1	AC010618.2	CU633967.1	AC010978.1	MED14OS	AL022238.2	AL139099.3	AC012645.1	NAALADL2-AS2	AL445123.1	SNHG19	AC015660.2	AL162408.1	RSF1-IT1	LINC01415	AC104809.2	AC020978.2	AC026471.1	AC022558.1	AL135999.2	AC087071.2	SREBF2-AS1	RASSF1-AS1	AC012146.1	AL390726.2	AC117394.2	AC098828.1	AC139792.1	AL133353.1	SEPTIN7-DT	CCAT2	AC017071.1	BRWD1-AS2	AC022126.1	AL591684.2	AC243571.2	AP003555.1	AL023583.1	VCAN-AS1	AC120349.1	AP000851.2	LINC00165	TPRG1-AS1	LINC01281	LINC02772	AC131159.2	WASIR2	AC020978.4	AL035446.1	AP000487.1	AC105219.3	LINC02723	PCED1B-AS1	AC005537.2	AL133383.3	AL391497.1	AL050309.1	AC009152.1	AC087623.2	AC009318.2	AC024559.1	SNHG31	AC006946.2	AC010761.6	LINC00222	AC025682.2	AC100803.2	AC004223.4	AC007608.1	LINC00648	AC109587.1	AC127496.1	AC015853.3	ST7-OT4	AC139769.2	AC000068.1	AL136985.2	AC007216.4	AL732314.6	AC026471.3	AC002094.4	ARHGEF3-AS1	AP001107.6	AC096733.3	AL009179.1	LINC02875	AC079336.2	NQO2-AS1	LINC00944	AL450226.1	Z93241.1	LINC01978	AC016999.1	AC011330.2	IGBP1-AS1	AL139385.1	AC109597.2	AC096746.1	AC125437.1	AL133346.1	AC125494.2	C1QTNF1-AS1	AC005722.3	AC017101.1	AL022328.2	AL049569.1	AC004847.1	AC068234.2	AC100803.3	AL160313.2	AC009065.9
TCGA-3L-AA1B	1.42552	0.9227643	3.45669	0.3766584	2.502395	0.8695391	175.1745	2.690334	8.757331	28.22478	0.4187532	0	0.4039935	17.95063	0.8883066	0.8706236	182.9338	1.555319	7.53037	12.43391	0	1.978649	24.03251	62.01927	2.538836	9.0888	72.69008	2.956477	0.3804057	0.4177895	0.3974425	8.59357	0	2.926341	2.96927	13.87623	2.406494	4.14383	16.86907	6.723099	23.07457	7.259181	1.426026	75.77395	39.65219	5.589579	15.97537	4.283527	0	6.052163	49.19956	0.3679642	1.411581	9.78554	4.486765	0	0	0.9093004	7.444067	1.378024	2.975666	2.720316	0.8948844	17.08631	0	0.9078007	477.6101	6.599474	24.92223	0.8669216	0.8849672	1.919332	1.581486	13.11855	0.8969459	253.7579	6.125175	11.75904	3.014654	0.958778	0	95.38757	29.17317	0.3925358	16.52099	0	1.890129	83.00605	4.121511	0.4153571	0.4214602	0.3626378	147.1209	8.668792	0.4405972	25.55275	9.114697	10.13894	0.9765647	7.002867	15.41099	4.532895	32.12119	0	10.6874	44.63685	731.6444	0.434752	149.5606	9.377434	146.2263	21.05661	0	24.08543	6.040957	18.20427	11.23378	1.385132	3.22778	14.68931	1.575977	1.47042	0	1.923245	2.394778	2.504707	15.2764	16.25532	1.373015	1.374717	11.23489	30.54795	32.80939	1.61914	6.869654	9.434146	0	3.857879	670.0608	5.57497	2.478282	0.4099266	2.041425	4.91047	0.3870995	5.076619	0	18.33493	16.23822	15.28	2.913424	2.04378	0.3612229	3.941946	22.03172	2.974586	0.9838551	21.51741	0.931782	0.3689009	88.36557	2.981168	15.82201	106.6377	1.444614	10.84975	79.34207	1.40292	1.929343	26.66966	70.2034	2.10671	129.1242	0.3814138	7.154909	11.6813	3.027777	14.62036	1.404797	177.917	0.8698623	5.088831	23.08207	21.59499	0	0	0	2.509756	13.34324	1.567317	5.990452	0.4185978	28.63036	2.980631	1.503153	2.592416	17.98492	0	0.8691173	0.3876712	0	4.782779	173.8957	3.399112	42.90274	5.524124	0.9350435	204.9715	5.116429	0	7.711258	0.9362482	6.006902	0.363697	15.29749	10.08213	5.623596	0	1.436703	0.9520947	3.489705	0	30.73952	7.187582	5.192282	1.377897	8.098921	1.941441	9.839043	3.239187	0	6.127047	4.544064	9.585778	11.077	0.3695749	57.7882	5.284834	127.9805	0	25.02255	102.5858	0	26.09033	50.16804	8.147853	0.9284857	0	0.4095902	9.167606	53.79932	1.467939	19.33897	0.3880801	1.993992	52.26777	306.7241	6.078159	0	0.3958082	7.427736	5.101493	66.10725	5.58624	2.015361	1.439926	7.519146	5.549776	6.529931	8.132384	1.882872	2.450745	0.3879932	2.403861	9.649884	0.361456	3.532338	1.002824	20.37827	8.168356	0.4209518	0.9230467	1.884346	1.411968	1.021559	1.381995	0	1.890062	26.82536	6.047339	11.91756	0	13.80743	0.3875387	64.18152	14.75261	21.11466	1.972885	41.43787	0	4.53507	2.006191	0.3617284	0	0.3894737	417.1793	9.075151	37.96769	1.900452	5.598833	0	12.56439	0.3731041	13.68332	2.513537	2.40396	14.75946	349.2263	3.651425	33.83953	100.4582	0	13.22589	2.442227	36.52415	0	49.55046	20.4267	0	6.219974	9.191497	0	7.267426	0	67.01159	0	0.3910523	1.46143	0.8672556	0.3611205	23.36343	10.16547	16.29809	0.402666	3.51736	6.012804	3.724419	2.41537	0	0	34.88645	45.48088	15.77105	47.93636	1.41928	0	1.597363	9.168657	0.3628133	2.004614	4.709499	24.5	3.262669	0.3957371	0	0.9521185	4.971856	236.4362	116.3387	0.8950636	0.8785487	8.775096	9.095563	18.5045	20.97502	0	8.658755	0	2.431927	5.122183	0	0	0.8661614	10.62071	2.994656	6.743344	1.897143	0	36.33012	3.548422	26.58575	4.548417	0.4147567	0.426907	0.4203786	152.1138	0.4032043	1.450005	0.4005659	0	27.25575	146.1277	3.511406	8.705555	0	5.468894	2.950362	67.76079	4.473653	134.227	0.3899701	0	40.38837	0.3910366	6.566216	133.2276	2.225453	2.18605	4.475642	0.4178406	12.971	0	192.2163	5.625874	4.587012	3.944496	4.190185	0.9226738	8.079562	3.148497	0.8649376	5.217021	0	36.98447	0	1.5109	7.00675	14.24918	33.38681	113.1109	1.000539	2.927809	0.3943566	0.9734882	3.210803	6.110856	0	0.9049707	0.3634546	3.131002	0	32.28864	1.598824	5.9946	4.048258	0	59.8701	12.91563	19.50714	15.81848	0.9145055	0.3803011	223.3667	23.47674	0.3996404	1.48714	19.65961	5.704266	1.384323	45.36463	4.442576	0	11.66716	7.662494	0	3.496553	11.2686	0.4154576	4.974321	8.281434	8.373604	2.00819	0.9535615	3.449011	0.3915177	10.31978	36.44395	10.82977	6.019235	77.80797	2.108242	3.459471	0	1.573372	2.448333	0	0	4.509137	1.967641	22.06385	0	0	0.8990086	143.5636	2.16727	0	4.09944	7.721495	25.86935	72.0373	9.106281	3.945022	4.078516	104.9406	3.561957	1.451412	0.9516458	0.9653802	3.578778	33.83394	11.207	426.1262	89.52894	0	9.107747	14.43137	34.64446	13.19359	4.120619	33.9287	251.0107	126.0435	10.84282	0	2.004528	6.152771	6.013554	2.957668	13.71666	10.24019	5.852609	3.091519	47.26981	6.507119	0	0	6.507708	0	37.00409	29.51175	0.4036629	3.681628	0.3655394	6.640555	370.7119	1.909007	1053.571	0	6.193246	3.057093	17.28326	2.948817	51.17374	0	3.000226	434.2335	0.9608957	1.404655	18.36073	1.391937	0.361073	3.682912	4.597088	4.458354	35.7069	278.3051	0	0.9426566	30.22192	2.920201	7.185991	5.143497	19.89268	0.3740094	0.8793707	14.76782	19.30971	16.35724	2.064825	0	7.608634	4.019004	4.952816	0.9618032	14.64975	0	17.44785	0.9778522	7.043465	12.01902	217.8869	0.915229	11.31315	4.517121	5.925979	26.23321	0	0.4349269	305.5534	0	36.24723	14.72019	10.95175	0.8846325	39.92954	92.62006	2.450496	154.7792	1.564431	0.9345024	9.290934	0.8683438	0.3816203	0	68.59624	0.3965184	34.39372	20.67545	21.52979	6.658515	102.3855	0	6.386234	65.15066	187.5243	5.089808	2.109455	0.4112898	0.8785304	1.509989	0.373493	0.4236504	0.8673485	205.9521	56.2368	0	1.909442	4.87774	24.29282	0.9984308	4.355473	5.01756	0.4278189	13.33799	2.014114	2.95753	1.463451	0.8999526	0	3.720806	2.466659	0.9574717	17.98462	2.942211	430.2496	1.933353	105.4266	0.3678792	4.224882	42.43594	0.3952867	8.03545	31.63938	16.42586	8.832814	0.4415469	9.61632	0.8980988	3.533148	0.3616405	0	0.8860703	6.500896	11.89431	11.26176	0.409324	26.05187	3.731037	1.473775	0.9005346	12.84579	15.34311	20.46628	1.397156	10.6328	3.645707	0.9339065	8.589185	0	0	6.589106	56.78417	0.3944096	0	5.108663	0	3.64878	5.3037	0.387615	205.9939	2.635929	7.14267	70.14357	12.16567	9.340918	0	33.86143	12.84434	0	0.4405722	1.972103	0	0.896714	120.9785	14.29916	0	7.544624	3.510473	7.11984	0.8744119	1.508905	0	3.41848	30.30545	10.66753	0	0.4178844	1.466304	6.121692	0.3694216	2.441701	1.44964	0.4047852	0	3.455906	29.19342	146.9675	0	3.400341	0	238.396	4.086363	0.8986921	8.198579	1.589843	106.5082	6.492391	1.017994	132.7103	12.64222	121.446	0.8680678	4.612736	9.188509	135.0112	75.29932	6.339102	4.14926	310.4438	1.891364	7.129387	7.279535	0	0	31.27983	80.3463	20.47424	7.127605	5.126734	11.19124	3.184207	4.04608	23.9819	17.77685	13.10008	0.3656312	8.851173	27.83208	2.035002	4.321768	0.4250282	0	3.004607	11.69885	0.370665	773.04	8.05153	12.25089	16.39438	0.4183474	0.4007063	0	0.4270861	0	1.961181	3.464032	5.002677	1.438268	4.038183	1.392919	2.911077	1.909794	14.87153	0.8770819	12.83139	8.251196	17.02726	0	0	0	2.015778	0	0.9321362	4.053038	1.541621	0	8.061836	0.9915638	55.72483	23.52944	0.3870311	36.85444	20.76965	3.813517	19.90594	3.623507	142.9152	0	0.4038737	10.53929	0.4237257	65.75597	0	1.375355	31.5514	458.2148	15.34128	2.779937	11.13532	0.8751448	26.21631	0.4200049	0.9632781	53.34374	199.7981	39.19681	23.05658	3.581791	51.79303	0.9854864	0	0	2.65862	72.2203	0.938629	31.18227	0.4085256	13.15509	8.091223	128.3024	0	88.61807	34.22436	10.73621	5.898894	12.66445	13.15202	4.758357	26.91214	0	279.8146	2.431422	28.77363	0	6.618809	43.04564	4.464279	0.4162054	11.18297	2.169522	2.94594	0.9328849	12.3431	4.604588	28.04223	2.168551	9674.919	1.484578	2.409927	0	14.42693	0	0.8770612	1782.172	1.558838	0.9098401	0	37.64913	4.108346	4.242827	2.981637	5.51062	0	20.97712	3.543754	77.84634	1.470348	0.8644383	12.24283	25.57077	44.48709	2.944212	0	0	0.4019284	7.126507	4.060685	0.8898398	3.591615	1.577212	4.568444	17.70961	0.9156262	1.979189	147.068	0.9796442	1.059575	0	0.893276	115.4658	60.90946	0	154.6969	116.8228	0	64.21087	0	68.54932	6.387449	0.3949083	11.91069	16.23509	13.17844	1.972569	2.453061	10.1724	1.950308	0.4142696	2.448211	4.464639	0	5.464648	2.072441	0	1.962679	0	0.9519688	20.86916	2.962642	6.010518	9.116237	159.8453	0	0.4064434	0	26.52492	4.120597	2.457219	3.65732	7.071744	7.244022	0.3723433	1.372989	0.3890373	9.113661	4.065519	2.976966	1.481922	0.3899139	0.8958357	0	0.3627481	62.44569	33.96191	41.42663	26.52117	0.3695503	37.3557	17.75915	0.8733052	3.675715	0.4133492	1.974217	2.117176	0.8894889	18.37576	0.8786045	0	4.677175	42.43004	3.432243	32.21021	0.9656229	0	533.645	2.550542	5.395404	8.114958	15.02283	0	132.2036	7.211459	47.50368	6.629844	2.679257	9.168383	193.8299	10.22421	0.8644338	1.932806	17.26619	0.9905286	12.3659	460.4954	4.623472	35.41898	0	7.434483	0.8943441	4.823027	0.3844406	26.12107	0	1.404146	0.3701259	66.5804	0.4252331	10.62834	3.507163	0.3829709	305.413	7.02726	329.078	30.14414	7.018226	0.4128232	2.175184	2.139037	0.8975146	2.014384	5.090435	24.48943	6.037073	7.295276	0.4123697	5.54992	3.437105	7.407695	0.3741935	85.0922	6.709942	0.9158339	0	0.9467867	0	6.159622	1.571123	139.3588	152.3155	56.02855	51.29436	47.74082	1.386191	0.9688539	8.572366	5.504695	15.21453	9.086088	131.6651	4.156392	8.116424	3.92972	4.472997	20.38841	23.07056	12.16296	6.614556	1.021841	1.912503	2.468165	0	0.9392365	134.1482	20.50257	47.37145	2.416606	0.4114469	0.9590272	0	35.76578	3.963169	0	21.90043	35.3623	22.51383	0	1.934588	2.017471	18.34332	0.9315341	1.434908	1.430216	0.8783094	0.446625	38.83213	2.431725	2.765097	0	0.4039949	0	0	0	3.95	61.51237	0	0	3.424017	23.04852	27.53935	2.059003	6.019	5.691887	0.3742388	3.073205	24.09381	0	0	4.081927	2.4025	1.927958	4.029095	0.9144507	0	6.566078	16.94232	3.998262	1.521625	10.10731	3.709044	10.9823	0.3994231	0.3880868	14.77053	0.9463667	0.8901966	1.955479	0	0.8701144	0	0	4546.694	3.96922	0.3864217	1.50802	2.925191	5.996855	2.084559	3.432218	0.4307686	0.8900051	3.524756	8.707262	3.629897	0	0	4.131155	865.232	0	11.79941	6.657172	13.2386	8.920539	0	33.76112	0.3673771	3.55691	0	0	49.27236	6.157434	271.129	56.86541	0.93499	215.7608	3.013564	6.079625	29.13277	72.63942	0.3640869	1.415195	0.8995513	157.1336	0.906185	5.105425	1.419683	7.276294	1.407205	8.698415	2.56881	1.023432	85.9642	0	94.8036	7.921224	4.04147	0.3979959	12.36796	1.482583	9.613372	2.708735	4.300175	1.534446	3.56845	4.217147	6.584255	13.279	0	10.25722	0.3891599	4.440779	1.954525	0.3613706	62.5498	0.412625	6.013122	3.946661	10.40805	22.69941	41.89739	19.83264	2.020707	12.27111	5.075209	19.84365	70.57314	2.659783	15.77813	0.3987916	3.000383	10.6157	1.49138	0	0.3807607	1.445827	2.75814	5.172611	1794.084	1.02341	4.037712	702.2108	110.2231	34.05736	13.2017	77.46652	16.90793	8.066419	18.88302	17.79706	5.933302	7.721698	0.8646799	42.55427	25.50237	26.2604	0.9583279	1.414178	82.64418	14.489	7.95445	0.8820303	0	1.409744	0	0	0.8661612	2.934967	304.9227	6.156216	341.3605	1.379496	0.9857114	7.021062	7.395117	0	0.9658422	1.969501	9.674608	0	11.16731	0	2.036989	54.21342	850.6362	19.82908	15.55402	0.9380785	5.680091	1.510541	0	0.4168865	1.449966	0.8731147	3.460358	0.4003495	61.00374	3.503991	3.235766	140.9521	0.3681109	426.9276	3.051561	1.884498	0	41.90113	6.518378	1.414365	2.474806	3.96662	48.19766	0.4353996	2.416185	0	2.026059	7.496409	0.4221648	2.673979	38.81153	47.11525	52.83537	18.06907	6.06633	7.196834	4.307895	7.247564	0	17.84982	1.487586	1.007264	47.65269	4.666801	0.4213468	0.4154871	8.087222	47.17256	0	126.0167	0.9602133	0.9798641	5.578132	5.991853	0	138.4615	0	3.039833	2.075103	18.94448	125.4219	6.617018	1.385681	0.4166412	0	10.20065	0.4119884	1.407323	9.689341	0.9361937	0.8997023	2.413341	2.671024	0	4.992006	0	31.17922	1.941457	0.4316539	0.3840591	0	135.9279	3.421567	0.3804225	8.782364	4.045053	6.615973	117.4748	2.123214	0	205.4878	0	0	15.26333	0.3671037	10.69869	1.586801	31.19076	288.3074	1.58374	0.3833339	11.64074	1.924039	18.30967	29.67953	0	0	6.796016	12.1528	0.415793	4.580488	0.408135	1.939961	19.01188	0.9519173	13.30721	104.5145	0.9747564	1.533198	1.892872	1.92962	0	4.106881	15.26641	0.9547672	78.5979	0.874305	8.618135	5.628949	3.111351	1.934054	1.563091	6.542373	0	29.17065	2.590269	49.52993	111.3791	14.69019	9.786339	0	695.0754	3.979467	0.9009853	23.36308	44.62269	3.441841	0	9.956254	1.625718	0	6.489716	0.9008571	8.246142	3.496536	25.53414	21.4754	10.40102	2.185835	3.125386	9.117605	0.4292843	0.8902215	8.095319	1.01953	49.59222	118.2797	8.6976	5.986742	0.9256854	12.28596	14.27468	0.3837197	0.9111638	6.053239	20.34278	2.400192	30.71519	0	119.9501	23.50451	1.40966	1.443602	5.564105	14.31764	135.8833	59.41977	312.5728	12.22802	20.34915	4.277293	5.356121	0.3825934	10.54373	1.409147	4.557336	4.54302	0.4178029	0	0	10.14965	0	6.49103	120.942	0.404923	56.53602	2.414671	0	0.8648417	0.9111491	8.640647	42.15626	3.501713	0.3674107	15.48932	1.488137	0	0.9465557	0.4062161	5.440739	0.3630365	35.73773	5.992541	17.76811	0.4202571	1.399245	0.4655698	0.4142833	0.3675605	0	8.168162	238.9147	9.693593	0.9336161	1.375581	0.923739	5.491354	48.53459	2.550919	50.28427	35.82281	4.213313	78.7631	0.888997	0.4276445	2.964701	0	1.396076	4.212752	2.58214	17.35342	33.22115	8.300177	1.400402	4.199339	1.594592	10.14697	0.9750103	2.435375	3.719448	1.008626	17.84525	101.9805	76.39624	218.349	0	0.9751329	100.9022	9.573871	130.6401	38.02876	1.900107	0	10.04772	0	2.564861	2.559156	0	18.02982	3.97297	0.404561	1.531951	0	1.427258	3.201757	7.098522	3.287872	37.31339	0.378926	14.54406	11.69933	3.694015	0	18.44095	8.590355	0.3710471	158.319	1.988051	0	14.28075	49.09296	58.32272	0.4193538	3.288481	17.63354	6.61119	0	100.3907	0.3735313	1.531691	1.376689	0	67.05367	0.4091438	3.671056	2.554529	1465.516	0.9597761	110.0335	5.028976	3.980047	5.07743	8.886729	0.3783571	30.23494	0	6.26772	21.50125	0.9416017	10.09569	0.3826517	0.9857367	7.061545	28.50999	7.635658	3.054513	13.31183	0	8.175826	11.2989	20.1151	13.21259	1.377795	1.938026	0	25.61701	2.949654	2.433842	17.41977	1.493138	0.8883923	23.53937	56.80162	5.617321	7.177824	9.603845	0.3992876	4.451837	3.575675	10.18694	3.958476	0.3857835	88.72522	0	3.487148	3.449582	0	6.526561	89.70478	2.042704	0.8919193	6.534564	5.015035	0.366516	0.8754653	1.461691	1.93779	0.3654631	4.511217	26.50541	3.472416	1.438259	7.836828	0.9372387	16.39142	0	0.9295086	2.421708	19.32573	8.026375	0	11.1706	1.905718	0	0.9851376	60.37393	30.89836	4.583304	27.47806	0.8841549	60.99934	179.4013	295.6726	178.7831	1.425389	0	23.11099	0.3611797	2.513106	33.37592	0.3705902	0.4072941	23.80673	1.382662	0	56.92373	0.8755913	14.00174	7.065582	64.42224	1.009002	7.620652	3.968965	2.547814	0.3952572	0.9044425	0	1.39267	0	141.4298	1.911382	5.618657	3.076882	0	10.63203	4.022728	7.195954	1.437269	1.904949	1.932962	32.63855	3.45813	3.556713	90.6651	40.98835	5.165124	4.819287	3.471571	0	6.087793	0.42419	26.05818	1.919719	1.373814	2.487031	4.506761	5.640685	5.019339	3.630553	17.3454	5.176636	107.6345	0	19.32483	0.3895583	1.971342	32.18841	0	0.9219095	4.503264	4.964912	4.745758	1.977077	13.2504	1.904795	40.57626	3.945087	2.971816	429.3902	14.9817	283.417	6.818953	21.05041	0.9853079	0.4079893	1.501514	2.96672	19.45012	42.02154	0.4351896	28.58509	17.59191	70.59882	3.972948	0.3738811	1.43836	87.54806	0.899924	117.4618	3.430831	2.739517	5.010338	4.972097	0.3725142	1.525726	14.12514	0	6.641394	9.080856	1.38246	7.72311	28.03999	0	1.004638	16.29578	5.650281	3.027772	0	23.44315	5.89298	4.528829	12.19332	1.50963	7.026596	0	99.86345	32.14386	1.613442	0.3681758	3.535333	0.3834735	2.064755	228.5438	82.37617	0	3.679106	14.41049	0.8866672	3.95659	0	3.443387	2.514749	19.37465	206.4968	5.246229	0.4176345	2.972984	68.12819	0.4419003	5.691813	89.02018	0.9755996	18.45107	503.2788	34.03406	9.582082	10.13985	5.464348	202.3329	0	5.595389	15.53327	1.463136	0.9463964	0	1.501709	8.320839	3.00357	61.12319	2.937201	1.4639	0.9003754	0.8826016	2.988912	0	177.3195	4.016115	0	9.16513	0	1.398068	2.396225	0.9678543	0.3717304	18.9661	0.3784812	0.9028718	0.40604	0.3926106	167.1037	23.05629	13.30819	2.076601	3.422575	3.462718	2.751023	9.072496	73.97695	7.526529	1.89847	0.3910733	0.8898461	62.54523	12.34002	6.53267	110.5926	13.18878	21.91002	14.79256	37.33716	105.4989	6.82298	248.0999	21.92929	3.121981	0.4197568	5.266439	26.50123	2.141308	0.4446781	7.651625	4.599313	2.025692	0	8.031011	78.07133	4.54767	3.140285	34.308	4.494247	9.29066	0.9190395	0.3915325	0	0.3610451	10.19619	0	4.556562	6.008576	8.168037	29.17786	3.420496	2.144981	3.924392	36.74921	1.395981	19.96955	64.94129	4.95963	2.539073	1.541294	4.492251	1.883023	6.566831	29.15614	0	5.15433	20.73234	47.53202	0	258.1587	68.93008	11.22637	2.947138	5.480728	0	14.93827	1.5366	1.431239	0.9037712	0	39.40422	0	6.54909	0.9118964	22.50309	5.730623	150.5584	1.497575	5.294059	4.466814	1.379448	0.3679283	0.952722	2.963895	8.150599	13.44743	2.545124	176.1953	0.9458356	14.20255	67.10244	50.2703	0.3884625	2.059604	147.5718	33.78785	8.553371	1.887391	0	22.00742	1.895598	5.182603	6.081813	0.3658282	3.988239	32.8031	6.515423	16.86112	5.208508	2.485514	0	14.36722	5.758535	4.096217	0.8688889	0	3.964864	85.55403	0.3810731	11.6622	35.26911	7.657519	11.38034	2.175857	0	1.399908	1.578446	0.4049271	18.31548	0.4081013	4.972479	8.624971	10.19848	10.14973	36.47762	7.234675	1.914573	4.162126	0	21.63229	0	156.9606	1.056676	14.30973	3.428203	0	2.499163	3.428152	20.26851	48.24487	6.619268	3.972349	5.515937	4.581263	11.37756	0	9.317454	0.3700611	35.84329	0	0.9004678	0	40.36006	202.6901	2.970136	1.612502	60.85763	3.452311	1.372756	2.023927	0.3826642	1.580304	2.469019	4.00552	0.8906001	14.38584	0.4218575	4.062824	3.526389	0.4302142	2.04866	2.393278	5.567119	9.195218	0.3614576	0.3848843	96.12906	1.60262	6.029974	4.111631	54.78168	2.125459	548.3826	1.422782	0.9336127	0.4030761	39.89423	352.0495	3.238981	0.9930604	29.63923	1.907555	1.434093	6.35456	3.081495	98.49719	18.71883	0	10.22373	2.495277	16.28047	30.25723	0.4272263	3.434901	5.99345	56.39165	1.406677	25.98105	12.25411	18.47832	3.440075	25.06172	0.9480658	8.728553	406.9047	1.981313	10.69653	101.6683	4.494207	0	1.939781	1.481992	0.909589	237.265	4.541074	11.40666	10.22532	0	1.582027	17.35768	11.02528	2.219186	3.955713	0.431227	1.904879	0	22.02867	5.839915	9.292771	2.423854	0.3811679	1.949509	2.997789	0	1.373026	1.017479	0	7.251079	1206.633	67.38842	4.996124	57.30387	0	0.864545	13.3774	4.206617	0.9951389	3.488404	123.0766	0	0.3910607	0.9699705	4.015606	54.294	150.7998	3.421913	0.423356	16.42298	1.899515	0	0.3934567	0.8761453	0.8857353	130.2718	2.438276	81.12131	44.07196	1270.699	2.933405	4.093466	16.48635	2.053673	1.504715	0.9018691	0.9397796	1.456158	208.1634	0.3950963	3.071065	0.8668296	0.4293444	5.879616	81.95987	27.54202	5.031051	7.054744	2.008478	26.76239	2.583415	0	5.116135	0.3821087	2.19871	9.584263	1.470284	24.99223	0	1.883162	119.9743	19.90659	0	0.873269	7.661505	16.92475	2.629685	0.4061003	0	0.8815253	0.9314082	1.981236	106.3043	12.72183	18.4877	0.4218426	8.161171	13.21175	3.453717	2.545787	0.8826426	3.519237	0	0.4030597	22.11357	26.02601	10.81338	24.63677	2.994417	22.47219	20.17139	89.74021	9.369259	45.64534	162.9584	25.54505	7.719974	1.411204	4.630165	0	12.46958	124.6697	955.3849	45.49955	0	0.3777721	12.64215	2.212041	6.006425	0	1.883059	11.73348	0	42.63748	3.518679	0	3.000039	3.446669	39.357	0.3780456	0.436145	756.0438	0.3959892	27.24884	51.64211	4.998132	0	7.565877	95.7899	0	19.01226	6.052914	0	24.07311	0.8894481	2.439374	6.718768	9.960404	5.469266	266.035	0.4355636	0.9601251	4.993311	13.61532	40.33346	16.90263	0.3657377	9.148906	0.87044	1.394034	3.981742	0.8647339	1.034417	0	2.904865	158.1611	4.360943	15.25533	3.199972	6.557846	8.136118	1.591687	11.16308	1.492642	4.050184	11.37834	15.74224	14.8681	0.3942282	3.558865	0.9461963	9.796006	5.621395	0	0.3942087	319.8701	0.8800258	2.510949	0.9009069	0.3654804	2.624475	198.2976	3.509486	1.906345	8.281644	62.45955	370.0356	1.447914	220.9867	3.572395	0	2.195962	0	4.952443	1.456109	7.624167	66.97665	2.441734	0.4104579	14.09448	20.59167	11.94867	0.3938603	16.3711	1.423116	0.3881313	74.78188	2.404259	3.577535	0	0.8660513	1.514983	0.3830012	3.03916	5.933649	3.421896	17.36478	6.508748	1.557944	2.541422	6.504424	0.3884123	8.626096	0.8711253	0	0	17.41633	0.3637165	60.04874	0	48.15729	2.039281	3.977476	235.2657	53.35541	0	1.490741	0.3626155	106.662	215.6999	22.38596	0.8958767	1.442882	1.933742	0.3728327	0	0	0.8768888	14.73866	0	4.491671	0	5.794301	15.22576	5.583124	25.4775	2.64993	1.890399	0	14.45055	2.445339	2.097157	0.4159777	1.53973	6.022691	4.157879	14.70452	83.44295	0	0.9128726	22.75829	5.918805	0.9782204	3.33425	107.6493	0.8875626	0.4181273	0	1.520887	13.63037	6.141836	1.932125	5.612959	1.039516	0.9048537	0.4260575	3.547533	14.25615	1.373423	2.956588	38.45908	11.63478	82.98835	57.8858	4.523742	0.8731291	2.956989	24.57447	4.487093	0.8867787	5.941975	0	0.3610372	76.02318	0.9684574	0	7.625828	15.56708	15.30525	13.29071	3.719202	2.401009	1.401308	9.127141	4.47412	3.684921	2.096457	2.503677	7226.749	1.88778	2.034642	50.39575	1.396226	12.42082	97.39676	0.3804701	4.25676	0	1.006588	1.472441	0	2303.722	0.3894869	55.9189	0.9421232	0.8965226	20.86514	0.8909023	2.488427	2.40124	2.48865	142.3541	18.08906	0	5.368461	1.911417	0.3962688	24.73815	53.71476	106.5325	570.389	23.54219	6.170897	5.160096	4.956149	9.602295	0.3845661	0.9850636	49.67282	121.3859	15.24543	0.410451	0.9476951	12.35698	13.1725	0.8948427	0.3745166	22.445	0.3733097	36.81799	7.081679	8.715846	50.27079	45.53795	7.074061	0	8.814749	54.92642	15.86378	0	0	0	0.3948596	8.715804	8.826395	4.793898	5.999648	0	17.45357	0	26.96202	19.55087	0.4164427	22.97254	0.4091748	4.514133	5.285922	4.585841	1.383477	0	0.9561253	18.2505	2.908129	0	82.95437	3.203862	3.152546	0.3948249	0	19.91147	7.558048	1.521959	8.700328	7.261389	2.432459	0.4170667	0.9448896	2.028913	4.50491	6.526214	4.453818	0.3962664	0	3.114582	18.39732	0	17.81443	21.72471	17.29613	2.907503	46.09029	5.507818	62.57644	8.245688	0.9374418	34.7316	5.146003	1.421685	0.4027486	1.896724	0.9525678	8.63382	2.969042	145.0298	0.9263543	2.917747	1.386647	0	0.8856886	0.8880182	168.5638	0.3735489	12.67716	4.446319	149.7026	4.749754	28.15987	4.063941	18.42486	15.21539	18.90243	24.96737	0.9198627	3.215132	71.1819	0.997098	0.865818	11.317	17.8633	0.3845546	21.92561	9.088093	0.3906584	17.41815	4.850932	1.4964	0.9658222	0.3765383	1.952568	9.715139	0	0.9137745	0.4110704	9.053934	0	0.9084162	10.40822	23.06246	66.09994	1.574308	0	3.648368	159.2698	36.46484	1.377542	10.10693	12.05859	0.364433	4.057981	19.86133	13.29882	6.51578	5.854605	9.416323	1.435975	460.7619	0	5.041508	2.395537	3.449804	59.41827	103.5197	0.8851686	3.464996	6.678954	67.56853	3.953841	0.3733393	1.487479	0	70.25638	16.89787	3.142315	0.378101	3.669377	0.4373997	61.74564	2.023989	2.437365	0.9056902	2.512249	6.521274	5.096277	0.4038896	18.008	0.9736917	5.556209	305.398	104.2654	1.914185	0.9182539	4.953493	0	4.57559	0.960256	4.49565	105.8031	89.57803	6.521711	97.88241	21.41254	24.694	8.371805	16.47846	0	0.3893451	34.92435	12.84014	335.1583	21.99484	2.464389	0	2.958674	2.423843	3.561583	1.426243	0.3962975	25.54027	0	5.55153	7.754699	3.214802	5.135547	0.3950144	0.9189695	0.9689597	0.3827846	3.063993	65.39091	7.207801	0.43062	12.87357	0	6.210128	2.655748	0	0.3730195	8.125506	0.9191607	26.57425	2.454218	0.3776139	1.550935	2.032082	1.49064	0	2.92466	0.8881622	0	0.3781532	14.21344	5.772803	4.108511	8.037563	6.649559	0	34.74651	9.610895	156.2054	55.34903	11.22512	0.9368327	94.04967	3.067852	6.030499	2.916283	3.004589	0.3715287	9.070319	86.04014	916.4793	2.919788	0.3783836	54.90415	4.536718	1.905771	0.8944601	101.5697	31.27722	16.10401	3.098709	22.41386	18.93122	0	8.061736	3.569507	48.05883	0.9869035	15.82462	1.443772	5.651502	1.406252	0.4011551	3.0052	29.36795	0	2.907069	2.988286	2.195881	0.865011	29.80947	5.222786	2.15182	5.084639	14.99761	0	2.072812	5.168145	253.019	0.3886472	3.131616	33.8577	0.3911599	3.628324	10.26745	12.64531	0	27.69764	3.989749	2.054293	10.10142	4.4865	1.389096	0	4.077923	5.003563	19.98334	5.612215	6.456523	0.9331491	1.93714	2.78908	5.538394	38.85877	0.9815149	0	102.9208	11.63467	120.301	10.22711	3.640311	20.65744	0	0	2.478674	145.2795	0.4067715	6.201353	1.448371	2.129869	16.33696	43.47701	6.238984	11.66948	2.078579	5.016022	2.959053	5.180402	0	0.3809572	0.9285772	66.99007	1.9687	3.905141	53.33514	28.35066	11.16996	27.08942	57.79286	980.0003	0	13.94034	0.415311	35.29669	44.46893	136.9313	0.9600722	155.7369	1.452012	288.6209	26.64802	40.07872	9.646765	0.8965959	0.8644228	0.8680795	0	85.14177	7.57156	2.024144	5.588695	9.08146	5.369161	6.499738	0.3679539	0.9784549	0	0	0.9083071	2.487601	1.446149	3.707673	19.82539	3.964963	10.5718	35.32333	27.00147	1.508829	11.07274	8.309469	5.107847	4.712937	6.4541	7.031001	68.1374	51.73983	9.057774	11.29838	0.3907438	252.2356	5.764356	0.4335952	7.602882	0.4305129	500.3621	0.9232953	0	42.89505	13.32362	0.9784416	15.71461	19.67169	0.4227049	0.9195412	5.285854	0	1.913834	263.5924	4.597427	0	24.49228	4.485915	8.08546	171.6163	0.4119217	0.3866013	6.577269	0.3856784	25.61042	0.9657567	0.4110521	139.889	0.4016276	3.682502	1.481495	132.6811	0	1.412707	0.3733616	6.534597	1.506447	7.049352	0.8962633	4.315157	5.917499	0	326.6022	22.02284	0	7.039046	11.38902	146.0289	9.212407	0.9210447	64.99095	6.206107	6.494542	12.18302	102.6683	43.55086	0.3820324	4.802064	3.129747	0.4266575	4.081196	98.30283	1.884016	2.714151	4.079858	15.29582	0	0.4130874	34.43362	5.229071	15.30759	6.465084	0.9516937	7.046147	0.4153479	6.730952	5.58373	14.83251	4.026078	5.002963	278.1795	7.651074	0	9.929248	66.50451	3.002144	1.504259	190.7955	1.407357	33.82352	0.9224875	0.4263571	1481.969	0.3978142	52.57496	22.19102	8.833179	2.636327	14.86452	27.0457	5.684085	16.85005	26.06781	447.2923	2.507555	0.369421	2.016307	9.074013	53.27338	0.4016608	7.14221	4.988531	9.685377	0	10.90329	12.75549	19.0411	5.479402	14.48556	63.99596	3.949733	2.588086	2.462091	11.71162	6.532468	301.1624	2.444002	198.3338	2.540525	0.3667708	38.92186	6.059213	0.8724912	0.4426315	41.7818	0	0.3986495	0	8.153468	1.918371	4.055653	0.385161	2.440278	6.584981	0.9002445	28.07082	0.4103217	2.157436	1.970949	1.473162	17.34882	32.69777	0.9159977	0.8917097	0.9372081	3.950787	116.9964	0.8659528	3.698129	0	15.10825	11.67788	0.8945252	1.495213	2.936182	1.018069	0.3808969	5.606111	1.392441	0	1693.626	0	11.10193	46.68676	16.60526	933.3778	90.42701	0	7.541198	7.118403	0.3660434	0.4214178	65.1123	4.712784	1.549116	7.439088	0	343.7578	0.3963325	5.998993	24.38452	3.204696	2.486178	0.9093535	0.4079299	0.3742567	3.045879	20.74747	2.810846	11.61845	37.29754	0.9173534	85.32601	1.883627	2.714016	0	7.214355	0.3966312	1.893788	2.037741	41.45238	54.83939	35.30419	1.581564	3.061134	2.078895	480.8072	39.35293	5.788933	55.30378	93.25061	33.65684	17.44065	3.100621	13.78885	3.435712	5.645153	9.187452	0	0.4754541	7.609159	37.94285	7.699096	279.9765	0.9399343	27.60241	6.863586	2.404331	3.123444	109.5252	0	4.509091	0	0	1.983631	8.080345	9.593793	3.985014	15.48974	12.40268	0.9915099	0	1.78048	3.555765	0.4038824	26.77269	1.898237	15.05822	0.9576297	0	4.490128	0.4067305	14.41318	0	10.65326	247.8037	0.4471126	7.693069	0.4064458	9.590556	0.392107	16.12854	0	0.3771885	2.578846	0.9440455	5.536825	1.456798	0.8807174	0	0.3896565	25.93476	19.89161	19.85231	16.36665	27.69687	6.489357	10.72597	0	1.434759	21.87239	2.010341	4.570005	2.433567	0	1.563716	27.64131	31.40942	177.7759	1.402368	0	0.361073	5.510917	6.130039	8.306945	42.93238	10.66858	5.697103	1.91872	1.010518	13.25079	51.59589	4.21119	0	0.4016337	81.34761	0	0.3956901	3.521553	6.531205	6.615588	16.87032	3.940079	3.217472	0	2.475719	9.66563	1.576234	0.3956247	8.5903	1.48906	4.551347	5.094966	7.075578	0.4047877	4.11248	13.24619	10.67385	3.390063	23.30763	17.0557	0.363305	4.053902	1.424165	2.539827	2.069143	1.96531	0.4098603	122.4974	301.0288	1.407917	242.446	0.8694769	3.32934	0.413272	0.9577675	0.4142015	7.046862	0	3.981431	3.669123	3.019528	0.8968673	52.62246	12.69513	27.06146	1.004241	8.820731	0.3680325	37.09628	76.85037	0	2.397685	71.65189	1.884626	16.94284	4.95719	1.920143	171.8122	6.50171	7.622553	6.061789	29.19548	94.97188	571.4542	24.72024	2.959922	6.202777	0	2.040635	0.3874631	3.601243	0.4249349	0	0.37125	13.45657	78.95811	175.707	0.3783979	0.365991	0.3618206	2.419189	28.15583	0.9385276	29.1673	1.943565	0.3805936	18.89702	11.16223	0	4.546743	14.70934	6.145301	4.693285	26.64076	1.516969	2.069707	0.3612227	0.8891786	65.06882	0.8758974	5.003652	0.4145167	1.526723	4.488778	0.4101548	29.31804	11.26637	1.500723	7.551978	0.9569242	5.549528	0.3878165	5.723072	3.329753	49.65516	3.797117	23.08769	0.4099984	41.58141	68.01723	16.37006	960.4084	0.3940545	5.171569	0.3767421	1.57662	5.638656	53.31096	2.851945	23.74449	1.374232	15.43224	0.4324661	27.67653	0.9232175	0	4.999495	174.6656	0	11.49654	11.42021	8.38613	2.93183	0	15.29642	4.42281	0.8850023	106.8168	0.9007163	3.001634	3.542147	5.624512	2.905929	1.949607	93.90151	2.455514	15.9411	0.8657055	6.050645	1.885247	3.05919	5.582498	56.02826	0.3612682	18.46396	0.9243663	10.17947	84.98737	7.111491	14.17418	9.382968	3.072001	3.008589	1.507511	5.256914	18.85488	6.295934	2.761356	0	1.91701	1.542924	5.52383	14.33414	97.01818	41.78019	1.502057	16.20637	2.18333	25.51045	2.510825	4.068585	3.932054	37.83874	3.608641	10.08161	3.898954	3.615649	0.9241215	16.25758	6.621394	6.064386	0.4086645	0	5.644053	1.991444	0.9113022	78.85871	0.3920693	0.3635847	413.8996	11.2969	1.405654	0.3893185	0	44.0256	0	0	11.4037	13.73466	1.408309	1.923516	0	0.406845	2.540001	4.663823	2.247962	25.03848	0.3796351	580.1899	84.42232	2.552052	13.59489	0.8711339	0.3659231	0.887489	2.442538	0	2.40483	239.8857	4.524107	0	18.36499	15.6386	3.338215	0.9147228	6.630382	2.54057	0.9662706	0.3657929	0	8.071727	20.6109	0.4250119	0	2.743514	0.9318495	2.421704	1.548057	0.4134882	14.8971	16.58593	0	4.001898	12.73336	0.3748855	36.77994	1395.188	183.1185	5.567594	2.538007	17.35017	9.169359	0	4.992053	4.987066	54.25722	1.488998	1.928327	36.56865	26.16478	31.1885	3.332713	0	2.193167	3.252819	0.9972679	4.551981	12.81753	1.539305	1.022998	4.623723	18.7913	7.167878	5.628551	6.054795	15.31044	84.77239	5.310462	7.021059	13.71076	0	8.05364	0.3642361	68.51197	84	25.53651	1.394086	9.46605	5.483181	10.72767	30.19582	0.8646687	0.3909785	10.60771	5.790935	115.7556	3.648319	6.574973	2.39769	114.9578	0	0.3730366	7.197699	96.40836	8.582325	10.07627	62.5354	2.477232	0.8990143	139.583	12.60521	10.78847	69.07542	18.8359	0.8787639	184.0969	19.50789	2.173445	3.453543	0.4174957	84.99483	2.597225	2.058945	0.4200878	0.9084068	1.544823	7.133637	1.892511	5.533035	0	6.625451	0.9116744	29.5753	2.447528	13.46181	0	1.528142	1.581201	15.84109	52.2626	20.72579	0.3786776	159.8778	2.396741	28.88933	30.80749	1.989462	1.920421	3.013487	0.8732367	17.29562	0.9265705	0	12.43418	0	1.461861	0	98.41453	0	327.2834	14.24883	0.4314398	4.077032	1.557224	5.567851	8.334325	24.21529	1.46055	7.233919	16.47518	0.4236079	0.4079306	14.90945	44.56111	1.452035	0.8727559	838.5823	0.4826273	35.83223	6.541958	15.72597	9.31175	75.80413	0.8806717	6.173302	4.54855	14.71688	23.45258	2.488448	0.3692542	1.490917	188.1353	1.926149	3.985539	3.050212	0.9279733	8.571834	0	44.58833	2.562013	0.3635588	0	6.014033	0	0.4568355	0	160.7044	0.3837356	2.496206	0.947426	2.950533	0	1.474936	3.004773	13.77913	0.9644779	33.4587	191.5241	2.959791	0.9599288	42.242	1.456848	9.234279	2.099393	2.442348	118.7545	2.227318	0.8757713	21.47931	3.486119	5.495724	5.781026	2.989095	5.169313	16.8979	2.594676	1.3784	30.08225	19.04344	0.9646225	2.10289	149.542	4.449832	1.911284	2.987347	2.091107	0	19.74466	2.582602	19.42811	0.8881165	8.126564	54.66286	1.472838	0.3619932	0	27.1766	3.011752	3.930579	1.428632	195.1518	2.953806	1.382649	2.428363	8.856312	56.85106	354.6881	5.243097	16.84558	8.568672	0	1.974725	30.11414	46.32921	1.397531	2.002561	0	0	0.3730571	4.447995	1.433652	0.9235546	4.018917	0.897553	1.932794	16.88633	17.27791	128.6012	0	15.04393	7.690988	21.49332	7.922695	4.665915	2.080252	302.9917	18.35043	0.3751761	10.59472	20.86324	1.528929	0.3905012	1.929059	0	0.419404	0.3711839	0.3611059	2706.837	7.209297	191.5731	1.947114	0.3834493	1075.376	0.9030231	18.37456	2.025907	7.686253	2.926384	1.901008	0.9548525	56.87697	2.665531	117.7537	37.29693	57.83846	3.344175	4.608391	0.9359969	0	6.084537	1.448075	2.924961	4.493654	21.43743	2.944941	13.76882	5.026849	5.215116	4.017737	14.17864	0.3647207	1.397244	0.9440342	0	30.81094	7.231827	3.322342	1.404048	0	38.37032	0.9580518	85.00123	16.67625	39.83398	0	8.762511	6.126695	0.4225464	6.642923	7.639228	0.3933189	1.494634	0.9395953	19.36489	0.4350989	9.244404	0	3.332236	3.537794	0	0.8762639	15.27722	4.098767	1.94229	0.4061752	20.54559	7.602401	0.8734233	267.9273	9.19495	15.4765	16.43335	0.4070087	101.3561	0	11.49973	1.011068	4.11897	1.939038	40.28883	0	2.129639	0.9766382	0	12.33016	3.282073	47.53	2.00191	39.4493	0.3873198	3.626221	2.673935	58.55974	0	24.82405	5.590901	7.670276	8.908591	0.4216631	91.53995	78.89592	2.537414	21.92927	2.996523	2.965181	5.015328	0	6.25909	8.119055	2.056885	61.01486	5.877908	0.3651653	46.09694	0	0.9766094	2.137659	54.34355	37.35076	7.715016	0	3.980108	2.997729	24.9634	13.67998	0.8650173	4.141663	0.4002078	0.4397983	2.150076	2.916204	1338.255	7.657586	4.479658	1.41933	0.4138383	0	333.8048	2.032153	2.20366	2.039681	81.02469	3.521886	0	3.280992	5.012381	95.98086	1.552758	1.936224	5.976902	6.700879	6.591114	45.90836	1.457967	12.44511	0.9319401	5.300574	0	56.17256	5.089895	1.403149	0	8.175264	8.660107	1.419683	6.582707	0	4.546016	5.980941	0	0	0.429992	4.476327	91.65669	12.19146	19.98999	9.824199	0.3801072	13.85344	15.88316	17.01387	2.41433	4.829103	0.406907	0.435427	0.9066232	0.4208542	0.4078607	6.556054	8.619584	0.9620432	0.4011683	3.027521	1.883723	22.29863	320.7627	1.993106	2.959355	7.722905	0	79.41529	0.4099105	1.387686	7.083743	3.6258	0.9463422	0.4181521	2.60089	4.066115	3.14091	12.4508	0.9173888	0.3978472	1.606834	0	2.607051	0	2.413514	1.994404	0.3692462	213.6942	16.61754	15.31222	87.45317	0.9515831	4.108708	34.97426	22.94533	23.52185	0.3766507	1.377677	29.12761	1.409452	9.220892	1.389974	1.90385	2.813607	2.952865	0	2.635224	0	51.51724	12.64123	3280.155	0.4175837	4.501739	7.043037	3.154655	0.9921762	1.434293	27.57901	70.13423	0	5.029753	1.476999	4.159663	0.9003382	0	13.29036	1.887383	0.8652083	2.488297	4.663206	5.6101	0	52.93882	176.1957	0	16.6901	2.450664	0	55.77648	6.628203	4.950788	102.456	0	90.83929	0.4065047	0.3624395	39.02482	0.3757581	0.8683281	1.439677	1.423458	1.964644	0.3778935	4.56382	0.3854644	0.3619027	3.059131	7.85296	0.9272214	4.535769	4.603554	0.9784004	0.4162238	38.49557	0.3856586	0.3733836	22.63087	0.9472768	3.889553	23.20743	15.22037	14.73002	73.98274	24.97262	0.3792497	3.94612	36.44702	4.976297	38.95166	2.561904	4.597614	1.889724	0.9870716	60.86388	64.2178	5.990623	4.138582	0	1.954119	2.582259	2.517864	9.201971	0	0	0.8915924	18.43676	6.263046	5.617009	0	15.0752	41.42802	0.9786065	2.454251	1.933511	21.91602	1.397169	0.4190894	58.34694	3.040343	285.466	5.554079	0.4366578	0.4260792	0.898832	0	122.3004	14.23259	10.31673	9.22448	2.93071	3.967317	3.098035	0	2.038223	1.010418	52.18607	10.80128	0.4309703	0	5.133	5.69294	9.570471	15.82255	1.568969	1.991799	0.8924082	12.48028	10.10873	3.949054	8.467532	74.35186	702.1644	3.604887	9.474265	55.26098	15.81015	0	1.404006	11.25011	41.54477	3.434292	11.89597	102.0924	7.696709	2.020953	3.008327	9.581121	42.94918	3.572274	0.9840956	13.67999	34.48469	9.385333	16.46088	8.225745	2.448527	0	2.573684	4.523745	1.896569	0.3767061	181.4487	4.959253	59.45874	138.924	5.020908	3.963457	0.4293817	15.31229	7.054225	0.4122115	0	0	4.775697	0.942857	2.491976	0.9964147	21.26209	0.3720452	708.4454	0	0	0.4048943	213.7342	0	12.18829	3.436356	0.4183826	8.109656	9.286762	204.7566	8.62851	13.88169	5.543898	3.62802	0	2.555091	0	4.190092	6.068958	0.3726073	0	4.762879	0.4191355	17.04956	6.937013	1.99442	0.9012445	46.85001	0.4023907	29.10734	2.044305	0.9134366	2.413962	1.389711	5.573853	1.39514	0.4204732	0	0.8644303	107.5858	6.698158	20.97899	15.49712	1.956096	0.3970081	1.42122	68.57028	8.737686	0.9036636	7.692834	138.2277	24.65868	34.72266	14.25189	66.48655	0.3697176	72.45545	0	26.02992	9.706511	16.05709	12.24867	19.8826	16.44299	1.430918	8.566559	2.747817	3.536524	9.696778	2.962987	67.0446	2.003649	4.70344	180.4707	0	0	40.88636	989.847	0	13.49214	10.1346	349.1304	42.44996	7.258865	6.584948	0	0.4154694	163.9801	1.425681	47.17235	4.528068	0	44.13518	7.378941	0.4061886	0	5.515874	0.8656373	0.9974639	23.53098	47.01064	27.05888	22.01127	0	10649.41	30.82887	0.4199031	0.370322	0.9053367	0.8766474	1.947512	33.80963	3.575963	0.3638863	2.407236	0.8791715	1.061518	434.2261	16.79195	16.32861	17.33702	3.470209	97.84103	4.693914	2.595536	28.06906	146.1541	15.19202	8.83569	61.96792	38.12061	98.35081	2.231138	23.08313	5.553642	100.4502	7.248635	0.9054742	0	5.638066	6.124826	2.978079	41.0208	19.89425	4.564444	30.22612	23.79265	5.546673	14.24268	0.9471176	0.9839769	6.549312	10.5927	63.35445	0.3889958	1.397007	29.69714	0.4311124	10.2034	32.75332	58.36258	9.621633	0.4134588	0	5.715311	10.67705	328.4993	0	1.469915	1.552512	26.65537	2.047291	1.918155	0.3692771	0	0.4058435	5.031644	42.39775	6.44922	36.85261	746.7796	0.9198911	0.9293415	29.58161	0.906748	0.4277387	0.4211035	3.987409	54.98048	8.721968	24.66786	10.18281	0	4.982426	1.900695	61.99454	1.989364	1.505562	1.936748	3.550037	24.06491	1.504188	4.786578	2.431021	2.148354	0.4130794	2.033345	1.513248	8.690448	13.95306	10.70309	1.569969	60.36624	0	7.263638	6.980854	2.060564	25.55938	0.9541319	12.27657	8.066911	228.7634	0.8698687	26.03457	0	1.976987	0.8914078	144.9813	0.3784222	2.997616	2.545038	34.77586	16.31298	24.5934	1.403269	27.19854	20.88904	723.7384	3.063328	966.7462	0.9214037	13.16699	7.920781	16.76501	31.3748	0	0	0	0.4279587	0	0.907283	0	0.38446	7.010614	0	1.404345	10.69714	0	38.34986	6.594876	20.89711	0.421089	2.126899	92.23991	131.8184	6.495692	0	0	48.65712	6.03103	0	0.8931689	0	0	16.30348	0	0	0.9449698	8.031295	2.981189	11.86987	10.11137	106.7381	0	3.482898	0.4096626	3.438846	6.557717	32.34197	0	1.963589	0.4098694	0.9636227	4.153904	26.65831	1.905502	40.98724	0.3824714	162.1383	34.83357	1.463747	12.87306	2.419315	0	4.992552	0	27.2465	6.538295	603.3304	8.12443	3.977974	11.31632	0	0	0.9385757	0.3729863	18.28495	0.3956075	15.18143	2.093095	4.839553	40.61088	135.8033	0.9073943	2.453688	120.6553	149.7496	0	0.36702	15.74035	39.51631	14.22165	0.3683173	4.574446	0.376309	0.8704935	2.594186	4.999406	9.716253	4.304645	4.495841	0.3702116	2.19198	0	2.027559	0.9471584	0.3611244	7.592803	13.07955	0.8735136	0.9562569	0	18.0459	29.69765	8.215746	1.400896	0	0.9174171	18.95476	1.470015	0.9855341	5.528627	0.9811851	0.43783	2.970698	5.516173	3.22473	12.80134	17.29608	4.447	75.7152	5.666892	0	0.381198	0	14.62115	0	0.3613826	4.390552	0.9596425	0.3870662	47.15199	0	0	1.465658	1.485105	354.6176	4.675625	2.602778	15.79347	224.2576	38.90102	12.0379	83.99554	0	4.267987	17.19087	0.4088349	12.66581	16.75851	1.987751	0.3634569	0	5.079879	2.912363	2.464882	0.4204119	1.437628	2.516843	19.845	24.97202	0	0.9043261	0.3639393	80.90349	1.595541	0.3810789	0.3767777	0.8818783	11.27266	0	0.3907188	19.20736	2.068953	7.164174	3.424783	2.667399	0	0	56.81164	15.99503	0.9665972	3.959793	6.392993	132.2474	2.624325	5.49035	0.8828985	11.1013	22.27657	2.441955	0.4090833	11.1831	28.32781	0.9938951	0	26.07298	258.8962	158.0538	0	217.4842	0	0.3652178	126.9831	486.3869	36.70217	0.8667768	49.16561	1.431385	17.59961	1.503753	43.2189	0.3958123	6.638627	2.620662	22.53431	7.688474	90.8071	0	3.73607	4.649131	0.4200222	0.3649055	0.3778196	16.24352	0.3989788	157.2132	2.587368	0.3967812	7.002268	0	12.52201	1.446824	0	3.976237	2.993203	9.468998	19.31402	29.68129	11.93999	0	1.414445	30.41533	1.392603	0	0.3961546	1.397486	0	0	7.061444	13.40774	8.643836	3.002636	1.885337	13.78738	1.922693	2.121402	25.4257	3.262846	279.2858	9.123908	0	0.3700073	1.919046	0.4113675	3.480099	12.14118	144.4913	4.630206	8.358203	17.60738	13.7536	1486.977	14.05195	10.78887	4.344115	5.112161	9.258192	0	1.570006	18.29231	78.00532	2.655312	1.406971	1.896414	3.498143	0	2.951736	1.578281	1.40995	21.97574	0.3818875	17.31658	1.39615	2.420668	14.73239	0.4011231	4.962766	6.251089	0	12.05683	8.70568	1.38124	6.52158	173.7526	3.947328	6.057983	0.4325252	1.554274	5.096957	2.024461	6.373307	1.440541	0.4306078	0.8680715	0.8733829	0	1.375596	3.432347	11.77594	2.105042	33.32809	3.088057	1.918872	11.67544	9.28158	6.797623	38.01609	34.88193	3.508816	19.9079	10.64011	34.00471	2.740402	32.80046	3.578662	17.99518	8.185811	0.3752537	10.72154	0	2.442309	3.496284	19.81584	30.85559	0.3633325	84.10818	0.8729636	19.94548	152.467	0.943533	5.522083	4.06746	6.567095	1.882606	3.703714	0.9562971	11.72413	13.21804	11.76231	3.485259	29.13326	6.181664	0.8993293	21.55966	0.8655076	0	67.44112	522.3772	2.550077	3.056121	4.451712	0.8713116	39.91614	0	7.535342	4.076652	799.2508	34.19357	21.37089	2.520628	2.953621	1.468335	82.0817	4.442855	243.9242	0	8.332021	3.964209	0.8857867	4.117597	6.16824	34.23229	1.979359	0	3.884815	155.7527	0	0.882743	7.729463	208.0294	2.024796	15.50065	13.55762	0	1.915462	2.001684	41.936	0.4174278	34.87674	0	11465.63	23.3877	13.86554	8.086965	0.9001572	0	8.061193	14.69385	1.909443	0.939868	9.094261	0.923242	95.40267	16.53402	3.656545	267.2789	9.393786	213.6636	56.40466	5.48486	0.3652026	3.442453	79.40327	2.486154	7.04147	29.58351	3.499474	13.96029	37.77405	4.590487	35.61974	1.375319	1.986837	2.495347	18.12046	15.74243	0	157.0917	1.412424	11.71304	1.998479	78.37624	0	8.583688	3.463521	4.564112	12.85843	0.4233674	21.46294	4.975591	1.410958	87.2018	1.959261	77.34576	48.12908	6.547598	0.3779753	4.071475	2.555491	9.770555	3.552542	16.37616	0	33.79278	2.088495	7.658866	46.21424	5.514322	10.08401	2.429529	4.737804	0	2.398318	3.410116	12.92273	0.3627267	1.408351	1.416887	10.24829	2.467524	16.8414	4.074789	0	5.028875	0	5.19213	167.0152	0.4035809	54.28793	71.73543	9.104037	10.37515	31.09191	9.641021	11.75173	12.28029	6986.951	0.381031	6.63642	0.3635484	1.566337	4.065898	84.43754	0	168.6683	0.3835428	0.3714035	1.500928	3.422074	0.9286808	5.704196	0.3840422	0	14.17653	1.466885	0.9225388	0.3621131	0.8957673	10.28787	4.018118	1.580631	115.2275	7.669716	1.491504	10.09667	13.94109	8.040372	0.3706851	0.3904311	2.92061	0.3910239	3.562214	2.819493	2.019824	11.32946	14.3526	0.9301007	8.801512	0	12.82239	4.546399	5.11817	9.376361	0.3795055	3.928521	0.3667127	0	2.018268	3.156546	39.36748	1.480642	25.54419	37.4626	5.082577	2.927834	6.006106	14.56747	0.3853073	24.05703	0.9609246	0.9030643	17.48063	0.4084656	0.3716017	1.397684	11.38425	10.17004	6.5491	5.516518	33.74838	3.658209	7.129615	21.02232	88.61282	0.8925488	1.000056	3.954407	0.9256378	3.481694	0.4251601	0	0.4143546	0.9999637	0.8745981	11.51334	20.40368	71.9034	13.66465	10.82792	34.89435	2.421423	81.54438	28.706	182.9822	13.84734	4.419738	33.21899	0.3655768	0.4399077	1.417942	0	4.512322	2.53301	4.354104	19.38461	1.526806	2.529373	39.47163	13.52538	18.13522	24.45562	1.004757	4.49447	5.664672	0.3879575	1.488864	6.521274	0.4131125	0	20.37012	0.9971796	4.213585	1.387057	0.8687836	3.560852	0.4016238	3.776514	3.524853	4.155941	3.232658	144.4136	2.092766	89.83196	0	5.053608	0.9203333	4.390508	2.431299	2.175369	2.425868	1.444317	3.78259	1.571463	0.8952465	6.201493	275.2476	3.081127	1.400526	4.402569	3.129216	23.55946	5.729838	0	9.296534	44.73079	0	42.44707	5.618883	1.392566	5.58216	4.062749	13.84216	4.998783	9.093748	0.3891253	0.3827373	0	15.8647	2.115706	3.553664	16.09312	0.4085199	0	1.434191	8.183802	15.64221	9.626844	8.155525	3.548793	1.895543	3.838385	2.673628	8.369493	2.39675	13.68325	0.3787718	54.99139	22.41775	6.206526	75.30304	16.45311	428.1817	105.0083	4.883328	0	2.067225	15.73383	3.491554	0	6.071969	0.8651309	11.3957	1.997477	4.050692	8.220301	19.05752	2.393279	27.58376	0.965317	0.8882619	2.548413	7.670667	0.8645502	9.716705	0	12.31546	0.8648878	5.185402	0	0.4117025	4.631052	1.453977	9.629657	31.87337	2.523938	27.21273	0.9619788	5.023228	0	0.4300625	42.59693	38.33201	3.485308	2.503446	3.469449	0	11.15182	0.3717134	6.38077	5.046411	10.4033	6.729397	4.90998	4.561049	6.004528	0	14.79098	1.506561	12.71639	7.065596	5.658032	16.8954	3.434516	2.562487	10.17307	8.568619	1.513519	0.9557414	0.867651	2.931736	26.62252	2.39459	0	14.83207	0	30.74661	0.3650085	28.68375	2.857687	9.120374	11.19963	34.71329	5.566598	3.010059	4.682175	9.587055	2.93088	58.94674	29.27497	14.25458	150.5872	0.8932385	1.984017	16.73407	0.3664871	97.54242	6.579213	36.38115	8.594046	6.991373	5.616051	5.216723	6.697776	27.83566	1.375495	0.9074279	7.565766	38.29739	0.9169314	3.589173	0.390548	10.82938	38.49056	0.9188376	0	0	3.550642	46.01365	0.42576	11.7357	1.525684	35.76071	0.9276935	5.058582	45.56973	0.9775324	125.4546	10.75819	1.407186	3.423365	1.37397	0	67.19456	68.1781	4.486993	0.8921773	0	0.9173516	14.9168	2.655381	1.391592	6.107224	0.3922757	0.9195055	7.818359	5.669916	7.015917	2.481868	0	0	0	3.072314	9.60624	7.513705	5.801466	5.14645	8.745043	2.47861	7.126471	0.392696	0.9491197	29.55987	51.19802	1.382884	53.71289	0	2.123767	1.396356	6.554959	2.940818	0	0.98537	0	5.542154	0.9326909	12.64399	0.410428	5.514403	0	3.25444	9.052337	11.12035	2.100968	0.4233044	0.3610589	12.33143	10.23959	14.78744	17.9146	4.13376	40.26214	0	0	1.470961	1.464658	2.940254	68.08964	4.447924	8.222632	1.428724	2.514626	2.394685	93.47782	8.548158	46.52197	2.933193	0.915589	0.8903669	41.26073	3.269522	598.8691	1.457369	0.4236016	300.3361	9.41202	0.9180194	3.532414	0	28.61512	1.034709	0.9166488	0	1.939648	5.474208	0	16.82315	0.9086829	129.5575	12.39972	27.82579	1.524289	22.05841	0.3832905	2.027058	14.74635	8.114581	0	0.4112621	0	43.60367	3.827247	0	3.461636	3.020498	1.436986	0.4054525	11.84302	6.027165	6.049102	3.023898	9.837299	2.066352	1.380332	0	9.942288	163.6738	212.277	150.1687	0	10.77793	3.481226	5.183125	363.2986	92.18223	15.30146	0.3781876	83.96419	3.759979	1.390843	35.42104	0.393017	0	29.67173	0.4320961	0	0	48.54129	48.14858	6.738667	0	3.20223	6.77666	4.497804	12.88795	19.90753	26.63893	6.761313	3.995599	3.034389	2.325555	12.34988	99.83843	7.351925	0	0	20.36138	5.249625	2.984009	44.47433	1.497067	13.19231	1.97027	1.433723	20.80158	17.84692	5.998361	78.52735	1.495257	0.9096825	0	111.2683	0.375894	3.037002	4.185973	6.03386	36.8186	0.915717	9.707752	8.634094	13.73067	12.32167	0.9636812	0	10.79302	10.91389	0.433608	19.41806	2.581269	13.67119	9.104047	10.08017	0	0.39444	0	30.28712	12.73991	2.923146	0.9923779	0.4530869	7.625721	1.395192	0.9479686	2.41611	1.922559	2.005863	45.04735	0.4054061	38.36859	92.22388	14.21265	0.8905176	12.25376	38.84566	19.50817	4.980214	6.031244	2.044635	10.66002	87.54981	12.44493	18.95682	7.540154	10.78063	0	3.428548	0	0.4200549	1.530747	41.59287	40.84298	8.544656	9.224625	132.1994	0	19.76069	0	21.90754	0	7.705438	0	0.3923481	8.188635	0.3675321	672.531	0	1.431876	90.749	0	1.588512	2.032541	46.47583	0.3618824	0.3618415	0	4.105735	8.559635	10.70872	50.11444	2.435094	39.95913	1.566708	26.48583	0.4029012	1.4814	5.251839	0	93.2298	3.695448	0	290.8335	23.40424	3.98736	14.38327	0	0.3820747	5.303276	7.723619	102.4628	0.9412146	5.181778	8.866803	1.520443	2.563243	0.4272029	3.077168	15.28041	8.281799	6.015575	0	63.08006	8.561161	0	1.979775	3.516691	20.99431	7.944983	514.813	3.212927	1.438162	1.523184	0.4167297	81.34762	8.054952	140.073	9.651212	0.3885422	0.3719454	8.669721	7.285149	11.70671	16.25531	3.45731	18.88402	2.480264	0.9419376	222.2204	1.522622	0	66.17736	320.3084	46.08791	17.75797	0	5.968604	0	0	26.11642	2.932095	0.9142875	16.88803	0	0.9447831	3.012367	0.9502362	0.4207016	0	7.241275	19.27241	0	0	3.416297	15.74832	0	0.8857389	32.00604	0	17.36232	0	1.889586	1.373555	3.306717	0	9.024837	0.3904575	2.935393	0.4125334	187.679	24.68005	2.004573	1.52497	528.5331	2.753238	1.01176	0	0	2.676223	0	0	8.460905	5.445935	0	0.4302493	1.917274	9.136814	39.8733	30.16573	639.2187	0.8789799	0.9287008	1150.826	0	10.22234	4.100287	14.42547	27.09963	1.404785	15.06938	0.8849904	9.662265	0.4183328	0.8645341	1.450899	0.3998591	2.904798	3.609647	12.68199	0.9642847	41.88806	0.9979662	1.969065	106.4621	0.4215491	0.3820103	34.15365	18.50104	8.042869	0.8797815	123.3748	10.71919	5.744791	0.8687178	2.468624	0.4119359	0	24.676	1.566539	0	15.89138	2.696937	23.95903	21.89015	2.397244	0	5.534511	2.473757	59.4956	0.4005389	1.407104	0.9040709	0	3.309973	0	0	1.496258	18.04531	6.160756	17.31588	6.33944	0.4249309	0.4013571	2.476017	397.9603	8.875747	0	0.9264195	0	2.21726	58.73184	8.89107	1.567756	3.430099	0.367959	2.549435	0.9693563	0.4058868	19.50908	1.619386	5.6501	0.9336512	2.429595	6.521568	0	71.76153	9.912755	142.5809	13.6864	3.564661	8.592473	0.9090294	2.925683	12.54263	3.635377	18.87728	32.03219	5.515859	0.3776767	17.40403	3.491208	2.503785	40.0348	27.58195	17.49341	0.9115985	4.092949	0.9472932	0	2.672327	6.558027	2.19347	46.56858	13.59919	0	0.3805288	0	10.14895	4.678558	10.03025	2.976593	15.70289	101.7602	134.1428	70.1867	3.806292	0.9736398	3.15839	1.885335	8.126005	2.541074	402.8702	37.31393	0	3.416524	5.630924	86.47945	8.795982	2.801822	0.8709254	37.14629	28.6061	3.552269	108.0342	13.29719	2.141103	0.913921	72.70048	5.549795	72.68918	259.8813	0.3615159	7.047276	14.77382	0.8861829	13.85959	0	2.088638	0	0	5.464885	69.5863	0	132.2	0.8945502	0	17.27652	37.9011	0	4.899551	14.25735	3.171532	0	8.143942	2.443204	9.823061	80.92898	0.9396488	27.0932	14.70653	1.965526	6.348337	842.8755	31.69624	0.9244213	4.551495	1.927095	48.02633	0	6.177086	0.3674794	136.1778	0.377123	1.898245	8.274044	0.4053605	4.573417	55.83042	1.991864	30.95778	0.4014393	98.84924	0.8863479	13.02898	0.428417	0.4068503	0.4104198	11.10125	1.930025	3.518402	19.71336	0	6.648545	6.144427	237.7455	6.065107	36.29681	42.39886	193.6955	0.3889841	13.37378	0	1.464205	1.384799	9.648487	4.364474	7.120775	1.398839	5.980934	39.11177	51.80218	23.99264	7.357269	18.61929	2.18466	1.377345	53.13369	87.86596	55.27199	0.3749935	0.3873665	8.093684	3.524799	0.4209152	23.98333	0.4131622	55.37186	4.101324	0.4357225	14.21757	8.453401	31.10484	1.586617	0.3651928	74.79936	51.73832	0.8962018	0.4017562	44.08156	5.823123	0.3934902	1.504387	1.390581	85.5608	2.030255	5.624818	5.685701	9.156253	0	3.038197	0.4218066	0.9075053	1.993452	0	0	0	12.73212	23.65657	0.9174639	281.2461	0.8733953	5.687112	187.4124	0	0.3883307	1.423532	0.8821559	0	0	13.81871	81.3617	11.22632	1591.069	108.5927	19.52533	132.655	243.3781	0	0	2.923631	3.027929	0	211.5544	12.79855	8.81694	1.419792	14.16659	3.016314	26.15744	2.406135	6.001861	0.4065903	14.00562	1.906469	10.24891	7.348439	1.55283	3.68499	9.848554	0.9301927	2.594161	17.79137	2.547301	31.64607	10.12347	10.66639	4.559813	3.204107	11.67383	0	2.10269	0.3655684	91.11084	30.21765	0	4.040442	2.527218	1.44127	154.1516	6.073895	0.366323	0.9867359	3.084991	1.565155	0.9365595	0.9419312	5.054227	7.82255	3.507285	0.4036299	22.43712	0	0	2.641823	1.407646	0	57.33185	25.66013	0	40.97632	5.061032	4.904761	4.977583	0	3.965842	77.90878	0.3613578	5.620637	0	0	1.100394	3.659977	2.468937	2.955005	5.085751	33.67753	3.970755	9.646262	0.3678529	4.965551	0.3703651	0.398321	10.20532	7.144372	6.239559	9.09505	6.916019	3.279226	3178.08	0.4238844	1.552113	4.494251	4.848452	7.553486	87.59672	124.4279	0.3998737	8.12897	2.730188	9.079595	0	14.61952	37.99589	2.979822	12.1937	2.183768	0.4175079	27.04045	0.4188405	0.4092795	0.9475121	0.4147116	1.38853	0	6.901282	4.636363	0.9465655	0.9954159	0.3974685	6.530004	36.26505	0.9830058	35.35463	0.4346825	3.640948	275.3148	1.528488	4.460822	17.36621	0.3610986	0	40.53513	0.3638305	0.9929645	1.596531	0	0.8918026	3.933606	10.27011	0	0	8.059585	89.65968	0	6.74173	113.6824	0.4265585	23.91674	3.199916	3.855529	0.8773343	2.520672	7.593608	10.91607	0.9967692	0.3877392	5.916556	105.55	0	0	41.46319	4.709822	5.75089	0	0.976837	67.18308	3.595723	4.126885	1.585591	4.958938	0.3611007	3.589661	56.26057	22.4895	0.3730155	6.267138	27.61612	1.997258	5.089744	3.282201	4.257924	5.576741	30.21064	4.558208	3.601195	0.3792406	3.127839	3.476009	32.20419	25.56117	364.4308	26.00936	2.937288	152.6731	1.967793	0.4118007	5.165186	27.04276	2.13511	4.593355	18.10934	0.9409232	28.8038	47.6934	2.983188	71.89647	0.9862193	2.468817	5.907973	7.577222	1.490162	1.435779	27.53764	4.584411	9.836159	0.4134627	23.58199	5.180511	15.81601	0.9863423	2.087072	1600.295	1.632404	0	3.936821	0	0.3939782	0.3789667	0.9510571	2.700992	0.4105396	0	4.675267	5.543441	97.86183	0	6.544523	11.85997	0	0	205.4483	5.670961	1.514326	107.5097	43.65049	3.557872	9.755218	0.3808617	5.067824	2.095864	86.32871	0	1.493924	57.80278	0	0.3842383	4.672223	47.02772	3.746551	37.32285	0	8.687035	4.954625	38.37472	39.49284	8.124594	2.740907	4.000868	1.463416	26.66373	20.40653	1.3812	0	9.431708	6.002951	3.551363	3.992518	32.31834	9.078974	1.399182	48.43347	36.23444	15.83039	5.97846	0.4138272	9.725438	0	1.977801	46.00471	31.15777	2.951231	0.3695609	3.423588	5.248619	958.0311	52.68978	1.506741	22.09146	14.72126	1.944316	6.094858	14.90718	34.86826	13.41882	0	0.9359986	0	0.3665869	0	2.395885	7.528339	4.243253	0.866542	0	2.96271	11.67455	0	0.8835768	1.920057	2.484397	1.386955	0.3859849	13.20762	4.050148	428.4587	8.554801	105.1126	1.989411	33.78126	109.7005	9.293439	0.4229489	0	3.419605	0	0.9093921	0.9806432	17.7991	0.9301541	21.0921	4.440425	25.89865	0.361739	2.079779	1.976596	1.388402	19.0411	172.6556	12.15938	2.104184	1.443795	2.505185	0.3626963	0	0	31.30419	0.9127082	0.3846259	74.66092	9.842127	0.4159032	0.9035433	11.73683	25.59055	0	1.899066	0.4032209	25.55174	7.238167	4.589573	1.008077	25.22841	41.99398	1.648319	348.1661	2.530517	0.9332087	5.016842	8.031064	2.472497	10.22811	1101.23	0.3754321	5.048585	5.562427	0	2.920116	59.94625	5.618245	0.8646381	7.626446	33.38494	0.392666	1.882413	3.14301	0	6.753782	0	75.83294	12.67078	1.031559	0	0.8784339	21.95265	1.922524	0.8805026	1.891627	2150.477	28.55549	0.400711	24.55073	3.557403	2.033259	11.10208	0	48.62707	0.400241	0	29.00022	1.950674	252.1236	31.17114	2.587289	0	0.9600585	52.62183	44.62899	49.92067	0	1.578106	0.387044	18.87943	41.07228	2.938298	31.1159	0.9618886	3.558929	61.41934	19.91596	0	0	0.4160787	6.728052	0.8952914	0	1.479487	0.9210025	241.3743	0	1.428044	0.4229628	5.465045	0	0.8650505	8.096379	12.04986	0.8644962	3.499025	0.395421	17.2786	0.4273839	0.3895952	97.81923	1.024975	0.4014714	0.386158	1.4427	14.74169	0.9249477	0	4.314822	2.930859	2.471959	1.946599	0	0.4338564	103.5022	7.601597	39.52485	0.4558103	2.904659	5.520781	0.3615867	10.48188	18.83162	2.41599	2.466643	1.903187	22.57537	4.605764	10.76728	0	8.903912	1.449608	32.82163	4.643155	4.012163	41.6191	0.4054104	0.8929348	1.55169	6.536135	0.951164	5.486035	2.49743	2.405751	78.38025	0	4.716357	60.83704	7.611129	0	8.083977	262.3803	0.3863698	4.586944	0.8923904	9.671132	6.500893	12.0159	6.519186	2.550886	3.482253	2.742309	229.4974	0	2.919809	25.0109	120.4353	0	5.217476	0.3792675	2.654864	7.883778	0.9424675	39.84162	0	14.5365	0	211.0504	11.348	2.538304	21.99145	16.61902	31.61805	22.99924	2.986773	0	21.6097	0.3738739	4.924895	120.9957	15.22432	54.32683	4.962111	210.0658	5.758689	0.3802102	2.468452	92.46627	4.452487	4.686008	27.71152	8.353877	12.58274	0.4173503	0.9718754	0.4150846	0	0.3985362	6.819995	131.9216	3.694842	3.024177	0	50.19764	7.847209	23.68773	3.426556	2.397025	36.7394	7.640923	1.483062	3.63391	2.438488	7.47534	3.463949	1.996772	67.232	1.426634	5.644515	0	50.16125	0.4290907	18.06127	0	3.443974	0.3990652	23.40429	0	0	0.4088959	46.15601	8.622412	10.75097	0.4029191	20.56385	24.02018	0.8908681	0.3775396	9.753844	12.81713	0.3904014	44.29732	17.80022	3.064485	226.1249	4.54735	14.04335	0.9171793	29.80737	5.616226	1.428813	2.4352	0.9427739	9.16857	13.1593	2.430611	3.003437	31.63132	35.83679	13.33224	83.4058	2.425473	1.428583	4.05381	0	73.74907	2.601131	1.50948	4.780792	0.3611168	3.436434	0	15.75099	6.183656	12.27816	0.4356849	17.41981	1.497313	72.76617	1.50628	1.423337	5.136368	12.2079	1.019253	0.3804459	132.6339	1.379685	0.9409322	0.3743594	268.8892	5.171218	138.3185	22.91814	0.3986736	15.32393	1.418578	0.4239175	31.74477	0	4.314971	2.913329	49.25161	1.956156	9.564133	6.182408	99.30577	0	18.62482	1.544661	78.35827	2.058827	7.528541	12.744	7.147438	175.2418	1.404225	1.529365	9.62816	0	29.3496	11.02848	2.425959	90.0446	1.403866	0	5.465611	6.053589	0.8866774	9.888176	30.73182	7.032	9.11851	3.030163	0.4200197	31.7853	0.8913333	0.911743	4.874545	107.1004	152.6518	0	17.3037	8.13713	4.781606	3.686046	17.34682	6.741887	0.3795869	2.483557	0.9992633	13.49892	57.92557	147.0137	0	0.9101696	12.67208	48.2993	2.459725	0	3.158655	0.3715203	9.184946	16.43302	7.012374	16.31011	3.423813	0.3867139	0	4.440332	13.76218	1.927839	21.99876	24.0187	0.407808	0	316.6193	3.425635	0.3816591	82.92526	1.474884	11.28575	30.18426	3.531083	0.8691217	3.424261	0.3966068	0	2.517782	73.3587	0	1.502091	6.382967	7.685044	1.555109	0	13.76139	0.4248312	0	4.62706	0.3622476	19.85928	7.743326	3.296963	157.3066	0	421.776	0	47.13775	2.463891	17.94445	3.510463	10.21472	4.031554	2.099466	6.138246	15.21801	27.6135	10.11617	127.521	7.878662	3.286217	4.496212	4.592145	1.515929	1.005145	12.40837	1.954591	2.551784	4.131701	13.23364	0.3700652	4.493342	1.930198	0.4280028	30.99723	0.8729588	15.95191	0	8.156409	0.9156487	26.49516	6.160661	0	0	0.4298338	7.947308	56.80262	639.1673	13.74496	0.8655672	2.032958	13.25282	54.21736	0.3656821	5.288499	14.21451	2.046414	0.4067267	1.462961	71.27716	1.442157	3.961775	0.4445578	2.490148	5.507233	589.9986	1.673322	61.40321	11.99503	2.474638	0.918483	0.9200562	0	3.356654	40.11506	0.9143586	8.245866	1.956856	12.27677	0.4181164	0	0.417296	4.952573	155.851	0	0.8771275	1.979769	0.9379545	6.249966	4.516964	0.4407052	27.63083	1.501741	10.11866	0.9359751	5.62861	8.949443	65.00917	18.4672	0	0.4137082	66.55825	0.4199891	11.10729	0.3733481	0	0	0	2348.719	2.939745	0.8758775	3.973759	29.61784	2.524044	1.477616	7.126452	0	12.45647	2.56698	2.184687	43.02011	9.662721	6.075333	14.96364	0.3611241	0.4024138	6.178634	19.43775	0.3679627	12.19973	0	4.163168	7.032825	0	3.201121	5.045419	1.592465	0.8692971	10.46908	1.906052	3.508853	5.003652	0.8644245	12.67368	0	56.11839	36.37037	0	7.627205	0	0	0.8651758	4.539626	1.94799	68.23416	5.304079	1.44291	1.017748	0.8805135	78.32688	0.3849939	37.85805	6.227728	9.563748	18.86208	22.3823	24.90758	6.595882	1.885384	291.732	0	12.6788	4.060779	0	0	11.79645	196.823	15.08352	0.9996659	8.216318	2.502454	2.481372	5.520182	3.126184	131.1519	5.131708	26.8347	0	12.85995	38.3621	20.21907	0	1.414579	5.662275	261.3268	0	16.26405	9.841023	0.8884826	0.3668598	41.44634	0	0.4130109	148.0745	5.222543	1.399865	0.3857001	7.029885	0.3961003	14.00906	78.34877	4.725039	0.3935423	10.12114	36.37803	0.3835381	1.437083	2.402594	8.563627	5.529709	1.442454	11947.86	473.4876	2.428694	0	5.502842	26.1284	0	4.081576	114.7269	15.06892	17.49147	3.610443	3.95629	3.513527	4.559162	4.314306	23.85462	0	5.530768	7.154191	0.4083054	9.43174	0.4060789	1.442883	13.15522	2.452475	13.78474	5.481015	1.982922	20.91922	59.31565	5.67917	3.005918	2.089549	0.3927121	0	3.48846	38.32505	53.32752	0	0.9095171	0	7.078707	2.937015	0.3955581	17.46525	108.0902	4.232388	844.6712	0.3664786	26.54778	2.409623	4.037125	0.9579408	9.689762	2.069715	32.24103	1.456682	5.546881	5.1645	2.490224	0.4145975	1.926121	0.9434229	5.667026	31.1779	2.987965	0	4.558671	1.973388	1.914218	12.69886	1.465976	1.934843	15.78976	0.3903091	0	238.7498	0.3726246	0	0.9245481	5.136913	3.928486	0.4062175	190.7474	8.956313	3.212518	3.491336	77.77698	5.057505	48.42891	0	0	3.517356	0.4141909	2.615617	28.76802	4.504191	10.68573	12.76995	1.406458	2.483389	1.49635	0.8644348	4.041477	0.3853497	4.321307	0	0	0.3920323	4.172568	2.066566	4.569007	0.3611981	5.516167	1.882571	21.43796	8.037161	0.4351674	114.8428	0.361943	0.8764121	2.202784	16.786	0	3.939332	28.22692	0	4.524348	2.528192	0.9428792	1.457236	7.584351	0.8766638	6.246979	258.5661	1.444091	27.13028	1.936855	0.9528226	3.972597	0.3638883	14.77353	2.043756	4.525565	2.548819	10.09518	0	0	1.401914	9.772959	66.31373	3.430392	6.144396	0.4210882	7.537537	0	0	15.71499	1.472245	6.564333	15.06888	5.474676	1.519578	2.126733	4.483878	3.986765	13.49085	6.510221	1.519479	0.4177308	46.32548	1.479291	6.50862	5.660116	74.31377	0	33.29404
TCGA-4N-A93T	0	0	7.392428	0	3.228696	1.21972	506.1857	0.8353384	6.893865	25.95608	0	0.3400072	0	1.669437	0	2.16814	363.9714	3.037167	28.3459	8.33234	16.55742	1.759533	1.672719	36.94785	0.3130182	28.87732	41.99733	1.219268	0.3163228	0	0	22.37045	0.8148911	5.929216	5.563866	36.41195	23.26527	0.306963	21.8061	1.695788	43.907	0	1.748144	195.3703	9.564458	4.06076	13.94101	0	0	8.292442	6.027766	2.697169	0	16.54864	3.549064	0	0	1.284823	0.7694514	20.50346	0	0.8459294	0	0	0.3269648	3.831824	962.0209	9.767585	11.08655	0.7525424	1.245614	2.663244	0	17.74201	4.282924	58.6619	2.629989	28.68927	1.720401	0	0	59.68953	41.77785	0.8157658	12.52946	5.213567	4.502729	95.931	2.216449	3.055071	0.3576581	1.690358	293.7247	4.484854	0	21.66461	4.455496	9.599747	0.8596779	18.35097	0	26.56825	318.4696	0	11.51559	82.90047	182.8732	0	203.3603	0	71.26777	11.00338	0.3208151	23.15065	2.136281	3.075641	10.59663	4.565101	2.906671	16.48936	5.37846	1.30188	4.475522	10.0837	4.92784	0.307936	12.83876	15.12405	3.068251	0	59.78271	0	14.20859	0	3.197956	0.2997567	42.38879	0.3356792	1316.204	4.0502	5.68363	1.377582	0.3246238	1.815719	0.3229963	2.161144	0	13.27449	3.061735	28.32905	2.599393	0.3251364	0.2976238	32.48557	19.41608	4.598189	0.8670307	8.172661	0.3280368	0	111.6025	4.61087	14.73888	115.9015	3.812006	11.2309	127.8871	4.657679	1.233899	25.95737	2.144867	0	58.68014	0.3173256	11.75026	1.210812	0.7687167	10.2977	0.3034081	593.8629	0.29897	0	14.73011	19.96784	0	0	0.3786954	2.73834	5.408737	1.398922	9.118859	1.405224	21.18268	7.565518	0	0.8019795	5.391817	2.27943	1.672303	0.3235677	0	5.343653	143.2402	0.8693138	36.89203	32.79482	0	113.8345	9.023069	0	2.152943	0	22.41169	0	131.9062	1.232234	1.337931	0	0.3122097	1.352905	0.7551833	1.321467	16.54105	1.215909	3.678556	0.2976753	2.132343	2.700382	4.531253	1.333494	1.358222	18.6904	21.23158	0.3031709	1.224614	0.7695888	68.92062	0	447.1728	3.056822	79.65115	55.03706	0.3666566	45.09505	101.2206	12.58758	0.8117055	0	0	4.004304	83.09908	0	28.16509	6.051384	0	91.52673	184.8808	0	0	0	0	2.648642	1.209903	3.579908	0.3190314	2.26934	16.54652	12.18622	0.3156591	5.896754	1.209021	6.092887	0	10.21057	11.52208	0	0.7615831	0	46.40632	3.079123	0	0.3237272	1.67043	0.3052932	0	7.449012	0	5.930563	23.28449	29.89852	9.787758	0.3555102	6.329214	0	57.06285	29.71135	5.390585	0.7792841	67.24422	0	3.10899	2.806579	0.7528845	0	0	1975.099	30.20676	53.49574	1.684641	17.72765	0	2.631466	0	34.25731	1.748419	5.915451	40.55189	284.5683	0.3126575	64.30107	85.67186	1.352336	16.14463	9.018916	9.562799	0	130.5819	29.20567	0	3.150346	1.254364	0	0	0.3139653	121.8279	0	0.8127942	0.7978833	1.215581	9.299292	22.54479	11.04232	11.89409	0	13.5438	6.810331	1.29584	31.28944	0	0	66.67687	189.4144	6.29913	42.38112	0.7730421	0.8241511	0.8836548	9.680023	14.30689	0.3167737	3.733398	3.98163	2.403282	0	0	0	4.459176	37.8067	162.76	1.261987	13.17209	6.388022	3.519844	29.50276	32.08026	0.3280377	10.1746	0	20.30628	11.01975	0	0.3094544	4.523017	11.43321	1.23225	1.838773	0.7524076	14.42641	5.369899	11.68701	21.19783	0	0.3508502	0.3632047	0.3565583	163.4498	0.3391676	29.38419	0.8318675	0	25.55622	26.25968	5.583797	7.840061	4.10067	3.517656	1.686152	120.5308	1.671345	115.2761	1.313654	0.3441051	58.3507	1.317095	16.88153	6.296578	3.160835	0.8738546	4.954366	1.951887	2.144063	0	300.0092	4.571566	0.3004397	6.820857	4.789495	0	3.05867	0.7983909	6.882225	3.696935	0	15.61918	1.404382	1.867197	0	26.46058	4.001668	607.1374	0.3626463	14.10573	1.847076	0	1.837383	0	0	0	1.223443	0.7938322	0	24.48121	0.8846067	0.3180133	2.178543	0	28.08292	0	16.19065	3.055135	0.3195444	1.282198	347.0306	24.4541	0.3355767	0.3273498	7.298095	3.164797	0.2986735	49.9363	2.592699	0	11.91607	1.676418	0.3519354	8.493956	59.09001	0.3515611	7.749842	0.7539387	2.8369	1.78854	0.3388877	11.21114	0.3274179	7.860925	16.75663	4.503368	9.654686	226.432	0	0.7518094	0.3284125	0.8680997	3.146734	0	2.282263	0	0.3092923	17.56395	0.8846282	1.400688	1.268336	127.4326	0	0	0	5.986222	19.09747	0.3007936	21.87194	8.712985	6.629897	213.1394	4.183543	0.3165191	0.3379282	0	0.7697568	8.231599	20.036	208.9081	544.9849	3.148338	13.37415	47.09414	23.74014	10.49108	3.699654	68.28671	85.63224	131.0916	6.416814	0.8117204	0.3167556	16.32752	23.88602	13.86549	3.055082	0.7506793	0.8635322	0.7838202	9.54702	6.780595	0	0	0.2999731	0.363887	59.73113	14.34277	0.3396301	0.3157787	0	12.7596	888.2928	6.524753	23.90248	3.056948	8.525731	0.7754685	38.91355	15.26838	40.12977	0	9.636713	564.6269	0.8439418	6.662992	10.49069	0	1.67558	4.866995	4.617456	5.870862	135.7212	231.1528	0	0.3334381	23.54788	4.015938	7.436147	4.132263	35.26317	0.7785919	0.30296	8.170623	20.20514	51.5973	0.8184076	4.46101	3.070002	0.7549406	3.517751	0.3430252	16.1578	0	10.08334	0	47.14623	0.8546822	168.6313	0	14.03204	7.414367	9.010901	12.39802	0	1.457275	282.2311	0	117.8393	14.89064	0.2982705	1.728497	11.4904	59.60812	2.182652	71.20054	0	1.324958	1.213767	0.2984119	0	0.3181189	136.3601	1.856842	32.93943	20.57617	12.38879	5.025039	138.4542	0	1.742574	49.54653	117.5438	3.122674	0.3397997	0	0.7632026	1.341181	0.7775482	0.878431	0	383.7309	78.18848	0.8524308	9.471096	1.296762	1.20916	0	0.3258428	5.452852	0	21.54894	0	8.46098	0	0	0.3934122	0.3199783	1.235768	0	1.209369	0.2979487	1.680779	3.176905	442.6162	0	0.3137039	10.00141	0	0	61.12813	23.82766	10.90123	0.3781792	51.65951	0	3.653294	0.751191	0.3226855	1.731961	4.445978	2.612235	22.07699	0.3453483	19.78501	3.359241	0.3232496	0.3127925	15.8774	25.17427	3.517772	9.594385	4.910944	0	0	12.90357	0.8434546	0.2979857	3.551181	35.04397	0.3303184	0	20.92199	7.523712	0.3123896	0.7790479	0	822.4218	1.323177	10.75871	134.9803	24.06989	3.586718	0	35.26722	1.209063	0	0	0	0	3.771264	3.518047	25.16837	1.377599	5.382837	2.658426	19.39649	0	0.827112	1.874915	6.784803	39.5913	11.96224	0.8126048	0.354024	0	4.540859	1.729207	5.081933	0.3159942	0	0	7.87099	31.97585	98.05504	0	0	0	160.7231	0.3027631	0	8.824586	1.978259	90.68152	47.94465	2.027895	8.622742	3.123042	96.75426	0.3009998	1.708856	8.750758	174.6444	136.415	0.7699795	0.3724891	75.38183	0	12.17978	1.823847	0.8118648	0	20.29046	140.8369	4.44558	1.211325	59.27028	8.671508	0	0.7581176	31.4414	11.85668	10.85637	0	12.89738	1.689448	2.331768	0	1.425716	0	4.160464	14.30679	4.724619	808.7013	9.112233	14.82439	12.43207	3.075979	1.875671	0	0.8854055	0	0.7746148	5.008001	8.287498	0	3.135342	1.226855	5.876886	3.609718	14.36126	4.63855	0	1.683128	6.353211	0	0.3659257	0.3258334	3.341085	0	0	4.121706	0	0.3134333	12.4139	0.8748261	203.6283	31.54693	1.813679	54.75564	22.11783	0.3304522	10.95437	1.75172	57.42299	1.415658	13.0878	9.51967	0	37.47938	0	10.71841	28.51086	1367.153	3.986164	0	23.13932	2.184851	14.73771	0	0	71.53776	270.5574	34.00553	13.7784	2.714836	0.7617652	0.3549906	1.397297	0.3431883	0	102.4621	5.078521	13.25589	4.681446	78.45612	56.79365	58.75076	0	37.82049	65.36046	0	0.3121324	51.18271	111.4287	1.265836	11.98871	0	299.304	3.120604	14.71772	0	0	32.35104	18.70482	0	7.258009	0	1.68399	0.8160543	1.209361	0	34.60937	0	44379.69	3.408231	4.509841	0	10.15885	0	6.123875	285.7437	0.3500055	3.323945	7.733224	73.20526	8.20165	0.3152918	10.54807	11.11002	0	41.02507	3.665592	136.8238	0	0	7.268028	38.99703	41.57609	2.627621	0	0	1.881147	17.00227	8.082473	1.740957	0	0	2.17118	7.353581	0.7990486	0	8.161461	0.3520293	0	0	3.246765	180.2574	3.06885	0.8731786	159.7604	155.2757	0.322862	58.95922	0	379.2311	0.7747622	0.8205199	5.462966	11.85643	18.40683	1.262219	1.705132	3.683528	0	0.8594498	2.18047	3.064863	0.3119574	5.369191	0.3314536	3.790314	0	0.3197379	0.8350189	21.62065	2.645059	12.47163	5.390972	153.2841	0.3307906	1.366467	0.7911858	23.47722	3.699633	2.189087	3.797755	4.003123	0.7557153	0	0.297796	1.822881	25.69098	12.09061	3.142152	3.932899	0	1.263231	0.7540951	8.962924	48.05271	11.90565	31.3668	9.538431	8.753533	34.20217	17.98394	0.300346	3.819255	0	3.259291	0	3.730159	5.372498	0	0	3.70583	27.63261	7.785098	50.07891	8.660143	0	735.6039	0	12.8041	4.471925	7.81695	0	180.7788	0	41.9806	1.679901	0.3363071	14.4419	275.0649	11.11503	38.41153	1.715147	12.78616	0.873778	6.383131	758.2739	4.64698	32.45984	0	1.727729	4.775879	0.3162565	0.7995512	13.28963	1.780433	7.662108	0.3061573	6.763092	0.3614986	3.981402	0.3000436	3.338835	306.2041	3.520219	302.1015	3.529149	24.6094	0	0.3550292	8.120576	5.828571	2.30495	2.643419	17.91086	3.53836	3.145583	0.8556161	2.613638	1.672026	1.240969	3.761698	111.7917	7.508927	0	2.73563	2.404101	0.8308611	8.961197	0.8666495	149.6214	82.38244	89.02774	91.19198	58.35387	7.494673	0.3465763	17.57018	8.71982	3.578112	7.710505	211.8455	1.74206	2.133982	9.577645	2.601904	47.8469	35.41329	52.71238	7.868114	0.3735406	1.695869	2.19961	1.292814	0.3317355	29.50147	11.4572	24.51445	9.834186	0	0	0.3148793	94.25263	4.019971	1.277091	6.85884	43.16186	7.231927	0	10.68094	1.292916	4.443159	0.3279141	2.763537	1.262526	0	0	56.46302	0	0.3516489	0.3576956	0	0.3410928	0.3235074	0	9.206564	57.90658	0	0	4.461551	6.303333	74.22263	2.892142	0.3195797	5.121288	0.7790552	1.262504	2.592877	0	0	3.170784	9.241878	0.3020625	0.7560672	1.293045	0	9.228711	22.39355	6.46747	1.882245	39.14475	4.906796	7.471291	0	0.3239833	0.3008591	0.3352888	0.3079035	0.3069606	0.7739257	0.2990664	2.884388	0	8308.899	5.451999	0.322319	0.3338459	0	53.1516	0.8271945	4.476166	0.3671452	0.7741417	20.11593	8.800349	1.26306	0	0	7.749018	725.6078	0	24.98408	2.62964	0.7789491	2.178437	0.34394	33.28438	2.203325	2.205846	0.3292302	0.3865738	109.552	13.8758	345.7402	101.2323	0	86.01485	2.205164	3.55962	23.50385	126.8854	0	0.7707264	7.404355	122.0234	4.341211	1.695296	0.3073926	6.556216	2.697098	4.0241	3.847627	1.466502	86.489	0	59.18597	0.7638812	5.574185	0	0	1.313908	45.47256	0.3415038	0.7999682	0.3421952	1.243118	1.27158	5.443402	66.59134	3.120945	8.288856	1.823441	6.300857	0	0	34.16332	0.3486897	2.131924	3.532762	5.508601	11.50829	14.2825	18.82182	4.927315	17.22745	0.7541589	33.27135	87.2352	1.336263	17.03388	1.867075	3.660877	151.6495	0.8162097	0	0	0.788527	1.936198	2.683448	1096.292	2.039808	0.2998015	947.6986	35.96776	6.779036	17.5136	68.60617	7.726196	21.38817	1.672491	3.058571	0	5.503736	4.493404	17.44825	66.85585	18.05656	2.984051	3.210265	60.70586	14.99706	1.84429	0	1.410342	4.690343	0.3159493	0	0.7529846	1.213051	329.88	10.4272	365.1484	0	1.956783	7.712419	0.3037445	1.36967	0	1.260161	22.51088	0	9.122209	0	3.382407	42.93605	6.787302	6.873647	17.8892	4.530655	1.228809	0	0	0	0.3160907	5.091635	3.093971	2.948653	57.91325	5.080057	0.822029	152.472	1.240924	463.8123	0.7741662	2.134368	0.3144621	49.46109	4.921576	8.765545	1.720422	1.674309	61.7507	0.902334	7.412451	0.3070835	0.3213084	0	0.3583748	0.3353854	151.3206	5.371292	25.8175	12.03203	2.610328	2.15693	0	4.092991	0	8.162359	0.3274876	0	36.46023	0.3049965	0	1.941474	14.83425	14.76595	0	169.5909	6.904899	0.3521407	19.59075	4.914945	0	59.17151	0.3218277	0	0.3320472	17.56469	273.3104	19.98373	0	1.398989	0	20.13256	0.3480449	3.189793	8.726797	0	0	1.678805	0	2.25517	27.39524	1.351228	93.06708	0.3043859	1.446837	0.7987869	0.363414	76.83791	1.209335	0.3163395	9.856359	18.48862	10.7637	98.73108	2.44691	0.3566257	187.6261	0	0.8350129	2.132494	0.303201	55.36511	0	1.218692	138.4951	0.8748035	0.319238	7.693224	5.120443	2.61452	12.99127	0	0	3.164768	36.67514	2.497596	6.560352	2.453737	6.68389	14.79698	2.418921	5.867376	7.694252	5.30607	0.8424067	3.985948	12.14783	0	4.681203	25.94682	0	107.4544	0	2.596395	1.221107	9.574663	0.3030893	0.8614808	9.660135	0	49.7334	4.41244	14.70653	38.78112	33.17702	18.48969	0.8199441	598.6641	1.677759	0.3130081	19.19882	9.07807	2.139265	0	5.554923	0	0.3101119	113.9574	0	0.2979789	6.53158	36.12066	4.907661	1.216073	0	0.3167796	11.50474	0	3.734405	11.06268	0.3723554	19.59831	442.4273	4.497488	50.07366	0	30.61116	6.312327	0	0	18.36924	683.1477	25.50108	54.4042	0	113.518	23.08377	5.190645	5.881893	17.57197	24.73698	28.07645	35.07472	666.9247	19.0433	64.01274	3.855227	0	0	0	1.242229	0.7554794	1.218366	1.95172	7.002961	1.41193	20.4676	0	16.54053	55.90694	0	45.00722	5.001586	0	2.140909	0.3179109	0.7508405	13.28216	4.588441	0	9.213141	2.886152	0.3107032	0.829624	0.8432211	0.3195569	8.979998	60.62604	5.848314	64.36786	1.962564	0.3020069	0	4.176446	3.678647	0.9286015	11.66555	236.3793	15.39836	0.3289452	5.930951	0	0.805414	837.1439	0.3148917	10.06062	30.48518	1.270465	54.817	2.726987	0	3.609916	0	1.22982	0	0.3198731	0	45.84217	3.598789	4.645341	1.759692	0.3616031	9.607912	0.3496849	0.299277	0	0	24.99476	43.85433	63.44773	354.2297	0.3308377	0.8582362	65.65003	4.656525	30.91141	25.91592	13.2913	0.359524	3.153531	0	2.806502	1.282094	1.95443	13.90183	0.7511159	0	0	2.294247	0.7776243	2.880446	5.380622	0	17.889	0.3148523	6.407738	5.385004	0.7930082	0	4.914779	8.199613	2.229085	151.9059	0.7854702	10.24464	14.75663	33.65986	75.4576	0	0.8369074	14.96591	4.988813	0	87.9346	0	0.341319	3.087329	0	168.9163	0	0.78813	0.3154577	185.8506	0	97.12202	14.62476	1.677924	3.115435	1.695701	0.7873483	17.48084	0.3861153	5.646479	6.770169	1.858977	9.090433	5.431314	2.515636	41.62616	2.145717	6.394	0.3081627	29.11337	0.3668161	23.26991	14.01139	0.7515505	1.671196	1.674315	0.7657335	0	29.22455	8.914408	2.166826	23.74263	0	2.229095	31.56323	31.33716	9.438897	5.977656	2.693382	0	2.148879	3.205137	14.38935	3.543573	1.300103	71.33834	0	0.7548496	0	0	3.991923	63.85931	2.341794	2.240296	2.596324	7.358011	2.196939	1.705772	1.29328	0	0.7571618	1.679311	152.5174	2.629377	3.790899	0	1.849227	14.78703	0	0	3.583002	11.85903	51.89879	0.3485231	16.17651	0.2987942	26.79066	1.405428	101.4818	3.072351	3.626962	10.5851	0	65.36408	144.5124	438.3684	247.3954	0	0	26.52122	0.7507048	4.256377	11.42259	0	0.8453901	0.3137915	17.7384	0.37168	51.43045	12.08416	1.674707	23.47772	105.5137	0.3669664	3.543232	3.0813	0.7875903	0.3311695	3.299265	0.8497397	0.7585182	0.7561707	225.7974	1.694815	4.565407	7.884398	0.8823194	13.7903	3.60442	27.55413	1.763959	0.2987013	8.654238	42.46238	12.22904	4.176466	48.49287	64.11326	0.3022465	5.913427	1.683733	0	13.18453	0.3604362	46.89199	3.148549	5.379154	0.3054592	1.212708	3.613787	6.887524	2.252654	10.03285	2.198447	5.842781	0	62.17362	0	6.831658	17.89657	0	1.814785	3.088239	4.452983	3.764525	1.757997	8.657681	3.116469	8.155102	1.208929	1.224268	1347.929	23.59152	176.4143	0	8.6551	0	1.908198	0.8224998	7.51643	6.774734	40.29053	0.9019055	44.44053	2.650153	616.2178	8.330503	0	0.3126895	157.5944	15.80398	43.40479	4.473756	0	39.68381	12.93685	0.7755672	0.8376816	25.46942	0	0.2978986	7.706201	15.76701	5.987523	19.27576	0.3363946	0.3647372	28.75051	0.2998578	2.215998	0	11.39521	1.267394	6.954493	28.52789	0.3343508	2.592846	0	142.7134	0.2988178	113.4458	1.241155	3.165799	0	0.3297456	40.12244	231.7441	0.3554218	4.341297	20.63544	0	1.671965	0	1.673841	2.244882	21.68514	462.6983	0.7717784	0.8662482	0	35.98708	0	0.760764	293.2798	0.3499828	26.08807	1131.805	2.135878	12.19082	10.0704	0.8014185	938.3261	0.8725873	8.419174	5.432601	4.925348	2.402972	0	9.49173	4.574797	5.149668	34.68807	4.524173	1.295454	0	3.193746	6.601515	0	113.8644	1.21927	0.7928115	9.201056	0	2.189751	31.48857	0	0	14.76086	2.785425	5.356365	0	0.3285135	223.0094	20.34254	28.62641	3.459099	20.99015	0	0.3490918	9.564891	80.3977	0.3088621	27.96921	0.8128362	0.30774	7.233957	3.539315	5.910746	254.4754	25.91621	31.42233	3.055445	40.24116	210.9586	0.3335305	369.9765	79.66178	4.873238	0.3559262	8.317272	52.28843	0.3471215	0.3813945	5.45382	14.57022	3.885468	0	17.93597	61.69124	3.597659	0.3186955	26.78046	15.54643	2.76088	1.808297	1.318693	0	2.138786	7.765519	0	16.36354	20.52355	4.49666	0.3031245	0	0.8547045	0.8462546	113.1113	5.115382	18.96104	27.14619	96.44326	4.82494	0	2.141711	3.982393	4.483457	1.217092	0	0	4.00298	107.5273	0.3179748	0	62.76612	21.03342	5.025785	3.37173	0.301702	17.77168	0.8445644	0.3106401	4.326191	0.3495708	39.78231	0.3277048	0.316742	4.376266	32.97016	2.688789	776.6768	0.8200499	0	23.98541	2.151404	0.3040052	0	5.0635	17.39348	0	6.921158	368.8631	0	60.49104	129.0475	14.65048	0.8076071	1.322463	94.85562	38.45171	5.835981	14.99955	0.3247147	33.48217	1.213835	1.237054	11.23401	0.3019615	3.571481	24.47914	0.2993401	67.13034	4.687066	0	0	53.02508	3.690265	13.73171	0.2986073	0	49.39191	94.04186	5.406366	25.52208	17.42894	0.7881316	4.034348	0	1.232472	0	0	1.361625	16.05529	0	7.27504	5.405995	3.531363	16.2122	29.66803	5.055018	1.697817	20.25414	1.707276	35.18408	0	353.9145	0	0.2994769	4.469133	0	1.25148	4.469043	0.7506826	12.33101	15.13184	7.36966	0.750698	0.3001622	0.3235553	1.218919	11.31671	0	77.24632	0.3134322	0.3127605	1.226423	173.7277	25.75742	15.94467	0	94.44267	9.301215	31.64795	4.408193	0.3185706	0	5.655777	3.109409	0.3080919	9.182947	3.100422	6.103654	0	1.442247	1.31473	5.377769	13.69476	0.2976022	2.598308	3.356363	72.42	0	6.833282	1.724249	39.2561	0.3434638	764.5813	3.738572	0.3289435	1.355712	41.15156	407.2411	4.540631	1.972993	24.89467	0	2.258457	0.7714808	4.798863	20.20098	0.2975644	0.3470109	36.9932	2.225876	1.214913	9.555785	0.3635303	2.602457	21.36621	57.94118	1.720785	37.38681	11.51758	37.03779	4.962809	12.34719	0.3361375	4.035705	747.9947	0.311999	12.47318	0	2.611589	0.8293638	0	0	0.793138	86.60083	1.218031	0.3069287	35.5589	0.3533631	0	40.58346	13.90211	0	10.18232	0.893828	3.596733	1.942946	44.3597	2.739098	17.60811	0.7534849	4.883789	0	0	1.766175	3.06833	0	0.8759479	2.169235	3649.049	29.1143	3.540043	95.00237	0	3.074504	23.5449	0.3121196	0	7.488019	285.6706	0	1.832116	0.8530443	4.079272	132.4851	91.22194	3.058939	0.3595871	24.772	0.2981083	0	0.8176109	5.617485	0.7700483	150.2908	3.614374	28.11962	8.148777	1425.887	2.146668	11.69477	20.59405	0	0	0.3134314	0.3320056	0.7947048	81.40178	0.3310078	0.3100886	0	0	2.757905	218.7054	66.77603	5.94828	36.77658	3.326809	84.73208	4.926125	0.8187753	2.175363	0	0	2.200793	0.3221871	42.13461	0.3488113	4.933665	98.20465	6.417915	0	1.70007	20.90095	7.732143	1.319774	0	0	2.696058	0	1.268066	4.911263	50.18173	64.15862	2.532	2.139518	8.636036	2.615613	3.293738	4.685442	31.14035	0	0	28.00129	43.07652	21.79752	79.33407	7.114987	74.18527	0.298111	52.72163	2.78397	23.5025	122.6884	70.78079	4.539893	5.198813	2.19796	0	6.912532	81.51796	1461.561	81.08818	0.312804	0.7861726	4.908987	0.3637577	20.03556	0.3379106	38.28272	8.687074	0	42.73527	6.585006	0	1.712292	4.026347	10.92799	4.321422	0.9038555	754.3757	0	32.14594	82.42599	4.955669	0	4.927419	61.94968	0	13.85313	26.08079	0	42.40032	0	0.2996686	26.37868	4.58266	1.224249	491.0503	0	0.3421816	22.12764	12.78722	21.12219	11.48139	0.3018738	20.11636	0.299192	3.148622	1.212813	0	0	2.48405	3.519019	53.17434	6.091052	66.77113	0	29.31833	0.2976655	0.3606549	15.69191	0	3.144996	23.33999	12.79852	5.865061	1.846496	3.683124	1.869224	6.426447	0.7550309	4.385671	1.846407	401.4085	7.160665	4.251957	1.271384	0.3016248	0.3268884	319.8076	0	8.464072	11.37066	87.59055	446.2415	1.279766	265.2153	0.7685793	2.320533	1.977744	0	6.297072	3.329932	12.11249	308.6524	3.620808	1.379276	19.05638	18.59001	4.044137	2.370649	19.95312	1.255654	1.818731	3.056248	1.210218	2.71142	0.8506686	1.213268	0	0	0	15.89526	0.751934	10.50971	16.17324	0	3.799563	5.844334	0.8075066	5.760438	0.2994608	0	3.857073	5.993955	0.2999279	65.92944	0.3233495	6.758864	2.337337	0	342.1232	0.3002587	0.3549291	0.3284628	3.600918	81.51526	291.8935	68.07662	0.3105752	1.771842	1.236697	2.739661	0.3597996	0.2979881	3.163332	22.17272	12.24527	0.2975025	0	6.234118	32.38152	6.944008	94.23266	1.330842	2.612049	0	16.38901	1.699809	0	0.3520887	0	3.531719	0.3080729	40.28747	84.21894	0	0.7963501	11.06187	4.828877	5.327371	0.3456773	85.15875	1.249845	0	0.8168268	1.88121	2.629944	16.28909	0.7635694	4.07785	0	0.7885178	0	0	3.518106	2.136371	5.532236	16.52768	1.674282	33.64936	54.62454	2.153167	1.699701	5.533247	53.17244	4.969119	2.717962	3.814376	0	0	34.65625	0	2.869504	43.46151	21.76457	6.497283	8.681509	2.310955	1.20946	1.234764	5.396135	4.009565	3.313131	0.8325428	2.234061	4240.566	9.253275	0.8051938	203.7537	0.7603579	17.48007	32.2595	0.7915912	0.7919094	1.389096	0.3657331	0	8.075366	7740.697	0.325384	87.87912	0.8252154	2.254696	14.64357	2.237083	0.30565	6.851443	2.712267	259.8948	10.14447	0.3398568	0.3144846	5.071491	0.3321857	7.726654	107.5849	79.56258	2857.409	16.5675	8.980875	0.302	53.32801	20.84897	1.296145	1.40531	76.55955	2.154586	1.674037	0	0	17.37327	9.886197	0.310086	0	1.209922	1.74879	77.07674	10.16733	3.556846	105.7099	47.31249	11.10456	0	2.634128	56.63544	24.70073	0	0	0	1.329394	9.771307	1.687941	5.877839	7.261369	0	9.615478	1.3821	16.2775	11.50397	0.3525605	0.7588043	0.8491765	0.2977576	0	0.3003825	4.555484	13.45339	0.3401732	8.792587	9.157535	0	46.17034	1.317847	0	0.8203526	0	27.80275	5.859222	0	9.271868	6.05164	8.472366	0.8651002	0.8279658	1.300879	3.563259	21.82949	0	0	0	0	140.2561	0	39.43901	23.90978	90.50676	22.8735	34.64542	4.473362	56.07521	8.881852	3.445774	27.64222	4.625679	0.7744159	1.884817	0.7523072	0.8356167	14.41867	6.542635	196.0852	0	31.78313	4.573677	0	2.713483	0.3068905	232.6241	1.259721	18.43528	21.36153	203.1361	2.755326	31.50884	6.105687	1.670205	58.47061	10.96857	36.02137	0.8032089	1.322813	29.94023	0	44.41191	23.18071	41.48307	2.832352	12.12487	12.86598	0	25.15804	3.335138	0.3302182	0.8488794	0	0.771249	5.427697	0	0.3191882	0.3471154	3.680081	3.357983	0.7919923	14.76546	24.57663	16.56543	0	0	0.312348	320.6237	31.06314	1.678385	23.62432	2.160872	2.180568	0	33.78249	2.131376	19.98478	0	1.222364	23.69057	212.9916	0.7878438	2.149361	17.22833	5.935324	97.45631	83.79406	6.217072	14.7035	0.2985809	369.4869	7.794732	1.259012	0	0.8402199	155.7967	8.191383	1.795279	0.7868337	0.3144993	0	29.60059	0.3208656	6.045942	13.82258	9.383966	6.797384	4.092298	0	25.2747	0.3490185	5.467371	619.1771	15.56616	0.2999252	3.361754	14.64827	0	0.757302	0.8433014	11.69321	78.8524	0	5.391658	107.513	15.59291	32.68957	11.51587	18.67717	37.16244	0.3252421	19.36462	17.30175	600.2038	54.61707	2.682295	0.3730235	3.601234	0	0.3041995	0.3092231	0.3322146	3.981231	0	5.462304	0	0.3286703	9.064782	0.8207324	0	0.3466297	2.304123	2.743359	0.3001684	0	2.008227	5.426939	3.055936	6.082008	0.3322241	0	0.309005	11.11404	0.3218199	32.39571	8.089513	0.3135502	0	1.812178	0	0.7890554	1.210648	0.3069572	1.676738	2.782834	24.02398	4.198662	0.7668515	5.835592	4.058055	0	30.91014	10.99684	125.8754	88.23797	6.811403	0	18.35916	0.30971	9.204326	1.209259	7.647632	0	15.16943	7.692822	1062.572	17.8677	0	45.40569	9.892046	1.219497	0	618.3081	13.28198	18.1034	5.867466	30.93521	43.94044	0.3796761	50.23364	7.71514	153.1793	0.8701108	36.88791	1.275718	1.697292	8.688128	0.337102	0.7638141	10.5242	0	3.523515	3.155627	1.421415	0	9.56944	5.203256	0.3495627	9.443093	0.750676	0.7726724	2.38103	5.834989	230.5827	0	2.810259	39.01208	0.3270594	4.783701	3.547128	4.90767	0	33.45995	7.414213	0.3274367	16.57282	4.968357	15.4375	0.3190729	13.65034	3.074536	4.75338	1.218804	2.259714	0.3287138	0.7654054	0.3560403	6.400763	63.50409	0	0	162.1701	0.7580004	53.25851	10.64216	6.348876	7.754245	0	0	1.241479	35.60003	2.445885	6.072494	15.43524	7.510654	16.14362	97.49012	3.64836	15.20186	0	0.2975027	0	0.7641194	0.3019176	1.284353	1.829807	128.2601	4.261192	3.535647	2.596563	54.95163	37.90445	16.99159	64.28291	901.6701	1.423589	20.25443	0.3514124	31.40813	46.66999	90.65651	1.90007	225.6673	0.3166971	407.0622	7.230403	12.81469	24.3191	0.3109162	3.538384	0	0	103.9511	4.930524	0.8006703	4.539992	14.72889	4.32863	7.704406	2.697074	0	0	0	1.283236	0.305537	2.280908	2.303277	34.15131	4.495368	0	4.927501	43.87609	1.864292	5.081352	1.69072	1.695927	0.3080717	5.831808	22.80819	120.6806	50.93399	2.135245	23.13167	1.830672	197.8329	0.8486317	0	1.209155	0	254.291	0.3238494	3.6689	19.26852	7.285608	0	46.66907	11.57118	1.973367	0.3220064	2.242769	0	4.105881	71.19051	1.704	0.7942771	23.50377	14.53717	0.3086956	115.2236	0	0.8038796	13.55954	0	0.3019284	6.382721	0	293.1428	1.351081	1.78074	2.871053	143.5819	0	8.241703	0.3093426	0.7513162	1.860951	8.220126	2.253891	1.301018	7.426429	8.448158	549.0834	30.68809	0	3.058224	18.99208	92.99811	5.44004	0.3227438	34.11035	0.8235015	10.95911	0	196.2632	18.83447	4.372097	2.27875	0.3173373	0	1.234376	193.7483	1.670179	0	0	8.641851	0.3592034	0.3491582	39.55753	4.707369	26.04165	2.766911	1.352268	2.131394	0	1.224372	0.7526582	4.453709	4.091133	0.7506908	157.8285	4.027735	2.358877	0	48.94695	0.3025755	1.335459	236.1129	3.684542	12.96352	1.30585	0	945.2605	0.3337393	10.08717	24.78835	6.01544	1.323394	0	33.72926	0	33.07667	7.688165	388.5696	8.845803	3.703221	26.42253	3.517626	32.30018	0	1.212291	16.35057	8.723	0.3484987	0	38.5053	9.624279	3.985968	0	21.58986	3.535548	0.8005563	3.658166	19.52487	3.527502	123.1805	5.578504	90.65796	0.7853027	0.3028769	60.83684	4.494787	6.064884	0.3792925	13.78279	0	0	0	0.750708	2.179946	15.05003	0.8009946	1.223793	9.261831	0.3126538	34.6541	0.3463576	0.3508718	5.801386	1.814299	25.9727	31.93637	0.3202727	0	0	17.31808	97.36681	3.092177	3.326308	5.976257	3.086457	10.99023	2.248475	1.326447	1.679386	0	1.785193	7.951358	0	0	955.4115	0.3559868	16.49657	3.535826	2.605743	1765.261	47.68602	0.7705848	6.781386	14.08177	0.7623045	0.3576149	41.60302	0.7746503	0	2.709378	0.3663608	683.7679	0	26.61573	13.457	0.8134582	5.203812	0.3170396	0.8466698	0	3.224241	10.15544	1.978292	0	49.49765	4.409209	55.64684	10.13391	0	0	6.495611	0	0.7516533	7.124958	43.49613	23.93541	37.94481	0.3573583	4.253177	1.336181	366.9322	84.88063	2.715336	1284.136	183.7606	77.70874	14.79267	0.3136668	25.66647	4.010874	9.003336	11.61094	1.412772	0	29.34753	120.0035	4.528262	503.7786	3.456514	14.19537	4.687376	5.917139	1.283234	58.67232	0.3874904	4.519386	0	0.3518863	1.269688	3.238032	17.53285	3.568428	3.537377	4.497771	1.969575	0	0	2.694034	0	169.25	0.2979883	8.312639	3.531888	0	0.2975021	4.102909	9.674278	0	1.669672	146.8924	0	6.925865	0.3424391	17.52357	0.8149068	2.18865	0	2.775174	3.865184	1.34012	6.875585	0.7950897	5.167738	0.3293549	0.3255537	13.44203	13.27913	15.5833	4.071517	12.5703	9.539209	4.939659	5.24153	0.311649	4.45175	2.813322	0.2996445	2.644137	0	0.8618823	21.21467	13.79409	188.0467	0	0	33.01096	13.01699	3.108313	6.99937	46.21165	9.609702	7.10961	0.7588683	0.3677412	34.60767	69.31891	3.278408	0	0	272.1124	0	0	0	0	0.7514875	26.0511	2.131741	2.896271	0.7510486	2.206902	23.91164	0	4.535031	6.750119	0.3279427	11.90025	2.645551	9.20577	2.434433	0.3045966	9.592906	7.264422	0	5.874968	5.563669	0.7564773	0.3600307	3.23949	5.344023	3.983906	0.7762503	3.016409	169.7192	207.1313	1.722547	332.3695	0.2988245	0.848701	0	1.361916	0.3502873	6.804827	0	4.994807	0.7877239	13.27764	0.780762	13.25663	13.31309	55.23021	0.3645348	23.18586	0.304107	27.86962	70.37115	0	0	0.768499	1.209069	11.03566	17.54906	7.574074	102.3377	15.66978	3.543906	4.496644	32.44672	29.96538	348.7782	35.57196	0	7.552558	0.3170625	2.862436	9.816889	2.730512	0.8810371	0	1.251886	28.07123	100.6818	29.5943	1.275922	0.3021193	0.2981478	1.235143	26.82383	0.8216453	31.00809	2.703913	0.791839	24.55351	4.448322	4.025799	3.596903	3.058433	2.637198	1.735799	41.88057	0.8321672	0.330845	0.2976236	1.25247	92.31122	6.109464	0.8216682	0.3506068	2.42857	16.47979	2.465343	9.57549	10.15446	0.3315644	5.854868	0	0.2975314	1.817287	0.3028185	2.458701	63.47995	3.961842	34.97432	0.3460304	5.832672	158.4333	54.97502	165.7195	0.8188086	0.3025679	0.3126859	1.408374	4.096853	135.4521	0	25.24097	0.7543748	12.49923	0	13.29021	1.817738	0	0.2976082	249.6885	2.226483	9.402598	0	2.662316	1.212264	0	27.42916	0	5.206902	105.8665	0	2.682508	1.235061	15.86093	0	0	211.153	14.60014	11.06502	0	9.722259	14.9411	0.7759653	5.977636	57.18073	0	10.53985	0	17.22432	165.5109	2.140076	0	1.690101	0.3101994	4.167043	0.8262406	4.734933	33.37739	0.3388066	0.8606669	0	5.093504	0.8485837	0.2975853	14.81832	115.643	24.10856	1.333263	5.951331	0	14.18452	2.739661	1.70783	3.52005	151.7226	0.7754489	31.44022	0	3.24443	0	21.18499	6.434451	1.210706	0	0	9.494451	0.3140526	0	34.10913	0.3279708	1.223973	124.0476	66.07318	0.7654175	0.3252155	0	53.28082	0.3335934	0	7.393911	18.94775	7.193106	5.61204	0.806621	0	2.269679	3.694496	0.903331	3.540444	4.861816	998.7319	89.73223	6.944601	3.100121	1.694356	0.7620533	2.226199	0	0.8395316	4.021588	175.0736	0.7526754	0	57.88583	11.70959	0.3462589	0	7.890037	4.828381	0.3452741	0.7617808	0	30.88792	11.51113	0	0	0.3477336	0	39.35007	1.91938	1.93262	3.996444	4.013496	0	0.7532243	4.916933	3.769802	15.10031	1140.294	89.79884	3.568637	2.773263	24.09605	19.70024	0.7515796	15.41408	4.943605	60.64513	7.750844	5.632236	8.1691	7.235017	20.70322	1.375987	2.767431	0	1.863693	0.3609795	6.998831	12.03216	2.451447	0	0.7627795	50.38169	3.097424	9.953992	14.0468	22.74802	0	0.8789271	17.09587	13.29272	1.296508	23.21372	44.13522	221.365	152.1375	37.99436	0.759245	3.629117	7.731719	23.96288	73.60471	2.607419	2.880411	33.39918	0.7706492	76.767	0.312343	4.96172	40.79353	68.06861	0	2.242392	7.4497	115.5116	59.28043	50.89187	119.8964	3.685547	0	2.593194	0	3.545493	36.42238	9.544712	0.7664019	512.1285	19.02269	1.954676	7.3825	2.507298	102.3446	2.326399	1.838926	0	0.3165811	0.8497929	0.7511989	4.513039	2.139614	0	21.97001	0	1.693048	12.03169	17.44744	0	0	1.966061	20.88163	13.24868	9.671017	0	50.32166	0.759007	27.04286	23.13124	0	21.0728	1.239175	0	30.0733	0.8098151	0	16.53399	0	0	0	59.65707	0	5.388234	61.33087	0.8942615	4.642367	0	0.7518677	0	11.01491	0	6.514709	12.96839	0.3598435	3.557108	33.48576	56.57547	0.792231	2.656749	2588.797	0	24.89773	6.821773	1.2143	1.762732	19.73331	8.67887	2.169146	0.8500222	41.29028	18.83737	1.730189	5.203012	0.8159232	96.7129	1.70879	1.679517	4.235359	2.875069	10.52219	0	126.7403	0.7921021	1.223868	0.3148769	30.56277	0.8788889	0	0.3394588	67.11176	0.3196384	3.219382	0.3358178	2.158577	0	1.30634	0.3028327	13.36476	0	13.70755	238.7462	0.7551671	0.342083	0	1.288521	4.500995	0.3375122	4.107946	292.778	0.3674113	0	4.443994	4.563916	11.06467	0.3056171	2.670401	0	16.18725	4.421263	12.2444	66.65315	7.741563	0.8476762	0.3383059	41.22435	0.299252	20.89108	3.15451	0.8301334	2.835892	5.900813	0	22.22418	1.250745	3.537081	72.45137	0	4.548352	0	14.69994	7.671722	2.592628	5.287985	398.4786	6.496079	2.600462	4.559672	2.643886	53.22277	611.8907	0.7713963	10.50942	3.055205	0	0.3106846	91.95754	62.39845	1.231191	0	0	0.3226152	10.93634	1.343202	1.758875	0	1.219857	0	4.656642	24.19322	32.82547	112.9747	0.2988566	1.210387	3.094529	29.72914	0.3029523	10.25452	3.466144	165.3203	14.68502	3.264804	95.49204	2.606664	4.080629	0	7.627732	0	4.80114	0.7728676	0.2976236	7.254656	8.925612	603.9844	1.245339	0	46.14692	1.77174	9.563354	2.83858	2.619701	3.553959	1.216778	2.427379	108.7216	10.65761	251.1467	12.78195	49.92746	0.8530351	6.112354	0	0	1.212282	0.315532	0	7.842635	21.31215	3.103998	3.056069	16.06855	2.705016	3.119042	28.10643	0	0.7608926	0	3.681599	44.2727	3.120969	8.069765	2.201427	0.3001248	9.075125	0.8410958	143.707	1.675373	113.5996	0	7.412419	2.156288	3.105207	3.100006	2.608599	0.8173347	0.3296697	0	37.57473	0.9017204	11.21408	113.6984	1.914284	9.630567	0	4.139306	24.56288	7.171908	0	0	4.917272	10.63874	3.629277	247.7388	6.853787	13.967	17.67034	0.3430077	264.6849	0	5.033078	0	0.7684533	0.7661092	0	12.72552	0.3444258	0.8597519	0	34.60513	1.352798	54.07635	3.830969	36.56439	0.3232165	4.27012	0	92.66995	0	15.78052	13.77488	1.677295	27.48235	0	85.07763	56.88074	0.3127999	29.59048	2.192297	5.55374	4.499582	0.9164919	0	0	0	36.03039	1.264422	0	88.29251	1.239198	0	1.378588	98.56107	95.81409	7.915557	0.3214115	36.07191	2.193203	130.1301	21.64305	0.7509886	2.227232	0.8311486	0.3763856	0	0	1069.831	2.612785	4.959551	5.241005	0.3499191	0	514.3068	0	0	0.3242452	117.4626	10.56967	0	0	2.608995	36.00483	0.3480505	0.7650673	113.8271	15.37606	7.357284	10.96811	0.7957935	13.16246	0	1.261358	0	41.8511	5.056282	0.7640516	0	0.2975026	7.321285	2.727402	12.61406	0	0	1.786779	0	0	1.441538	5.901646	28.6351	3.982537	11.46088	3.255142	0	3.529478	15.27247	1.669838	8.85023	1.283905	0.8446111	0.3719077	0.3157188	0.8727638	0.3438687	18.27784	11.54123	0.8450911	0	2.215806	1.208933	8.719441	190.7418	2.277293	8.958792	0.7944037	0	147.5895	0	5.065803	1.671258	1.261691	0.8294114	0.3542958	0	1.230649	1.290618	11.23583	1.297729	0	0	3.738611	9.833808	0	2.147848	0	1.244933	0.7668479	25.12577	11.46114	22.09561	2.417957	5.684514	17.98334	32.36492	15.61966	0	0.2976524	71.1355	0	8.78437	7.040865	0.7541894	0	1.218147	1.435883	0.8163068	0.3090821	18.11378	31.84103	2161.7	0	18.01195	0	8.129027	0	1.759776	115.0977	163.7901	0	4.513272	1.819677	2.734505	0.7841267	43.21042	14.34564	3.075306	18.95283	1.246139	1.725501	1.218522	0	40.3491	308.1065	0	0	0.7594908	0	157.8741	0.3644858	0.8124767	114.4186	1.904222	30.89283	2.444346	0.7545509	40.40548	0	2.633935	1.767342	1.255985	0.3087104	0	7.51161	0	5.026998	1.256856	3.15071	3.401346	0	0.7603817	0.3513997	0	19.80711	0.321557	1.749154	17.60098	0	0.8377948	0.8255501	7.43068	10.94904	22.08831	13.24832	0.3151738	2.133384	3.055991	5.870937	38.54701	0.3166228	1.704059	1.21094	0	62.41317	72.05168	3.055573	13.4019	0.3091646	1.735669	0.3198925	3.757998	8.287731	0	0	0	2.130719	4.155282	12.38428	0	5.930161	50.45178	1.395037	1.705958	3.17723	15.58545	1.23085	0	101.0853	5.73331	250.614	7.381032	0	0	1.762044	0	0	23.13263	18.48814	4.49693	7.380486	1.210705	0.3133473	0	3.913987	0.8939816	54.11569	9.258372	1.444657	1.680381	0	6.607089	18.39222	7.243243	0	0.3141251	1.747027	7.881423	6.770174	5.415902	0.7636014	48.56569	618.517	3.233823	1.701488	361.4035	9.10734	0	1.237327	6.352912	29.58525	14.94681	4.504864	38.77601	1.680481	2.313491	2.688991	1.236756	0.3000196	4.197457	1.40377	30.50598	17.99705	26.24517	5.871003	3.095403	16.03505	0	1.28973	9.853641	3.097913	6.371817	201.1397	0	84.95032	0	4.030055	7.346143	1.439592	39.27418	1.669498	0.3482709	0	0	2.771029	7.311431	0	0.8797424	0.7508408	2.733035	658.0424	2.450577	0	2.43505	22.97889	1.384407	26.49174	4.011793	0.35453	6.352534	6.441849	0.764478	22.03134	1.208972	5.454043	2.752248	0.3586544	5.383152	0.3689011	7.882698	0.2975057	3.239068	0	0.78201	0.8692844	0.2978805	1.253218	0.3146626	0	55.95552	1.883216	23.94946	0	5.438632	4.043981	5.078321	2.622581	0	0	0.3092749	5.42513	133.4552	3.122512	8.634441	11.59971	6.251999	0	8.315328	169.2844	9.799299	1.275805	1.213717	1547.054	6.827418	155.2328	0.2988743	56.82136	8.25037	76.22613	8.870767	0	1.734687	8.064871	12.92939	28.21907	6.806199	3.258934	42.99456	0	0.3021578	6.363799	2.645387	26.6872	1.784064	0.7733248	195.1643	0	0.3334657	110.9291	925.8766	0	7.849117	0	426.9443	70.46789	0.2995644	0	1.736502	1.395254	214.5824	0	109.4471	0.3434438	0.3314224	39.40338	2.688922	0	0	17.34046	27.76507	0	39.99629	10.46813	37.48174	17.52156	1.249177	5506.124	37.71596	0.8708381	2.224138	9.049796	0	0.3054807	36.60969	0.3054474	77.24009	11.20336	1.236084	0.3940086	565.5432	27.76435	1.211813	7.23221	14.2508	58.23386	0.3067727	2.324715	46.3026	68.91707	3.0981	5.046454	92.28636	80.63774	0	0.8952526	39.21008	0.3279767	197.2591	2.64689	1.278704	62.3054	4.582	8.413848	0.758398	20.71528	41.83006	5.06757	28.22895	18.16568	1.211349	8.167519	0	0.3542249	0.7923332	19.76808	24.47922	0.3248925	0.7607677	32.89516	0.3674964	7.298084	18.38274	27.62858	19.0245	0.3495345	0	1.894335	8.206119	713.3909	0.3526296	0.8030308	0	50.84341	0.3259024	1.7012	1.728459	0.7861908	0	5.949103	64.76715	1.26564	123.4751	532.3107	0	2.353286	90.45525	0.315779	3.721355	0	3.570695	121.7974	16.05826	26.98672	8.227306	0	22.99296	5.509706	16.95645	3.289259	1.85971	0	0.7645829	49.43476	2.922485	0.3134366	2.640976	3.597067	0	0.3228743	0.8298322	7.348056	9.71994	4.93176	0.3535981	103.3226	0.3135171	1.695851	1.260093	0.3288186	1.209351	1.356141	3.161382	1.742219	1587.109	0	51.97141	0	1.757909	1.256083	240.5645	0	0.7622398	0.7867168	37.46269	9.100549	5.372452	11.17739	17.52095	88.49517	274.6182	1.258532	653.7535	0	6.295496	4.656998	74.89016	8.169827	0	0.3490794	0	0	0	0	0	2.831634	0	0	2.202003	5.398675	0.8817264	65.3819	0.2975046	13.7304	0.8732395	0.343795	168.4556	38.75274	5.372188	0.7748221	0.8122585	60.73258	8.730602	0.3419459	12.50341	0	20.30407	4.538484	0	0.7529751	1.341588	31.49199	2.662796	0.7508383	3.517874	42.96274	0.3593608	2.161358	1.91564	7.334256	9.689582	1.21399	0	0.3085068	1.377399	0.8466738	3.230284	36.27536	2.63942	42.62239	0	80.08393	38.00085	0	8.749752	2.15321	0.3352315	16.85169	1.268863	14.26333	17.24836	580.1693	1.209114	3.561783	2.212705	2.50627	0.7946474	0.3314069	1.747194	76.52001	0	0	0.831028	0.3175654	81.30528	132.4874	0.7909948	3.642837	85.30856	80.06198	0	6.655779	55.75283	20.26802	33.88738	0	10.99073	0.3122568	4.906346	0.3218418	5.430217	7.325361	6.533719	12.17594	0	0.3589913	0.880324	0.8021373	1.871368	4.011104	13.95266	5.02045	0.7585058	0	0	7.758588	62.88193	4.998235	6.136961	2.23613	0.8008061	13.34191	0.3221055	0.3550148	2.138575	0	2.039904	3.618526	7.793802	0	10.5944	31.47713	0.7531441	3.065002	8.054645	0	0	0.3144551	8.847863	0	17.1153	3.969459	0	0.322963	12.52283	0.3363783	0	0.3207856	0.3267222	101.4844	5.711937	0.32326	1.212713	164.6077	47.25969	3.110342	103.3152	0.8744604	0.7939685	9.210255	0	0	1.236624	0	2.172173	1.820968	2.638492	13.4662	0.3025658	0	4.301649	1.750843	72.48652	84.5035	0	2.278677	0	170.698	0.8824685	0.7928124	1.270547	0.3040815	5.891316	0.3266675	1.830558	1.222157	0.8202368	9.344513	1.208988	1.864922	14.21344	0.8879978	100.6375	13.4827	1.375945	7.336246	0.7753263	62.40578	1.316861	10.10303	0.3045426	13.70936	1.208927	1.224525	1.374892	1.669417	17.57409	0	0	91.46521	126.8365	153.5607	0	10.47229	0	0	207.5243	405.8291	20.887	0.2978963	22.53853	0	8.262892	0.3325105	70.0567	0.3317271	1.68124	0	3.082032	2.620253	223.2594	0	1.300015	20.38518	0	0	0.7862681	6.925723	0	24.84019	0	0.3327007	19.31784	0	1.735564	3.304	0.3548677	16.06782	5.127451	0	32.29766	5.369181	11.74242	0	3.211055	23.70131	1.22656	0	4.541169	17.63014	1.308118	0	7.764306	12.5741	3.067008	3.172712	9.693861	6.790775	3.154793	4.101016	8.236184	0	174.5456	19.56355	0	0	2.662758	0.3474162	5.521116	3.131681	230.8656	5.15074	3.621601	13.98618	39.74205	1502.275	8.345027	22.69832	4.455231	0.2998654	5.465136	0.3428583	0	19.28829	173.5866	1.855551	3.683157	7.898771	2.170198	0	4.55347	1.410064	1.242997	82.75817	0	69.55481	0.3012541	17.18997	20.28894	0.3370698	4.451107	12.6326	0.8535081	3.114152	1.674985	2.629277	14.81061	80.00759	31.63694	4.020757	0	0.855828	4.577911	0.8008063	2.231572	0.3133231	1.443501	15.76395	1.70037	0.8675689	2.142362	39.39092	6.82577	0.8364238	14.67541	4.296966	5.592207	26.98059	6.919151	0.3020402	16.55194	0	5.088609	3.980285	18.97477	54.7807	0	30.08874	2.712324	15.76726	1.67582	0	3.06403	0.3647542	3.137471	1.222061	3.548358	70.29296	0	45.29559	14.99555	2.592847	121.9953	0	0.3255694	4.138081	7.3264	2.13131	11.26968	0	5.392864	11.44552	4.466663	1.689125	19.77606	5.07374	5.844893	6.780488	1.212158	0	117.6815	639.6299	0.31476	3.739732	8.675679	3.613918	65.42956	0.75883	21.32061	0	2271.832	22.51915	79.35493	0.779168	7.468859	0.802069	6.760749	2.131174	49.03196	0.3038526	4.09534	0	0.7700973	2.705823	8.976242	30.91056	3.778704	0	0.3389104	88.34516	0	3.689986	8.904827	106.4075	10.82883	12.07967	15.15766	0.3253889	3.139538	3.830449	33.68856	0.3535604	3.52876	0	5.869577	1.217235	6.821771	16.72947	1.765117	0.3178031	19.94915	180.7381	1.221652	0.8229756	4.449351	0	128.1162	26.41379	4.310933	202.5934	3.122879	286.3542	50.49457	10.08712	2.186807	4.020426	108.9479	3.701564	6.329906	179.4869	0.7565205	0	68.01279	12.0375	23.69321	6.768902	0.78497	2.225944	0	18.85341	0.3119204	86.17196	0.3054152	18.58162	0.7897994	261.5904	0	13.8343	3.096948	1.222181	0.7507175	0	17.49709	38.18585	0.3050233	115.1316	17.08375	60.12823	58.84898	36.9098	0	0	2.284965	5.455555	1.718298	7.722366	0	49.67917	0.8289599	9.292112	7.728787	7.790435	29.59231	5.046753	4.775518	0	4.003949	0	16.46976	0.7551985	0.3043332	1.24965	4.957673	0	15.19057	1.710144	1.36664	0.7513745	1.91405	12.72903	54.0255	0	119.8736	51.32942	23.75505	5.973396	48.47059	20.97599	14.85845	1.208939	1775.159	0.3169446	25.44683	15.21371	0	1.706833	157.0457	0	1.230621	3.866341	0.3074129	2.915123	0	0.3265035	2.191873	0	0.3347365	8.418828	0	0	0	0.3105234	16.97499	6.996068	1.965258	196.0339	5.944852	13.27119	18.89968	11.14443	89.96999	0	0.3263293	18.36019	0	3.687011	0	17.26691	13.09439	7.748561	2.355513	2.156722	0	27.30232	2.162105	1.698649	2.639437	3.30652	1.674985	1.235892	0	0.3196474	1.80394	33.69061	0.8095904	85.30256	1.209034	1.689491	1.211328	7.271173	2.143971	0	24.99586	0.3425834	0.7867759	11.51704	0	16.04329	0.3016243	5.465295	56.73778	10.14796	1.823863	17.43701	0.3133487	4.030887	10.05108	58.244	0.7765903	0.3624001	13.04119	0.3250025	0.7541625	0	0	0.3504425	0	1.228438	4.073483	78.86788	16.20256	52.27827	14.57989	20.28491	5.022517	90.45287	58.77854	367.3545	0.3005153	2.919436	35.58449	0.301718	0	0	0	5.480625	0	0	24.03849	5.185003	1.266689	17.91899	18.51467	3.538211	0	0	0	2.65979	1.817934	0.3278822	0	0.8571144	0	34.7004	0.3609346	7.413954	2.645544	1.218374	3.190642	4.603846	0.8112759	0	1.254172	0	479.8227	1.34611	49.04533	2.587426	2.153308	0.3223947	0	0	4.795837	9.900111	0.7876296	1.316931	0	2.751882	0.300245	292.8707	1.265716	3.169035	2.374942	0	36.76702	1.23704	2.938501	2.15042	46.97863	0.3533899	46.24781	0	0	3.577424	2.669247	0	5.429438	8.184954	0	0.7961379	0	15.72481	1.895972	1.71881	10.21251	0	0	0	4.504337	1.211902	5.854596	4.964116	2.20081	5.483881	1.337687	0	11.01549	5.878686	8.615164	11.1494	64.19951	30.01031	5.095458	169.4691	4.46201	536.4833	109.7545	0.3211153	0	1.847204	20.23722	5.544254	0	30.58002	0.2975169	1.21249	0.7893809	4.119043	32.24179	2.595117	10.04936	58.52235	0	0	2.786137	15.10996	4.488663	1.67183	0	4.474025	15.7954	4.168138	0	0	5.15181	1.787409	26.14941	47.61004	0.7801765	27.39301	0.8450266	3.084898	0	0	67.50511	15.10164	5.531673	7.288901	8.886507	0	43.93552	0.3077179	0.7740866	0.7522472	5.298654	12.47836	5.505035	2.646153	15.76114	1.72518	20.3921	2.391847	42.10753	11.56194	3.624816	6.694968	5.897213	2.291886	25.28871	0.7542322	0.3355727	0.3399806	5.376002	40.92082	16.08463	21.94037	0.3252468	15.73567	0	8.155549	0	10.63464	0.3688223	26.19556	24.76035	150.9558	5.958367	2.202506	0.7703707	29.24146	10.26857	52.32599	18.45851	39.19403	26.24239	3.751692	2.265482	1.677852	0	76.04485	1.210063	78.71437	35.18258	0.778889	7.968358	2.214383	2.870836	0.7532612	0.7509783	1.781863	10.10171	282.6066	1.803521	0.7717053	0.3264464	6.887263	3.518341	0	0	0	1.717432	78.76216	0	3.525897	1.356899	14.63779	3.403414	2.154968	9.074837	0	189.4552	2.602029	7.184345	1.682202	0.3003187	0	133.9496	65.4019	3.078038	0.7762323	0	0.3209344	9.660293	0.8231973	0	2.344985	0.3281777	0.3219889	2.175266	2.662048	6.306668	2.212853	0	0	0.3338118	0.7791115	3.055386	0.7751984	3.218813	0.3013509	2.618769	4.683658	8.325878	1.322439	1.348179	0.297561	35.90557	5.518012	96.87909	3.906191	1.368484	0	13.49516	5.011215	0.3393665	0.3549315	0	9.278453	0.3284868	63.5742	0	11.598	4.170216	0	157.5679	19.81438	1.881094	0.3595345	0.750983	28.36135	1.246578	13.33368	14.75205	3.213511	8.247136	0.8085513	0	0.8036682	0.3204838	1.214461	48.51053	25.63918	2.276691	0	7.846304	3.980293	9.109279	55.91177	57.82235	8.835004	0	1.742206	3.530894	2.948931	412.4332	0.3182934	2.541969	303.9439	16.89359	0	2.675568	0.757885	27.69867	0	0	0	0	24.1638	0	20.32688	0.7922528	278.076	4.496928	3.984365	0.3389713	18.02977	1.796381	0	8.436566	7.774786	0.3513064	2.471693	0.3630275	17.91871	2.918224	0.3591911	5.963367	16.85502	1.763561	0.341436	7.337317	17.29078	10.19686	6.19798	25.46114	0	4.056897	0	3.606841	165.6119	56.90474	324.7601	0.3760534	7.80723	1.687509	0.3031588	130.601	50.33999	22.73102	1.772385	167.8455	0.8075315	2.655643	72.35508	0	0	19.32304	0	0.3440634	0	86.55576	139.6239	2.176224	0.310863	0	6.105887	18.47097	3.666189	20.76936	53.15179	0.300818	14.72792	0.3059128	0	6.375786	302.8665	4.15112	0	3.273578	26.28682	2.227765	6.587139	95.98784	0.3304258	14.22476	4.775185	11.02599	0.7506797	5.835771	14.78824	79.82307	3.437242	0.3171991	1.979759	221.5082	0.7823932	3.712745	1.262603	17.7997	78.0119	7.584354	14.94827	8.718297	17.06368	3.067683	0.3439701	1.231714	5.438699	8.391742	0.8986796	23.61904	7.042513	134.288	22.80921	55.7084	0	0	0	58.84676	11.48296	0	0.358491	0	9.244917	4.619191	0	3.572103	0	0.3170344	63.52374	0.8415919	255.1155	141.4454	31.97845	0	0.2986975	0.2995035	15.71996	9.654773	11.10776	0.809536	0	99.07589	7.379125	18.51882	20.87491	11.15102	2.291169	7.29726	0.8381399	0	6.884844	0.7584814	14.74966	4.443214	26.62868	5.833973	0	3.07261	0	73.44447	0.342143	8.388648	0.3425131	1.837971	1.676102	1.238855	455.8901	0	0	141.1127	0.3255985	0	0.3227007	112.4999	0	0	0	4.181615	9.101693	15.33779	17.87938	10.45453	16.5134	1.945631	49.90765	0.8365571	0.3255826	0.7724664	0.3795047	75.88661	0.3172421	29.88714	11.40083	0.3086908	1.213752	12.02493	0	2.813405	0.3101782	10.35754	178.5537	0.8243127	0.303089	0.7558818	0.337755	0.7924961	0	7.88531	23.16037	1.217913	29.14613	58.85058	26.25938	24.57723	12.97781	3.779675	3.147753	47.67177	2.897014	1192.421	0	1.270248	0	0.864419	153.7611	0	378.8411	13.89037	0	0.3079464	7.329741	22.99722	13.37503	31.91403	14.16356	5.951785	0.7673517	0.3330799	3.996435	2.963988	0.3281312	51.40734	69.31632	40.2332	7.590343	0	1.783119	0.3541779	0.8919249	28.73161	11.72526	4.390761	14.76425	0	0.3344984	4.173279	0	1.964527	0.7865922	2.644635	0	0	0	16.10004	20.72869	1.325631	1320.232	16.64629	0	22.70656	0.3088926	4.444595	1.209505	0.8421442	0	6.650686	1.315227	6.917984	1.928386	148.2755	10.52482	0	2.425379	412.8564	0	0.8953496	0	0.318654	4.034638	0.3250808	0	0.7631953	0.7987288	0	0	4.604779	3.061388	39.2664	8.613708	398.7217	2.685097	0.8119179	670.4414	0	12.54231	2.694166	15.87885	99.87273	0	0.7509429	0	6.813868	0	1.208939	0	0.3357969	19.91797	4.247808	6.766389	3.559897	80.11578	1.425858	0.7777493	94.35308	0.3577485	0.7946804	5.853683	10.55873	29.26098	1.237094	17.88897	1.669835	8.68979	0.2985453	7.655146	0.3479917	2.470314	13.33936	0	0	29.50075	1.356903	20.22683	46.28793	40.71754	0	3.078056	0.7655502	105.0889	0.3364814	2.69685	0.3144886	1.962181	0	0	0.3161348	1.846666	18.19165	0	12.35055	5.717446	0	0	1.721284	233.5265	10.46867	1.356451	0.3253877	0	0	1.669527	8.514023	0.3528826	2.599317	0	0	0	0	16.19233	0	1.696966	0	1.219269	26.18245	0.3621422	63.44627	2.63886	0	36.61003	2.210681	17.16061	0.7925912	1.674791	13.27807	0.311047	65.85592	0.7530115	13.51264	0	4.449543	8.476017	6.268423	16.18345	42.16425	13.41826	1.288494	5.658806	0	0.3791272	0	11.11883	5.423839	29.96853	10.82284	2.821478	0.791709	0	12.43524	0.7698775	36.15819	3.141707	9.337649	172.2717	279.3942	70.85996	0	0.8567335	0	8.742212	16.36544	0.3133626	428.6302	55.11523	0.911666	7.227813	1.221386	252.627	3.583727	0	0.7561212	12.85849	41.68399	3.18227	244.7543	17.67031	0	0	42.27359	30.13052	114.9292	655.3623	0	7.275587	34.01302	3.710738	23.45153	0	0	0	0	9.083747	80.51303	0.8171759	20.19613	0.7785216	0.8497188	55.6983	63.66491	1.83707	2.327105	0	0	0.360907	5.904885	3.138849	8.372922	170.7753	0.3319406	18.85855	38.43132	0.3088812	0	646.4987	42.61274	0.3244034	11.40892	2.67638	2.15115	0.3553254	1.222568	0	1386.513	0.3130634	2.153325	3.110106	0.8415002	0	16.0297	0.7870467	55.10362	0	217.5416	2.716195	0.2977536	0	0	0.8516847	37.8592	0.7628114	2.664593	0	1.215552	0	3.114834	82.75717	31.49549	20.21644	65.69906	179.2464	2.341667	8.732831	2.362842	1.295754	0.7546586	5.865399	0.3267227	2.1417	0	4.907594	18.91314	25.81704	8.615603	5.640243	3.065822	0.8732011	12.7021	54.95059	2.133187	41.56423	0	0.8054121	3.061266	1.22996	0	69.78174	0	9.074981	0.7657704	0	13.74982	0.3585624	68.95878	1.973704	4.626028	120.6248	77.03584	0	0.3377077	68.78092	0	2.898885	1.858062	2.174831	39.68462	0.8032987	0	11.57731	10.13957	3.932123	0.7710725	0.3580104	2.799104	0.3144639	0	0	0.776748	4.45066	12.88031	2.318193	608.763	0	6.599355	282.04	0	0.3242272	3.237653	2.208812	0.3519275	0.3017401	72.93155	95.78734	8.698311	2080.721	369.4447	25.66654	73.50247	158.7804	0	1.388471	29.03595	3.69992	0.3266781	948.9032	13.4353	11.85797	3.728272	7.927101	1.240236	2.161077	20.3545	29.01473	0.3425851	9.756997	0	10.18987	2.193235	0	1.781983	3.10121	0	1.30061	21.16774	0.3143272	27.17746	14.27533	8.667778	0	6.647307	5.843588	0.3514465	0.3382605	0.3017099	213.6926	47.88745	0.3818041	9.018221	1.265589	0.7858251	271.9571	6.41283	6.137621	0.3556247	0.7822064	0.3520422	1.328227	0.3330767	8.884713	2.176197	2.175599	2.972165	16.98584	0	0	0.8185531	0	0.3166595	16.95361	42.46632	1.893683	19.76674	0.7531541	0.8046715	0.7512756	0	24.68902	24.842	6.830053	11.90248	0	0	0.4142868	0.3135299	0.3030743	4.077326	2.641225	35.51647	6.408994	17.19706	2.206784	163.6639	3.215752	2.396851	12.5177	35.08429	0.7610653	0	3.219322	1.880396	3415.261	0.3601251	1.383522	5.454451	0.3182777	0	69.86324	226.5721	0	5.894367	5.254304	28.35277	0	19.52801	38.53857	0.7587264	16.62164	0.8727817	0	19.75659	1.405997	1.913937	0.3358609	0	1.222763	0.3576704	3.711371	0	3.484929	0.3600366	0	18.63735	50.88637	0	115.2942	0	1.760201	939.6197	0.8394263	11.54674	64.21196	0	0	63.77009	0.3005875	0.8762448	0	0.3299547	0.7758713	3.524666	16.93871	0	0	2.13067	59.18384	0	1.699312	2040.995	0.8843337	29.46849	1.316115	0	0	0.3102707	0.2979215	3.577051	0	0	0.3131832	250.1547	1.364476	0.3450832	42.57654	2.731415	6.683925	0	0.3506086	40.67763	4.7338	1.730245	1.972257	1.211009	0.2975311	2.721166	168.4332	10.02119	5.272073	1.235347	26.33274	0	0.7552967	0	0.31665	0.2978529	4.443203	2.166927	6.777506	0	0.7930154	4.547894	33.73897	34.29715	18.80569	40.24088	15.16406	156.5459	0.3093221	0.3478548	2.679732	23.94535	1.37673	3.635303	3.067174	1.33516	39.21102	72.98567	0	46.77731	2.517006	2.200239	4.819177	7.286223	0.8154561	0.3119431	140.4369	20.00215	2.754247	1.932507	8.636589	10.16903	14.26363	0.8695434	0	2159.974	0.9066365	2.220073	0.2988895	0	0	4.333297	0.8341095	0	0.8519262	0	0.305541	0.2975068	354.4126	0	0.7509668	4.967961	6.032022	4.639548	1489.482	0.7589271	2.945337	356.1139	13.73654	0.7659593	5.253731	0.7923769	0.7536214	0.3367131	16.0373	12.09153	0.3294493	147.9744	3.581179	1.295077	1.728562	66.64089	0.3228178	25.79448	0	10.21328	40.53752	36.52094	17.92616	15.88363	0.8532905	5.989261	0.7990843	81.94657	35.72501	11.82001	0.3058425	3.133589	32.82541	6.161651	1.681617	12.51523	10.97571	3.164865	14.22676	44.78929	23.22043	15.14672	0.8585568	11.14968	0	0.7812738	118.2822	6.624434	3.590471	0	3.993183	1.250309	74.88568	67.58684	2.928245	12.87954	11.8745	0.7680901	14.17617	18.68139	31.02334	2.604733	1.255246	2.904215	0	6.64352	0	10.59428	0	1.778169	1.680877	0.3126507	4.5751	16.14991	0	5.194081	7.078442	5.701852	0	6.550696	3.980914	14.52233	894.1004	2.217883	122.9006	3.289352	161.5498	125.1729	9.343966	0	0.3438329	12.90083	0	0	0	16.51979	0.3272315	25.66692	3.51762	8.694618	0	5.100017	5.308139	2.170398	2.631606	141.6693	11.88905	1.354322	1.275741	1.254472	1.220246	4.628577	0	14.69188	0	1.296339	8.151346	0.7801767	1.396637	3.295115	7.276344	7.6928	0	1.2157	0.3391843	33.81376	2.166224	0.3005661	0	0	59.86022	0	153.2631	0	2.364615	6.405598	13.27277	0.3035294	53.38902	579.653	1.759158	8.871885	2.618247	0	23.16685	77.44708	7.483449	0.2975252	11.63798	44.24032	0.3285691	2.130678	0.3190491	0	2.66203	1.411085	55.50178	34.81277	0.3785329	1.869075	2.682708	29.16246	4.131716	1.238285	0	24.38722	90.4655	0	57.32674	6.676331	2.850493	96.15666	2.486301	115.6833	0.8312152	3.712758	15.29511	2.22213	829.5843	38.39847	1.803441	0	1.365555	218.2085	24.90884	15.6135	2.956239	0.3562351	0	9.092629	15.13679	2.622082	154.2075	0.3430682	2.696552	31.56094	48.47516	0	0.8197026	0	5.079376	6.838194	0.3040041	0	3.901304	583.7705	0.8329945	0.3097319	0	47.74414	1.238355	0	32.95748	4.55454	0	3.613773	1.851889	7.222041	0.8860105	0	254.2429	0	0.8336854	0	2.781781	8.433873	1.309765	0	0	1.212029	1.718399	0	0.3410176	0	78.20617	6.364588	4.906129	0	0.7555357	12.57392	1.682079	1.221095	15.12476	9.829618	1.23576	0	18.96773	0	1.67172	0	27.46421	0	22.62169	9.68731	8.445353	4.443145	0.3413935	1.748266	1.383095	5.403271	0	4.923858	10.84874	1.674323	443.6792	2.295426	0.3083094	239.2315	3.070672	0	38.10979	197.2803	0.3222672	3.144214	1.257672	20.11508	6.30704	0	0.7522783	0.7885606	6.010601	0.3475162	349.7609	0	4.015208	38.90894	560.6979	0.3572092	3.697274	0	0	6.615524	0	0.298815	0.3148304	16.49985	0.8655709	578.4176	1.674657	2.268009	53.66419	1.22825	91.73848	7.22727	0.3011388	0.8168789	10.54682	1.751564	2.863434	50.81719	34.24392	2.592649	0.7531633	107.3297	0	0.7910697	5.15613	1.215057	26.18635	0	109.3461	0.757213	0.2984242	1.949719	0	0.3511827	0	0	0	61.54675	1.285362	3.198369	0.2976728	29.51598	2.663948	10.07254	5.405291	9.662467	55.91428	5.922171	5.00813	1.264406	1.695148	4.726014	1.21422	1.278646	16.50118	0	6.542767	5.111377	116.5817	0.3654322	14.40215	0	6.874223	0	601.384	2.966944	2.261009	0	97.3317	5.874891	19.71887	0	9.605721	21.21285	3.738135	4.831235	1.210588	5.357513	1.829111	23.59646	29.57915	0.7772272	0.7662996	6.99001	2.614769	0.3208501	25.50997	0.2987687	2.248566	4.092288	0.3334966	7.781524	6.019099	10.4231	14.18936	63.89414	34.6973	24.39887	317.1921	6.002521	0	2.181327	0	0	0	0.334304	7.42064	0	14.96599	0	63.32508	0	35.83809	0	45.52685	0.3305023	122.0736	1.860718	15.57339	0	16.17506	0	0	468.344	0	2.922	0	262.1205	0	134.2893	39.76372	0.3346037	11.00001	0.7726424	1.422176	97.97721	0	0	6.357559	75.80884	0	16.95496	1.695532	124.5321	0	12.52706	0	183.3325	0.3284352	10.03611	5.853788	3.564459	177.8765	0.7646369	0	11.49113	2.777522	16.62191	0.3121646	35.52934	227.4134	0.3031693	0	0.7574485	3.07577	0	7.945271	39.44982	25.65328	6.798461	10.27632	0.8710741	16.54578	1.744492	0.3181995	1.295907	85.63905	143.5319	0	0.7582462	3.540374	3.780551	0.3162443	12.83825	2.177081	8.006371	0.3049882	0	7.852938	0	349.5888	0	0.7937055	21.69983	108.3238	2.191491	0	1.805228	8.81912	10.65282	19.0927	8.167178	14.70949	7.278316	0	0	16.5319	35.04974	1.232949	10.02945	67.59666	0.3438154	0.3044921	90.64216	8.701853	8.587932	152.0155	2.333911	10.17316	37.06407	1.70864	2.638323	11.05693	2.921611	1.294537	3.251805	78.40704	0	0	0	1.213168	0.8563618	0	9.590123	0	0	0	4.074142	62.29272	6.488983	0.3402574	17.41984	35.63221	150.8798	0.8561276	61.70672	0.3024431	43.64225	8.045494	3.53483	1.222592	2.415836	6.489417	55.2249	34.27536	0.3006503	158.8581	0	0	11.69541	2.181257	1.874252	1.999619	23.26152	1.736126	0.3150271	3.211801	21.33324	0	0.7509758	1.234441	0	19.49606	0.3002027	10.59858	0	0	1.80061	50.40665	1.220478	0.3701628	3.709869	0	0.3037422	108.9912	1056.238	34.98454	0.2991049	1.303705	9.597421	150.3487	8.610237	4.257633	34.32779	0.3257107	0	0.7988092	103.0809	0	7.341617	0	4.711047	3.53423	427.1694	0.3876699	12.27434	11.31515	0.3038066	0	2.325895	1.239007	0	39.05804	0.3194728	3.101435	9.834642	13.91173	0.3542596	0	0.8655639	64.34218	140.3984	0	2.676929	0.7820748	1.850828	1.710123	5.007301	0	55.3827	0	2.592617	0	2.166873	0.3010281	351.4296	14.77855	0.8773523	5.880703	115.0097	0	7.22199	0	0.3442098	0.8901623	0	2062.561	8.3833	3.157707	0	10.46661	1.756139	8.760453	14.58568	1.243562	8.347549	3.844421	0.3572676	77.59319	18.66336	2.332095	0.7507255	0	1.883319	0.7564468	8.638809	7.685128	1.700781	0.3461156	0	1.268493	0	0.8124824	20.06195	0	9.92584	6.026439	0	2.65717	2.138144	2.602021	38.58068	0	20.74598	10.00773	0	10.20322	0.3156586	0.3654839	1.211441	8.435943	0.7694877	3.517535	0.7790974	1.771881	2.606108	4.667905	285.5076	0.3208935	29.53152	3.15409	11.85539	6.762355	135.5002	15.35736	12.6478	0.2977124	321.2519	3.539081	14.69581	4.621198	3.240458	0.8248115	0.7507656	387.7317	9.76674	0	1.213168	3.228784	1.725108	0	0	188.6294	4.122235	0	0	8.740989	23.93903	6.834293	0	9.277494	7.059255	345.1878	0.3446996	51.12792	5.492396	9.317491	0	158.2787	0	0	344.139	3.701053	0	0.8020744	0.2995473	1.854956	1.210998	106.5777	4.253075	0.3294481	39.24574	6.759158	0.3194415	1.763698	0.2975623	5.840858	13.56363	3.291707	9699.616	9881.218	0.2986763	0	23.47672	29.68489	0	1.712698	197.9215	12.16118	9.162092	1.745428	38.06427	9.541773	0	0	14.40621	0.3373599	4.965483	3.567351	0	3.133598	0	0.3140065	35.5717	18.58671	15.25689	0.7705954	0.7833628	12.81002	125.5558	2.666054	3.17662	2.402878	2.36386	0.8792277	5.538032	36.47025	31.86286	1.705365	0	0	4.947816	6.442528	20.62871	35.21972	93.03823	2.277113	591.1522	0	12.79232	0.2975443	4.103654	0	7.30547	0.3308467	16.52107	0	5.457272	4.643791	3.210368	1.392475	4.142209	0	1.226758	26.75205	3.643206	0.3524915	16.37424	2.251669	2.654511	5.375177	0.3208818	3.672725	18.92283	0.3262071	0	627.6073	1.745402	0	0.3244658	0.7595756	8.16526	0.8432239	63.78181	3.154523	0.8156012	1.220769	67.02763	6.951876	18.90286	0.3423656	0.3582064	0.7591816	0.3502765	1.312144	15.18381	0.7514421	28.58525	16.24068	0.3038382	0.768229	0	13.04209	1.697968	0	10.87631	0	0	1.320303	1.748645	0	6.050678	1.212472	14.94832	0.2998714	31.03808	36.72054	0.371642	24.83228	49.78856	1.708189	0.8817524	43.66591	0.8290857	9.161903	30.18514	0.8502445	2.626657	0.7814799	1.338267	0.3182536	16.78664	1.708828	3.653021	0.7581297	0	25.89717	3.184093	0	3.556729	1.225195	7.239475	1.823781	6.46471	1.276707	51.25419	1.452771	0	14.1874	2.142945	30.03271	1.209006	1.218502	0.3572797	0.7539607	0	0.31497	271.0663	0.3227834	10.65589	9.757213	8.182044	0	0	2.138952	3.570085	7.369138	10.06482	15.27349	0	39.04424	0.3249355	4.915281	1.225695	9.553054	0.3331144	48.30801
TCGA-5M-AAT4	1.103308	0	2.896641	0	0	9.153649	284.3324	1.821292	4.315724	16.18669	0	1.826479	0	10.76281	1.099007	2.303349	264.5303	1.852229	11.94849	1.074409	6.194436	3.657099	2.886137	67.49746	3.023089	18.04935	87.91334	1.079169	0.4973334	0	0	2.272711	1.141614	1.074075	1.081755	15.73121	9.03632	2.983237	38.19526	2.306487	14.38062	0	2.998196	87.31104	22.87229	5.99691	18.1896	0	3.747919	22.00652	1.079874	3.59304	1.094961	19.00015	5.333843	0	0	0.4980034	0.4866974	26.55785	2.310153	1.171195	12.76833	0	0.5075388	0	590.3641	10.2826	9.588241	4.751497	0	2.934552	0	7.254449	1.107672	441.2689	5.378806	24.31754	0.4849423	0.5211738	3.350381	72.2676	0	1.142463	19.44034	5.525325	30.17929	99.42685	1.095121	1.185797	0	0	173.5715	10.85455	0	37.37004	16.27056	7.110986	0	121.9499	0	6.00224	83.0641	0	8.952153	13.1243	387.3604	0.5481834	121.5903	2.299419	107.8592	18.06856	1.767878	24.09457	5.32171	7.17175	18.1644	0.4796367	0	14.91909	1.193265	0.5030244	414.4425	4.821149	19.35904	0.4890921	22.27086	59.17634	1.073005	1.673018	6.524624	38.68935	2.874707	0.5467908	0	1.691989	0.4790142	1.813647	572.4029	7.224101	2.963907	2.521543	0	3.084696	0	5.392124	0	14.94855	26.40247	25.31886	2.275644	0.5058009	5.354096	5.304677	24.11377	10.47322	1.867291	18.0299	0.5085552	0	20.35792	7.330752	21.08848	90.95344	2.387407	7.199436	206.808	6.75161	4.83647	24.6955	9.497399	2.494302	150.6166	1.120508	10.31825	28.428	1.094981	8.454461	1.090918	193.4661	3.53596	2.917587	18.6423	8.326659	1.165629	0	1.234577	4.91978	8.974257	1.188146	4.683771	1.868946	24.62008	2.933747	1.149947	2.419605	27.30537	1.11523	70.36161	1.132951	0	1.742768	113.2464	0	60.14743	5.938738	0	245.8001	2.309122	0	4.752292	4.465056	13.22761	0.4808373	65.65513	2.944731	1.806944	0	1.110027	1.161036	0.479812	1.142187	40.42879	9.110523	3.589183	5.357438	8.966098	6.781299	6.607061	1.14943	0.5196193	7.245968	4.770246	5.483931	1.692933	0.486764	57.12619	0.4901659	227.6362	0	7.088427	131.4928	0.5441051	24.64996	52.37075	7.166744	0.5070094	1.210109	0	7.148035	60.25784	3.073835	47.62859	2.430313	0	52.40402	312.2585	1.074525	0	1.801746	7.43362	4.788665	4.687022	6.614998	0.4999529	2.380896	4.678932	3.504214	0.4966889	18.85778	2.877134	4.814432	0	2.279964	18.13504	84.91777	2.944556	0	28.25465	7.796828	1.196169	3.748013	10.82449	1.095192	0	2.908233	0	11.51687	0	12.09163	7.819648	0.5340369	29.14729	0	119.1162	13.75864	5.29615	3.005834	18.54399	0	6.627222	0.4980896	1.68251	0	2.436395	765.8682	38.10886	21.00267	1.683453	2.295045	0	1.683817	0.4902392	59.18853	3.638809	7.174204	38.71327	125.927	3.020819	75.06789	83.7006	0.5178906	18.64818	9.202948	1.673789	0	113.1793	22.24334	0	2.314889	4.268967	0	6.676249	0	68.57369	0	3.104815	2.410461	1.682371	1.677501	10.20739	9.561716	4.679634	0	3.558717	26.74937	0.5012447	10.94978	0	0	20.4052	38.43483	29.52862	44.76657	0	3.135875	0	12.05736	5.292078	3.697942	4.267533	11.31176	1.812685	1.148659	2.514842	0.5180688	21.80796	122.846	86.68898	3.004982	2.950805	0.4945321	7.107842	15.66282	8.912307	0	5.320556	0	4.156322	2.930719	0	1.104235	0.4782799	28.34938	2.321168	0	2.290367	0	11.30785	1.706478	33.72986	2.299217	0.5297841	0	1.19511	120.3781	1.824004	3.042097	1.816121	0	43.66754	68.13097	4.17857	6.570372	9.820238	0.4805155	1.077998	71.7984	5.320094	122.2332	2.43855	1.838465	56.60068	9.161077	8.389122	20.95996	1.902924	0.5359259	9.002252	1.190412	5.962529	0	76.99456	6.02878	1.083763	4.699449	1.734485	0.5042823	5.297407	1.125407	35.77147	4.87408	2.41543	30.12932	0	0	0.481403	35.07718	6.53207	444.0188	0	9.664046	2.457369	0	1.141846	1.076384	11.31167	2.38933	7.301879	1.120857	0	26.4646	1.206727	1.75886	4.805864	0.5180776	45.07461	1.675192	27.8601	5.286491	5.037328	2.395388	598.3921	23.4134	0.5156521	1.788373	8.977318	0.4830432	0	22.8708	17.42019	4.189249	15.59894	16.50352	0.5307767	2.921746	8.987643	0	9.568972	0	3.729133	0	0.5187421	7.19124	0	2.894334	14.47371	14.62104	4.090962	139.8059	1.163619	10.94145	0	0.5332992	5.43837	0	1.116149	1.67915	1.729488	12.5682	0	0	2.375688	96.94464	0	0	1.708695	7.240497	19.96986	2.272585	13.81311	10.19854	5.468269	213.2662	6.139074	0	1.160611	1.840557	2.974284	1.67223	18.73632	7.705433	486.2068	0	7.72223	9.60486	21.74017	21.03274	2.970647	23.47563	69.18937	114.413	5.962122	0	0.4977531	5.397624	5.911923	2.915646	10.72609	5.322246	0	4.964	31.30476	6.499931	0	0	2.272351	0.5416168	35.6135	23.01822	1.16382	0.4968051	0	6.607405	584.7315	5.407981	827.6764	1.073672	1.082563	2.357755	45.82342	3.52479	19.85352	1.079671	4.837924	688.3054	3.872075	3.586565	45.35483	0.4812285	7.808231	3.691508	1.085039	13.2456	79.41912	271.6936	0	1.152081	15.55519	13.33223	3.520728	0.4822336	16.77077	5.58278	4.213481	7.098714	71.0999	36.37936	1.14502	5.909605	8.997789	0.4796968	14.95693	0	9.711246	11.48497	11.99052	1.858659	19.34742	0.527135	155.3948	2.412202	5.940957	6.60354	4.325034	19.87796	0.5341166	0	79.3935	0	120.0046	1.095988	6.003535	4.240894	36.46347	240.8618	11.14169	101.7329	0	3.118227	9.082888	6.631622	1.120923	0	272.2168	1.803906	45.93484	5.305847	27.7886	4.758961	160.8144	10.98274	0	40.90748	417.6794	1.688322	0	1.178201	2.32561	3.145637	0.49062	0	4.137586	263.8378	151.8623	0.5260951	1.080654	3.069088	1.073154	0	0.506473	4.726338	0	16.33258	0.4996989	11.03689	0	1.740621	0.5677047	3.721414	5.477569	0	7.728623	8.476344	4.080181	1.705938	348.8332	1.092179	1.113121	126.742	0	0.4879661	26.98716	16.89584	11.02856	0	6.502505	0	1.701546	4.697761	3.080784	0.487142	4.681622	11.52176	12.66705	1.842072	31.89117	0	1.132324	2.379208	12.67388	34.60342	7.098021	2.318878	10.73844	4.958832	1.143722	10.15705	1.168874	2.291517	2.889388	150.1672	1.146095	1.207346	7.303437	0.4805349	1.110401	1.732685	0.5042515	217.4544	1.792924	15.2778	78.27592	40.50863	2.29469	0	21.01575	3.488042	0	0	0.4913073	0	0.4921027	6.487127	13.80778	1.175654	7.71628	3.553109	9.036786	1.084697	0	1.157871	44.98587	23.48127	13.20662	0	0.5326833	0.5018285	11.61036	1.71561	0.4808338	3.041442	0.520485	2.420528	2.896154	27.07699	336.7886	0	1.871049	0	127.0372	1.089418	0	7.201291	1.201443	393.7704	17.98723	0	166.2971	0.4798928	105.9825	0	4.828663	9.002476	27.58198	97.01673	1.716874	0	168.1103	2.284027	1.074338	0.5058096	5.776596	8.124408	24.65999	134.3203	18.02672	7.191662	10.48982	9.550977	1.13479	2.310679	30.06578	34.85898	2.9079	0	6.027198	0.4795873	2.427044	9.084619	0	0	5.478055	12.58849	2.981307	627.1838	34.50759	23.6429	17.48044	0	0	0.5237443	0	0.5487145	0	2.901221	9.012875	1.110969	10.46077	2.312307	11.42007	4.162641	20.58811	2.945545	1.072933	1.076865	18.18983	0	0	0.5064641	3.715198	0	0	7.963275	1.172903	0.4945188	23.56527	1.197867	80.64689	26.49303	3.742411	45.18829	17.61291	0	17.99209	4.28813	94.71197	0	1.16422	0	0	19.76502	0.5053992	4.725659	23.59813	562.7418	56.6675	1.191108	29.56067	3.563072	22.30601	0	0	41.53992	419.9977	39.96961	18.62684	3.610839	0.4838122	4.648509	1.861793	0	2.467692	115.1523	5.150649	31.26007	0	27.00204	8.348376	89.77953	0.5019779	98.78079	55.40577	2.880598	3.017495	7.090283	65.05183	2.372079	8.342612	1.080664	313.8722	3.535106	7.098042	0	0	20.97508	18.18845	2.546511	16.86438	1.1899	4.13901	3.781343	2.277483	1.699169	52.35996	0	18959.32	0.5071545	2.284466	0	13.291	0	5.463093	760.3322	0	3.049162	4.664273	28.38992	2.335522	3.686815	7.331883	8.37538	3.661322	6.492257	4.210635	85.51607	0	15.77942	11.38749	16.16166	54.16318	15.36095	0	0.5112776	0.5178045	9.044126	1.698197	2.35404	0.4880144	0	7.927485	9.031036	0	2.3733	29.37841	0.5308626	0	0	1.729681	95.84006	155.0436	1.196367	127.0195	39.02412	1.774373	68.21806	66.66929	171.1548	1.10137	0	1.677559	74.18192	24.03826	6.235851	0	0	0.487146	1.856474	1.084179	15.11481	0	25.84455	1.148279	1.740943	1.101835	1.76443	1.160917	38.50665	1.68908	2.876827	40.80091	189.1439	0	1.169084	0	25.79903	2.340501	4.826464	1.112201	11.43748	1.080483	4.272697	1.072996	3.093537	7.117683	2.318335	2.310904	3.098076	1.137352	1.106565	1.074592	12.93834	81.3085	21.66692	85.04749	129.3299	2.973529	76.67645	16.49644	0	1.749494	0	6.891775	0	4.264844	13.15241	328.0304	1.847476	2.343072	64.43695	5.316381	4.078647	8.052895	0	624.8667	0.4958847	2.395961	7.756261	5.329896	2.534581	321.4269	1.685427	67.35839	5.979722	0	14.51773	177.7664	10.21966	27.47779	0.4839669	13.11554	2.566667	2.88568	248.1911	2.324334	39.23554	0	4.239288	4.287842	0.4972691	0.5012141	16.17495	1.117426	6.121116	6.171944	20.34451	0.539464	60.10175	4.174328	1.12363	541.0872	4.685384	108.3159	7.744485	11.95547	3.220017	0	1.176827	0.4924772	1.761489	4.78046	35.50713	5.930481	2.933131	0.5275659	5.34593	12.08655	3.594523	3.004809	129.6788	3.540967	0.5010711	9.45129	0.5155789	0	2.9174	1.190397	4.693305	64.36303	30.68333	56.08754	51.14259	3.536948	0.5258601	4.683465	21.89067	9.101159	42.45387	95.69701	2.990063	4.703337	12.56194	1.073067	27.662	17.4187	49.62913	2.895631	0	1.691649	0	2.410171	0.5120475	55.39327	15.61005	34.39262	3.514912	13.00953	4.552244	0.4959302	49.95994	8.406751	5.642234	5.327305	31.29777	18.00473	0.5447255	2.955447	4.376153	13.74229	0	3.658905	0	0	0	62.0214	19.24623	1.186145	2.56722	0	1.166568	0	1.183889	7.761867	66.89997	0.514437	0	1.672028	10.72984	27.60027	3.780607	2.410769	7.352717	2.366578	1.73316	8.307889	0	0.5352151	4.207395	3.494327	0.4831231	0	2.410489	0	5.934896	16.8907	5.995551	0.5180349	14.9789	3.71215	7.889115	0	1.7779	14.37935	1.155608	1.724549	1.721137	1.100494	3.537372	0	2.507671	4209.618	1.676305	0.5031111	0.5140306	18.33041	20.52799	1.153468	5.927226	1.214172	1.100721	5.450849	6.571324	4.294261	1.138156	0	2.976358	1117.673	0	13.29381	11.61475	2.36632	0	1.837985	37.92085	0.4845759	13.18809	5.13044	1.248273	46.4258	24.3054	288.5823	65.67902	0	123.4024	11.25439	1.074598	11.31031	87.85705	0	4.249957	2.376942	86.15764	1.750648	6.043639	1.722707	11.73552	2.962009	13.3627	3.051838	0	219.9178	0.544579	103.0246	2.327502	2.928104	0	0	3.099214	13.79652	0	0	0.5218138	1.713048	1.111727	7.793214	11.38303	0	7.783186	2.43503	8.303301	0	1.679969	37.26984	1.1807	4.088388	10.81756	12.24553	12.61074	7.105736	4.080368	1.12621	27.37044	2.297413	43.35799	65.91589	1.151092	33.80005	1.810785	2.949255	49.0257	2.450554	0	0.4976758	1.748534	0.5293561	0.4837027	1612.863	0	4.795383	645.2231	51.70544	40.03414	23.47777	51.76886	11.98147	7.112024	2.273388	11.31089	3.678451	6.618478	4.107912	26.42895	14.92796	16.23354	1.830214	7.453596	37.26851	9.632575	0	1.092618	0	1.093864	2.394136	1.129068	0.4791688	1.07532	375.3373	14.19034	632.2033	3.516137	1.192465	4.079263	0	0	1.841232	1.104663	8.973496	0	23.55391	0	1.77689	21.54767	784.0067	8.411567	10.86913	1.147715	1.085125	0	0	0	0.4971081	5.431336	1.679706	0	28.80907	2.926474	0	106.5784	0.485309	409.0363	0.4889824	2.275958	0.4955235	164.1493	16.26566	3.610583	1.709341	4.110584	35.49358	0	1.680453	6.831887	0	0.4887738	0.5366382	3.150534	187.6843	14.32117	65.17022	12.6513	1.073981	2.908167	0	6.03541	0	22.25335	1.140617	0	22.93899	0	0	4.624541	13.84549	27.23131	0	127.6648	0.5218422	0.5309644	2.902138	51.68834	0	234.0541	1.771101	3.615673	0.5123408	9.530193	327.7184	4.73742	0.4797591	1.863322	3.803083	20.03239	0.5272111	3.593264	3.487369	0.5106226	3.664464	9.072556	0.5149912	4.946236	2.88224	1.160037	21.57822	6.781355	0.5453533	0.5008482	0.541191	60.75749	4.084798	1.118511	9.103362	7.948812	7.825178	107.8929	1.17004	0	26.97652	0.5436436	0	53.8971	0	15.07858	0.5372608	11.91332	79.41552	1.197847	1.124355	13.74689	1.699546	2.284399	13.27192	0	0	1.701906	16.77225	1.860877	7.946328	0.5236185	4.227216	20.54552	4.525514	2.876838	95.73705	0.5285988	4.553493	29.415	4.837158	0.5560141	1.092713	31.98716	0	57.87055	1.084584	10.79896	4.159736	5.646183	1.09018	1.185645	13.26521	0	25.2416	5.718473	7.700549	57.78172	20.94356	15.26526	1.146504	905.6268	0	1.742294	2.880285	51.88249	1.675107	0	3.542013	0.5487269	1.105629	92.98286	0	5.371743	4.163663	11.31225	54.51504	7.864955	1.196891	1.754836	4.690339	0	1.100939	12.02142	0.5491977	5.302903	235.5817	3.499198	11.95437	1.135815	9.581735	16.22465	0.5005225	0	8.402398	158.3249	1.073092	39.18659	0	94.54356	20.40402	6.146928	1.114177	7.211833	7.116946	4.087983	123.7282	328.277	6.507566	27.00515	5.025967	1.20973	0	0.4810977	2.965842	2.918811	4.148786	0	9.160197	0.5352885	10.76874	0	22.82653	177.8203	0	44.01816	7.837198	1.200741	5.951487	1.121689	3.487166	27.087	1.691684	2.876614	12.68133	0	0.4918373	0	1.832932	0	1.689623	36.03307	23.55821	27.58732	1.194886	2.322073	0.5759407	0	1.708627	0.560407	5.335821	235.0061	12.05811	0	9.660092	0	0.504015	58.31916	0.4959422	22.33424	16.74364	2.378746	45.82994	3.622959	0.5416796	3.541043	0	2.317216	1.110938	1.764864	0	22.77869	7.896777	19.53683	1.737152	0	19.31469	0	1.080676	0.5007223	0	14.35837	55.92434	77.74283	168.0332	2.459788	4.611398	127.7088	4.844913	32.43876	27.09631	4.139894	2.574187	7.343622	0.4796542	3.700315	3.042612	0.5331752	17.53569	9.047885	0.5202749	0	1.120041	21.28429	0.5074606	2.391528	0.5188002	26.99586	3.034474	6.571943	23.58183	2.399415	0	4.080071	10.76769	13.96757	231.3819	0.4944478	4.870379	15.01179	93.40977	70.42458	1.193215	0	17.63939	4.119844	0	112.0197	3.000506	1.166992	12.16041	0	165.2509	1.841544	2.388162	3.68807	10.10678	1.168279	763.3904	8.440293	6.587991	1.686079	3.545545	1.114322	48.95354	0.561346	0.483784	43.60273	3.137345	8.90552	0.4994965	0.5336795	6.527056	2.895316	2.280461	0.4893182	2.273664	1.902518	11.5118	3.49254	10.79027	2.873522	21.61662	2.33258	0	16.18073	4.763345	6.031042	11.97691	0.509661	0	18.60573	43.87546	7.89738	8.47701	0	0.5153197	157.9837	2.972296	10.1895	5.326371	1.770637	110.9748	0	2.299913	4.729158	1.215311	14.4539	124.8207	0	2.995171	2.877689	5.952857	8.657038	4.82047	1.125059	18.34378	0	4.126078	80.79822	1.683025	1.741115	1.132753	1.798769	30.32777	0	2.443062	1.077212	53.03472	44.54978	2.531674	1.074059	3.533303	1.756069	0	86.11919	12.70313	0.4812164	14.4676	0	32.4331	388.3232	513.9673	273.5095	6.216666	0.5454893	9.531456	3.490181	2.361289	2.873968	90.39634	1.83611	0	3.526332	0	67.55337	3.565194	1.073966	13.2692	166.2461	0	2.278603	7.186148	0.4954698	0	0	0	2.311917	2.304436	125.2599	19.30881	1.68727	3.651596	0	16.81496	10.42135	11.62212	1.740142	0	9.94375	116.8983	7.831293	2.96015	80.06004	40.95388	5.46836	1.117746	2.90595	0	8.445474	0.5385041	39.17473	5.440949	4.079423	2.972567	0.4781378	3.543777	13.37966	2.36837	10.72928	2.327019	41.44463	0.4862845	35.47848	0	3.645399	68.16144	0	0.5039236	7.821728	38.29401	1.733368	0.4922797	2.874126	3.531557	27.07501	2.879179	6.050438	969.3132	2.88359	280.1198	2.326939	16.23479	1.192091	0.5234825	0.5121187	1.690612	13.77801	33.68652	1.222204	34.87042	4.79102	267.721	15.87301	3.002785	0.4937906	176.5956	2.377802	41.45449	1.072954	5.28616	10.26147	2.876376	2.358	3.852259	1.681176	0	2.290442	16.20595	2.295287	9.112101	78.95308	1.157708	0.5423816	21.643	1.692476	6.155874	0	8.895061	3.015279	11.61146	6.691522	0	1.672151	1.235344	160.2837	0	0	1.710968	2.322434	0	0	353.704	89.65372	0	2.392105	15.12398	0.4874188	3.492574	0.5383997	6.562915	0	10.11131	300.0563	4.89557	0.532452	0.480898	149.0475	0	4.194405	202.9485	1.855407	15.62807	1980.885	4.09951	1.090149	6.50444	2.41836	434.3911	0	7.87046	11.475	0.5009096	1.812525	0	1.802198	11.68805	3.580012	48.22375	7.838732	2.41381	0	1.093204	4.192702	0.5489023	273.6236	2.914709	0.4979821	8.984071	0	1.086932	17.3685	0.5253959	0	10.14455	3.031756	4.978848	0.5216599	1.142608	244.7343	20.45103	15.07546	5.838502	2.876218	2.288944	3.221024	7.095876	50.01125	0	5.372925	3.770416	1.723961	11.33507	5.932064	0	212.0791	31.34961	22.18622	12.57094	35.47287	140.352	1.152258	177.6727	28.86597	0.497356	0.5344152	1.100866	85.01295	1.177801	0.5572015	1.676508	2.937889	0	0	10.10859	105.1114	5.395784	1.123267	32.49494	5.341597	4.950893	0	0	0.4865949	0.4777995	20.02382	0.538696	1.688555	7.125242	5.335765	9.504445	4.083493	0	1.837374	71.02633	8.61436	21.69101	0.4883391	1.683352	1.742451	0.5238337	2.89052	4.682402	4.10156	32.5048	0	1.700808	6.534177	74.64726	1.121818	0.4788508	108.345	25.52719	3.523057	1.130798	13.75586	11.43693	1.834902	2.368716	1.114439	0	11.30642	0.5082407	0	0.4992222	23.46359	2.32902	355.4819	2.458716	1.10453	10.82249	0.4784754	0.4851268	0	7.28828	12.71493	0.4839514	4.979673	366.3147	0	37.97206	237.3626	31.26007	1.134507	1.792241	139.7243	25.82873	4.077047	3.495436	1.135205	13.15444	1.075801	6.119083	9.677336	2.321793	3.513775	28.28274	1.671957	26.57756	5.505339	0	0	18.76916	7.424135	10.60255	2.297846	0	7.178461	128.396	1.755513	14.98493	9.025594	1.115115	7.198916	0.533743	2.321526	0	0	0.5206179	16.75139	1.838485	4.086559	4.698633	11.42487	5.294554	20.41912	2.917555	3.549628	6.855264	1.086425	23.6136	3.122796	112.6562	0.5660428	9.813055	8.36314	1.093479	4.901453	4.700512	36.20464	41.57991	3.509242	8.427896	7.769531	2.310003	1.132927	2.2985	12.85154	0.4872451	34.90831	1.112561	7.582454	0	63.81058	54.10678	16.78966	3.310095	60.73696	1.677613	6.533784	0	3.711196	0	2.328555	5.383779	0	9.583251	0	1.698765	2.940755	0.5440356	1.138113	22.30861	5.359118	3.493021	0.4780227	11.06362	30.63432	0	1.072959	0.485667	38.45944	1.171003	610.8709	1.7258	1.793275	1.162706	37.87831	1221.587	0	0.537058	10.10224	16.09504	1.737014	2.980184	3.656037	29.9987	5.940275	4.591704	8.99114	0.4877536	7.695074	27.70489	0.5412957	9.613892	10.75501	63.29888	0	86.79256	13.23013	19.31206	6.555952	40.44393	1.157221	5.966014	374.665	1.738867	23.66603	161.8832	0	1.15554	0	0	3.700766	95.17324	5.389177	0.4880845	12.68068	1.189285	0	19.23997	4.782943	0.5430347	13.93216	1.215007	2.913978	0	38.12913	1.102742	7.841447	2.908736	5.012242	0.4869971	0	3.021908	9.605258	0	0	6.664404	1242.945	163.039	7.772306	85.53394	2.289525	44.35615	11.44786	7.571253	0.5380153	14.19189	126.577	0.4778744	2.443267	0	6.643512	82.01712	37.82413	9.55919	0.5377361	16.2813	0	0.4878732	0.5098091	7.989604	4.24643	148.3198	3.544191	56.02549	18.55564	1687.647	0.4781283	6.121242	17.56128	0	1.150882	0	0	2.40328	134.901	2.460505	1.732278	0	0	1.10751	209.9717	34.85436	6.586889	12.02277	3.703934	11.96398	2.413026	1.145376	0.4809636	3.053587	0	10.592	1.130226	36.70033	0	8.965578	139.8487	7.815055	0.5427988	1.694697	2.893155	20.54674	0	0	12.93865	8.051825	0	1.109556	13.71517	11.9666	13.20897	0.536341	9.023921	11.94627	1.67797	5.63505	1.711661	1.08485	0	0	11.36835	40.33862	25.78368	34.4849	3.570916	53.1984	1.672432	225.2606	5.636717	35.50944	140.9207	36.75282	5.996027	6.79501	5.477133	0	19.65897	66.20787	1861.181	104.2992	8.897152	0.4947865	13.71796	0	9.561016	0	22.30283	21.81048	3.610992	86.01487	8.601911	0	2.324304	9.655614	14.31796	1.745559	1.223933	532.524	0	16.81978	117.5288	10.23508	0.4986904	11.39662	117.4746	0.5288563	30.34654	2.279565	0	4.679928	1.100159	14.24845	30.75054	7.294996	6.487789	281.9821	0	1.168607	15.1507	10.98102	138.6172	11.36956	0.4829261	14.4888	18.00793	6.071023	5.355242	1.072971	0.5559757	0	1.672415	115.1646	4.433948	33.17718	1.786176	10.22189	0.4778195	0	22.32373	3.116403	2.932743	7.198011	51.90464	16.29274	0	3.592362	5.184557	7.823091	7.902351	1.762145	0.5105218	301.8455	8.674532	2.359693	2.380063	3.568625	1.139452	243.9872	1.08314	4.776457	3.528127	48.10308	217.3891	6.309788	210.9074	1.714354	3.731418	0.5380506	1.731797	1.077647	0	16.42289	529.8329	1.692724	0	4.127149	7.72703	7.214561	5.135394	23.56645	1.726133	1.133856	50.15405	1.675196	2.342647	1.843803	2.898339	0.516079	1.123691	0.4875899	2.386	0.4785861	4.078144	10.1446	0.5287465	0	11.35211	0.5050123	1.100864	1.081183	0	0	5.381219	4.797733	51.2265	2.427561	23.98502	0	2.285032	159.5807	56.53473	1.192144	0.5089585	0.4797008	86.13691	247.562	150.8801	1.106606	0	4.84733	0.4899733	0	1.076672	0	22.24073	6.50462	10.27307	0	2.346492	14.93751	4.134776	39.07373	1.800229	1.074224	6.900538	6.544845	5.431806	0.5169878	2.545613	0.5233724	15.72521	4.912717	20.37176	101.156	1.127272	0.4996805	12.02075	3.024969	0.5302036	1.175123	114.9482	2.348504	1.867595	0	2.489086	8.490885	9.137136	1.089411	4.150987	0.5582888	1.748519	0	0	5.890121	10.23205	7.895668	36.14609	6.487092	52.31245	68.69363	1.076635	4.17778	3.533182	31.97368	2.280703	2.346579	1.74805	3.013797	5.332823	31.24334	0.525676	1.782337	4.105006	17.68501	6.639019	10.16963	4.378957	2.884072	2.950191	14.45584	3.490836	0	0.5168398	2.988931	11259.24	2.279943	0	40.41885	1.085846	6.57277	42.0566	0.4973955	1.118927	0	0.5432764	0	2.405066	1882.235	1.782278	31.2492	0.5133984	3.009476	15.52947	0	0.4867977	5.935685	2.343156	310.8702	15.12048	1.826036	1.114726	2.30545	0	19.30797	58.96886	182.6044	2859.26	26.50522	9.804423	4.83207	19.24321	10.74205	20.48145	1.191865	142.5865	268.2239	7.694522	1.845369	0	13.93931	1.727118	6.233288	0.4916203	0.4777966	0.4904405	40.3086	8.380464	7.810666	69.43167	24.15073	8.985694	0	0	46.4064	10.76191	18.45398	0	0	1.146965	2.283391	6.014721	0	6.508061	0	2.875293	1.847972	48.92675	19.33513	1.187816	5.883452	0.5245892	2.288497	1.877326	3.554543	5.389652	0.4780869	0.5199376	12.12646	5.299702	0	58.33243	0.5077334	2.413985	4.468891	3.047773	38.05027	15.05039	1.161189	7.183349	4.1678	1.07991	0.5319261	4.498679	0.5027294	4.736539	12.26664	18.73516	1.14968	1.174637	0	26.5484	0	15.55105	12.64006	30.0906	7.730331	27.00502	0.4779325	4.080236	2.903844	1.799076	54.78918	2.940245	1.724707	1.822647	2.289914	0	8.365255	6.672643	105.3555	0.5060095	5.934582	16.73675	0	1.096353	0	107.7323	0	19.21108	14.40711	118.6573	1.734377	15.55734	12.43579	2.873669	9.498233	20.44695	18.54235	1.13018	0	78.88965	0	24.65974	10.24956	18.62064	0	9.019727	11.35289	3.102621	18.68576	5.687356	0	1.841202	0	1.719137	7.160486	3.657764	0.500104	0	3.590245	0.50181	1.7542	5.379921	16.80629	51.4499	0	0	4.311927	517.6426	37.42069	1.678843	27.14092	5.391447	1.695986	0.4819541	19.17111	2.273259	14.4254	0.531364	1.690378	4.308627	433.7382	1.74741	12.81827	1.672109	2.283386	53.56832	108.4401	1.716026	2.289945	16.68183	112.6946	5.320435	1.10395	1.788696	0	41.49286	114.942	0.4998829	0	8.931565	0	42.21748	0.5017176	5.41405	2.390957	5.570054	3.479428	2.920495	0	14.45586	0	0	360.8294	36.05377	1.692799	1.128618	15.53345	0	0	3.186335	9.663704	98.34431	0.4779117	15.05273	60.1537	17.35912	32.10971	9.214855	1.072947	0	3.758536	13.74858	10.82598	546.5099	18.00418	2.325106	0	8.528613	6.004316	1.09273	0	1.149739	14.33529	1.08903	0.477987	0	1.792437	5.443011	8.545813	0	0	0	1.729368	0	0.4791956	0	15.16342	0.5304559	4.808534	1.149758	0	0.4901563	7.151595	0.5026331	30.68559	2.939843	2.382836	0.5266781	1.131046	0	1.11605	0.4778426	1.721124	0	0.4951558	20.40693	1.714611	1.711208	17.39139	0.4786803	0	25.7908	19.88861	246.9678	54.81581	12.02001	0	46.96279	0.4908555	10.21363	7.768758	6.113105	0	39.29398	29.38203	1900.483	5.326935	1.746681	47.60333	16.65604	1.687061	0	96.44489	39.84427	2.939725	0.4945162	61.51874	52.82164	0	27.84344	4.872642	83.72993	0.5342183	54.68556	6.293123	2.927096	2.960119	1.159049	4.212441	19.88237	1.167492	26.0744	6.714647	1.201194	1.074115	17.41208	1.71504	0	3.53428	2.278317	0	1.148438	0	8.298628	1.779655	0.4985485	36.79777	1.787476	1.106133	7.17362	10.10101	0	29.55423	10.95688	3.773577	24.6887	11.496	15.51375	5.032579	9.920215	4.104773	4.917059	2.29829	1.108863	0	1.091415	0.534519	9.65062	35.45599	0.5317282	0	178.3478	12.52984	38.48066	2.882317	1.73729	4.695805	1.761405	0	4.229701	63.94928	1.169704	10.47977	8.29199	0.523926	15.6038	59.02128	2.942353	8.91932	0	0.4778659	1.687744	1.090014	1.087413	3.698668	1.138602	210.901	1.730215	1.830498	1.072972	21.11622	26.00383	25.83669	106.0238	1321.866	0.5386614	10.85457	0.5302985	44.57059	38.44442	106.1775	0.5217765	218.6932	0.4976964	464.132	39.27569	25.26374	7.124504	0.4920474	5.93052	1.077821	0	60.20752	0	1.12767	13.48609	13.16734	3.681036	6.493934	2.334012	0	0	0	3.696146	0.4866835	1.748848	5.027318	42.09393	0	1.1629	5.300027	78.90058	1.808916	4.171883	13.56475	2.925041	1.725153	6.254367	16.25037	98.27361	72.36273	5.280975	13.31838	1.786187	204.2248	1.173723	0	7.765101	0	195.0976	0.504574	2.327802	19.73858	16.93135	2.543014	21.54998	7.756079	1.880673	1.129868	2.360907	0.4959232	3.548291	151.1758	1.697539	0.4986859	16.14312	5.946705	0.4898488	373.6449	0	0.5032829	12.72017	3.732859	5.885747	1.173893	0.5263393	223.6125	1.159949	3.691184	1.782987	242.2841	0.5059685	3.606547	1.729665	2.877694	5.848456	13.23738	3.00868	1.129783	0.4943296	21.73321	269.927	21.67105	3.171062	10.77441	37.76287	178.9342	10.25493	0	33.00211	1.149929	39.27865	0	110.4097	39.72949	0.4989008	8.934036	1.120532	1.891868	2.324582	306.8922	14.50407	0	6.738707	27.17362	2.572968	0.5282333	52.07229	2.343113	42.46492	5.610262	1.160656	16.9046	0.5303327	0.4808232	1.681908	15.64923	4.783765	6.553916	300.5192	8.422649	5.790336	38.89587	102.9733	1.704345	1.150609	227.9071	2.334253	12.63808	4.409861	0.5404973	3072.539	0.5139305	5.903063	21.80454	0	1.14335	17.51464	28.22238	3.563313	18.0331	36.76146	338.7215	14.6702	0	9.690821	14.37005	25.78778	0	7.822326	18.82973	13.27813	3.908714	9.090304	5.902227	7.122235	4.081578	9.630912	48.7036	2.276095	0.501695	10.55946	16.26486	31.05654	115.0046	2.309897	326.0617	3.67137	0.4839679	48.82803	18.3111	1.693205	0.5553483	31.41949	0	0	1.808939	10.24967	2.933211	10.50437	0	1.081992	12.73486	0.4937556	64.53157	0	0	2.365236	7.07782	14.97822	43.93781	1.766145	0	0	1.072996	61.99541	6.593232	1.757282	2.290914	5.347996	6.498257	1.731746	0.5102693	4.126294	1.915586	1.119468	4.767512	3.554579	1.175687	2155.213	0	45.73499	4.705495	5.328549	1714.824	3.47948	1.096971	19.2798	1.073943	5.467035	0.5359491	65.07992	0	4.590768	1.715215	0	157.8271	1.803341	5.29392	3.484923	0.5078415	2.971724	2.399185	1.171889	1.105871	1.099355	6.536859	0.538165	0	72.31456	7.048157	22.78063	5.918287	0	0.5459764	4.769471	0	6.591562	0.5045502	53.01391	48.16488	54.27261	0	0.4900775	0	553.1236	36.04585	4.24844	57.80196	155.5588	208.5653	17.48301	0.4947471	10.15706	7.159688	4.793072	10.23173	3.96064	0	4.099563	25.84017	4.130259	172.2683	1.802835	42.20136	6.784276	2.280312	0	6000.498	0	11.55906	3.057177	0.5307319	1.110559	0.4896527	13.16131	4.126227	5.31771	6.566296	0.5363434	2.329248	0	20.27955	0	18.66833	2.904093	7.182768	1.166259	0	4.111069	0	15.74175	0	4.080756	73.39516	0	4.744468	3.187319	22.27212	0	0.4826203	2.935882	1.111933	1.124558	0.5142975	2.889073	2.404154	1.708288	3.786541	0.5061981	16.32213	16.16423	147.7355	8.506598	10.84953	56.06579	5.919886	5.546582	0	54.15231	3.053323	0.4805483	4.159017	0.5506426	0.5304499	42.2577	14.99358	303.0891	0	0	3.502533	6.538306	1.683912	7.275399	42.07051	10.76793	1.70063	1.084159	0	20.51256	65.53006	3.019907	0	0	110.7549	0	0	3.562128	0	0.478099	22.92948	10.7919	0.5095027	2.274734	1.092157	7.744776	0	1.148443	4.255092	0	9.782835	1.689274	3.488103	1.828707	1.093629	17.45477	20.55194	0	0.4781528	8.560501	1.690907	0.5381375	1.727178	2.381022	1.146868	1.102924	3.892716	81.25427	104.1223	2.335082	271.1429	0.4796326	0.5243689	0.5284049	1.829389	0	10.78643	0	2.896777	1.114702	2.964236	5.596669	127.0221	19.23858	46.40432	0.5421996	6.635276	1.710426	35.68484	71.65191	1.173314	6.485553	104.8029	5.9259	8.338616	5.286074	1.084708	140.9993	8.918857	2.885573	6.56489	19.1933	3.481238	683.7899	19.90819	1.079849	0.4812465	1.119976	0	3.745442	0.488908	0.5391897	3.111623	4.902879	4.721884	121.8762	12.52258	0	0	1.077243	5.300657	32.53697	1.148144	8.295774	0	0.4975146	33.82866	10.13996	0.5150082	0	7.088027	7.264049	1.098366	41.09114	0	1.799081	0.4781294	1.099888	57.7915	5.454043	3.129164	0	0	8.413509	1.176072	8.917949	7.760509	0.5118864	15.03691	0	3.504111	0	1.705331	0.5244245	60.83799	1.792075	15.6026	0	21.60602	87.85151	13.80018	1020.926	2.456086	0.4836483	0.4937871	0	11.07388	39.70605	0	11.3883	1.074787	14.48631	0.5460959	23.45927	1.77736	0	2.278254	131.8217	0	3.525775	2.288014	6.067717	7.821974	1.761502	16.81824	1.804203	9.378233	13.71512	1.741859	0.4836049	1.704443	3.536576	4.687111	0.4870155	65.65068	9.256921	25.53291	0	3.494793	3.489894	0	9.099977	41.59737	1.07298	18.0782	3.090393	10.79504	243.6289	18.31324	0	0.4796857	1.105814	4.216516	2.471724	5.546337	17.37341	0	0	0	2.931309	2.517337	7.165554	23.63484	66.87302	19.23967	0.5122781	1.075096	0	68.20955	1.727822	1.086653	8.930325	33.04466	3.632386	11.915	0.5203553	2.361112	0.5049618	22.20004	9.69231	42.61085	0.524113	0	16.14756	0	1.758769	87.31297	0.5084927	9.196533	295.8823	18.25802	1.091428	4.424449	0	57.85277	0	0	12.17704	19.24455	1.711258	1.086018	1.777534	1.169843	2.38115	1.713118	0.5492194	8.387385	3.688818	487.3398	234.9859	2.390021	5.369586	2.92266	1.087739	2.348323	0	0.5201064	4.108859	168.6261	6.612805	0	16.78627	9.053625	0	0	15.94045	9.565792	1.174374	0.4829819	0	16.87257	10.16997	0.5392605	0	1.848957	0	0.4788233	1.845525	0.5286058	12.6387	9.00821	1.115828	0.478889	5.896933	0.4919802	95.28795	1908.077	92.71468	6.596289	1.111442	18.01707	12.05817	2.286314	5.928994	21.90507	28.19088	5.118306	1.087906	52.14654	18.62363	47.62082	0.5248243	0	0.5374514	3.817082	0	6.024207	18.18156	0	0	6.104951	200.9941	5.984321	1.08028	4.106767	40.02822	2.907775	1.201592	10.7455	21.03399	0.5014414	11.35244	1.083726	104.0919	95.76841	36.13489	11.77307	4.805929	5.29479	3.485854	37.97005	11.49267	2.442912	0.4815797	9.394878	148.1824	0.4934508	9.630766	76.78198	110.3526	0	3.637186	6.625692	74.67962	15.63436	49.94354	46.9359	3.594048	1.109729	42.34659	1.68619	16.42895	109.0148	57.3769	10.10023	227.8866	35.81971	0.5332268	12.16159	3.24353	104.1859	0.5031334	0.5089569	0.534721	1.119001	1.842531	3.504601	3.507044	0	0	3.511332	0	4.785114	9.224786	10.88534	1.241309	0	0.5356089	13.79442	28.21	13.27735	0	275.4518	64.68727	36.41563	26.5114	0	0	1.70886	1.08345	17.97006	0.506111	0	10.90796	0.5345676	1.125161	2.318718	81.89712	0	364.1685	34.46656	0	5.466584	0	7.216071	0.5688728	16.25305	0	12.30601	7.134669	0.5379682	0	7.137026	13.11645	7.648817	2.929223	1484.116	0	31.87177	5.918066	12.83108	0	162.262	1.091221	4.786918	1.842864	19.78423	32.47052	2.343006	4.878163	0	45.64947	0.4828135	4.126672	6.196363	1.138021	25.97899	0.4895373	4.07864	1.119121	1.69209	0	5.912301	1.201558	0	0.5192735	144.7618	0	7.470663	0.5158776	3.526559	0	0.5043394	0	21.74687	0.5238266	0.4783295	118.1422	1.688018	0	1.675666	1.759264	10.89404	0.5174603	2.308663	195.0972	1.904149	0	7.699489	2.91513	26.76256	6.805021	3.565606	0.4835309	11.97643	0.5027313	1.67982	103.0714	12.00321	1.839449	0.5182002	7.087712	7.115211	1.690817	0.4822081	3.827966	2.416795	13.31368	0	2.873528	3.619409	12.06482	51.44523	0	0.4790268	0	31.37707	4.220312	8.316926	7.531336	545.9083	3.529922	10.70325	5.39342	13.57489	93.48669	431.414	0	18.63756	1.074683	0	0	96.57333	23.02476	2.319454	0.4973559	0	0.5033946	0	0.5152049	1.736579	0.5046957	4.154824	4.302626	7.387574	16.84546	31.26591	72.78561	14.81789	4.108985	4.743577	52.12315	13.79316	4.873423	1.806206	175.8535	24.05622	0.4922635	13.1222	1.073517	0	0	2.323532	0.529784	0.5340891	1.721997	0	14.93944	17.92936	161.3457	0	1.763192	80.60583	0.495058	38.69154	5.054568	12.80923	10.27651	1.077621	0.5193442	36.66291	0	59.50529	63.24328	82.54209	0.5263744	6.087892	2.45678	1.769805	2.895242	2.392189	0.4778487	5.956051	3.499216	2.292602	8.323052	3.505761	2.338794	1.687192	32.42627	0	4.195191	0	1.199743	8.909319	3.535418	1.171885	5.484664	0	85.12373	0	119.8879	2.891411	27.57794	0.494061	4.746299	4.140761	1.880223	4.133385	10.88171	0.5096784	0	0	33.13367	0	9.046404	1.073497	0.5247598	8.009163	1.120423	6.089098	16.80032	4.855519	5.505609	1.168578	11.97631	0.4778702	2.93184	489.7431	9.622955	10.82915	1.073166	0.5225661	171.6653	0.5096645	2.909852	1.215737	2.969754	0.4850774	0.4779417	0	0	0.5294708	0	16.37962	1.820905	29.38465	3.693736	36.72045	2.426976	0	0	52.47949	1.073412	16.90685	4.138985	1.074796	6.056261	1.197482	31.2495	75.2675	3.667643	16.14973	0	9.177783	5.338497	1.235069	0	26.84727	1.141626	46.34495	3.652617	1.085963	31.23956	1.091617	0	3.206871	22.17236	56.06756	2.904493	0	1.678514	2.322957	34.23963	60.98315	12.13626	0	0.5161863	1.230528	1.181561	0	2484.048	6.576016	5.939065	4.261947	0	0	417.7107	2.424333	2.582666	1.778721	116.4427	0.4820702	0	1.16068	5.335893	46.9214	1.849868	1.091047	22.80365	2.918616	6.56775	16.19184	0.4994136	15.88804	0	3.003774	0.5211818	149.4712	6.028269	2.953913	1.087576	5.95379	13.92578	0.4885491	30.10619	0.4926716	0	1.120149	1.855265	0	0	13.31549	13.72629	11.95761	1.672411	13.42672	0.4970453	2.878266	14.43347	12.03575	1.075524	1.754692	4.561686	0	0.4967469	0	1.837778	4.09729	20.6182	0.522694	0.5170899	2.34038	3.485287	6.531599	471.708	1.746945	3.535599	0.4987467	0.4961896	91.58188	0.5252755	2.303973	4.708826	1.73233	1.155585	0.5329311	0	0.4824795	3.058084	8.439023	0	0	0	6.874226	0.5046886	4.324319	1.679232	0	3.604754	0	8.403934	6.498802	19.16054	1.820245	2.335669	30.77987	66.42758	11.32416	2.378258	0	46.4113	0	15.21352	0.4807546	7.88731	0.5386283	2.297081	2.593122	0.5091917	0.4902329	11.99314	31.22911	4542.993	1.189935	4.733792	0	3.068593	0	1.108578	82.18157	50.4995	0	1.678161	1.778686	5.558991	7.581377	0	12.00133	3.495416	2.892663	1.095946	7.430082	0.4793731	0	7.691836	203.5453	0.4819065	1.734159	2.936252	3.047062	158.0908	0	1.786652	80.04466	1.835528	145.5267	0.5220947	2.298846	55.62718	0.4928303	2.910307	6.931664	2.993368	0	0	10.43859	0	1.683593	8.158469	4.81477	1.78352	1.07784	4.820895	0	0	19.18826	1.770241	5.574564	13.80414	0	0.5192961	1.151894	5.992883	19.19533	22.78257	123.232	2.390513	13.88498	24.04742	6.521328	11.99863	3.045242	0.4819782	12.75217	0	131.3581	46.40333	3.47633	1.719655	2.998214	3.617387	3.720796	1.105083	4.715377	0	0	3.633287	20.49626	5.472896	1.687007	0	5.340894	45.12472	0.5303823	1.698952	7.390449	63.39928	2.941703	1.192726	40.85851	0.4877214	433.8659	1.677808	0	0	4.957724	0.4930979	18.00091	16.79034	13.39874	0	7.818405	1.67594	4.321293	0	2.430105	2.604869	52.94123	13.96871	0.5447278	2.288909	9.23263	2.318937	27.65754	10.13555	0	2.38557	2.996709	12.18469	47.26239	3.487615	0.4838627	27.59185	1431.625	2.991014	4.18192	138.7404	27.77589	1.984291	1.706881	7.752607	57.36649	7.156132	11.52305	13.11146	4.129412	0.5010955	2.955478	1.090092	5.894229	4.238572	1.190969	62.80319	27.75535	0.479728	12.02089	8.461484	5.438793	0.5057365	0.499446	2.903926	4.1311	1.741082	172.2943	5.787661	44.525	14.99235	6.575088	21.40663	0	38.19945	12.63437	1.850501	0	0	4.964731	0.5137417	0	0.5386026	15.1269	0.4892005	822.4881	1.83697	0	0.5205872	86.03028	5.295415	16.21148	1.073187	6.758214	8.976148	25.94664	119.507	10.81046	7.144018	10.27872	0.4914599	0	3.038718	0	1.106903	9.65835	2.994426	1.099619	1.108876	0.5338408	2.275853	1.723614	0	3.023804	60.55401	1.821579	67.57809	0.5059096	6.356699	12.80924	6.676109	3.514427	7.340846	0	0	22.5718	128.3198	2.917861	23.49111	40.51316	1.099122	0	10.73852	56.52139	9.065727	1.114332	2.288446	542.1554	1.105043	83.18982	11.04013	81.83157	0.4869053	50.63062	0	1.077036	4.253725	0.4816872	18.73425	26.46222	12.0113	1.733877	24.12848	0	0.4832223	10.83194	9.170555	61.35871	1.754157	3.623593	160.8663	0	1.152134	71.08393	1083.337	0	26.45649	0.484166	435.7276	49.95421	4.166777	2.888403	0.4880224	0	160.2189	1.103405	65.18598	0.5229695	0	25.83568	2.955422	0	9.21357	16.3881	1.07494	1.203295	19.81457	133.8052	110.0665	24.09501	0.4876439	13952.36	29.56885	0	1.718896	3.685347	0	0.4866265	33.11516	2.341889	0	18.96553	1.705546	0	289.7519	0	6.494794	10.12038	5.374426	130.7515	1.720451	0	73.61111	54.1078	4.131304	1.079127	103.1166	68.00347	4.708778	0.5456025	16.81714	0	135.6312	1.689801	0	0	0.480324	2.906892	1.083621	17.96131	13.74288	4.164101	26.46888	8.958569	3.502919	11.33713	1.813601	0	1.119353	33.68081	43.45953	0	1.086306	11.31782	0	7.141729	48.25135	43.28125	8.934978	0.5285785	2.489669	1.828976	11.38513	363.8656	3.238603	1.130004	0	33.80794	0	2.312409	5.51761	0.4947953	1.167951	4.121795	110.8863	4.301617	48.8212	860.3327	0	7.128869	94.67637	0	2.591289	0	4.128256	33.7084	0.47798	27.19589	7.741862	0.5329712	7.750912	5.380638	33.63031	1.744383	0	0.4846663	1.09052	24.68573	0.5129043	0	4.776587	1.180823	0	1.131584	0.5155687	4.108492	13.33117	5.303584	0	92.74993	1.74401	5.418909	4.931155	1.792892	9.614581	1.824022	4.197827	1.101091	389.6375	0.4813527	14.93308	0	1.735901	2.993558	52.27715	1.114454	1.087945	2.38486	30.64423	19.23166	14.9724	11.87021	14.36947	29.45984	635.5748	0	708.4719	0.5036861	102.8831	0.4839838	52.47892	4.680949	0	1.181419	0	0	0	0	0	0.5012327	2.273114	0	0	8.347847	1.204126	83.25841	0.4778788	39.1711	0	1.837563	79.47835	60.75855	19.22092	1.101433	0.507272	59.05736	25.62062	0.5215827	4.927204	0	1.78305	6.615665	0	0.4787732	0	4.678853	1.69614	2.889127	14.37747	66.84282	0.5375314	0	0	10.8611	5.317887	2.273588	0.5078946	3.632871	1.843668	1.837987	1.100595	12.54317	5.396689	33.07971	2.405321	69.8077	35.53303	1.765941	13.31209	8.478645	0.5153291	3.489665	0	38.15865	9.580194	874.9519	1.072994	12.16396	1.093954	1.189436	1.121673	3.800237	1.103208	52.97505	0.5118458	15.1285	0.5161298	0	12.53444	102.9514	0.4971087	20.73623	72.28846	119.8927	1.882723	0.484218	42.19171	52.55697	34.99847	0	4.171251	1.739746	1.077315	1.771145	4.102284	6.547769	1.12781	0	1.097293	3.971435	0.5388664	3.074723	0	1.07316	7.144851	8.484843	1.695162	0	0.5545	23.69545	20.39861	6.593824	3.576977	1.725228	3.728508	1.074329	0.5029067	0	4.105795	0.5315756	0.5509879	6.67632	9.612244	1.796632	18.77541	20.39278	1.672106	1.67261	9.222487	0	0	1.114666	7.834307	0	16.56629	1.144126	1.168154	3.742658	1.672741	1.157677	0	0.5016408	0	63.17695	1.095795	0	11.33613	11.30732	10.70408	5.385188	95.76401	0	0.4985378	0	0.524272	0.4802102	1070.308	0.4943882	3.545788	0	0.4794945	5.310497	2.325473	0.5350204	1.740495	3.642827	38.51774	49.36993	2.399825	1.114986	0.4810883	111.4514	1.204797	0.4979825	3.667026	2.962378	19.45625	0	0.5072091	0	0.5110505	5.981954	1.672095	0.5144006	0	0.5423375	48.71185	13.28317	2.519481	10.24684	0.4895443	34.20236	1.139403	23.65373	2.965839	20.95265	5.918026	0.4808624	6.66002	24.81313	22.9339	0	0	44.05248	110.7476	125.9787	1.165238	28.17372	10.44286	1.699311	186.6999	586.2123	37.61948	1.681251	50.57995	0.4918162	7.765751	1.150307	44.12201	0	1.680952	0.5068564	5.340757	2.287797	58.99957	1.145282	0	8.691943	0	0.4820803	1.113225	2.899709	1.154889	833.5463	0	0.5129553	16.1474	0.5482141	15.25388	2.390463	0	4.733123	0.4827706	2.403795	80.81311	14.94313	5.973601	0	0	20.49454	2.311812	2.491198	0.5123631	2.319385	1.778432	0	6.526984	10.85183	5.925131	2.951021	4.708584	8.330135	1.698623	1.169263	18.17406	0	432.0207	12.61589	0.5420149	0.487192	1.084285	0	3.528272	5.416736	158.425	2.326657	2.927617	22.55959	51.64894	2833.662	6.584261	15.19185	3.755058	5.422881	10.29722	3.18947	1.189736	23.37857	82.63686	0.5124365	1.7099	5.365601	2.922756	0	9.132677	0.5347477	4.234463	36.21647	0	10.7186	0	6.616774	30.73022	0	13.19478	6.097997	0	4.148632	0.4778757	4.139052	7.728342	162.6459	15.12107	8.408383	1.217369	0	18.65038	0.5018145	3.623644	3.025	0	6.005248	1.083606	1.19124	1.676564	3.488791	1.072926	0	21.6154	10.85541	2.313145	15.00064	5.358426	7.367417	11.32332	0	4.175982	17.38684	21.09343	20.46828	0	19.18689	0.486835	1.073225	4.729181	0.4923391	15.72221	0	0	3.541527	9.641309	22.89015	7.712286	52.3497	2.930042	11.33887	133.2761	2.472509	1.782855	2.941982	4.101665	5.299309	4.364392	2.498705	18.72976	16.8126	1.672322	2.29905	23.40136	13.61158	4.960351	13.79175	4.734528	3.773215	28.26714	439.8129	0.4958139	1.726137	36.50012	8.555399	67.55741	251.4305	16.21509	0.5407908	609.1342	48.10505	30.0176	3.005463	6.637696	1.770364	27.59265	4.681686	8.292755	2.333001	12.9646	0	6.167034	2.96901	1.080517	25.18693	1.108771	0	9.357846	225.9527	0.5386466	1.093349	10.3687	228.2927	0.5018834	6.543432	9.700532	1.136525	2.929135	1.118154	38.47024	0.5322606	19.38888	0	1.093089	0.4790743	8.361294	6.516739	3.020532	0	15.01802	38.41744	0	3.132703	19.28162	2.429641	89.80276	10.21665	1.74287	191.0378	4.157895	263.2543	89.3541	2.875346	4.193036	6.560965	48.09262	1.095296	14.44416	78.96038	11.71063	6.556012	132.0161	2.933845	13.17925	64.93376	2.380751	2.348129	0	31.28632	1.109425	180.4156	4.87963	4.689015	0.4965336	150.7832	0	22.96745	2.900901	2.921861	15.76499	1.200622	8.906352	21.21888	2.969391	104.9497	3.62582	122.3789	63.88382	18.8142	0	1.087096	2.392549	10.28125	1.707821	1.67207	0	48.2607	1.155154	9.667439	13.81543	5.929914	25.2316	4.152358	2.364676	0	0.4779224	0	12.73496	5.402463	0	1.719906	2.278357	1.089729	4.077932	2.945915	0.5220882	12.16334	1.174476	1.70857	116.1692	0	108.6331	26.37776	30.31639	5.987575	80.62115	23.63386	6.522391	4.697492	7228.405	0	4.74745	11.96041	0.5312233	0	132.4848	0	515.2244	1.124772	0.4885694	1.148615	0	1.138702	1.08757	0.500832	2.476086	9.118814	0	0.5042189	0	0	1.676029	2.299898	0	110.7681	6.584031	0	25.28043	6.550232	2.873668	25.69149	0.5069354	17.04639	0.5074993	5.501239	0	0.5008645	7.176039	2.273499	0	23.56059	0	12.04144	3.531638	5.428062	4.774135	2.391703	41.02194	1.089552	0	1.764139	0.5016732	15.02804	0.5060041	73.17325	32.8915	4.774627	2.892011	17.50952	8.432579	0.5020447	13.75244	0	3.676991	19.35423	0	3.625227	1.700393	15.89205	38.40446	23.13458	0	4.078983	0	3.503401	5.892294	125.9462	1.728474	0.5402773	9.614822	0.5056734	4.148653	0.5393969	0.4833811	0	0.5402349	2.314941	12.90043	20.40329	17.47766	37.2502	8.423675	55.64311	2.906191	71.69655	25.88445	102.9252	4.808173	0	39.10472	1.086932	0	0.4880689	0	10.94504	0	4.428498	30.13003	0.5195616	1.737419	4.679131	4.736083	5.318893	0.4778838	0	0	8.586707	1.133514	0.5084087	0	1.181611	0.5338434	35.51133	0.5389546	3.021213	3.539467	2.297499	2.962801	1.159942	0	1.698902	1.100945	0.5114888	231.9043	0.5160602	55.39656	0	1.681955	3.738654	0	3.534943	1.86986	3.527641	6.295325	0	0.532736	1.732934	0	377.8437	1.108104	5.469711	0.5108811	10.98234	25.305	2.328808	0.5149925	5.983157	47.12567	1.189334	47.53323	1.687306	3.554923	9.099473	3.564409	5.912425	1.073214	8.32052	1.78115	3.711728	0	9.544636	3.86365	3.58816	17.68096	0.5239779	2.44214	4.303728	9.044725	3.505469	7.114376	10.86901	3.584221	0.4783414	0	1.155676	9.845396	12.65031	64.65078	1.115166	5.280936	36.70018	5.434318	127.8395	0.4783177	640.2075	58.92334	0.5019573	0	0.5106886	16.74533	4.158641	0	1.074231	0	2.895914	2.391068	3.556193	5.977758	5.300388	9.528502	39.14401	0.5242167	10.71488	0.4955609	7.202718	6.554848	2.277936	0	5.314277	0.4783174	4.217312	1.773706	1.178974	3.581006	0.4982623	11.98808	31.40004	2.369298	12.55269	0	0.4779572	1.08336	0	19.17793	110.4442	2.299072	4.266723	4.75416	0	11.95431	1.723882	1.100663	9.712638	0	5.422588	5.074656	14.85115	4.084891	1.093881	16.83103	0.5136017	27.81188	14.49786	3.551552	1.712044	8.997915	0	10.17826	0.479846	0.5156484	0.5197587	19.85864	3.506964	83.05127	6.515288	3.095295	12.59639	0.5265415	17.98074	0	27.48146	2.609068	5.905156	19.33677	40.86627	6.595285	6.760624	1.717574	11.33305	5.965577	14.31979	21.66121	9.523612	148.5289	4.927586	4.313769	0	0.4823174	57.20283	22.63604	22.80632	5.902385	4.290567	7.895829	1.713749	8.461644	13.79931	2.28245	1.752629	4.692764	144.158	1.767603	3.616772	5.104444	5.957117	58.64425	1.770573	0	0	1.707201	93.41992	0	29.7986	2.495271	47.53496	1.784244	6.618474	20.35766	1.184881	160.1837	2.882929	7.413929	2.880282	0.4797551	0	61.46621	41.09999	10.87929	7.511447	1.836167	2.416854	13.26539	1.803072	6.687531	0.5060861	0.5086886	1.771612	3.550053	0	10.12995	1.712942	0	0	0	0.4913763	4.683256	0.4894823	11.3539	11.16299	3.510138	7.420535	7.190736	1.142774	0.5166689	1.677784	37.541	7.25528	92.19001	0	1.170277	1.69902	8.989698	0.4785038	0	0	0.5143987	5.339973	0.5089813	19.15419	0	8.994863	0.5287457	0.5143573	72.44041	13.7411	1.1605	0	0	5.929504	1.716693	11.35188	18.05509	4.889484	6.532306	1.780552	0.5503978	1.130633	2.414837	4.748717	107.8738	5.897934	2.386387	6.230879	3.640133	3.47513	17.42611	24.05074	231.2444	10.30762	13.06061	2.99026	0.4780782	2.482663	337.3597	0.4992409	1.201053	763.0872	9.177445	3.072595	2.321049	0	13.12152	0.5561083	0.5014537	0.4909717	0	27.81138	4.317911	19.8317	13.63433	260.891	5.95027	9.536483	0.5188199	1.074649	1.124269	0	4.766664	16.96784	1.185516	1.178149	0.5408428	14.93754	0.5123498	0	3.513085	2.336264	1.110198	0	12.09931	3.486761	4.104168	7.430472	9.715264	1.145674	2.904151	0	5.406988	120.5217	5.887339	192.2447	0	4.714001	4.148178	1.090341	223.6029	115.6503	19.25872	0	173.6013	1.134433	1.082692	50.78979	1.793206	0	36.74851	0.5457577	1.838344	0	24.55894	51.80176	5.428312	0	2.443211	4.821481	14.01137	0	47.16798	42.30537	0.4818136	0.4786304	0	0	4.101331	52.28082	6.73737	0	1.738943	17.95115	0.4880269	6.705437	49.92105	0	24.6746	3.002462	6.904277	0	23.46518	9.547247	65.6974	1.796089	2.39992	0	214.8141	2.374629	1.718338	3.648288	16.9916	103.2815	1.12615	13.9218	7.753551	9.520986	11.44538	0	1.086942	18.29351	9.097149	1.219336	25.31058	0.5006276	526.4748	14.41983	7.087743	21.4088	0	0	33.20146	16.25005	1.073688	1.879462	0	7.784109	3.562017	1.157129	1.680419	0	1.11992	45.74275	3.86467	21.56875	115.6972	13.13575	0.4892092	7.733526	1.073773	5.291924	17.55796	3.488113	8.457448	1.672016	108.3962	1.074627	19.88609	7.105982	5.939242	1.11904	9.589022	0	0.5346906	0.5207233	0.4821004	12.57185	64.71066	4.110206	2.279536	0	7.163729	0	17.95218	0	4.132517	1.169227	0.5087573	4.116435	1.091403	357.7844	0	0	98.24565	3.097268	0	2.424702	118.0176	0.4783448	2.906916	0	0.4852338	60.68107	10.80088	47.49426	4.161516	43.98573	0	40.85072	3.16881	1.782896	2.983514	0	121.1068	0.4982244	2.290402	64.93952	37.22232	2.288521	14.48659	0.5248883	1.758763	4.291064	2.906389	136.7865	1.804762	2.32858	8.54506	0.5176867	0	0.5412742	1.734795	19.84314	11.0139	7.742959	0	27.60442	12.55399	1.726175	0.4928099	5.439818	16.20284	0	204.7599	0	1.110905	0.5184942	0	126.4334	0.5152482	104.8494	18.13755	1.779327	0.4891025	1.674178	10.48027	26.04588	57.96276	10.93348	7.8278	1.712123	1.151396	54.10623	1.821865	0	92.95734	206.5495	37.28228	0	0	0	0	0	10.72043	10.30272	2.41013	30.89706	1.814364	0	2.958639	0.5171902	2.564125	0	4.159673	0.4966668	0	7.478662	18.60773	14.94324	0	947.5193	1.074082	1.17393	16.20292	0	25.81647	0.477806	1.167643	0.5301625	0.4840363	0.5069606	2.287275	1.180528	30.58405	15.00776	0	0.5190204	223.417	0	0	4.314606	0	3.152608	1.135922	1.124092	4.208875	0.5008203	1.185392	0	2.311503	33.52292	55.99523	7.69062	191.5342	0	0	1016.42	0.5172827	19.45656	6.129968	13.90539	16.15355	4.852564	0	0	13.86262	0	0	0	1.156574	11.96064	5.563496	11.33118	1.172513	52.31773	0	2.363388	164.9877	1.197271	0	34.61241	29.13631	27.13966	2.955145	59.64254	4.091583	6.131878	0.4793104	1.7062	0.5271622	0	38.81198	0	1.120893	2.875456	0	45.16982	36.67598	1.672576	0	4.721	3.589692	66.33614	0	1.710035	2.387289	0.5347974	5.244984	1.871991	0	1.145817	13.2521	0	10.71835	4.884837	0	0	1.709958	119.1813	3.542698	1.163145	0.5060401	0	1.210345	2.272422	3.546674	0.5316421	6.533889	1.092357	2.388097	1.17726	0	7.719064	0	3.547991	0.5094313	2.299138	10.1659	0	58.39689	11.65949	13.12851	28.87131	11.28077	18.09954	1.755173	0	9.73298	0	47.17907	9.541446	5.319801	0	4.0803	9.164292	3.626905	14.09401	33.6899	2.876812	1.122129	1.706909	0	0	0	9.607693	1.881846	67.49318	9.722966	1.123942	2.396438	0	22.99	1.096219	21.33497	1.69437	8.459062	80.84654	101.3635	29.39395	0	0.5280811	1.127995	4.098824	12.67938	2.381941	404.2523	105.6397	0.5529304	11.92915	1.080489	95.07934	6.621237	2.569871	1.080967	11.34833	42.16106	4.219006	117.3951	8.342732	0	1.762891	32.53531	4.116919	96.96814	371.8489	0	17.52064	7.705679	0.4871942	12.6463	1.234596	0.5151892	0	0	13.73749	131.3434	0.5096032	42.03538	0	3.890116	29.44688	60.96713	2.447951	5.066183	5.285819	0	0	17.02938	6.055092	10.94898	73.43884	1.149214	83.50126	29.45243	1.103013	0.5222733	606.7386	22.1836	3.752725	6.02365	1.08742	9.501964	0	0.4803634	0.4846783	1528.968	2.380508	4.75315	2.909634	0.5210238	0.5274353	41.49003	4.328611	13.95623	0	185.6583	0.4872707	5.980127	1.209882	0.5224179	0	40.87411	2.32451	13.04748	0.5311013	3.519947	0.5033573	0	761.8556	1.676016	34.25565	72.84071	420.7281	0.5055575	6.538089	0.5089399	3.724068	10.40485	4.086574	0	2.890506	2.321454	19.8242	35.63747	5.883344	18.56994	0.4835205	1.672752	1.196387	5.353836	75.77395	12.53608	80.73548	0	2.427181	3.482329	10.52311	0	59.17065	0	14.9255	3.590699	0	21.62627	0.5368082	124.7961	0	0.4823731	84.34386	38.48228	1.734503	1.160194	54.888	0	1.79466	0.5129627	5.425066	36.62403	0.5030056	0.5137443	4.191019	10.81574	1.137071	4.891308	0.5363078	2.395046	1.747182	0	0.5294033	2.360925	7.109636	16.23502	0	1384.565	0	4.820597	245.0531	0	0	0.4896163	2.335012	0	2.94375	6.515137	332.8222	12.63351	3617.671	98.12907	22.37322	143.3169	386.197	0	0	5.948921	5.515966	1.786297	893.1095	20.00036	4.146332	1.099873	14.12069	4.225772	4.149377	5.952304	15.04709	0.5221748	7.802809	1.079564	7.164302	13.75469	1.179562	4.346718	6.611732	0	1.129534	42.16462	3.03124	72.32748	8.923568	10.76613	5.407901	1.787921	24.13729	0.5303297	0	1.086912	160.2381	15.55392	0	1.692907	0.4923769	1.112774	330.77	2.283327	2.324725	3.253313	3.659398	2.545432	0.5107939	2.469183	1.682059	1.082934	0.4809918	1.82527	73.73648	1.826853	0.5289606	2.455543	5.499598	0	36.03457	1.075322	0.5204358	72.45418	3.522498	1.131622	2.877864	0.5418079	4.109919	43.27998	0.4779527	6.649199	1.139789	1.149414	0	3.026291	4.84788	4.771524	2.300352	123.6234	6.572891	9.563053	2.333452	14.42693	2.346977	0	13.888	20.27037	1.086639	2.272354	1.098351	0	2766.634	0.5382228	0	0.4778978	1.122428	1.671925	80.67399	384.5385	0.5158717	10.83766	3.202099	17.41972	0.5293574	6.594531	41.04721	2.312555	5.287278	0.535437	0	30.63643	0.533568	0	0	0.5297422	0.4804128	1.877164	8.747931	11.23291	1.155797	0	0	7.737282	108.5929	0.5324176	59.20203	0	1.737509	351.3852	3.176296	10.19194	13.16632	9.668819	0.5264782	29.48064	0.4799756	1.199158	1.889891	0	4.919656	2.87994	14.58452	0	0	19.89363	54.11891	0	3.552483	456.4772	1.206481	26.36811	0.5072225	0	0.4831248	1.105964	2.880508	5.989826	0.5387657	0	1.112046	90.91426	1.167906	0	44.55194	0	3.593812	0	0	93.53142	4.90258	0	1.198938	1.672458	0.4779592	0.4878347	72.22754	14.95898	5.569684	4.209992	22.20866	0	1.079979	2.490076	1.119141	25.98637	2.274963	11.05617	2.988649	0.4962081	0.49808	4.142862	47.59865	34.95368	45.67529	15.52937	9.081389	291.1036	4.927502	1.179158	9.283668	59.69085	1.175142	1.696618	6.536756	1.804323	24.12521	46.40296	1.084729	29.42941	0	1.706298	3.020901	3.483242	3.112182	0.4930581	10.0994	4.80466	2.368331	3.223256	95.5166	5.481503	14.99389	0	2.476058	5460.409	0	0	12.61007	1.103666	0	0.4959433	0	0	0	0	4.881256	2.89109	98.17194	0.5022068	4.092833	3.497442	1.08018	1.087619	763.1455	1.69602	0	172.2622	20.39422	3.59156	1.101092	3.046166	2.909479	1.158312	40.91815	0.4929454	0	63.77742	0.5260982	1.765719	2.971732	26.97554	0.5035884	86.8975	0	11.49204	33.22129	37.89827	19.78278	5.927329	0.5264924	6.620848	0	33.81721	19.79934	3.521724	6.809236	1.691767	0.4786984	1.707436	15.96533	8.977459	46.676	6.097052	5.282362	28.17884	29.03202	15.55954	0.5289209	12.09228	195.4256	1.736459	150.2082	6.098455	1.078161	0	5.909294	4.897326	10.71331	116.977	1.806948	7.10768	2.875053	1.094311	2.898161	4.090893	15.55282	2.885337	2.356573	0.5105312	0	1.704843	0	1.672192	0	3.037399	9.089134	1.110944	3.539018	30.85084	1.118368	1.094201	9.869089	1.714235	0	1.129623	10.73055	2.312272	618.7858	6.802109	104.2546	1.744415	90.11026	165.2265	14.69613	1.199851	1.837673	15.0345	0.5164902	1.755748	0	18.56492	0	19.92644	5.282005	20.60113	0	1.805887	1.107617	3.543326	15.38843	160.7846	49.60808	3.846998	3.030909	4.269288	2.300899	1.164097	0.5552525	18.60239	0.4996034	11.05778	10.1056	0	0.5308478	0.495302	18.13565	16.16973	0.4855369	4.755599	1.824053	42.22351	2.301834	3.55672	0.5439587	0	64.55355	0	234.35	0.4928672	0	4.112783	11.31748	3.588109	9.608303	1150.33	3.012746	2.29021	4.739045	0	13.33163	91.68136	4.775447	1.675045	13.9535	9.512157	0	2.272482	1.123977	0	4.182266	0	37.84074	11.92896	0	1.155383	0	19.1906	4.819315	1.707909	0	300.524	46.31528	0	21.62507	4.22404	0	58.44153	2.537057	147.3781	0.5162175	0	12.00305	1.717836	37.21291	32.4611	2.415859	0	1.83276	237.9654	34.91319	41.66096	0	10.32935	0.5037061	14.96455	62.28289	10.32987	60.19417	3.875197	2.961569	38.05591	25.28757	0	0	1.187139	1.082134	0.4914373	0	0	1.773934	158.3533	0.5170514	1.104824	0	29.44189	0.484592	1.6766	12.63548	2.911384	12.09095	13.60577	0.5116694	61.56857	1.207992	0.5061397	86.67294	0	3.839454	0	5.633342	7.255835	4.419896	1.148724	0	0	3.587432	0.4864576	0.5207218	1.219787	83.6763	8.990621	17.36936	0	1.075631	6.548563	1.076479	1.080307	27.04231	11.57694	4.843721	1.685306	5.891594	3.566184	1.673857	0.5002375	3.550026	0.4970052	21.01388	1.708169	2.912639	7.090604	1.167132	1.103665	2.528463	7.743725	1.160155	21.78708	2.982806	4.723167	104.2619	1.120425	1.101788	248.9333	5.321276	0	8.342218	279.5141	1.772493	0.4814062	2.360158	13.87429	5.890017	0	7.72578	0.4959372	7.262905	0.5267251	750.8174	0	1.073343	87.67982	143.4178	0.5355808	5.512956	0	0.5123639	3.57022	1.151901	5.397949	2.3889	13.99103	3.24255	286.1031	4.724547	1.111536	30.76536	1.696997	62.58045	31.3388	1.698307	0	1.073634	2.36478	3.091578	81.87611	29.4607	19.85962	2.874149	380.8227	0.4856319	2.394969	0	3.475348	4.690532	0.4873979	35.04625	2.307829	0	0.5321889	1.850013	0.5300884	1.19522	0	0.4839399	74.07742	0	2.338419	1.075343	44.53238	2.314041	5.898553	16.9404	12.04013	50.48688	5.950078	1.137902	3.009607	4.167031	1.72044	1.076039	0.4961906	36.07602	2.999335	3.545489	1.153105	54.17837	0	1.672362	0.5509278	3.498474	0	43.83999	0.5187164	0	0	53.0795	7.134867	10.2208	0.5187349	19.31043	41.03925	13.3587	0.4945611	4.722867	0	1.785124	26.50819	22.19679	3.639626	0	6.643217	2.284546	0	16.19576	0.4795688	1.105286	9.173251	0	10.2141	8.523269	4.154151	6.11095	35.43295	20.97984	26.78392	62.52562	7.879895	2.364961	4.811365	0	13.71396	2.425967	0.5144602	6.930507	0.4778099	7.775357	0.5326661	49.51609	0	17.54723	0	13.80532	1.146449	137.574	3.139428	2.357493	1.697221	38.23456	0	0	202.39	1.681265	0.5128411	1.106085	201.3362	0	90.8635	37.8846	0	34.55949	2.984105	2.576597	26.44787	1.205881	1.771475	13.89441	22.7927	2.350658	15.52272	2.924444	121.0082	0.5067871	10.20962	0.5248269	81.8912	0	18.62698	19.30976	4.122664	132.4566	2.329588	0	10.76703	1.743685	41.84943	0.4932757	0.4792024	754.6219	0	0.535781	49.57559	5.9435	0.4874235	3.526891	52.56805	13.20163	7.728989	2.34193	0	25.2597	4.917044	1.12227	0.5012645	119.293	161.9969	2.427987	1.077724	17.63305	0	0	22.27	4.176941	11.60396	0	0	4.73055	2.272693	174.6671	1.141949	2.401006	30.132	31.90873	8.636683	0	3.729442	1.723196	15.15894	23.03291	19.83901	18.01323	8.347323	0.5033906	0	20.39267	25.99589	0.4831027	14.97113	17.97828	0	1.711912	547.5623	11.41264	0	193.4934	2.428608	12.07366	69.5127	4.828091	2.298608	12.62883	1.804174	3.065117	3.002696	70.52722	0.5183656	0.5122881	2.354857	9.074471	1.852036	0.5185441	12.57598	0	1.124831	1.704372	2.297239	10.70765	3.527585	0	197.0151	0	767.0379	1.180696	19.75821	6.105963	29.08571	7.319735	2.275872	2.305038	0.5174758	0.4791999	57.30901	28.8732	0.4800274	125.2236	2.319693	0	7.192252	1.696346	1.815593	0.5426144	6.568323	4.256681	0.496074	0.4871793	15.61251	0	2.89097	22.76304	0	11.97883	0.481155	23.70204	0	0	6.370602	40.86868	5.403008	0	2.344749	1.212468	0.4848577	37.23595	680.8035	30.84339	2.272714	1.774148	10.14867	133.8595	1.70122	1.729317	26.47558	3.097896	1.169619	0	48.74229	0.4948718	10.87011	0	1.717181	15.74193	879.7776	0	32.02101	5.372341	1.709256	1.770022	0.5030535	5.491859	0	8.301364	0.5003783	4.134941	1.722083	30.46097	0	0	1.865207	81.79779	147.012	0	6.096705	1.108943	1.79985	1.701953	7.223681	1.930981	17.97561	1.149102	4.07868	0.5105202	2.919145	0.4820366	68.61893	13.1984	1.200164	0.5288103	72.85268	1.19439	61.56459	1.729618	1.838769	0.5433134	0.499614	4421.965	2.901464	0	8.431083	24.59284	1.734658	3.090654	5.342597	0.4860509	2.285413	1.756965	0	37.90299	8.964829	2.427282	1.673324	0	3.166245	6.668823	10.12926	14.92978	1.695211	0	0.4896521	1.109821	0.5590184	0.5073784	12.82843	1.202987	3.532732	1.687937	0.4796447	4.801861	1.073396	0.4778364	36.82368	0	27.68201	32.49269	0	3.495253	1.751148	0	9.047359	8.506795	3.607246	19.22148	0	1.11376	0	8.680507	84.8815	0	37.29212	4.818891	30.61753	14.34901	65.00665	10.19717	25.81177	38.65872	436.43	5.241958	19.82081	7.343693	4.276697	0.5132082	6.538219	90.25636	7.808137	0	4.125288	1.723505	3.599219	15.16772	0.4978751	162.6567	2.31359	28.49019	0	9.609321	38.49304	18.21414	0	2.34486	0	349.4179	1.173306	27.05698	5.368439	1.099185	4.213523	52.40184	0	0	268.8207	6.15762	3.57431	0	126.6381	1.802635	2.282325	73.43117	1.728168	0.5098902	14.39121	9.501294	1.124763	3.663872	4.715567	15.59625	4.717914	1.113486	11887.51	603.595	1.078939	3.048883	15.11198	21.64107	0	2.324734	183.1743	7.186171	6.517712	1.102456	16.40504	4.807409	0	1.771275	18.17904	1.159537	4.718594	10.93936	0.5237777	1.081862	0	0.495079	14.92439	5.447368	8.937436	32.99363	0.4934308	25.25362	200.7584	4.187405	4.213305	7.237887	0.5091028	1.201865	11.67188	23.96976	81.50226	1.085641	0	0	8.377421	4.127391	5.829117	15.0553	222.4774	3.679752	1253.198	0	74.90174	7.815697	9.195227	0	5.924287	1.147113	29.46403	1.122046	7.809679	3.574889	2.975717	1.184382	1.087037	0	0	13.72252	2.317277	0	12.94905	6.889078	2.927382	22.89656	3.727903	4.850025	12.54706	0	0	358.4467	2.99454	0	2.432453	0.4819173	92.36741	1.832936	120.4421	4.190805	4.449947	2.918435	204.9152	10.98262	7.093238	1.833395	0	3.558714	0	3.096151	16.80332	7.823295	10.78202	7.122323	0	6.15189	1.797125	5.933132	5.425851	0	13.12668	3.711634	0.5241912	1.790173	0	0	4.167363	4.121643	1.073086	5.289741	48.94126	105.6758	0.5485623	17.32864	0.4789713	0	1.20415	25.85504	0.5152182	3.481348	20.43998	1.175228	4.135448	1.108332	3.140755	0	7.138584	6.092638	2.944922	12.52905	0	16.77074	0.4846853	1.822083	4.729346	1.693588	4.681601	0.5057958	4.754365	3.032699	12.53626	4.034481	2.59086	8.020224	0.4779218	39.14595	10.82378	2.912761	1.876069	0.4796995	0.5352017	0.4960185	29.9836	0.5035555	9.00147	24.55794	13.78935	0	0	6.558321	1.679949	10.9034	9.538953	0	0.5325412	42.29271	0.5056096	5.289647	4.176879	58.69533	0	51.92639
TCGA-5M-AAT6	9.542549	0.8216586	0.8068364	2.551201	0	6.834818	296.8878	0	3.424914	23.02689	0	0	0	13.63264	2.540689	3.383533	100.6296	2.605399	11.05141	5.948451	0.8133249	2.549147	3.368172	106.7151	0	10.19985	69.07447	4.242829	0	0.83555	0	1.65691	2.576269	15.42217	0	6.791224	5.945759	6.025976	145.7631	5.978315	29.03449	0	7.789556	86.15009	0.8071965	2.51804	16.23724	10.50115	0	16.26799	5.10777	3.401035	1.672002	30.984	5.943699	0.839056	0	2.558844	0	4.232899	1.66491	0	0	0	0.8233025	3.433429	202.1489	21.46773	6.790687	6.821078	2.537544	1.665716	1.723075	0.8075914	3.420714	163.7819	14.60757	5.075503	5.137771	4.376847	0	93.00588	5.067039	0	4.221435	0.8123607	1.658691	52.00685	6.016525	1.718148	0	0	54.5558	5.081711	0	30.70275	23.93422	10.20433	0	33.23477	0	1.661262	119.4369	0	3.363267	32.4049	1346.492	3.53497	693.801	3.38118	52.85734	7.635363	0	30.73675	7.655647	5.083518	25.68383	3.381401	1.699241	35.78924	0	0.8209878	653.53	11.20682	5.929327	6.031134	14.47104	61.48247	9.370197	3.361503	11.07741	4.276959	21.30073	2.631009	0.8117457	342.3783	9.419769	0	394.9965	7.681034	3.401793	1.713402	0	2.569158	1.691896	4.241742	0	46.10842	14.45315	6.77615	15.38195	0.822416	2.515272	3.364115	7.63133	4.251065	0	21.32481	0	12.12888	1.659595	0.8092118	25.61499	63.10311	1.682976	6.810408	241.5302	3.397468	1.668098	37.58482	0.8093773	1.707358	109.1798	0.818523	6.815237	5.069462	10.38274	8.539438	9.490654	88.69422	6.836319	5.107815	9.342068	18.77473	0	0	0	0.8139429	11.93938	0.8350387	6.778833	1.720924	19.5837	5.985992	0	0.8206517	11.9246	0.817185	0.8072849	0	0	1.681465	66.50912	0.8361423	72.48909	7.658328	0	44.31156	7.714846	0.8426333	22.38852	0.8248748	5.928777	22.48663	29.89652	10.34405	1.702067	0	1.68041	0.8285573	13.76761	0.8239428	46.9666	2.518042	4.267687	50.92337	1.657058	5.140593	8.545507	2.582268	0	1.6612	6.831656	0.8107932	7.713886	0.81223	206.5415	0.814135	274.6867	0	15.31215	68.23632	0	31.56623	58.85979	4.224745	0	1.729205	0	11.94562	55.45131	0.8206143	25.56256	3.450581	1.683043	93.91757	110.8765	11.97995	0	0.8255711	9.506029	1.663674	12.77564	6.822811	5.200227	3.425885	43.54925	3.371376	0	8.513408	0.8063633	0.8093683	1.692797	5.942641	12.78718	2.510409	3.393753	0	17.8748	13.69207	0.8369226	6.986731	3.365582	2.537141	0	8.554418	0	16.28601	9.349098	0.8063869	2.514731	0	13.63984	0.8215833	84.53963	37.58373	22.21816	3.418753	77.66955	7.033181	4.239394	3.435328	0	0	6.107419	164.6111	13.61613	13.60585	0	2.518947	0.8442275	0.8074775	6.912751	40.95819	4.288599	4.226005	4.214476	32.36884	0.816097	40.97468	124.5809	0	20.47242	5.115137	22.16989	0	253.4231	11.90091	0	0	1.675468	0.8285643	1.664241	0.8167856	44.31486	0	5.2267	6.967271	12.87181	0.8066949	2.510614	7.641325	2.509102	0	0	26.53442	0.820064	9.404762	0	0	28.14447	110.9236	10.19122	45.28674	8.651964	0	0	3.365818	71.14138	1.685426	3.41211	94.84654	1.703854	0	5.277646	0	1.656942	34.92704	109.1941	1.678096	3.396367	1.681797	35.06318	14.49665	23.8863	0.8238187	16.25426	0	5.10747	2.525313	0	1.677235	0.8069561	33.30399	2.529417	2.57691	5.096351	1.663686	76.84842	0	38.40078	11.1615	0	0	0	138.1717	0	0	8.827058	0	31.61362	36.65624	1.665141	7.66648	5.112779	19.60633	8.55678	47.77043	4.223063	97.2237	0	0	21.28009	10.55619	9.375078	104.1695	0.8410204	0.8371128	6.797159	0	18.02061	0	47.72526	5.972471	8.587286	5.076132	7.799738	0.8216368	17.07186	2.563393	18.00856	2.536501	5.205739	11.89982	2.612592	0	2.509261	14.47341	5.934181	20.42751	0	6.807799	1.699051	0	0	3.37576	98.13749	0.8172846	2.523598	2.559656	0	30.7082	0	3.437423	1.66523	0.828567	173.2754	0.8064601	24.778	35.8986	2.563036	2.5575	190.2136	24.71336	1.704058	0.8234881	12.80005	24.30208	0	31.58929	1.657224	0	2.508917	21.47502	0	2.522683	8.510166	0	10.21513	0.8076568	0	3.436294	1.707098	11.11396	5.228183	12.84485	9.359586	8.528648	22.24864	91.26484	2.59286	0.8069236	0.8239985	1.720884	3.389254	0	0	0	5.162976	25.61755	0	0.8352813	4.298079	40.90248	0	0	0	5.099056	8.49877	16.18696	3.362393	1.657157	0.8102258	150.9815	5.139833	0.8181099	2.590644	1.712408	6.891782	19.66633	8.497881	53.69653	88.67654	0	15.34878	22.27263	15.3442	26.44437	0.811987	57.28601	203.1173	83.5729	10.25489	1.695309	0	12.02894	11.93264	8.564941	16.17949	6.797185	0	0.8160389	17.02334	19.62316	0	0	20.48123	0	32.43389	12.78289	0.8292313	2.55675	10.34177	7.682633	290.0803	7.704805	484.0342	1.656921	4.250407	5.159416	9.333346	1.661377	18.75492	4.244007	9.479595	14.45543	0.8305599	4.266563	23.02076	4.252019	5.947416	6.068941	2.527112	2.509839	0	312.2583	0	1.702062	25.57655	3.36808	1.660876	0.80958	17.88231	1.677853	2.532022	32.45834	5.92094	44.49371	0.8246422	24.81097	5.080168	31.12879	17.02894	0.8307648	2.516632	5.941921	8.49494	0	12.78419	0.832957	45.16547	1.68872	5.082858	6.818555	5.180874	4.215247	0.8362655	0	20.42483	0	238.2281	0	4.239117	2.537223	20.49523	737.0934	1.665978	59.67363	0	0	5.955453	18.94985	0	0	106.6503	8.806651	31.57316	0	40.1844	2.518376	116.8482	14.0255	0.8136058	19.57505	113.4266	12.9016	0	4.390063	0	1.703023	5.163735	25.242	1.66087	230.3266	38.34172	0	0	0.8202054	12.78579	0	0	10.25005	0	6.789711	0.8192561	10.29655	15.82716	0	1.750708	0.819866	3.397003	0.8297843	12.78199	0.8071962	6.773104	5.133288	56.25601	0.8112629	2.553154	11.03837	1.699944	0	56.29199	1.656926	13.75934	0	7.635488	0	4.260068	13.65305	3.447808	1.673023	38.46309	11.976	8.508794	1.712868	40.10218	0	1.692152	3.425016	11.0872	12.77528	8.485545	2.528516	8.486871	0.8157903	0	13.63444	0	0	4.22731	64.8124	1.699102	0	1.66415	2.523461	6.053053	1.678113	6.985762	278.988	0.8241977	4.231141	81.88905	31.58564	4.239167	0	23.01404	8.510002	0.8332775	0	8.673835	0	0.815198	43.54621	23.92097	0	10.2032	8.585121	7.665965	3.389996	0.8266961	3.475742	13.62931	22.17187	20.49568	0	0	8.743974	4.23764	1.672357	8.580564	0.8178397	0	2.566607	1.659413	1.658007	509.386	0	1.721548	0	166.3487	10.35537	2.54996	10.2578	1.725312	270.5039	51.25989	0	189.4194	12.90214	203.0979	2.508945	4.259511	13.67495	42.61887	69.08516	0	0	0.8104839	9.393217	2.514088	0	3.455866	0.8340969	9.336154	253.4502	11.90712	11.11423	4.253069	8.49478	0	4.251954	0	26.40656	3.378028	0	9.433691	0	0	0	0	1.716232	5.132464	6.780951	5.151558	609.1526	17.90335	26.52079	34.22723	7.105451	0.8278669	0	0	0	5.157613	8.544029	14.54241	6.932768	1.664319	8.587957	5.932426	5.110379	4.218217	2.529645	1.657264	6.822976	7.64862	0	0	1.694735	4.319538	0	0.8239024	18.15856	0.8314167	1.681782	23.05774	0	133.9484	23.01895	0	52.91264	17.11038	3.46396	10.19123	3.417602	87.05524	1.72369	0.829328	8.582708	4.41695	45.2173	4.335102	4.228078	23.06936	312.2244	22.20587	0	32.44503	15.5571	28.18546	0	0.8310971	58.88963	195.3399	17.89894	15.32781	1.672992	22.14023	0	0	0	1.701386	81.04254	0.8254346	24.70557	0	29.82331	6.786602	34.08058	0	287.6851	11.89179	5.077822	0.8158184	12.75248	37.50181	1.679403	18.79285	3.383574	293.4737	0	33.31257	0	1.659496	32.39664	28.2783	0	10.20579	0	10.28028	0.82408	5.93837	5.991531	18.71867	1.719852	13425.54	0.8231069	7.671238	0	11.08775	2.642941	2.529623	419.7192	0	0.8184974	5.311517	21.32627	2.535012	3.431078	2.52643	7.652014	7.80774	10.19472	6.001071	101.5264	0	0.8063506	14.4976	28.14333	14.45119	6.823029	0	1.699676	0	4.228845	0	0	7.773664	0	3.384952	8.524689	12.28082	2.549344	2.514687	0	0	1.738753	10.42307	32.37447	1.660966	12.53628	302.893	85.28411	0	132.4504	1757.291	69.91855	2.542842	0.8251443	2.514494	5.920404	21.30009	1.678175	11.20459	0	3.406915	0	6.853238	11.94098	0	11.89636	2.581393	3.424562	6.908268	0	1.706371	37.51808	5.97369	0	7.63958	103.1904	0	1.710293	0.8179385	32.38884	1.672007	2.528864	2.552367	8.50863	2.522147	70.24575	15.38742	14.98838	8.495321	1.666816	0	0	1.694713	0.8149737	4.215135	5.1079	76.77017	7.630554	96.46177	105.8899	0	23.84897	31.8392	1.665173	1.683682	0	6.044457	1.709512	2.54178	0	5.069136	0.8326299	6.018823	80.2058	14.52716	9.332714	1.712516	0	226.9009	3.429983	4.311378	11.08395	11.10158	2.605907	156.9828	6.83045	85.2786	0	21.36325	4.221728	133.9331	13.66812	0	3.397297	126.4158	1.723256	1.657917	184.2527	6.868163	40.98452	0	2.536918	2.54616	1.684871	11.3968	41.85156	0	11.23351	5.149122	128.0289	2.621288	14.47378	7.714914	0.8193109	438.5233	35.06779	195.3405	0	9.342668	0	2.613284	2.602411	0.8154021	2.561856	10.30115	26.41669	12.81068	9.456949	0	2.514292	18.84402	0.8114039	0	112.6497	0.8083033	1.689026	0	0.827335	1.704453	15.50266	0	16.15841	95.53505	149.6355	46.07093	11.06118	5.108135	0	15.33725	10.22413	5.097448	14.47858	103.1991	1.675445	30.87016	5.06871	0	27.28094	21.32346	36.71968	9.397431	2.635502	0	5.133328	6.966966	0.8255771	152.8576	6.77817	0	2.516631	10.67747	4.377137	1.683376	65.69852	5.943052	37.87264	0	32.41107	13.61311	0.8411779	3.398297	0.8196147	19.59256	0	8.684704	2.547091	3.396012	13.58904	51.16457	7.701107	0.8345665	0.8371579	0	1.70909	1.692412	0	13.66595	60.57367	2.585484	0	17.94002	16.18214	69.11979	0.8240278	3.440971	4.258021	2.54683	5.167353	5.068062	0	0	4.262644	39.5465	1.667769	1.663507	1.688325	0	5.081111	5.072498	5.09866	3.478866	38.44909	1.68747	5.967761	0.8272699	0	9.341256	0	0	20.92623	0.8134133	0	2.575389	1.710333	2660.998	1.658601	1.691209	3.470664	5.086217	2.509076	0.8267153	0	1.731014	5.156606	5.991028	10.25014	1.678462	0	0	0.812442	728.5838	0	9.370081	7.68835	13.0674	8.586434	0.8311743	17.01717	0.8109713	3.400296	0.8243893	0	28.1282	0.8080111	282.3911	11.03845	0	254.2447	8.621516	5.089521	8.479637	91.25035	17.27791	3.407402	0.8159195	101.5438	6.067161	1.663935	2.541422	3.386826	12.11695	0	0	1.736635	229.5082	0	93.83949	33.95017	3.386789	0	0.8064036	0.8228097	21.34032	1.709459	3.443132	1.710077	1.671484	0	0	12.78037	0.8080172	9.378939	1.693964	1.65757	4.27994	0.8069844	59.72125	0	15.36593	16.23851	6.825754	14.49838	17.05187	75.96542	0.8199601	7.644315	0.8077283	0.8084932	26.42761	3.468856	34.14998	0	7.738396	11.04736	0.8241172	51.14362	0.8181903	0	0	5.131397	1887.209	0	6.845505	883.8863	90.42326	13.62456	17.03583	93.89332	6.781315	5.925713	2.509118	34.96698	1.682625	0.8073426	5.084435	35.82121	34.95527	29.05739	0	6.893027	53.73937	7.660036	0	12.1185	0	4.271999	2.557041	1.690478	2.509029	14.58101	220.9332	12.89802	130.4863	0	1.721222	7.633368	0	0.8309553	0	0	11.08028	0	31.62928	0	0	52.00504	0	6.803628	10.2412	0.8253054	1.666167	0	1.69503	0	12.24572	3.387869	0.8069522	0.8277012	16.15925	2.524069	2.58157	86.13578	0	236.2834	0.8134783	5.935474	6.942253	85.31879	5.926982	3.40675	5.13779	1.658419	35.81369	0	8.543178	5.153355	3.444807	0.8133619	0	2.587062	41.76323	0.8087907	25.55834	17.09414	0	0	4.325663	4.246385	0	27.30317	1.696362	0	17.05269	5.143612	6.213566	0.8345414	19.65417	20.48508	0	129.6583	3.48647	0	1.660337	12.77035	42.36857	1.661631	3.445944	1.673674	0	2.508914	251.6539	5.091458	16.36884	3.505076	0	1.657182	0.8329934	2.534502	12.80407	5.236957	3.424028	5.953291	0.8270438	0	0.806327	4.36773	13.60094	0	1.731728	0	0.839556	97.25359	6.783952	0.8180175	6.822267	4.251644	16.30324	36.64056	2.597538	0	46.03193	0	2.590866	17.0335	1.669366	11.93132	0	32.3992	112.5891	0	1.688033	39.27795	0	31.84832	11.94119	0.8399867	0	1.667656	15.31796	0	2.524892	0	3.401283	15.35098	0	5.929842	19.56977	1.716521	0	46.05213	6.867862	0	2.534782	36.72382	0	28.97219	0	2.509912	10.30294	5.185621	5.13393	0	11.08038	1.721574	39.2571	0	7.629874	42.62215	28.10214	6.81026	1.699305	197.0312	8.535587	0.8162823	0	14.45648	2.512668	0	9.44038	0	0.8147335	31.53338	6.055638	4.236416	6.841002	38.39087	8.483633	6.824548	0	8.718402	21.3619	0	0.8135279	17.08485	0.8432095	0.8063585	206.4569	0.8065166	14.47669	0	9.362077	7.633785	6.084649	0	6.80114	54.59411	0	66.63387	0.8237628	5.070432	24.72229	3.403003	0	5.953252	9.351467	9.333645	75.94094	51.13817	16.20697	10.18553	0	0	1.687259	0	0.8116077	26.79793	6.831157	2.61191	5.971739	0.8368148	18.78128	0	52.95694	63.946	0.8298081	37.53701	5.954685	0	17.14229	0	24.84578	45.2651	21.6085	0	0.8063262	0.8236362	0	0.8272816	0	3.44092	5.110106	34.08221	15.341	34.08427	0	1.667689	0	0	1.669971	0	9.385136	108.3135	6.793506	1.697779	2.513758	0	2.568989	46.87492	0	17.91109	34.10582	5.176793	18.72877	0.8132096	0	0.8083072	0.8309534	0	0.816092	7.852932	1.693473	64.86572	4.243061	7.737398	5.172047	3.519783	13.63445	2.606455	26.80702	0	0.8409424	5.067458	91.27271	46.89502	156.1019	3.464731	0	116.0158	0.8106097	74.25297	15.31978	3.377594	0	6.857812	0	0	2.557446	0	3.36387	4.229329	1.70859	2.595439	0.8184049	3.416627	3.456687	2.556085	1.707154	52.8848	4.306857	3.370492	14.48876	6.955536	3.448541	13.62655	8.49421	1.674357	191.1004	1.681701	5.142213	32.48572	109.2315	90.42749	1.721566	0.8289615	11.95526	5.090269	0	136.5057	6.915207	3.484807	8.533564	2.547695	17.01032	0	0.8171555	0	0	0	453.8561	6.811437	4.23158	5.967942	4.248618	1.682727	30.71281	3.557068	0.8105069	11.05042	0	10.1913	0.8191499	1.721233	12.79662	3.372407	3.369065	22.70844	8.500684	0	6.805845	2.511798	2.50967	11.90624	0	8.622123	0	25.59098	17.21278	1.663096	13.63063	0.8243775	5.153267	32.43739	0	7.699102	7.6843	0.811075	6.143121	48.58798	7.763081	17.0878	1.657881	1.690559	76.7844	0	12.02992	24.06035	0.8413559	18.79352	95.56085	0.8223018	5.160496	1.65703	2.513393	3.396475	1.666585	0.8196707	0	4.214176	5.954156	78.51128	1.661028	4.299994	0.821599	0.825108	12.77663	0	0.8232772	0.8073735	11.89275	51.18817	4.392684	0	0.8079122	0	0.8359301	135.6849	23.15175	11.19042	14.50673	12.13086	43.4871	240.6228	518.7399	385.6569	1.676677	0	9.344353	0.8063348	0.8142114	28.15448	311.7153	0	0	3.378878	6.252874	48.6238	20.79111	7.665725	62.71778	110.8748	0.8410213	11.95815	6.805969	13.11259	0.82531	4.306288	4.385915	1.66532	1.663586	54.55336	2.523156	0	6.92244	0	12.76383	4.24486	1.661264	6.052977	7.697635	0.8106307	28.10279	9.400822	3.400244	72.48763	27.27017	2.530349	2.557064	1.660942	0.8294331	9.398373	4.417916	24.71376	0	5.069322	0	0.8068347	5.112	12.83721	7.798752	9.33937	0.8105836	92.12662	1.671942	22.99317	5.22189	0	52.04291	0	0	4.230981	26.49976	0.8148905	3.420892	14.48579	4.24233	33.27647	1.657159	15.52769	2759.17	0	301.1578	0	15.34104	0	0	0.8256127	4.247523	35.89684	39.23661	0	62.30012	2.523282	46.0209	7.669172	0.8145943	0	221.8796	0	38.34719	4.221527	1.714322	0.8064819	52.31133	0.8138556	0	0.8071347	0.8220243	11.13714	1.657201	8.556028	9.415683	17.8649	0	0.840104	33.29437	8.579929	6.016163	0	54.6127	0	2.518108	1.66517	0.826802	16.19892	0	77.59961	1.656925	0	1.670773	4.260839	0	1.698552	599.0201	28.95463	0	5.187524	13.66212	2.539157	0.8063682	0.8382649	8.523408	1.677164	0.8076316	321.6555	4.279532	0	6.847155	58.84491	0.8456721	2.528422	236.2997	0	17.05603	359.996	1.657594	3.397955	5.925549	1.690139	304.553	1.722761	8.553868	12.81899	0	6.143404	1.693765	14.15893	1.663165	3.396761	31.54314	8.541317	0	0.8161282	6.011537	0	0	37.48628	3.381011	1.685659	7.650674	0	6.862885	0.8077859	1.713502	2.542097	25.62734	5.183388	3.427763	0	0	131.3684	21.31965	8.50011	0	9.355306	1.660065	2.605684	30.73439	88.81016	2.544285	1.660702	0	1.675186	119.0156	6.796259	5.188632	293.5266	26.44029	35.81673	29.90688	26.40868	119.4213	0.8264194	229.4961	15.31242	6.070821	0.8364056	6.030849	50.31381	0	4.458243	10.25063	5.122352	0	0	9.334775	24.70042	0	4.318312	28.9856	3.370593	0.8154101	2.56661	1.696308	0.8121339	5.942205	16.23372	2.620252	12.03543	0.806394	69.82132	13.60595	41.10582	0	0	11.8918	0	17.0455	138.1929	83.61108	0	0	11.11077	59.05454	11.95534	2.50985	4.34545	1.667275	19.68215	198.0315	0	0	49.50652	9.35925	9.417396	6.096165	11.04773	13.66262	0.8307003	7.799201	0.8169839	0	34.95319	0	0	1.687021	9.337557	3.398242	287.5027	0.8250328	4.289888	0	11.99996	0.8112913	1.706715	0	7.659399	0.8106055	0.816798	114.2745	1.703544	9.334245	116.0745	50.34773	0	0.8240913	120.2677	34.11424	4.214265	1.658036	0	21.31648	11.99566	4.265544	0	5.995936	8.542544	28.99666	0	11.91035	4.271268	27.02612	4.335614	7.644666	6.012041	2.533111	0.8077662	1.715093	5.943946	45.1743	0	6.77658	0	0	18.02311	0	1.667561	2.530169	2.614934	0.82981	45.23134	0	7.64212	6.789275	16.23494	6.782376	26.44099	5.971893	1.664577	0.8138043	0	12.77999	0	168.1155	0	8.574736	8.505986	0.8115999	3.410198	19.6745	0	12.74863	5.091917	3.370989	9.372611	16.40474	2.569446	6.83267	2.517592	6.894363	36.67629	0	0	0	66.52969	60.53439	15.52424	0	90.40845	4.230225	5.077676	2.565156	0	0	3.397983	5.96428	0	17.95157	1.723678	2.52788	12.0787	0	0.8229335	5.923302	9.402613	6.798513	0.8063152	0.8202695	29.82544	7.137389	15.38411	3.402564	30.67019	0	559.6498	6.032779	0.8242524	0	31.53027	1052.041	2.582226	0.837641	22.14305	0	0	6.89714	6.048063	171.6093	6.799855	1.714321	6.794432	0.8127899	5.067188	17.88547	0.8396043	20.55941	31.63463	40.07533	0.811226	138.294	12.78579	13.63385	3.368308	13.60797	0	2.514725	441.0624	0.8157474	0	3.363653	5.946927	2.586874	4.269535	1.694667	0.8184351	315.0401	2.519692	1.674193	10.22985	0.8353071	0.8370786	29.0305	3.383098	7.141296	23.14832	0	1.662248	0	32.45861	9.540334	3.374585	7.690945	2.558956	4.27645	0	0	47.25692	0	0	5.975581	491.3791	58.91745	15.39499	75.9153	0.8070748	0	5.079017	1.680309	2.61933	5.971017	62.2475	2.51106	2.574696	0	5.105489	56.29933	93.83167	4.21759	0	11.92571	2.518072	24.43272	2.578306	5.1253	5.147627	64.80838	1.66386	25.552	85.40389	2351.393	12.85038	1.66943	0	0	0	0	5.242402	0	193.6761	0	0.8147209	0	0.8404974	0	44.32108	18.72052	6.812338	17.08563	3.436433	25.6215	0.8199173	0	5.115591	0.8188754	1.725747	0.8107697	1.691075	22.14099	0	13.65176	56.26974	7.670546	0	7.718103	25.79349	9.351299	2.57592	0	61.57329	10.36886	0	2.550088	1.660151	5.924218	1.656911	0	2.512759	14.47272	2.514787	0.8168518	0	1.665997	4.310819	0	10.20439	22.99617	10.24693	16.18744	6.86387	28.14427	0	90.44729	3.428528	13.60197	303.7836	33.26521	4.237411	13.88045	6.871129	0	6.813642	90.4331	1748.156	28.95963	4.300453	1.682086	35.80374	2.62402	12.78449	0	1.657134	12.78621	0	80.34761	5.120912	0	6.868125	6.805874	28.11001	8.700283	0	171.4345	0	19.61495	76.76417	15.39766	0	20.51153	47.73087	0	11.06471	11.10145	0	5.92141	4.282754	6.844133	2.523231	1.663698	37.50049	270.4547	0.8430856	0	13.67061	1.660833	21.27615	11.91783	0.8099974	35.15332	12.03804	2.526606	11.12528	0	0	0	52.20778	18.71724	6.998425	26.44144	0	6.79497	25.72966	1.725803	2.508929	0.8243041	9.456385	4.230103	14.45763	38.5562	2.579455	2.534294	0.8271983	0.8067793	1.662692	10.50138	0	75.87992	0.8108415	3.414841	1.681266	6.862117	0.8232656	223.5142	3.387587	14.63176	7.694067	5.921653	288.339	5.187414	192.8188	2.536804	1.690244	0	5.165734	28.99809	0	5.941076	110.0121	1.664458	1.713872	4.233493	2.509282	4.233004	6.123803	18.7711	7.784056	2.570185	21.30113	0.8064605	0	0.8320672	3.373772	1.704481	0	7.770612	0	39.40441	0.8069749	21.34027	0.8337263	0	4.21516	1.693217	1.675356	43.34811	0	6.96286	6.826407	2.524329	65.72792	0	87.08696	0	2.514781	173.167	70.22224	3.508752	0	0	91.28623	165.4734	39.20586	5.16831	0.8168071	2.532196	1.676485	0	1.660646	2.529441	20.452	0	0.8065527	1.721929	3.407799	4.214367	1.660596	26.40312	0	1.658756	0.8418268	17.11548	1.665083	0	0.834757	0	5.076591	1.675589	18.72582	70.77347	0	0.8192465	17.08447	0	0	0	1.658895	2.539996	0	0	6.152237	4.238237	7.695036	3.396913	1.662216	0	0.8172553	2.622308	0	22.1822	17.11754	1.662382	46.0949	21.30153	106.651	90.47073	0	0.8089636	2.520737	40.14303	5.943842	3.407846	2.554936	1.679665	20.58436	31.53564	0.8322576	4.336947	3.368193	5.084457	5.10434	14.49922	0.8197781	14.53625	2.530999	7.642042	12.81247	0.8179074	0	0.8134573	6164.162	5.942607	0	13.60614	0.8096171	10.25107	53.71346	1.685011	0	0.8336811	0	0	0	429.0936	4.336896	24.70281	0	7.800741	70.846	1.675782	1.672591	2.511759	4.275813	137.3146	1.657255	0	6.062625	3.384776	2.582461	12.77591	88.72983	98.08369	112.567	2.509121	4.246416	2.529756	35.0306	12.76586	1.68931	3.508494	15.30572	62.2321	20.44746	2.602269	0	7.657519	3.414259	1.677974	1.678436	11.96154	0	22.13757	3.366422	18.87996	58.89793	11.91212	9.368159	0	134.4724	30.68858	13.63217	0	0	0	1.699534	1.658852	12.02354	2.553665	7.638157	0	2.509263	1.714652	10.21681	3.362891	2.610155	19.58761	0	6.817071	0	0	0.8076937	8.504867	1.708262	3.369874	9.355643	0	74.19401	0	0	0.8251046	0	35.00333	12.78121	0	7.665194	1.663979	0.8080725	2.610961	5.250025	1.690803	0	6.947325	0	1.700879	0	0.8175379	35.02986	0	19.58824	6.788455	23.00683	5.92826	15.30662	19.68352	59.72874	11.13985	1.699604	41.77516	0.809654	0	2.59173	1.660281	1.706644	3.365086	5.112938	135.6381	4.33682	15.39668	7.703709	0	5.147526	0	176.5841	0	10.19195	26.48612	59.67758	6.044985	34.98907	2.528055	37.62126	33.24844	30.73778	17.86629	0.8209559	3.460452	5.921989	0.8385049	11.98827	14.54495	20.46097	4.323351	10.24158	14.4798	2.574083	15.34417	3.438481	0	1.712604	11.33085	0.8126857	10.23451	9.562874	3.440091	1.714412	3.40012	0	0	14.60889	10.19565	28.15697	3.508877	0	6.052859	156.0846	33.28445	49.18047	20.46232	3.380071	4.253825	4.255528	9.333509	5.929089	13.63411	1.719097	2.522846	0	551.9936	4.305871	8.541504	2.509845	0	84.48375	97.24872	0.8122074	0	3.380083	38.34568	15.39343	0	0	0.8297171	38.35958	2.509023	2.562076	5.181954	2.554545	0	44.38608	1.689721	1.663703	7.827315	2.544603	16.21235	5.974506	0	17.07742	1.716059	1.65925	526.4071	24.69569	19.00733	0.8205645	272.724	0.8379906	0.8087083	1.710124	4.228953	81.07447	0	10.21005	93.83794	11.89547	9.345928	7.717379	11.93639	1.657943	1.694148	2.509222	8.509291	654.4183	10.19296	1.668399	1.735608	7.700535	0	0	2.544974	0	20.43946	0	0	0.8077952	2.577274	4.255048	0	0	4.388489	0	3.415961	1.657045	0	0	16.25668	0	9.45698	0.8258071	0	11.2978	17.10856	13.18256	28.98848	4.257167	2.552883	3.495882	0.8211725	0.8240075	0	0	5.152785	6.773126	0	25.57909	3.404577	6.010945	5.067462	6.822667	0	51.1793	18.76676	229.4768	39.2188	29.97491	2.580052	22.99146	6.040163	5.078353	5.937594	3.397094	1.674938	0.8072565	40.05032	836.0847	10.23836	1.682756	23.85005	5.964696	0.8079172	0	31.5208	18.73844	0	0.8165049	75.1301	31.61114	0	2.508986	1.671603	34.07994	3.510065	29.90234	1.682704	3.386358	1.670157	0	0	11.05638	0	0.8064616	0	2.619354	2.513702	20.46405	0	0.8336586	10.29728	42.12292	9.526096	3.466122	0.8322763	71.62869	0	1.686283	5.067148	1.695942	0	8.521328	70.85837	0.8437786	23.02497	10.2703	1.696312	0.8072645	4.226507	8.577038	0.8194102	5.129074	9.379135	2.543465	11.15903	0	4.345639	3.399721	1.722003	6.804736	29.82089	0	0	63.94026	10.18955	19.57419	17.11063	0	17.08443	1.687573	4.339851	2.535097	117.8894	0.8306494	8.584833	6.067652	0	35.89823	34.08836	0	32.46738	0.8260887	8.526687	1.662705	11.23063	0	0.8182905	0	56.25854	0.8144002	0	60.95534	10.20231	31.63246	30.69821	31.51619	997.328	0.8383864	5.081714	0	75.9914	86.17144	0	0.8303738	216.6986	0	208.1543	20.45481	81.22452	4.217991	0	1.657546	11.15045	10.55334	43.47806	0.8063624	1.689756	5.098828	17.04403	0.8170818	31.60246	0.811306	0.8344704	0.8332789	0.8113162	3.434002	9.511796	6.944842	0.8191474	69.11153	0	5.26334	23.94725	139.9768	0.826685	2.524205	15.50177	5.978497	0.8136148	11.32202	10.20518	57.13906	47.76173	4.214215	11.09558	0	285.837	1.712495	0	4.222355	0	34.07528	0	2.532015	144.1955	8.502547	4.399	28.10557	7.649749	9.831508	0.8208777	0	9.587757	3.386248	191.9621	1.66614	0	48.64538	6.802652	0	173.1622	1.71516	0	11.96206	1.690452	43.56836	0	0.8325759	90.39814	0.8282937	4.309958	0	199.6481	7.880989	1.672389	0	2.509895	0.8263365	4.21843	1.678754	6.094128	0	0	332.7611	23.88986	0	5.072133	37.04679	164.6514	15.40953	0.8212426	89.56786	0	12.75691	0	57.9999	22.9956	2.560395	7.823554	7.83907	2.623047	7.73851	51.13973	110.1249	0	2.530547	41.03871	1.724616	0	52.99483	3.405973	22.18952	4.298216	1.706245	9.355816	0.8344801	1.664436	5.959423	7.637965	5.109548	5.941049	389.8558	12.83592	0	0.8080452	81.01821	0.8104315	2.583163	180.8974	0	1.657049	3.44946	0	644.9565	0	4.217123	16.21729	2.520424	2.577612	17.07602	34.10019	5.990093	17.04425	17.02294	193.6534	6.908356	0	0	8.484815	23.84285	0.8283091	12.84734	5.078349	10.22518	0	2.516731	15.35212	4.217657	5.925572	0.8064101	41.76368	8.510026	0.8202984	2.530291	10.20792	4.218808	0	5.116428	92.94965	7.815565	1.668919	68.30636	13.68973	6.847607	0	13.61766	0	0	2.585237	12.82263	0.8091431	0.8093196	0	20.74125	0.8064834	0	14.45341	0.8322493	3.50183	9.550106	1.691963	10.19469	20.51198	0.8200136	0	1.699493	15.38739	69.09055	134.9582	0.8186264	1.660504	24.0699	20.47659	2.54632	0	4.233175	0	0	4.240918	0	0	1712.31	0	1.659837	6.793683	18.8519	380.4645	115.2896	1.673154	10.20153	13.69488	0	0	58.00882	0.8136089	2.602788	1.672223	1.730392	29.8077	2.582554	5.071319	17.09395	3.457517	2.537246	2.558887	0	0	1.674507	11.08674	2.619533	0	27.25581	0	17.01526	9.363507	2.596855	1.732277	5.104023	1.701225	5.092225	2.569867	35.80445	50.32721	37.52377	1.723096	8.664661	1.701551	371.1062	0	0.8124625	116.9542	110.9136	63.08958	22.21212	5.180552	7.637775	11.09392	2.523602	4.223523	1.722929	0	15.39327	29.84474	5.956607	250.8474	2.582311	23.85787	1.671152	8.522321	0	24.69588	0	5.953262	0	0	0	0.813851	43.59718	1.659786	15.38929	0.8065205	0	0	0	0	0	14.48269	6.822008	2.513284	2.594791	0	12.83193	1.710551	11.08488	0	32.49306	75.89244	0	15.45145	0	18.75018	0	3.392851	0	0.8163458	0.8195445	0.8266994	2.513123	0.818929	6.877065	2.578295	3.453917	8.503249	31.56775	70.8765	7.693624	9.374927	21.28554	13.65873	3.410695	0	0	1.686702	3.385255	17.24257	1.736345	2.608897	18.73631	21.3276	248.2647	0	0.8295429	1.658767	0	2.518781	10.29828	34.93598	4.216699	5.126074	12.06542	0	3.362068	5.073655	1.680753	0.8324741	0	305.476	0	0	5.122197	62.65333	2.515106	6.778571	0.8063677	2.577823	61.84465	1.670375	8.503213	0.8362782	0	0	2.576181	4.24366	1.663245	0.8063174	7.951746	0	8.490553	9.351941	0.8355601	6.788771	6.844101	0	2.619496	1.676268	4.301617	0.8250971	4.287294	0.8320425	51.14425	433.5166	2.534842	182.5539	0	0.8316285	17.89925	2.594886	0	11.07101	0	2.515365	2.554499	0	2.548378	91.2417	23.89035	55.47968	0.8400203	6.830303	0.8113514	17.04082	17.01054	0	19.5836	69.92509	0	31.66896	17.04499	3.390013	43.46229	5.068652	20.57214	12.83014	22.15727	102.4343	838.6619	1.656943	52.00195	0.8089734	2.558925	1.693361	0.8215462	3.411883	2.620918	0	0.8131632	13.69115	95.58167	22.14963	0.8169752	23.4331	45.81588	38.3402	62.37499	0.8254108	67.49139	2.536019	3.433948	48.7244	63.36575	1.703419	0	0.8081561	2.520128	3.409026	21.30889	0	0	3.372922	2.541495	63.1227	1.666862	0	2.607648	0	3.369553	2.601873	12.76385	17.96498	3.466178	24.78517	0	5.948624	0	0	0	45.19227	1.697399	2.508911	0.8321044	17.02358	68.20582	0	368.546	0.8247377	0	0	2.614193	0	39.22322	2.628761	9.35359	0.806889	5.93232	0.8418028	24.73152	2.569846	0.8320686	1.657789	457.3304	0	3.37869	0	1.665585	30.99347	0	11.05319	0.8259531	0	178.4911	0.8162144	5.999746	4.263233	1.66287	31.64705	2.538334	68.24854	9.468436	5.931146	1.656912	4.225137	5.079717	2.543975	3.376113	18.73014	5.935981	13.63104	1.693285	23.09731	121.9939	11.96721	0	6.835108	2.546813	5.134577	6.137786	8.65216	28.14352	2.591867	0	0	3.388156	2.600159	1.657859	14.49901	52.87696	26.46043	0	5.952205	0	70.86569	5.160972	8.600535	37.63987	20.42864	0.8138238	16.16503	0	4.288261	0	17.02074	6.814272	3.369841	0.831505	2.610148	1.664004	0.8168313	1.686715	64.8067	4.343714	5.114013	204.746	7.656628	2.53354	0	0	21.28318	0	0	10.26239	18.75479	0.8114781	0.8096617	0.8217952	7.064207	2.552259	0.811762	2.634168	1.657675	3.431707	408.6298	231.2109	1.683584	5.9585	3.384454	5.12823	0.8128162	1.664597	1.708426	4.226645	173.1672	7.68496	6.260479	17.88858	12.84311	3.493744	1.688463	1.659951	0.8164283	0.8317688	1.667574	0	1.656912	4.217645	0.8386641	0.8298936	0.8328565	0	51.02031	1.713913	0	15.36943	6.798625	0	12.01191	10.20371	2.548015	40.06378	2533.916	11.03973	2.51593	0	11.90523	18.82631	1.659485	5.936923	30.011	48.6012	0.823764	6.866165	0.8070701	23.03065	21.28911	0	0.8158385	0	1.702557	0	6.835424	27.41376	0.8310866	0	4.262309	30.66578	3.375063	8.569746	4.225855	48.77448	0	0	2.508916	10.19213	1.689425	21.33259	0	23.83889	86.15168	22.14796	10.32919	0	18.78192	6.791125	11.04206	1.658188	0.8232604	36.7057	0.8125215	137.3426	2.550735	8.519233	37.53566	39.20493	0	2.544591	1.661333	74.2139	11.06045	22.98686	72.53361	1.670639	0	2.509044	0.8077975	11.96147	121.9979	14.45815	0	195.4053	3.362225	0.8358473	0.8067426	0	49.43704	2.567535	0.8240217	0	9.599905	1.713007	559.9436	0	0.8064671	0	2.515838	3.437772	4.246296	11.19485	5.944782	0.8472423	2.593782	0.8369647	21.33893	98.18817	0.8063133	0	92.95388	4.214228	22.20165	45.28815	2.553056	13.81024	62.89202	0.8089934	39.2557	0.8225746	0	5.088668	0	2.563193	0.8097436	103.2364	0	0	20.46552	0	1.667887	0	2.515954	0	15.3472	0.819498	3.382165	21.38597	0.8380645	0	15.37319	46.91774	3.434401	2.524875	685.9249	0.8611962	37.52773	5.076286	16.3214	0	35.78606	0.8110144	3.384004	0.8319233	16.16779	26.41444	0.8122509	3.404879	0.8240486	12.74668	0.8099299	0.8069491	5.155983	0	25.61953	0.813787	8.479347	0.818172	11.182	6.064375	10.21696	0.8381793	0	20.50209	65.67035	6.084714	4.279748	0	18.08171	0	0.8216661	4.264254	11.91797	2.599452	5.094271	26.39696	5.10762	0.8303414	0.806504	2.560721	10.24949	0.8282635	2.52446	421.4663	0.8412035	19.92134	0.8072511	3.381194	40.29918	8.638346	8.597765	3.395888	2.509024	3.446151	1.659878	34.9341	11.92664	0	0.8286272	55.48134	10.20706	0.808444	6.858448	0	0	8.515205	0	20.46436	2.540512	13.6684	31.58021	0.8213512	0	21.25905	10.19289	2.533316	78.8051	1.677755	133.0436	3.380088	165.757	4.242081	18.11013	69.10832	371.1228	3.40833	16.1868	32.47218	0	4.293561	12.74534	12.784	4.258618	0.8180209	0	0	1.676748	0	6.048056	2.570105	3.381651	0	1.668915	15.34133	38.38241	150.1506	12.03026	4.226693	9.403898	47.87203	1.669024	4.272944	2.583929	24.68989	9.336395	1.679188	0	0	0	306.0939	2.530346	0	0	2.541033	4.223953	883.0355	25.02434	96.35584	2.537382	0	1229.097	0	26.45077	0.8205147	5.093094	10.24997	0.8074791	1.707685	69.11846	0	84.41404	35.79468	66.52995	0.8325927	2.528629	0	0	2.514917	0.817601	3.369847	10.25048	5.085736	6.823673	14.48536	3.371903	2.536274	1.662509	42.62895	1.666029	5.125116	0	0	23.02518	3.381937	0	2.532607	6.848725	53.75263	0.829916	30.66207	12.8369	31.51824	0.8162598	2.516499	2.518489	0.8376093	12.00226	1.65833	1.698049	1.698479	1.700623	14.4606	0	11.11472	4.216806	2.600802	5.997947	0	8.600503	18.75014	1.669931	2.535527	0.8303786	12.77359	11.94847	3.388382	6.781803	11.95688	8.510119	5.928946	0	380.5918	0	3.378887	0	5.143982	0.8112626	0	0	0.8313911	0.8340709	0.8158451	11.08979	0	46.88125	3.433248	14.45594	3.448953	2.546711	0	38.38445	1.65691	16.21936	2.518169	5.950627	4.251156	0	32.39242	48.59222	1.681075	20.43954	0	8.573091	3.370022	0	0.827621	2.510784	3.459004	13.59886	0	6.859559	2.510938	3.400001	0	0	40.07797	48.62945	5.95991	0	4.231599	3.394851	51.17157	26.419	4.228434	6.898832	0	0	0	0	5385.242	13.70202	8.518013	1.674643	0	0	57.10977	1.691512	0	1.693154	50.31054	3.390943	0	1.706256	33.5375	95.5918	0.8329958	2.533169	30.69568	13.77051	9.386727	29.88074	4.317665	5.949718	0.8238559	3.417933	0	35.85258	5.972292	6.872829	0.8100671	4.227918	13.6734	4.28217	9.382829	1.679662	31.11411	0.818432	0	0.8447424	0	8.515572	22.9996	36.75884	4.215297	0	0.8178561	3.364348	8.495066	6.78984	4.233204	0.818221	0	0	2.556648	0	0.8311424	5.079096	11.9346	0	0	2.536885	41.18638	3.365172	877.1021	0	6.836024	0.8187557	4.307756	72.50153	0.832065	5.975289	16.25259	2.546634	0	0	0.8213431	0	5.199329	11.98297	0.8203536	0	3.52621	0	1.692877	0	4.232664	0	0	1060.944	6.801557	11.91208	101.6552	0	3.401914	23.88322	24.70815	34.1411	5.176397	0	65.74494	0.8116548	10.24506	1.66433	8.560482	0	4.241149	0.8400232	3.460439	0	11.06587	2.511268	1324.078	0	4.230575	0	0	0	1.679622	17.87188	71.63961	0	5.090653	0.8219753	1.675761	1.680961	0	28.23548	5.941835	0	2.53785	8.631033	6.831586	0	12.75006	480.3612	2.527006	12.19303	6.855709	0	68.23592	0	0	94.67768	0	42.62756	2.59693	9.428581	51.24836	0	1.661646	1.681379	1.676032	3.414496	0	6.840997	0	0	2.543962	3.390367	0	0	8.59705	0.8344584	0.834865	26.43094	0.8206546	5.16328	12.77345	1.704212	2.592804	3.469677	6.822356	29.85722	53.75908	114.4261	0	4.2206	8.481658	12.79122	7.640188	1.685264	5.98884	5.086801	0.8363497	63.09483	45.21941	29.05222	1.67373	5.162436	1.673916	0.8198229	9.549412	1.657931	0	5.2534	566.5041	6.779011	7.739336	9.429933	0.8297334	17.14838	35.79861	0	3.391786	2.532105	72.59274	4.258202	0.8361159	46.03379	3.408561	242.2741	1.659149	0.8435358	9.84681	0	0	0	18.74586	4.230212	0	0	1.658467	8.69606	0.8342233	2.57003	0	15.30423	10.24365	0	1.660057	5.120349	7.73007	11.89588	3.361659	0	2.553893	0.8140935	5.953722	64.16493	5.935365	5.13224	28.1095	795.1305	11.28858	0	67.38135	19.61228	0.8529578	2.532583	10.22313	33.26162	3.366657	11.1144	1.660683	0	0	0	0.8107212	5.069625	1.671916	1.720536	15.31075	16.18368	0.8079992	7.644407	0	6.853558	0	0	2.517457	6.819117	0	45.16571	1.696395	29.82105	15.3323	8.529581	5.08442	0.840513	17.90724	3.36401	2.604613	0	0	0	0.8264229	0	0	0.8063139	0.8135998	522.9764	0	0.8361651	3.483983	290.9566	0	20.47164	4.223833	1.720741	11.94038	14.58533	14.45152	11.9387	7.649634	2.513749	0	0	1.684103	1.732399	3.419775	0.8065792	0	0	6.92731	5.306599	0.8063148	4.283074	0	0	4.214187	0	30.68302	0.8224716	2.562183	3.373752	9.446241	9.406389	8.594024	0	5.162903	0.8063438	80.16405	6.836955	1.657348	0.8063337	0	0	1.67528	51.14557	4.231651	0.8169568	24.96593	22.9893	0	212.6581	1.662607	167.2227	0	58.89304	2.544792	9.414763	3.408413	0	6.78457	15.31551	6.785918	0	23.8981	0	20.81484	3.366046	5.973931	57.97775	1.68521	0.8132507	103.2029	0	0	52.87164	766.1297	0	4.229149	3.397931	350.6679	84.49303	12.9141	30.07867	12.15198	0.8345336	146.7222	4.288074	24.70545	0	0	23.00352	5.134401	1.710063	0	5.937765	12.84851	0	14.46561	81.88096	37.52471	13.61538	3.408341	8407.998	7.630038	0	6.89601	9.589387	0.8099295	0	40.96318	4.274918	86.98633	5.94661	0	0	65.64088	8.481475	23.89482	22.16954	5.960477	124.5613	0.8128881	0.8209063	22.13827	95.53605	2.516795	3.380935	69.09752	86.4526	0	7.150244	0.8069297	3.458942	89.56804	5.110379	0	0	4.247306	5.962164	3.388339	23.00181	17.88271	0.808362	49.53629	14.50558	0	4.21449	0	0	1.685405	2.510438	8.481073	0	5.124775	40.11694	0	7.648718	17.01961	17.01095	8.49245	3.499511	0	0	14.4964	150.9621	0.8349908	2.567111	5.287613	49.56911	0	0	6.016888	0.8166549	0.8302278	3.372692	54.56569	0	13.60105	1043.426	0.8209628	0.8232374	53.72801	0	0	0	3.374438	49.50947	4.229919	17.90583	11.07536	2.612414	4.220326	3.377982	86.19374	0	1.701722	1.669849	3.398475	28.1599	3.468317	0	3.381652	1.715833	0.8334781	0.821307	2.587207	1.658252	4.224947	7.644312	0	68.22234	0	6.844295	6.039796	3.460661	0.8063458	1.707357	4.259231	2.542589	227.8388	11.90035	16.16381	1.720919	8.680776	3.413846	46.01852	38.74765	4.261178	4.304145	53.75907	21.31837	5.921456	10.35841	26.45458	18.7281	119.3911	0.8142261	934.212	6.097917	0.8081125	4.264513	17.87263	19.60893	0	0.8334472	0	0	0	0	0.8418852	2.564362	784.4837	1.711325	0.810866	8.500295	0	74.25184	10.24979	17.02109	0.8369819	0	109.2123	47.73471	8.483929	0.8136552	0	11.89212	13.66543	0.8302797	4.288872	0.8444991	0.8226571	7.68619	0	0	0	2.509568	2.526327	9.38529	50.45701	35.7907	0	0	0.8319538	6.799683	1.657492	13.61102	0	0.8138556	1.713351	2.598875	1.675205	21.31272	3.381089	95.67587	0	36.63738	41.81492	0.8199817	20.56191	2.517471	3.473348	7.653555	3.423592	6.777411	0	908.6746	30.02123	10.25859	3.403192	0	5.196227	0	0	76.8015	11.47776	0.8112601	3.474991	0	18.73948	123.692	1.684693	19.04503	33.23006	96.38942	1.724989	0	18.72879	48.6704	42.70431	0	13.78893	4.298702	26.43512	0	5.939711	5.939116	6.974131	1.658797	0	0	0	0.8206908	5.25336	0.806355	3.365405	2.517912	0.8090701	5.26645	0	14.51088	32.41745	11.12742	0	3.41282	2.565339	25.62239	0	0	21.43994	1.719293	0	2.523909	12.81181	3.463134	11.07646	7.626931	5.925062	9.365151	2.525835	0	0	0	7.677272	0	0.8069963	1.69812	0.8302765	0.8213508	2.510609	0.8277417	0	3.443655	2.574334	69.07936	0	2.568983	3.361431	211.651	44.35734	0	147.6296	0.8372417	1.686271	9.62906	0	3.383879	738.8778	3.426267	2.523605	0	5.105245	3.365069	0.8104255	0	0	1.677527	24.70411	48.61649	8.720906	0	0.8088746	42.61091	0	0.8183525	0	1.670554	5.936319	0.8231589	0	3.384085	6.1271	6.817745	15.36643	0	0	0	134.0107	23.98636	1.712947	12.82128	2.543375	98.09139	0.8232535	11.07102	2.535544	49.46011	5.932932	2.524342	0	23.92424	13.62516	0	0	22.15276	309.7317	121.166	0	284.195	0.8214656	60.95264	185.9627	615.9839	7.634909	0	35.80152	3.419686	6.794821	0	49.55463	0	5.095869	0	3.370438	8.540261	43.47824	2.579099	1.690532	9.495675	0	11.20336	2.553242	7.679167	0	226.053	4.324113	0	18.72919	3.535023	10.3979	3.430772	1.721024	1.659113	1.66728	0	22.98861	64.92187	15.44376	0	0	13.62538	5.11828	0	0	8.600249	1.693061	0.8339913	4.219963	19.70402	8.509645	0.8104608	7.654131	29.93383	4.256816	1.710378	11.07893	0.8272811	309.6822	5.928751	1.728771	0	2.526318	2.603492	2.519626	10.31079	123.6818	0.8105464	5.115089	2.511278	8.488846	1336.888	5.090368	7.66012	0	10.31544	10.25736	0	0.8354134	4.215191	57.15697	2.582407	0	8.544155	5.976498	8.749921	2.519519	0	5.142436	10.1913	0	46.12433	2.527905	6.823469	50.40129	2.589442	7.636038	0	0.8326975	2.519918	0.8065682	5.961701	10.20998	129.6559	11.94265	2.512817	0.8418274	0	4.246353	0	5.15488	0	0	16.34564	3.388315	0	4.228555	13.66742	16.23774	0.8288507	72.64755	3.423356	0	7.633049	11.99153	0.8101012	17.0288	13.93193	1.66486	3.361442	5.923491	27.32336	0	74.35133	6.018947	0.8064243	5.088182	0	22.25286	0	13.79173	2.522633	5.084495	23.0342	129.4732	3.364048	20.75667	11.90577	86.16516	0	5.222259	6.861345	12.81591	20.50987	0.8189312	0.8295172	13.64079	23.89411	9.36209	5.105596	17.87291	5.977774	5.174908	0	0.8067496	0.8235043	23.00566	261.8871	0	3.413513	8.495862	0	34.09795	260.9872	5.068933	4.423047	403.5214	158.7799	58.01238	1.678182	1.661996	3.445437	139.175	23.89548	76.79646	0.8112008	0	0	9.514829	1.671721	1.663256	28.11395	1.679727	2.621247	4.370782	268.7729	0	1.67107	5.962904	272.1529	6.974451	14.532	5.954612	0	0.8088537	0.8179271	50.31792	1.719927	11.07629	0	2010.941	4.239741	23.11222	5.073518	0	10.49229	2.508979	61.37988	3.38356	0.825725	11.05788	0	63.96987	9.369395	4.301642	168.0773	3.382486	238.013	65.71625	20.50136	0	12.82679	34.9325	3.40499	9.35369	28.10914	0	0.8064197	82.73912	3.389235	19.62066	67.58426	1.681426	2.539853	1.663618	38.39241	0	80.18634	3.405214	3.362675	4.308834	44.3228	1.717197	17.05971	3.374922	9.440241	27.44379	0.8379615	19.59774	11.07413	5.143742	37.50043	13.9159	11.03872	40.07144	17.09981	0	4.25955	4.309167	5.947272	4.266859	36.78825	0	40.95666	0	3.371178	11.06329	5.079678	38.39504	7.698324	0	0.8346954	147.2404	2.615711	10.24471	1.662827	4.270528	0	17.98368	1.668946	12.76241	4.260533	1.710341	0	0.8317931	8.620756	37.48624	0.8291937	43.48382	17.86428	4.216277	7.682781	16.15822	6.784258	11.07567	12.79393	2976.686	0	2.516667	15.33599	0.834902	0	82.71425	0	40.90045	3.440671	2.541462	0.8255266	0	0.8230797	2.529715	1.688768	0	8.553777	6.090896	0	0	0.8149562	0.8065395	5.106467	0	59.67211	5.090309	0	5.067377	12.8175	1.657481	0.8128507	0	9.37958	0	3.401697	1.726626	0	11.96551	4.218397	0	3.378043	0	12.79935	6.832771	10.31933	5.969511	0	13.60586	4.264201	0	3.441122	0.8202871	13.63159	0.8225199	46.94986	4.218579	5.969742	7.668459	9.354603	11.9794	7.860006	5.921029	0	3.427988	17.93476	0	0.8133568	1.667132	11.11983	30.82214	13.66237	2.571924	66.58461	4.302179	4.229285	17.90514	64.805	6.912262	2.622382	4.223335	4.335875	3.379973	0	110.0293	0	0	5.988197	5.966664	20.44597	2.509115	19.57187	8.528252	34.13566	9.415543	99.85812	16.17541	127.0932	5.118888	3.467485	30.68047	16.44161	0	0.8129673	0	21.50167	0.8158157	2.572786	11.89989	7.052679	1.679691	58.91705	2.51502	79.17458	1.657423	0.840129	0	2.525606	0	0.8237441	31.53702	9.786018	0	41.80497	0	0.8161301	0	5.967272	2.534663	3.47782	0.822929	15.56047	0.8135295	1.699889	101.4779	0	83.63902	4.433104	5.959524	0.8210701	20.3838	9.431969	0	4.24055	0	1.695771	0.8356162	0	6.849885	160.3588	6.047851	9.47886	1.699274	0	18.74791	0	0	5.095071	17.88196	2.611211	44.33722	0.807951	2.525693	14.59775	11.20594	5.930886	14.53766	5.924358	0.8223603	0.8191931	0	7.636911	13.33506	3.399437	3.368822	12.45896	0.8231739	2.549184	17.15157	18.88676	17.06367	9.380733	5.134169	16.31665	4.357393	3.473527	4.251696	5.07626	96.56739	0.8171688	7.62658	20.43255	0.8090575	21.2771	15.36482	217.537	42.60813	0.8204347	0	0.8248952	1.658903	2.521753	28.898	1.658762	5.94768	7.673983	3.43108	3.388882	9.403053	29.96285	12.76626	38.38412	0	0.8130181	0.8170652	1.659244	0	21.42593	2.622998	10.22695	7.643615	6.004604	0	3.496394	6.001628	0	19.63895	52.15659	2.547849	6.776273	1.710895	2.514236	3.387932	0	39.25247	35.79643	2.520592	1.675204	2.517659	0	17.04522	6.029992	4.283589	2.516714	4.292974	4.249711	5.214915	5.109934	27.37441	0	9.344225	0	12.76808	42.91072	0.8088713	6.012241	6.796093	1.685363	5.073802	3.36165	0.8273694	0	4.214821	1.659255	40.13072	4.217915	2.572075	17.9222	1.714587	10.18967	0	13.66661	0	17.0727	7.639938	50.30709	5.093173	4.266508	12.14164	5.067726	6.810778	68.26741	15.32633	18.75565	65.68811	0.8143074	1.680787	0	1.658285	81.07096	3.368607	72.6106	27.3668	0	3.381067	1.671723	5.222302	5.070094	5.087138	0.8178982	7.641908	145.0988	0	1.673829	0.8230521	11.11299	20.44424	2.566452	0	0	6.004654	73.36222	0	16.21977	2.592707	1.660083	2.573257	0	22.137	3.501983	115.9887	25.72473	7.752171	5.9206	0.8068258	29.3236	61.43213	17.03257	22.31207	2.544225	1.711074	0	8.505515	5.242872	88.74614	10.54625	5.230584	8.749866	6.847649	5.119321	11.05213	4.272239	0.8117087	0	0	2.546882	0	0.8137565	1.67388	12.07809	2.515575	5.140317	5.087767	4.345343	0	5.950014	15.33198	0	69.94069	0	0	8.597272	4.22209	5.096266	30.38171	0.8359806	0.8267497	15.42172	0	7.626018	1.713845	23.13814	7.988376	0	49.48779	17.02675	0	0	0	6.795131	3.406217	41.05009	11.91278	3.407466	1.657249	0.8222669	0	4.328771	7.856189	3.375353	45.17571	33.35888	2.554194	3.417719	0.8143333	9.337072	12.76447	0.8075718	36.64181	8.536355	7.854002	6.906169	3.364699	2.5884	383.0673	1.687041	1.725135	121.9545	2.52261	0.8205074	1.66745	0	7.626238	9.008645	0	6.917037	1.670531	6.778533	0	23.02714	0.8182103	279.8492	9.385286	5.06988	2.592096	101.104	1.687987	1.690396	9.423382	6.791894	0	0.8326697	0	51.21845	3.467154	0	2.516226	4.270915	4.298813	7.058969	6.80041	1.65728	4.224871	7.758197	3.375376	1.698892	11.14048	0	3.383096	163.0011	22.98482	127.9566	0	9.377292	0	2.532477	330.2689	31.51506	8.487713	6.940472	65.65372	0	4.250681	32.42662	0.8242417	0	16.16698	0.8416488	0	0.8204561	27.24869	46.91153	5.116249	0	0	5.9914	3.371273	0	28.15326	35.0022	24.2622	4.236472	1.672924	0	10.23484	40.04642	5.998028	0	2.550156	22.1418	1.674122	2.526975	74.21801	0	11.90115	8.671204	1.679435	9.374444	4.21425	23.0681	88.77685	3.462776	13.14005	0	6.774834	1.679998	6.89504	3.418883	14.52798	60.58662	2.563997	5.080153	25.69886	16.18484	1.657408	0.8311877	0	5.942259	7.683474	0	47.01355	2.563341	16.1587	11.06179	5.067152	15.41192	1.699131	0	26.44802	21.34856	10.2444	0	0.8501197	9.379365	12.94306	1.704532	5.956172	0	0	32.38512	0.8300285	102.4774	127.9924	12.75295	1.675565	10.21283	0.8065918	5.925577	12.79586	8.510103	1.694228	5.925663	72.48037	25.79876	5.924118	19.62294	2.512086	1.68524	0.8063151	2.593043	0.8365347	0.8298614	8.480928	18.76444	16.16939	10.2463	37.51079	0.8173178	11.95687	51.1326	7.626116	0	3.375592	0.8305348	0	13.70324	0.8110615	255.051	0.8329162	0	81.04628	0	1.724957	0.8212214	5.071824	4.218541	5.099819	0	1.670592	4.214529	6.788218	57.98548	5.974405	22.99803	2.610133	50.29897	0.8288813	3.453978	1.674284	0.8460507	84.43867	0.8184803	95.20313	9.335427	33.22317	5.094289	9.362185	0.8318787	4.316239	0	9.415869	78.45948	4.355787	8.615618	5.97468	1.706064	3.434707	3.522853	0	11.9056	5.966187	35.14008	0	6.773166	10.1957	0	1.679822	0.8092403	46.174	3.461313	201.3136	2.576887	0.8160835	0	8.00061	61.37729	5.251777	73.34996	17.07943	0.8220755	6.031188	18.84531	3.387807	1.656915	27.27539	3.373181	9.399251	2.535553	7.917949	22.1293	0	0	41.78269	5.074539	42.63929	4.323216	0	0.8180346	4.404899	0	22.16299	13.71082	0.8195944	24.77162	3.47467	0.8268707	2.533455	1.705577	0	0	5.973378	0	0	0	0	11.89631	2.578652	1043.596	1.656978	1.712593	11.05179	14.81004	128.1822	93.89086	2.595799	1.717982	4.264733	0	4.232787	2.605039	36.63399	6.77882	1.685417	0	159.4941	0	6.243991	11.33219	0.8191984	0.8274639	0	0	1.668512	0	0.8343884	0	3.388314	6.787297	17.86552	0	168.8979	3.397002	1.695406	418.8614	1.705668	14.52731	5.13725	5.935982	12.75057	8.61863	5.946134	0	21.38259	0	5.076779	4.311451	6.145101	9.343941	4.286267	10.19294	0	69.08267	0.83869	0.8144391	404.4379	0	0.8188256	1.65692	19.64349	3.361435	0	39.21599	48.92706	0	10.2906	0.8107109	2.604248	2.603031	34.19515	0	0	7.639629	0	27.26576	28.11549	2.510433	1.730905	0.8064822	1.670033	55.45913	0.8277892	4.269201	1.682948	0.8365848	0.8303662	32.44085	0	0	6.788311	2.521511	13.60905	4.276344	0	0	5.138597	206.4498	6.841779	0	9.657354	0	2.625513	0	1.664187	0	6.79226	0.811309	3.429569	1.714163	0.8302475	10.20478	0.8421518	9.447364	1.697796	5.105686	12.78177	0	69.10258	0	0	19.58599	2.53537	9.351304	2.558623	0.8065535	5.098762	3.420624	31.57926	19.63067	6.795923	0	16.19748	11.16818	1.675263	0	34.109	17.93864	3.437688	6.874513	0	0	0	11.94958	2.618653	22.13426	6.821319	0	2.557884	0	8.494321	6.892162	2.526621	0.8089549	0.8069721	37.51094	44.3371	72.50993	0.8245717	4.393715	4.325063	3.366561	24.85612	6.936498	159.4945	51.17633	0	8.482175	4.245879	82.71128	1.661092	0.8374518	2.522697	22.18561	36.67049	3.399067	95.51344	41.99125	0	6.083151	32.42011	5.948708	105.787	248.2661	0.8063189	11.92898	12.76366	0	13.65489	0.8457369	0	0	0	16.17009	45.16931	0	312.3584	0.8146445	0	50.34974	22.99889	0	3.447318	0.8069406	6.097463	0.8385108	12.81766	12.92468	6.81695	31.51727	0	17.87641	99.10642	4.287439	6.16807	720.101	17.01691	1.693312	2.521055	4.260174	23.83564	0.8361491	3.384509	0	33.22401	0.8163115	0	3.378791	0	0	67.40312	5.182354	1.658038	0	127.1144	5.148944	0	0	0.8306851	1.713838	25.54724	7.738404	0	1.718854	0	7.867135	4.241691	136.4596	4.227648	5.92034	42.61435	270.4612	0	57.59277	1.697293	0.8200508	5.969454	5.073462	0	1.65858	19.93534	5.067572	4.214302	6.772979	12.74967	3.395854	5.077547	2.616076	5.091537	36.63356	7.628333	70.8021	0	0	17.08353	5.123643	1.722886	26.4199	0.8335148	0.8087184	9.494689	0	18.739	0	192.0664	1.724451	0.8096646	64.81907	18.72059	3.419809	1.706021	43.50977	7.989034	2.578356	0.8260346	6.847175	66.51868	0	7.920046	11.20544	7.648652	2.572723	1.673449	0	0	0	0.8176479	0.8340388	0.8141719	7.635694	12.77116	0	25.54953	5.118019	10.33618	92.99105	1.730542	0	3.413825	4.270017	0.8346872	0	0	12.7466	7.644443	2969.937	121.1332	20.49509	149.2776	197.0419	0	0	0.8064925	6.888586	1.695568	357.4519	10.21774	0.8076396	2.541481	1.661065	0.8112853	0.8077578	6.805075	7.63914	0	6.805937	7.700357	3.367597	16.45095	0	1.684737	0.8072139	0	0.8207941	5.067179	0.8169748	55.44266	11.91143	1.656915	12.9059	0	0.806854	0	2.591108	7.732017	140.7535	23.00998	0	1.664522	0	0.8165602	371.1383	13.70181	0	0.8362769	2.549672	0	4.34997	0	0	15.53391	12.05554	2.592961	33.25905	0.8294605	0.8338282	4.348516	0	0	41.76711	14.47321	0	21.28755	3.377583	1.691792	0	0.8398402	9.385008	52.01414	1.657289	12.89813	1.695945	0	0	0	4.265298	12.02527	4.243814	28.95887	4.228621	8.498467	3.400695	0.8065332	2.539413	1.702822	1.657231	11.98557	104.6754	85.7049	0	4.36794	2769.366	0	0	0	0	25.64579	53.70918	292.6524	0	1.657512	0.8317957	30.7473	0	5.953803	33.27855	0	1.657086	0	0	59.73558	0	0	0	0	2.523126	0	0	0	0.8272838	0	0	0	110.968	0	24.71393	1.734153	0.8155356	110.0164	0	11.93613	13.61939	7.669705	0.8326425	28.13598	85.64082	0	0.8390663	2.579186	1.676287	12.74524	5.084234	0.8371163	0	47.93307	36.6379	3.411296	2.525135	25.54208	0.8393215	24.68924	0.8231415	4.362373	0	1.678189	0	2.517261	0.8384347	2.569572	0.8163747	44.31678	1.70973	0	46.91595	1.675327	1.670607	0	6.19293	28.96663	2.541114	4.275749	0.8375693	1.657062	9.392555	3.408882	71.63891	2.509257	0.8141276	20.82851	27.28128	0.8174534	12.03437	0	2.55823	0.8070997	30.70541	9.436187	1.675194	0.8174108	6.955553	11.1497	25.5581	37.5496	24.69004	26.40864	11.13083	449.7353	0	0.8329098	4.261673	25.55559	2.601208	0.8092831	10.22751	1.701249	12.76442	15.30919	3.390045	32.39018	0.8361649	0	1.68093	8.502753	7.006615	0	61.42764	4.252244	0.8149771	1.716506	41.88267	6.87311	18.75813	0	0.8269783	803.6426	0.843884	0	3.363002	0.8142295	1.698686	0	1.705953	0.8294589	0	1.726099	4.275279	0	100.6625	0.8205643	23.11621	15.41222	4.24518	2.529765	290.0668	0.8091955	1.704289	113.4321	28.13802	5.138084	0.8135673	2.558444	2.519085	1.705108	157.1995	0	0	56.27173	0.8324602	1.688971	8.636025	11.89165	0.8212792	44.34518	0	0.8064563	0.807172	36.66242	37.54129	12.80743	1.71454	5.962035	1.68894	30.73098	37.55646	11.14483	0.8123595	1.664122	2.509303	1.669562	4.235508	14.51867	46.17298	15.57529	80.40206	62.24823	7.633558	65.80859	0	20.57087	2360.855	1.679372	98.12354	2.529905	3.379197	10.38696	3.363573	1.674048	133.0551	102.3974	5.246734	5.069903	55.51656	0.8118155	0	9.362076	19.58919	4.224619	0	0	0.8261316	3.396706	12.35805	5.931448	2.544431	1.683868	1.660189	0	1.663186	17.90439	0	3.403525	2.526729	2.536737	9.43702	2.566805	30.73819	4.253178	215.8047	0	63.10561	3.427094	33.25733	98.10596	5.094657	0	3.489393	28.21621	10.61552	0	3.504689	12.74875	1.696111	14.49176	11.90062	8.50076	0.8073147	0	0.8152431	0	8.554594	160.3648	29.86611	0	1.682712	0.8135776	0	0.8292982	0	9.337216	5.198949	0	45.23695	0	6.19719	0.8169266	14.50357	38.42031	0	3.3769	1.707367	34.12342	4.245006	5.98572	0.8408272	2.559455	52.05001	0	150.1231	1.679888	0	1.658599	44.39413	6.876842	9.37138	395.8335	1.679478	1.660347	1.659549	0.8137871	20.57378	82.78119	1.662514	0	8.519612	3.361423	1.697415	0.8065725	0.8193982	0	13.80471	0	52.865	20.45	1.739812	1.703681	3.396197	40.12113	2.527729	1.669725	3.371691	1.664445	4.216036	0	28.1483	2.534022	0.8212978	43.48932	1.716812	22.988	0.8276508	32.32015	11.06909	0.8124855	6.779496	27.26629	7.857398	1.713764	0	180.8452	237.7554	6.774011	0.8281909	2.614797	0.8213399	58.12804	27.28431	0	73.36602	0	6.008927	0.8073606	9.337642	0	0	0.8348013	5.114095	2.546997	0	0	0	27.24955	3.476872	3.417214	0.8377881	58.04043	1.66975	1.658709	13.65056	10.28929	6.798997	3.384736	0.8253877	194.9263	0.8396709	0	27.24839	0.8443279	0	0	1.682358	12.0189	1.693571	2.581731	7.863797	5.089965	16.47701	1.672162	0	0	81.87667	7.652571	40.11694	0	3.361435	0	0	1.66312	12.74908	4.234293	5.132295	0	21.33009	1.6668	9.374702	1.688125	1.66463	0	15.31739	4.267228	0	16.1718	1.70936	0.8142292	0.832845	7.645354	6.151534	3.362927	1.674159	3.369692	26.39743	5.194004	2.543219	150.9964	0.8063473	0.8466416	14.50095	241.4207	0	6.851696	2.544416	11.07906	2.50892	25.67487	4.216984	5.185181	0.8077517	2.603624	869.4386	0	20.57245	40.95183	173.2236	0	0.8118831	0.8174246	0	6.863338	0	3.381334	1.683323	12.83423	0	103.181	2.513404	2.551796	11.04744	0.8093386	109.2182	17.88351	0.8095315	3.461021	21.35172	2.546156	3.451877	99.81034	82.00992	0	13.62923	433.441	13.8718	0.8179089	0.8106978	0.8075961	4.21737	0	27.30915	10.31531	19.81742	0.8353582	0	2.608389	0.8367005	0.8268554	0	57.13473	0	7.758427	69.97662	41.78193	4.254531	17.06092	24.82663	5.933357	216.7797	5.085493	0	3.420251	0.8084879	5.151937	11.13431	0	28.11667	0	0	0	52.02338	0.8403907	5.075969	2.636372	4.226924	0	75.03182	1.707073	0	0	33.25397	3.364353	6.794746	0.8288895	19.63564	38.41015	1.675762	0	6.804358	4.304164	2.57369	25.59126	11.04102	0	0.8095913	5.969005	11.98145	0	10.19518	9.429514	3.417785	7.705441	3.469983	26.57202	2.520726	6.834734	0.8105086	181.0137	20.43554	22.24741	14.45281	6.829007	1.677739	3.389588	0	12.74471	6.098182	2.585519	0	10.23472	15.39765	0	26.42784	0.8250999	8.502807	0	14.48756	0.8249942	137.4351	0.8263121	3.413677	22.52157	16.19816	0	0.8180295	217.5443	0	0.8259739	8.675005	51.99534	0.8324044	124.5321	54.60104	2.585948	26.48483	1.674389	0.8381969	17.87688	0.8391826	0	11.08448	40.0922	0	604.0726	2.523474	15.30601	0.8229197	6.792445	0	87.00928	0	22.17602	23.92476	1.65946	36.63304	0.8108476	0	8.494041	1.681768	25.61684	0	12.01976	8.485362	0	0	34.99451	11.96275	6.022203	5.102359	23.86452	6.781409	7.640092	1.672343	3.510875	15.31728	0.8138159	3.437849	6.087807	73.33999	104.8958	3.449447	47.82091	6.797025	0	6.95133	9.339525	13.79712	7.828703	11.25476	0	8.530949	0	168.0504	0	3.436096	23.0172	32.41279	8.604058	0	1.68996	1.674928	7.655194	2.509506	16.1825	20.46109	3.363638	0.821177	0	2.509701	7.634562	19.06616	17.89093	13.6069	0.8311186	0	413.7396	25.68143	1.686275	106.6236	1.692493	17.11429	38.3934	1.667302	5.10514	17.08215	0	0	3.417503	51.17471	0	7.912955	0	1.659699	0	6.154854	29.05514	1.726156	3.440737	3.396317	0	23.00094	6.829407	2.593871	133.9196	2.562345	858.3217	0	19.57685	1.668312	16.20264	0.8089567	5.078134	59.89114	0.8282712	1.661744	19.57969	37.54295	890.7488	95.51072	3.393006	0	8.529718	11.19752	0.82772	1.729305	5.945578	2.540226	0.8173393	2.538669	1.657061	0	1.658647	19.94893	2.624698	7.636527	1.664941	11.07764	0	0	4.32235	34.93759	9.433903	0	6.8936	0.8407029	2.533791	34.9345	413.7505	28.1848	22.21586	0	19.62958	128.0075	8.602849	7.790099	3.361526	6.108715	1.710548	0.8198629	47.75397	4.303579	16.26999	0	0.8123847	12.80342	346.3521	0.8492133	0	0.8072402	13.86125	0	5.21133	0	0.8334021	15.32075	0.8196118	5.097483	0	11.93442	0	0	1.719814	12.75318	45.16796	0	0.81006	0	1.699847	3.394311	5.095224	0.8451881	19.58946	0	1.657131	2.579423	4.245417	5.122149	24.6903	22.20569	0	0	39.2014	2.614705	36.67266	0.8143074	0.8312947	1.729926	0	3813.715	17.18656	0.8097197	15.42934	12.74624	0	0.8220675	12.83783	0	5.090711	5.194533	0.8369764	35.80953	8.5025	1.692189	1.657494	0	1.706627	7.708764	55.60504	3.362467	3.388574	0	0	0	0	1.695683	1.660162	0	2.520635	6.836206	5.97022	3.387415	16.2663	15.39231	24.72966	0	26.43274	0	0	3.368314	5.18806	0	2.514092	0.8076407	6.890933	19.6024	0	11.34451	0	3.399227	86.14454	0	53.75407	0.8095443	0	493.3321	34.93379	3.364709	0	9.372305	258.5159	1.70971	25.58976	4.256365	1.67638	0.8261571	0.8063197	225.2446	25.78505	1.727058	4.232801	1.675032	1.671362	11.09495	3.434814	118.5627	4.254186	16.20556	0.8346976	10.23107	39.22205	2.510867	0	0.8124475	0	316.5065	0	52.08779	5.096423	2.540852	0	26.40685	0	0	82.71316	8.635655	13.83429	5.209097	0	2.582214	9.388543	62.24639	6.911752	1.698265	0.8068435	64.90844	0	2.550693	132.8012	18.75533	8.520778	1.682279	6972.951	226.0376	18.96183	0.8184736	6.7907	32.43698	0	4.26254	130.5132	11.11079	16.22087	0.8139184	0.806365	5.118597	0	0	18.81248	0	2.512599	0.8069055	0	5.97864	0	0	37.51185	0	11.06255	139.9003	8.68908	22.15592	244.9402	5.988622	8.61423	0.8272372	2.577191	3.51764	6.835637	53.73041	35.80838	0.8095636	0.8184173	0.8364273	17.10858	4.233583	0.8254527	9.3536	349.1029	4.305353	325.0066	4.263203	127.3278	14.56866	2.523871	0	9.367724	2.580502	36.67994	0	6.807998	2.530276	1.672904	0	2.529174	0	4.253081	20.43315	11.20603	0	10.30319	0.8149004	0	15.33026	0	5.134651	27.30886	0.8229362	0	471.8103	0.8139156	0	1.693374	1.666067	697.0513	2.596536	116.0072	5.99046	3.459719	5.972678	205.638	12.8731	23.02084	2.59675	2.617249	0	0	0.822544	24.74496	3.372497	0.8064167	5.072826	6.879068	1.671713	0	13.67373	4.250564	3.444676	0.8211461	0.8191866	0	4.343618	10.4223	0.8248258	8.57646	19.75862	2.511392	5.069909	26.43308	33.29194	1.734539	227.0584	1.661316	0	0.8387814	7.627234	0.8271564	6.785987	17.03628	0	0.80724	1.679487	0	0.8189955	9.363267	0	2.529463	0	0.8169922	18.73737	0	0.828724	2.514068	0	9.341687	0	3.376622	0	5.067307	0.8422384	0	3.396623	6.807827	28.9816	8.508716	3.380161	5.311586	89.96136	0	0	85.28926	1.691681	3.367018	14.55875	13.62492	1.705814	0	6.801576	1.659924	3.370943	1.656963	5.258496	0	48.69646	2.571594	20.48279	2.525136	19.59357	0.8262248	54.65136
TCGA-5M-AATE	0	1.796281	0.8709724	0.8776164	0.8756892	5.405573	299.4283	0	1.788223	2.671971	0	0.8869682	0	10.80293	1.78347	4.498486	333.7384	0	18.02614	8.114044	0.8756676	5.451603	13.54927	54.10681	8.215447	8.087941	83.86392	9.045034	0	0	0	13.51926	3.642628	0.8707716	0	11.72197	7.204315	4.522809	16.22342	9.054813	6.28063	1.775998	0	54.99021	56.90607	7.217502	6.288858	0	2.715303	7.200867	0.8718812	1.780754	0.8747103	9.022969	9.016247	1.820181	0	1.791507	9.097116	10.84537	9.059494	0	0.8766674	1.78393	0	0.8789762	808.1115	0.8708057	4.479913	4.491185	0	9.06382	0.8922324	15.41547	0.8770415	245.3246	0.8713959	6.287591	2.690206	0	2.762486	83.87888	80.36282	0.8832069	14.44322	0.8749797	7.205275	56.79908	0.8747399	1.814063	1.817631	0	131.675	25.34665	0.8978252	45.11362	16.23509	11.70634	0.8901949	302.4272	0.8805391	3.585737	183.1174	0	17.14497	15.3022	458.1725	0	211.0377	4.496232	159.6763	15.32272	4.553337	23.447	12.63676	10.82842	2.672858	6.314997	0.8838821	103.7371	0	2.713674	0.874135	3.595596	13.52431	0.8758205	7.182728	9.88708	0	2.671924	24.40507	2.69347	49.63972	0.8957517	1.781448	0	0	0	201.0976	7.213635	7.258555	0.8888218	0.8819141	0.8814831	0	3.58729	0	10.79087	78.4984	5.377683	2.673366	0	5.394921	27.12194	29.78221	11.79645	0	18.93137	0	0	86.62203	3.593848	46.98329	102.8201	3.621936	4.487109	217.4056	5.42437	1.779035	23.4453	374.6029	0	188.5147	3.626559	9.027831	10.79934	7.262937	19.94104	8.168791	364.4714	4.497133	0.8718841	54.21595	17.13443	0	0	0	2.697239	4.479785	0	7.184926	1.815971	19.81635	5.414746	1.802218	0.8808506	23.48079	0.8784068	2.671998	0	0	1.788536	35.14087	1.816293	38.75019	4.48294	0	104.5919	2.683544	0	3.584377	3.645782	12.61787	0	53.31373	4.508193	1.802952	6.494941	3.617983	0	3.588709	0.8831593	50.54332	8.126677	1.78037	1.772919	2.672834	1.781078	9.032195	0	2.731632	0	0.8716617	2.689161	0	3.605501	56.79345	1.785177	239.8852	0.8706955	9.887277	97.41677	1.822614	32.47018	64.93796	15.36287	0	0	0.8887171	9.006574	61.33364	0	40.58387	4.559389	0	32.44647	128.9556	0	0	0	0.8746041	15.43798	0	4.491854	0.8799622	0.877819	2.67218	1.772383	3.623844	28.06141	0.8705679	1.777542	0.8816619	10.82925	9.904004	1.771039	4.508124	0	18.01069	7.203287	1.817338	0.8816059	7.195018	0.8747531	0	2.679274	0.8950224	2.675634	43.39343	16.26976	19.93061	1.816408	16.23674	1.796173	66.76712	14.40751	8.996578	1.786263	23.41963	0	7.219839	6.387815	2.678658	0	0.8821696	241.6853	15.31282	23.43255	2.679104	1.774217	0	218.9195	0	15.30258	0.8763233	9.015157	16.21617	314.8811	1.788148	31.56465	54.0894	0	8.087225	6.322546	7.182311	0	227.2965	19.82563	0	5.416006	1.784293	0	15.4438	2.704068	73.02945	0	0	0.8801326	2.678591	0	15.34834	10.80777	38.81126	0	1.777376	7.190927	0	0.871094	0	0	26.14544	76.65032	7.181638	43.33304	0	4.574893	0	9.912693	0.8707087	0.8791523	0	11.69181	0.885483	0	0	0	3.574976	61.29876	64.01019	2.699276	0	2.703428	10.80055	24.38564	2.671947	0	4.481902	2.747494	5.406245	4.502635	0.8922311	0.8764155	7.211903	18.02268	1.77859	0	0	0	33.35474	1.779848	24.33458	3.587904	0.8903091	0	0.8920053	110.003	0	2.706654	1.804931	0	9.894156	71.26721	8.148398	9.926727	0	2.671943	0.871524	53.21497	13.54235	134.3714	1.79787	0	45.9807	0	12.63772	54.11201	0	0.8923074	10.8235	1.815528	5.393103	0	191.2053	9.959631	0	9.908644	1.786593	0	8.092912	0	10.83414	2.692	0	11.69501	2.74488	3.651893	12.5982	18.02577	10.81647	407.6581	0	6.298914	1.800855	1.812565	0	4.490971	0	2.705235	8.14318	0.8794137	0	10.79094	0	0.8795987	4.503036	2.73005	27.92583	2.674899	21.65905	3.573623	2.710662	1.790907	122.6275	25.23543	0	0	28.04166	0	0	18.92588	17.12289	0	13.50794	4.486757	0.8906347	0	8.101212	0.8905225	12.62042	0.871583	5.476137	1.791887	0.8866137	7.205817	0	3.58134	7.191416	6.298562	8.097549	73.03228	2.73134	0	1.79961	0.8914575	1.77724	0	3.623049	0	2.698085	23.45839	1.820615	1.815137	1.787675	91.97957	0.8910038	0	11.83232	3.585096	28.92339	0	7.186959	7.193227	4.509436	100.9859	3.602548	1.791134	0.8863083	0	2.693053	5.383117	19.86122	33.3359	472.6022	0	8.091037	4.481214	37.95365	17.11585	6.347445	9.890908	82.05557	119.0399	14.47234	0.8825246	0	2.680775	28.93215	1.77501	7.182274	6.292568	0	0.8775957	67.70691	3.573825	0.8994254	0	3.573854	0	39.71019	25.29365	0.886849	5.463148	0.8731974	8.123329	297.6377	9.961535	64.00849	8.090713	0.8723908	0.8760267	1.771874	10.8592	52.40072	0	2.687868	782.0464	1.80873	0	16.21226	1.776843	4.486039	5.463495	3.594662	4.478788	26.1202	294.0219	0	3.650137	48.73554	12.64145	5.400036	3.595375	11.69432	0	0	14.41042	11.68971	27.08154	3.645102	7.190357	7.197477	0.8718191	11.69489	0.8879146	2.677758	0	30.72194	0.8903908	11.71234	0	106.4017	0	14.45655	2.677746	2.703804	17.12762	0.8917228	0	338.2373	0	46.87543	5.433994	1.774148	5.432928	13.51765	1069.656	4.504781	285.0531	0.8905967	0	8.120987	3.586511	0.8794256	0.8796365	57.69923	0	40.60988	5.383137	26.1689	0.8713988	137.9749	0	1.784363	36.05697	265.1636	3.588886	0	1.811624	0	0	2.698326	0	0	232.6767	62.20427	0	1.775608	0	32.54767	0	4.562853	12.65089	0	4.479576	0	3.588129	5.473911	1.788035	0	1.793698	0.8736898	0	9.901588	0	157.0675	0	307.545	0.8741939	0	57.71212	1.801476	8.18715	37.85592	15.33285	13.59953	0	8.089437	0	0.873295	2.672879	2.714178	1.782554	5.378034	13.56107	20.79044	0	17.10798	6.39929	0.8814411	0.8776875	4.480947	34.33587	2.671931	2.686317	18.93224	2.701714	0	1.770768	0.887696	0	3.579687	58.60277	2.722266	0	3.591167	12.70307	0.8775363	3.614398	0	113.612	3.643797	13.56773	150.6555	11.69691	1.774158	4.554785	10.79163	2.67352	0	0	0.8766908	2.751726	3.615788	5.376895	10.8024	1.810798	9.897175	1.776834	4.485339	1.777456	1.803394	0	2.672031	41.53028	10.80396	3.640998	0	0	6.3087	2.692712	0	10.07202	0.8872063	0	2.676701	58.68078	168.6318	0	0	0	220.973	1.77951	0	5.393859	3.682568	73.02519	12.5978	0.8962824	3.576885	3.588961	175.8908	1.770965	6.332342	21.71119	42.36375	51.38549	3.605889	0	82.04865	0.8708532	0	2.71685	0	0.8902241	26.14794	76.63582	18.93054	0.8708093	1.777072	6.283911	0	3.592753	45.10311	36.95936	3.585726	0	7.226457	2.680729	2.714777	0	0	0	0.8737025	35.23998	5.437368	586.2404	2.671928	14.42826	12.61285	0	1.805021	0.8883049	1.82083	0	1.784353	4.490288	7.200151	0	8.144421	1.777102	13.53106	0	9.903972	3.59726	6.289401	9.94468	15.34631	0	0.8947043	0.8823272	0.8799936	0	0	3.593877	0.8883671	0	8.993161	0	91.97848	15.30822	0.8813297	35.16224	28.96505	1.800979	33.38077	0	89.31393	0.8924498	0	0	0	27.93833	0.8819453	14.46676	18.9476	507.777	2.672087	0.8913572	31.58151	7.24142	25.2656	1.81679	0	36.06248	462.7071	34.30596	29.77843	0.8750296	0	0	4.60578	0	5.501854	109.1464	0.8842025	8.984382	0	179.6438	7.190625	11.68974	0.8807056	66.7197	26.12623	2.673377	7.291827	6.278905	17.10193	1.78708	8.093873	3.589707	355.3562	0	1.770977	2.714346	37.23028	20.71627	18.06543	5.539038	10.80311	0	2.678879	1.799725	1.771389	0	18.90632	0.8910931	20493.57	0.8825739	0.8708754	0	28.05333	1.829688	1.778677	452.7396	1.813209	1.791703	1.817401	25.26254	3.602693	5.461892	0.872736	0.870559	0	8.085654	7.250589	82.96568	0	9.010258	4.477623	20.72452	27.92841	2.678587	0	0.8840323	2.729768	1.772242	1.777792	0	0.8753908	0	7.231054	6.296799	3.630926	1.787282	320.2381	1.814396	0.9019805	0	2.698158	100.1271	19.80728	0	112.7112	107.3148	0	31.55027	0	166.8645	3.610485	2.722777	1.772464	18.00544	24.3371	16.48388	0	8.172202	1.782558	3.671448	0	16.25288	0	26.14061	0	4.536269	0	0	3.656279	25.22763	0.87198	0.8705748	1.77078	180.3718	0	0.8877311	0	15.29923	1.78183	4.507462	0.8778614	1.771126	1.775527	0	1.771229	1.797223	12.61462	0.8730736	3.592846	0	0	0.8768403	0	21.81631	73.04334	32.49113	67.64926	18.9084	1.782194	64.96071	16.28874	11.79943	4.541823	2.740447	2.699791	0	4.524364	12.60076	0	0.8892083	2.693005	55.00249	6.290757	48.70754	2.736405	0	358.0475	0	2.706939	0.8705494	9.921248	0	110.0172	0	79.34194	7.21234	0.8857891	11.72494	94.67919	25.33299	0	1.779623	28.83706	0	11.7337	384.2373	1.779121	33.37678	0	1.781824	0.8765689	7.306732	0	30.67056	0	4.512528	3.606613	43.26654	0	10.79605	3.592124	1.792891	462.6852	12.60964	158.71	6.287381	22.55097	0	0.8915549	1.811179	0.8771443	1.792853	2.68139	41.48645	8.102903	1.777146	2.739561	9.022058	9.918121	7.258121	0	64.02217	4.498739	0.8803736	6.359429	0	0	9.047681	0	60.39592	64.01049	71.31131	81.2237	2.672078	1.775297	0.8890115	1.770827	7.194145	1.773608	11.70185	171.3633	3.610174	10.81742	3.573598	25.33725	37.88407	21.64306	6.279528	6.301564	1.826283	0	2.688844	18.41148	1.801831	27.93013	34.31569	52.36616	10.84935	0	0	0	35.15113	3.579103	0	7.200153	49.62915	27.0595	0	2.689177	0	9.888803	0.8830309	0	3.61466	0	0	54.10033	3.588557	2.742415	0.8923385	0	0	0	0	2.673548	54.10817	0.8851338	0	1.770855	11.69815	19.80965	3.643297	0.8801569	8.156562	0	2.699475	24.35275	0	0	3.598509	5.388431	0	1.775725	8.241058	0	9.917287	10.80657	16.31708	0.8863722	8.988717	1.792762	3.587325	0	0	5.377932	0.8854609	0.8758076	0	2.695927	0.8719208	0.8828638	0	4121.765	13.55863	2.713774	1.803214	17.19045	9.898552	2.726138	26.2391	4.62655	0.8757722	1.777961	8.112112	6.366968	0	1.819826	9.099673	721.5218	0.8931127	12.63283	14.49827	3.61431	2.68421	6.455146	42.38697	4.513203	5.427613	0	0	58.65254	9.047026	242.6043	29.73544	0	177.6614	3.6014	12.65621	30.65003	142.4925	0	0.8751096	7.292544	111.8573	1.790365	0.8722024	0	0	0	20.82353	0.8794947	0	154.2121	0	124.4773	1.779653	12.70819	0.8850176	0.8706354	0.8823656	8.992682	0	0.8804992	1.8085	12.75862	2.702908	6.296076	8.99641	0	1.771631	3.638393	13.50308	0	0	62.23475	0	0.8705639	9.910392	5.401085	0	18.93807	19.8104	1.793834	8.09587	7.222476	111.9323	55.05494	0	9.890214	1.803782	14.5665	2.672008	0.8832814	0	0	0	2.741299	5.423193	1222.084	0	4.500771	947.0243	36.04445	22.55551	17.11827	36.05298	4.476828	18.94471	2.672014	25.23269	0	8.126715	3.579157	16.20419	10.78836	31.60943	1.807933	9.099096	64.03974	11.735	2.721578	0.8742756	0.8919531	1.781375	0	0	0	3.582438	410.3741	7.22554	444.6578	9.032025	2.745418	14.41463	6.34139	4.592538	0	0.8764936	20.78333	0	28.89326	0	0	110.0414	60.39356	16.27887	1.771722	2.723124	0.8728743	1.803727	0	0.890956	0	3.592776	5.396338	0.8857838	12.59196	6.321805	9.210711	110.0198	0	492.442	4.524999	3.576782	0	74.85323	1.770772	3.606165	0.8741391	2.675249	50.51332	0	29.05379	0	0.8807657	0.875694	0	0	163.3032	39.66834	50.51201	9.909047	5.391228	19.96759	1.794636	8.139775	0	33.38639	0	0.8947474	33.41722	2.69201	0	0.8905315	24.39398	36.13878	0	126.2524	0.8876653	0	8.123167	0	0	73.0348	0	2.694234	0	24.36324	314.7582	0.8709579	0	0.8908817	6.427227	18.06485	0.8894601	4.514945	0.8705525	0	2.702113	8.118854	0	0	4.48139	0.8862113	19.81325	1.781081	0	1.793685	0	27.0231	1.770788	0	12.6735	2.683875	9.025375	79.36106	0	0	49.58124	0	0.8863589	3.573409	0.8738698	5.382268	1.818423	33.35812	32.43372	0	0.8800356	19.8244	0	1.772471	54.35741	0	0	0	17.11292	0	7.234995	0	1.78083	18.04387	0	22.58366	401.5105	0	0	1.772627	4.509745	0	0.8742933	22.53979	0.8868053	66.76076	2.684971	12.6227	5.407365	2.705335	3.599977	0.8904671	13.53239	0	21.62529	1.794581	31.58268	100.1325	17.10112	8.115259	2.722483	760.3233	6.301673	1.788425	0	76.7217	9.922334	1.799689	15.43695	0	3.614228	8.082205	0	1.77362	1.775748	3.573703	35.19545	2.678878	0	0.8791544	12.61585	0	2.696212	16.24516	1.82566	6.286513	61.29621	7.203515	25.2637	2.716722	13.53078	12.60711	0	0	7.201132	67.65146	12.63563	32.46373	0	178.6132	15.30564	1.781355	1.789372	11.75348	19.85499	61.30463	82.08646	548.3699	5.380176	30.6418	0	1.821528	0	0	0	1.775393	2.680162	0	2.681214	1.817194	8.995628	0	48.73525	230.9395	1.807699	37.87961	0	0	5.3908	0.879562	3.576635	13.5006	0.8722492	0	1.771266	1.799097	0.8768967	1.804209	0	4.550858	1.775624	44.16949	42.47377	30.63523	0	8.160171	0	0	1.780377	0	1.771951	783.9766	4.480901	0	0	0	0	36.9442	1.789893	21.65406	9.886506	15.58406	54.13872	3.608988	0	6.318534	0	0	2.702432	0	1.796966	23.42177	8.134865	0.8734722	5.451694	0	15.32726	0.8899577	2.681909	2.710987	0.8949438	13.50251	123.5696	29.73345	286.8258	2.722796	2.740735	103.7059	8.165564	62.23739	20.72812	4.492763	0	8.154185	0	5.466486	2.706755	0.8914172	31.65104	11.74547	0	0	0	3.613117	3.641035	1.790276	0.8866335	34.24927	2.705151	8.112307	12.61128	1.791563	1.795883	16.22551	9.899705	2.69502	171.3535	0.8778997	0.8745109	17.1299	119.9813	100.1135	0	0	25.34416	2.676409	0	110.0223	0.8764371	0	9.023702	0.8768857	63.11311	1.810316	6.380457	6.382868	454.686	2.733682	45.0625	13.56699	13.56903	4.495423	6.320711	1.789426	21.62907	0.9001986	0.8736511	24.35317	2.724891	33.38107	0.8797936	2.745429	16.24981	1.772634	4.484267	0	6.286362	1.822701	11.74201	24.43734	13.52552	19.83341	0	1.780504	0	42.42784	1.774252	18.16917	20.75339	0	0.8754731	23.44162	18.90532	11.77868	3.584348	2.689915	0.8854391	0.8729765	3.605096	3.57566	5.388194	2.713068	58.61082	0	1.775027	0	2.755935	6.285474	66.72736	0	4.527183	5.38275	8.111128	3.598898	12.72356	2.710714	0	0	5.3961	23.41829	3.585275	0.8776378	0.8815162	0	1.770768	0.874332	0	0.8713738	45.99307	34.25374	0	14.41785	0	2.7079	13.02952	97.40442	15.3605	0.8725304	6.286473	0.8746789	93.83513	173.1651	503.2788	79.33455	0.8762319	0	19.84123	0	5.444952	18.01873	0	6.453736	0	4.494011	0	53.21402	0	0	38.01961	220.0737	0	7.199637	27.19036	0	3.64705	0	0	0	0.8720998	100.9929	17.26515	1.77502	0.876926	2.751096	10.7968	1.775317	3.585743	3.618269	1.774822	0	20.7088	6.302919	6.341581	97.39763	49.61368	9.075765	0.878858	11.76581	0.8869893	9.025566	0.893135	49.62647	1.777388	8.088049	3.605174	0.8709711	6.319858	5.392007	0.8768457	12.60138	1.779572	35.14173	0	19.81169	13.82237	4.530323	7.18038	0	0	19.02262	25.28346	3.614757	3.61611	6.282463	3.587603	30.66241	6.28843	0.8723389	827.032	10.82307	240.796	0	12.60883	0	0	0	0.872138	11.70103	32.45444	0.8963092	26.12946	6.320147	54.98535	8.113736	0	4.536449	90.17162	1.788024	57.70132	1.771152	6.461772	3.57934	2.672484	5.443017	0.8867844	3.583943	0	7.214794	12.60396	9.949771	4.492489	6.279151	0	0.8943674	21.63447	1.776351	1.781835	0	23.42255	1.787451	0.8713589	5.413553	1.803542	47.90921	1.829179	105.5079	0.8706045	0	0	3.597535	0	0	303.0441	110.0091	0	0.8786942	9.005573	0.8751513	9.011372	1.819129	8.109451	1.785496	11.69419	294.0276	3.60765	0.8911819	0	46.87671	0	6.330749	407.6782	2.740945	3.573964	1149.081	6.291952	1.779821	24.37461	0	148.7842	0.8921212	1.77408	9.919114	6.396272	0	0	0.8843469	0	7.25052	36.06628	7.212273	1.793899	0.877659	7.25916	4.506434	0	252.5528	0.8717473	0.8792312	4.480618	0	4.507735	1.771539	0.8888569	0	9.896496	0.878289	3.62092	0.8876038	0.8832321	176.7793	14.40938	18.05406	0.8845144	5.381512	18.12658	3.669946	8.085311	76.69973	0	4.491697	1.79863	0.8757428	0.8710868	10.82238	0	212.8533	26.14984	18.00857	25.26946	56.82571	99.18996	2.725508	131.6553	37.88104	1.791003	2.746123	2.696165	55.00544	0	0.8989509	2.675635	0	1.794603	0.8764603	9.888062	68.56515	17.24724	2.70969	14.39962	8.112536	1.787116	0	0	0	0.8706599	27.1298	0	5.406949	37.98744	0.8707175	0.8715028	0	0	0	76.64929	2.685806	29.78695	116.3279	12.59157	0	1.809838	2.675496	19.83835	4.482414	72.21705	0.8832746	0.8732156	12.62981	72.13688	0	0	68.59386	4.478816	13.58871	0	0.8711592	28.04703	1.808923	0.8768726	0.8782646	0	33.35166	3.642209	0	0	33.38441	4.512296	192.9869	3.646243	0.8764694	28.95399	0.8711798	3.60205	0	8.139558	6.294304	0.873722	0.8781331	330.998	0	26.14036	83.88143	31.55031	0.8818233	0	228.2018	14.39943	46.04432	16.27334	0.8819453	28.87087	1.773169	9.996919	1.77254	4.508535	2.677574	23.43347	4.476949	20.74359	4.516237	0	0	12.62237	5.430054	2.689592	5.404024	0	0	80.25804	3.626012	7.183245	19.91054	0	9.023083	0	4.508395	0	0	2.732649	36.07169	0	17.14629	7.192568	5.383911	10.80439	17.11464	11.78173	5.411794	0	0	19.85581	0	153.3457	0	7.230306	10.81517	2.691301	0.8755059	9.00391	13.54366	47.81322	1.772803	3.580633	10.822	0.8724827	1.796258	0	8.125263	2.693632	48.71484	0.8779263	3.618943	0	81.1715	32.43475	0.8722722	2.755685	69.42212	4.487018	32.58322	0	0.879798	3.679082	2.689021	4.493729	0.8758821	10.81394	0	10.89546	0	1.822572	0.8824523	8.990885	3.582726	4.482696	0	1.794282	33.35054	0	6.290126	0.8744376	15.29769	3.663093	513.1713	0.8759455	0.8833759	2.730878	43.27746	739.5938	2.723998	0.8926716	9.88658	4.497387	3.616655	3.607362	0	38.75564	37.16198	0.8891446	8.101942	1.783096	9.888992	32.47657	0.8940237	8.10363	0	65.8521	3.601806	27.0256	16.23999	18.04171	5.388853	37.89411	0	2.676365	284.9786	0	2.672598	37.85725	5.391891	0.8854492	0	1.797799	0	53.18706	0.8716004	3.608166	1.77126	0	0	7.183181	3.589366	2.754066	0.8705974	3.690786	7.223745	0	22.54662	6.360886	4.489815	1.774184	5.466456	0	0	0.8777017	8.101982	0	0	15.43653	780.1398	71.30658	7.197998	43.26402	1.773305	16.27187	17.16677	5.45342	2.74948	1.775122	54.08919	0.8705631	6.414985	0	2.680592	86.60822	64.01199	15.33252	0	13.52188	0	0	0	3.59624	4.519859	195.7743	5.409632	62.23737	18.91061	1268.094	6.302138	2.689285	9.908466	0	0	0.877926	0.8843908	3.62753	111.817	4.572079	1.786072	0	0	1.786822	27.92545	36.95812	6.301635	3.575523	5.46771	5.378742	0.880334	1.800641	2.68352	1.792256	0.8931784	5.425139	2.713628	11.69072	0	10.81217	82.05989	12.6555	0	1.776913	3.580949	53.37118	2.719629	0	0	9.087094	1.799229	4.534865	82.99228	24.3672	48.83847	0	4.484157	4.47546	11.74913	0.8781712	0.8743922	14.54694	0	0	6.282829	43.28879	7.203615	23.45303	3.596972	17.11198	12.62616	57.70672	0.8782214	38.7776	66.70969	45.11028	9.945417	4.51783	0	0	9.934796	47.77572	818.9202	51.38836	0	0	17.10348	0	8.093567	0	10.79758	15.33483	1.782548	23.43368	11.80491	0	7.248659	12.65007	12.59171	0.8781292	0	418.4642	3.648058	12.60485	60.40643	11.731	0	28.92343	83.86025	0	36.15604	0.8706548	0	33.38945	0.8756691	0	0	5.409136	5.377688	536.7116	1.825497	2.733846	13.54137	12.67498	30.63081	13.51563	0	6.288054	0	5.41544	7.210177	2.672812	0	1.812908	0	123.5912	2.718163	21.63227	0.8826007	1.771277	0	0	10.79938	0.8834121	3.593416	18.10951	21.62252	11.71358	7.350155	2.690433	0	9.024781	14.51561	2.710072	0	194.794	0.8738916	0	2.702836	0	0	149.6943	2.683867	15.42655	4.494597	45.97294	229.9629	4.542513	190.3063	1.781775	0.8807888	0.8929899	0	3.573482	4.54756	7.200268	11.69256	4.501206	0.8889868	7.212031	17.14064	19.03142	0.8836506	10.80121	3.610927	0	90.3201	17.18452	0.874874	1.810788	20.85138	0	0.8799177	11.85477	0.8782171	9.902261	8.989757	8.992675	2.740709	4.538056	11.70225	1.796787	8.192407	0.8721297	2.734597	1.79268	3.585774	0.872367	74.89501	0.8814756	14.39686	0.8817543	0.8709044	236.3001	1.770837	0	1.799644	4.496721	68.53035	253.4245	94.7146	0.8768477	0	5.424778	0	0.8929508	16.31432	2.686977	44.229	0	0	0	3.606905	26.13696	4.491407	19.80904	2.723188	2.675754	1.823844	12.63607	4.502689	1.805248	0.8906806	0	20.78449	4.525615	6.278556	56.7907	0	1.792797	19.86905	2.703269	1.813975	1.810626	6.278556	1.783167	0	0.8833847	0	7.218325	10.86341	0.8736779	1.774786	0.8992797	2.705167	0	3.599844	27.07096	0	1.774908	21.6238	5.376891	23.41505	89.3123	9.943462	0	5.405188	18.92312	1.771883	0	4.540894	0	0	69.47099	4.597051	5.486138	0.8706424	9.922846	10.86454	13.52215	5.473151	4.482323	0.8735726	16.24051	1.771366	0	2.728768	1.784134	8002.781	4.483892	0.8814081	21.62649	4.506231	0.870789	64.9198	3.625038	0	0.8899363	0	0	0	2086.156	2.717105	45.99457	0	0	18.90874	1.784515	1.782247	3.57795	8.181363	281.3893	21.69492	0	1.789579	4.49967	0.88445	25.28237	81.16796	121.7469	535.7131	12.5996	26.39035	4.50866	26.16436	7.184147	0	0	27.93174	221.8836	3.573452	1.811115	0	13.54634	2.697181	5.44768	2.69966	4.483486	8.199064	75.78738	20.79789	13.56206	37.8714	21.6508	9.006495	4.475116	8.130784	100.2022	5.379778	1.782238	0	0	0	6.299206	4.495234	0	5.380262	0	8.99641	0	22.58757	29.82079	0.8908216	25.2381	1.810335	1.773137	0.892348	2.684235	0	18.96913	8.308389	20.8246	7.189637	0	82.057	6.415525	2.711512	0.8839719	0	48.75263	6.284419	1.806027	9.018108	7.23144	4.497304	3.674774	2.72652	1.795098	2.676629	0.878671	0	0	0	0	16.21829	0	26.14203	13.5294	22.52818	11.71181	89.33322	5.385066	78.49385	1.773609	0.8840076	48.6891	0	0.8758249	0.8865566	17.21964	0	15.34659	3.59094	94.67832	0.8821644	1.771437	2.681567	0	3.605913	4.522622	94.67118	2.698399	27.96011	10.8007	93.78131	0.8768927	16.20892	3.595632	5.378539	21.61802	43.34279	27.93123	2.713603	4.568047	65.82324	0	2.676858	12.64248	46.05447	0.8804661	9.921651	22.55413	0	29.80473	0	0	0.8885417	0	0	5.38727	0	0	0	4.514034	0.8806442	0	4.493007	20.73748	46.04234	2.74533	0	0.8775206	546.5926	32.47473	0	19.83167	0.8716468	0	0.87286	13.49692	3.574989	15.32699	0	3.590226	0	321.9612	2.704762	11.75648	0.870561	2.675893	34.24611	64.91495	5.433749	0.871176	0	99.20972	5.386739	0	0.8828762	0	23.41846	3.574071	0.8799364	0.8781495	0	0	28.84986	0.8806104	5.409152	1.790183	2.697731	1.770782	6.318093	0	3.575028	0	4.487541	256.119	27.93051	0.8723656	1.794708	8.082284	0	2.683255	0.887672	9.020684	116.4012	1.772239	11.71099	53.18668	5.376777	18.93967	9.060209	2.672911	16.27146	7.335767	22.53583	2.673446	211.0209	15.3103	0.8735656	0	4.496793	0	0	0	5.500807	18.91419	0	0.8708631	0	11.98384	3.594416	1.801294	0	0	3.628735	0	5.378684	1.774436	0	10.82342	2.742358	6.325867	0	0	0	5.385852	0.8809445	56.85485	8.155347	2.703556	0	1.795584	0	0.8785541	4.484955	1.783411	0	0	11.69422	1.781837	1.781008	29.76841	5.399563	0	39.66653	11.7039	267.8599	63.14039	0	2.722493	44.18326	1.785758	18.97831	9.009076	0.8737018	0	29.77188	28.82677	1706.47	1.771597	2.704495	37.86985	5.402259	5.405278	0.8765901	62.21855	38.79979	2.68591	3.620098	53.21822	22.55065	0.8984913	11.70524	3.603953	102.8277	0	9.894591	1.78941	19.09936	7.256074	0	0	34.31972	0	2.672298	7.242359	0.8929843	4.485697	10.79547	2.692486	0	8.135609	0	0	0.8842363	0	310.3552	0.8818867	1.791928	20.72565	2.718884	2.699487	8.108156	12.59287	0	23.44378	7.213566	2.719281	11.69697	6.296017	3.590904	0.879977	2.68755	9.01342	2.696927	8.133492	2.701169	0	6.340866	1.816711	2.675289	42.37339	0	0.894127	110.9161	7.181136	44.17953	5.386144	1.787253	21.68142	0	1.798303	2.691003	27.93666	0	7.235778	4.542798	1.809899	2.671925	35.15	4.50726	2.671923	0	0.8707569	2.681078	0	0	0.8791876	0.8825374	148.804	2.698361	0	5.382931	32.51551	20.75018	33.36449	47.772	500.5348	0.8931853	11.73198	0	52.31778	25.22025	0	0	125.342	1.791268	423.0407	54.18114	20.72619	15.3345	0.8769781	6.29161	0.8714902	0	60.41836	9.905184	1.794365	9.945463	5.378075	5.459911	5.377883	0	0	0	2.690555	3.625276	1.782144	1.789949	3.628518	19.80895	12.64653	18.55674	37.08053	61.31302	0.8850754	10.88131	3.588608	2.68283	6.358431	0.877209	18.04	64.92826	38.76387	22.52815	16.2674	0.8826019	230.8933	0	0	9.008	0	90.15701	0.881648	1.779703	40.55315	12.62303	0.8904804	39.65646	24.41657	0	0	0.8762692	0.8784589	3.591619	82.94716	4.505155	1.792034	34.26234	4.484212	2.697281	186.6794	0	5.479521	4.483577	3.633206	20.73034	0	0.8891709	40.55159	0.8861965	0	2.717349	129.8593	0	1.782102	3.612807	0	1.802893	7.190365	2.700018	5.478275	1.788608	10.86486	94.66979	16.21739	0	6.284381	8.116329	120.8378	4.483916	0.8812659	44.16397	2.724289	37.90579	0.8840132	73.05786	18.91033	3.627546	3.62212	1.791749	0	3.598393	158.7338	8.099484	0	2.687766	33.40471	5.550817	0.8897983	42.42809	2.693016	17.12704	11.89387	1.805849	21.67474	0.8904892	4.501154	1.773625	7.187334	5.407724	4.483203	724.2335	5.391727	0	0	27.92431	0	3.649097	184.0105	1.780785	20.77746	0	0	542.9275	0.8849581	19.85664	20.76768	5.404624	4.568369	10.80806	31.54695	4.505779	10.79694	11.69282	353.586	2.696805	0	4.55021	6.280046	63.13669	0.8862072	16.29489	10.81863	9.911182	2.739622	15.39858	4.477304	5.381261	21.65926	0.8706408	26.12211	4.48089	0	2.687583	10.80465	6.286568	99.18863	10.88424	150.6012	1.788638	1.779624	55.03235	7.2026	0.8724081	0	45.15858	0.8891037	0	3.651035	9.920864	0.872667	1.777459	0.8806788	0	0	0	32.44858	0.8889445	0	1.785948	3.635446	13.50531	16.24055	0	0	0	5.385765	110.0537	0	0.8794245	10.85214	9.931098	25.26855	7.283311	0	3.582752	0.896293	0	4.494702	5.413747	4.596447	1383.537	0	21.61451	2.673552	4.483389	2071.759	8.984081	0	32.51304	0.870746	1.77891	0.8923149	99.24994	1.784368	0	3.604968	1.822454	239.031	4.574226	8.995265	4.479713	2.71912	6.34804	1.791526	0	0	4.523376	2.673511	0	5.411394	52.29782	10.0951	31.54681	1.771004	0.8877331	0.8954974	9.95331	0.8845695	4.488503	0.8816395	47.79462	12.59215	90.25842	0	0	0.8846824	438.3265	37.85615	12.76924	30.63659	92.88914	64.00664	15.32772	7.297521	6.283542	0.8705921	1.776132	3.577738	1.817346	0.9069718	9.009538	4.475083	2.677742	405.0234	0	49.62455	0.8744375	2.674918	2.707164	88.35435	2.770944	9.935764	0	0	4.535948	1.784741	3.573495	1.773004	4.481374	3.579703	2.747928	2.689213	0	0.8740883	2.731652	13.51215	9.943661	3.579768	1.807716	0	3.579774	0.8878216	12.62994	0	0.8707509	80.24584	0	10.84749	2.734086	18.02382	0	5.419027	2.685106	0.877813	0	0.8850854	3.57958	0.8796379	0.8740245	0	0	10.81263	8.986112	18.00891	2.679832	8.104503	16.20209	7.19372	0	2.701166	11.68969	2.708854	0.8722242	3.589147	0	0.8905276	35.18104	12.60467	298.5425	3.599273	1.807334	7.205739	29.86862	5.401622	4.496833	26.12283	11.70872	2.686643	1.777216	0	21.65657	14.39786	4.536055	0	0.8861985	125.3441	4.602995	0	2.68548	0	3.581853	3.573753	1.770856	8.274137	0	2.690399	14.43543	0.8917315	0	5.437231	0.8830405	6.31533	7.228239	6.290384	0	0.8744634	16.2265	10.80523	0	20.7793	1.776115	3.590567	0	4.527012	3.619651	0	0	0	72.12973	197.5162	0	321.1009	0	0.888514	1.812819	12.97122	0	18.05203	0	9.026264	1.78957	7.258769	0.8770273	295.8428	24.35413	26.13337	0.8943099	4.494771	1.780817	22.54596	39.65577	0.8884354	0.8717067	24.31657	2.673531	9.901913	8.990231	0.8727957	102.8056	13.50829	0.8706283	12.64742	21.62849	40.56505	562.7794	21.65826	9.047707	2.684047	0.8792567	0	0	0.8757474	0.893354	0	0.8755524	1.771924	142.5657	98.42667	3.621623	0	0.8713799	225.4593	24.33788	2.72335	8.083001	1.781434	3.625238	94.00062	15.31971	1.80389	1.774821	21.62129	2.680294	4.522209	31.5749	0.8859022	0.8840082	8.117703	1.783823	78.47199	2.686219	0	0	1.806976	12.64756	0	9.89332	4.480811	0	31.62354	0	2.676021	0	1.779566	0.8885326	28.83277	4.567756	9.893809	1.810839	23.43182	62.19977	13.51388	1408.932	3.645381	1.779314	0	1.816547	9.964383	23.42114	0.8952157	23.48162	7.184013	2.672952	0	25.24791	2.715409	0	0	391.4426	0	8.129833	2.677324	0.8726971	6.301244	2.709843	8.990246	0.8845646	2.692763	48.68811	1.788324	3.598652	10.9077	1.775262	0	1.782442	143.4733	7.243316	12.62265	9.89981	9.013492	5.386322	2.697287	1.773577	17.10838	0	6.282859	0.8818292	6.286597	110.0232	5.390165	0	0	3.614388	0	2.725663	0	14.40256	0	1.813775	0	6.324753	1.810155	8.105875	5.381187	29.73432	30.68494	3.648161	9.025987	0	49.61038	3.611829	0.8731614	2.672013	88.42459	4.526545	24.32998	2.732382	0.8762851	1.79675	22.52563	14.48071	0.8707377	0.8884284	0	4.500114	0	3.627616	64.01329	1.79931	0	414.0285	18.98955	3.601211	4.561697	0	40.57139	0	2.753344	19.02759	22.54754	0	2.68604	0	0	0	1.781474	0	12.63701	0.8787098	606.9803	132.5596	0	5.398636	0	2.687295	1.783137	5.411854	1.807359	9.923576	128.0467	2.678392	0	9.890307	4.486907	0.8889142	0.8801819	4.489601	0.8778715	3.665328	0	0	30.71948	10.80721	0	0	0	0	1.773918	1.811147	0	16.24677	11.73226	0.8785142	1.774013	2.672043	0.8769521	27.0267	1546.776	90.17374	12.66444	4.536896	11.69851	6.290383	1.772781	8.102345	20.79043	73.05417	3.642519	7.247281	30.68361	70.4834	46.90456	0.8886662	1.78776	0	0.8850318	0	1.775102	9.003589	0.888138	0	2.687871	28.82864	5.397635	7.227605	1.771756	27.07847	10.85809	0	7.184571	17.11607	0.8805094	11.70233	0	486.1439	72.13461	23.42851	0.8727731	10.88681	0.8706535	32.57787	27.94656	0.8706807	2.718692	7.181378	4.520627	182.1919	0	5.388637	30.65281	59.51152	0	3.612207	11.76924	168.7262	6.282736	7.180679	48.69065	2.690709	0	6.279795	2.680373	13.54984	81.15205	18.01138	4.476735	234.5374	25.27992	4.609256	8.115949	0	95.58846	2.7138	5.492859	0	2.707222	0.888683	0.8708542	3.581616	7.202225	0	7.211403	0	12.69782	7.237687	4.484859	0	0.8870266	0	15.32121	21.61521	22.60248	0	10.78978	0	18.03754	23.44345	0	1.777509	0.8740867	6.324634	24.3344	0.8822007	0	16.28916	0	0	1.778178	119.0657	0	24.31652	49.68197	0.895241	16.39397	0	3.582802	0	17.13577	2.710322	12.69311	15.34166	1.818862	0	27.12818	43.2837	3.625554	1.776665	1054.354	0	32.45488	13.53217	9.03134	2.701767	61.31048	7.254834	10.87509	0.8887185	11.69262	30.64732	3.605577	8.179364	9.199718	75.7314	4.507895	1.773034	0	1.798068	11.70275	0	21.61863	4.544935	0	0	16.245	0	0	0	97.41217	0	7.269892	8.295456	2.679651	0	3.636252	0.8737097	15.32505	0	0	155.1689	3.588685	0.8876206	2.675169	0.8796432	16.28379	1.80557	1.776491	125.3335	0.8951232	0.873063	13.5037	1.774948	18.96392	0.8748864	1.778046	0.8735435	9.897735	0	6.304081	29.73092	6.285129	0.888355	0	165.259	0.870666	5.409413	2.685764	0	2.712218	36.23998	0	11.69897	3.60818	7.196435	33.38384	0	2.679421	0	28.86705	1.780264	3.573728	0.8765874	625.955	5.403853	12.59252	4.495533	2.681472	98.33865	550.1974	2.694199	10.79649	2.67193	0	2.699922	36.95815	7.189115	3.596338	2.706943	0	0	7.279702	0	5.451226	0	0.8718169	0	6.337527	5.37915	22.52254	85.65693	0.8718055	16.27826	2.677371	12.60161	7.251786	14.59424	0.8847817	0	17.11385	0	2.672677	2.674752	1.807413	0	3.597974	0	1.816441	2.69521	0.8706027	1407.043	1.77448	36.04231	4.518702	0	128.0494	2.704092	26.15672	2.712615	7.211314	4.485599	2.679281	0	18.00494	1.803259	166.8346	85.69817	44.169	0	0	4.570539	0.8808048	5.394213	4.542614	0	0.8707802	5.390682	10.85526	26.181	8.115467	2.691839	3.588136	16.2001	0.8728324	3.59616	0	1.818452	27.05971	3.588534	0	6.339068	0	14.39698	0.887325	83.86005	2.675687	64.01777	7.294942	3.583406	2.679108	0.8926498	0.8712218	9.016817	4.568949	2.721601	0.8843607	11.69337	2.758938	13.56172	41.59119	0.8886447	3.598003	0	3.59637	11.69833	3.601182	2.691309	0	24.37338	9.007881	1.776987	349.014	2.674269	3.576879	10.80808	1.809	57.68862	0	2.679618	0	8.178136	0	27.14024	0.8782925	0	1.813505	0	7.196684	3.656317	118.1599	1.790901	38.77745	9.179646	0.8766824	0.8854896	22.52316	1.770775	12.619	9.94632	19.02215	9.058855	0.8923878	14.39746	91.09285	1.788261	26.13856	2.687265	6.31877	9.925983	0	0	2.673442	0	25.22472	0.8769744	0	23.4213	0.8740894	0.8902017	0	63.14651	23.42257	0.8712877	0	2.676691	5.421348	36.95527	18.91261	56.30224	0.8753649	0	0	0	8.102963	1036.277	7.206236	9.919302	0.8755656	0.8900284	0	637.7674	0.881222	0	0.8817842	36.95247	3.594967	0	0.88632	1.771954	61.32387	3.668698	2.689633	8.984856	8.137898	3.579849	14.40866	0	10.83951	0	0.876629	0	50.554	5.406708	4.511757	1.778719	0.8707561	3.577634	1.783791	5.38977	2.701039	0.8717022	0.8792874	0.8900328	0	3.689441	5.387348	11.69147	3.573654	7.184735	0	0	18.96645	15.32911	19.87591	4.489166	5.465586	4.591686	0	1.790527	0	0.8881768	9.913853	17.15262	0	0	2.692273	4.479851	15.34713	658.4084	0.8782824	21.8144	1.792081	0	43.26458	0.8888168	1.775705	9.91537	0.8766665	0.8854569	0	7.328712	1.778154	5.470659	17.20275	0	0	0	0.8947846	1.796549	4.53862	7.210915	0	2.692456	0	15.36682	8.088105	40.58002	0.8862983	0.8743487	26.1573	75.81458	4.475089	0	0.8709956	9.886669	0.8744747	10.83129	7.232944	6.31298	0.8931747	3.586974	0	0	0	27.10089	15.29855	3089.083	1.815377	2.676343	0	1.794128	0.8925407	1.787235	148.9944	48.67576	5.422363	10.84124	0	5.442135	4.536469	11.74365	48.85616	14.45779	3.580785	1.782231	1.781438	1.77467	2.719269	176.1644	176.7488	0	0	3.594477	0	11.68972	0	0	39.65099	0	29.73443	2.734142	4.495899	63.19984	0.8772804	12.68271	0	5.442819	1.784921	1.789068	2.682132	0.8807849	0	14.62939	3.594557	3.63945	0	3.595555	0	0	18.01422	0.8808527	1.78547	30.70993	0	0.8868024	0.884828	13.58379	12.59721	21.61748	30.64028	0	0	28.85711	10.81113	8.997259	0.8790977	0	8.111757	0	53.1837	22.52197	8.991939	1.783058	0.8763028	2.694513	6.395898	0.8765703	10.82679	0	0.885593	0	11.70362	10.90694	11.77854	0	22.64686	20.71177	1.81409	5.417785	0.873781	38.7783	4.507004	1.816258	94.70848	0.8752732	202.0074	13.5659	0	0.8936891	3.617579	0.8773833	244.168	8.987759	6.300318	3.579598	4.487187	1.772021	1.788693	0.8903115	1.796521	0	55.90152	16.27696	0.8951063	0	2.684928	7.243733	26.13936	21.64799	6.474789	4.539603	5.444313	13.57267	11.69884	7.195272	4.51111	55.00549	1143.639	5.441763	19.1126	67.63158	14.41148	0	0.8738716	19.87882	57.75532	16.26316	9.928645	43.26725	5.397242	0.8803826	2.689184	19.15487	12.60784	0.8746825	2.744711	32.45737	26.16142	9.957822	21.68153	0.8710972	9.97631	1.797317	1.792618	6.307329	1.773342	0.8776341	140.685	0.8828987	73.06929	31.59508	7.205986	9.015673	0.8946487	16.22376	20.77578	1.812181	0	0	1.788114	7.359694	5.435601	1.819254	42.5682	1.784354	2084.506	1.809358	0.8916535	0	91.96543	0	18.93334	2.674142	1.815845	9.004187	0	92.92236	4.479679	2.673291	11.74336	3.614609	0	2.705988	0	2.699964	2.675587	4.526912	1.783716	9.129599	0	5.385147	2.695835	3.622186	0	72.25873	0	34.25591	0.8821286	1.792999	2.677157	2.683001	10.84885	2.685438	2.746744	0	9.009765	81.15069	5.406634	15.31282	1.771316	1.783516	0	3.609911	56.79309	19.93522	0	0.8710898	413.9527	0	34.24579	3.58832	21.61074	0.8749436	17.10518	0	3.585032	7.268945	1.777333	17.14391	54.15615	12.61955	0	38.83454	4.600281	2.687474	6.290714	1.775518	61.30684	1.791174	0	242.6497	0	0.8848689	41.46429	740.4653	0	0	2.688995	537.5985	29.73526	1.775988	1.771883	0	0	118.1292	0	94.77699	0.8880448	1.801624	65.88947	1.779921	1.80849	0.8725165	4.481764	0.8709382	0	30.67023	110.9357	22.52167	6.280033	7.268832	7467.915	19.8306	2.74625	0	0	0.8732353	0.8748304	13.49782	2.692683	0	4.485677	1.779619	0	192.9854	69.52949	2.671922	8.084992	0	45.9662	0	0.8810296	0	83.86095	9.94076	0.871739	150.6866	14.40927	14.44872	0	8.990145	0	74.84219	0.8720541	2.705529	64.25203	7.230029	1.773966	2.684238	63.1741	18.01603	2.682192	29.75903	25.30336	5.392348	1.771014	0.8855819	0	3.625637	30.64722	59.57967	0	0.8730962	10.79073	0	2.673186	55.04086	27.92764	12.61118	0.8899122	3.656212	2.732603	35.25592	354.4427	0	1.795209	0	57.80231	0	4.503515	0.8747661	6.377464	0.8875416	17.20585	67.62556	1.787033	27.03552	982.1893	1.795282	5.489304	112.7781	0	0.8941728	0	4.48967	39.68573	15.38166	26.17288	0	0	2.673095	1.774073	26.1246	0.8779991	0	4.513464	0	24.34694	1.80243	0.877928	5.405754	0	0	0	4.579705	0	9.013124	4.478777	0.8911307	27.92507	0.8779579	5.410289	4.529419	0.8833342	0	8.305468	5.41959	0.8758401	126.257	128.3308	118.276	1.815967	0	3.611163	82.04417	0.8782674	6.334103	0	33.35331	21.6396	8.98804	5.424706	18.02333	36.97358	567.2887	0	477.0888	0.881327	91.18425	7.251468	51.42294	16.21764	0	0	0	0	0	24.84971	0.8955913	0	1.771085	0	13.66069	2.672609	0	44.18024	0	20.72	5.547584	0.8881539	100.1122	40.55542	10.79395	6.358695	1.798432	47.79292	8.101109	0.8875777	0	0	0	5.399756	0	0	0.8852351	18.01389	0.8727176	4.484784	9.892638	86.5911	2.749032	1.774703	1.810634	12.64093	2.673734	1.771212	0	0.8760455	5.527511	2.735479	1.784106	19.82824	0.8717557	49.61339	0.8797294	116.3517	46.01146	0.8803793	15.3582	1.773624	1.804111	14.44762	2.701893	27.97736	1.770947	877.5992	0.8705613	0.8709134	0.8745238	0	0	0.8841937	3.612114	42.3706	0	0	1.804661	0.8794379	24.34142	131.6718	2.70664	4.50606	64.92975	85.66535	0	5.425092	20.71895	46.0194	17.11457	0.8743748	2.683145	3.618065	0	7.325233	12.63884	3.577878	0	4.486134	0	1.818384	0.8932508	10.0982	0	4.482233	15.34858	4.492144	0.8726141	0.8870414	0	6.287319	57.77072	9.027542	1.779162	0.8758824	0.8806458	11.7034	0	0	0.8706532	2.743431	0	0.8722945	10.82212	0	15.34072	6.278726	16.22792	9.910215	6.325476	0	0	0	28.13344	0.8883947	0.8710928	2.721218	1.808342	0.8813419	9.005366	0.885812	0	1.794283	1.798458	45.0671	0.8748647	3.635741	100.3406	228.2389	45.09199	2.679605	73.93856	0.8923963	0	24.90682	0	0.8720657	19.81022	0	0	1.796932	11.77713	1.77105	3.598747	0	0	1.785753	31.54888	31.54272	0.8792985	0.878363	0	49.57598	1.820015	2.707707	5.455068	0.8742466	19.88776	1.798421	2.718418	8.14061	1.801129	6.304881	0.8705623	2.726213	0.8921678	0	122.6938	11.72416	4.595616	14.45656	0	98.29413	5.489377	0.8705842	3.603226	12.59169	6.288312	2.683328	0.8885591	6.283265	14.41569	0	0	33.36896	141.5797	161.481	0	68.51737	0	0.8730552	114.5138	509.5734	3.573911	4.490844	55.91708	0	5.386061	0	23.43925	0.8842992	0.8711753	0	9.01959	4.489199	28.83088	2.721834	1.794908	0	3.678227	0	0.878046	2.677459	2.726875	892.9836	0	0.8846189	3.573699	0	0.8753208	0.8785658	0	1.772504	3.596688	0.8796097	18.90712	20.72143	6.302753	0	3.60621	0.8708118	3.593221	0	0	2.686459	0.8817525	0	8.097807	16.26726	1.771169	1.77937	8.102956	10.80359	1.777899	0.8877608	16.24942	0	356.2537	13.52301	0.8942515	0	4.504012	0	0	4.499885	127.1534	12.7396	9.057427	9.008833	8.088017	1701.916	10.84074	9.920819	2.716414	4.50103	9.931722	0	0	50.50296	54.10877	1.802103	0	9.031235	1.775872	0.8810067	6.311997	0	0.8745299	43.32491	0.8795211	14.40408	0	6.30832	16.20994	0.8860339	8.08984	3.597469	0	18.15441	0.8707669	6.308989	8.092634	45.06125	13.53519	1.771842	0	0	10.87407	2.712269	1.783819	2.703275	0	7.219985	10.88673	1.81579	7.205302	9.007616	3.576295	3.657189	9.888448	5.453438	3.59377	36.12506	2.677152	4.50879	16.21029	1.785111	52.02703	35.18944	18.03123	18.93223	0.8891939	5.376839	3.605647	9.902508	10.83687	0.877091	6.288401	0	1.776486	2.6821	4.484199	14.41009	114.0071	244.5908	4.502363	17.12092	110.0476	0	3.63914	0.8731291	6.292943	2.672451	0	3.659064	12.61669	8.989729	3.575865	15.42377	30.65013	3.590814	3.617995	8.088488	9.932259	0	27.94663	442.8405	0	2.696806	18.04611	0.8721679	45.08819	0.8715503	21.64764	0	883.0123	79.3656	14.3962	1.786216	5.403776	1.794866	7.180652	11.70039	142.5784	1.780575	1.77577	4.600503	8.182304	0.8746198	2.681778	41.4721	0	1.819766	1.806454	100.9873	0.8931805	5.429982	11.76827	208.3266	2.71235	9.915523	9.028703	0	0.8724571	1.790865	47.78699	0	4.47904	0	5.383336	30.91281	7.19313	9.903827	0.8776199	0	16.22709	87.45962	1.775608	1.802038	12.60841	3.636578	90.19982	9.913262	10.97912	203.8504	5.406762	222.7579	70.3705	5.380696	4.506519	11.73763	49.57984	2.692524	11.71151	75.76653	5.409609	2.674624	95.59853	1.777234	13.51095	5.377579	1.788509	0.8752901	0.872109	8.984918	0	91.99591	4.518721	14.42405	6.382995	138.926	0	18.94408	3.583486	8.140658	18.07597	0	8.084361	17.15003	0.8746413	83.88776	5.440482	82.06619	27.93185	16.2545	5.458263	0.8732445	2.706064	2.67574	0	8.089812	0	36.97567	0	18.10651	4.477	8.102691	35.17141	3.587848	5.44693	0	1.771155	0	13.55411	4.497223	2.690999	2.694397	2.674283	0.8737373	18.02616	5.420738	1.808683	11.74936	0	2.689901	97.37663	0	54.10552	35.14605	8.090429	4.490815	35.13959	38.88563	14.43407	3.575699	7395.805	0	5.397642	0	0	3.595947	114.5229	1.796889	0	0	2.695513	0.8842668	0.8926537	0	2.687173	1.793673	0	4.49314	0	0.8815198	1.774386	2.699712	5.391047	2.680871	0	120.8373	19.02183	0	8.987013	6.293355	43.33673	8.186627	1.798188	15.36477	0.8826968	0.8743191	0	7.31924	1.771828	14.43086	0.8827921	11.76862	0	3.576215	1.774802	6.323427	4.49615	1.790305	60.48027	2.688587	0	1.793456	0.8805942	8.090236	0	118.312	35.27442	3.588011	0	14.42779	10.83833	0	27.05686	0	0	8.998537	0	0	6.331582	9.023645	18.05218	27.13936	0.8820939	66.76744	0	13.56216	33.41066	57.69631	1.785169	0	1.771386	2.716696	4.49507	0	2.687734	0.8901863	0	0	3.586947	22.53116	26.1889	38.75767	9.019915	41.50949	4.492452	26.12407	25.24679	256.1667	0	5.500828	18.90889	0.8732138	0	0	0	3.582864	0	3.639343	31.57136	2.731573	0.877229	12.59441	10.84173	5.38636	14.44566	0	0	6.325003	0.8816496	2.719747	0	0.889806	0.8916342	46.9072	1.819471	5.455065	2.681762	10.86396	0.8742702	2.729472	2.717967	3.595536	5.441225	0	443.7737	0.8856945	93.82953	0	13.58325	0.8811447	0	7.225625	0	5.402914	3.621789	0.882684	0.8912744	3.614529	1.776813	249.8234	0	2.687758	1.801009	0	6.279872	6.338675	0	1.773255	30.66381	0	44.17562	10.86811	5.413882	10.85248	3.595441	11.71663	18.9902	6.282009	0.8820505	1.792719	0	17.13535	0	0.8740136	3.579052	0	0	0	6.298832	6.300381	9.899293	11.73579	2.689101	0.8711004	0	0.8854723	6.324022	3.576039	41.49322	1.789745	4.475108	26.13163	8.149064	65.82461	8.09536	275.9856	44.16083	0.8806981	0	1.800873	15.30092	3.589073	1.820091	48.11879	0.8708111	6.301767	3.623237	0	8.119999	6.285704	0	7.180446	0	5.438375	0	8.116293	2.674554	5.387405	0	19.88473	3.57531	3.600411	0	0.8893719	3.599332	0.8793356	22.56982	19.83123	6.367822	16.21718	0	15.38047	4.502661	0	38.7863	63.13233	0	0	19.04753	0	10.79727	0	0	3.583643	0.8768221	10.88093	2.714885	15.43436	13.5215	0.8745102	10.79882	0.8848439	30.6985	2.673145	8.146918	0.8744341	8.103354	0.8791312	10.8094	2.67193	0.8855526	1.807125	19.83626	1.77261	28.85918	17.14516	0	8.091215	2.738559	20.72503	0	17.16592	0	10.80687	15.33121	97.42316	11.7547	2.689464	2.693485	3.573423	6.3007	42.37398	37.91489	29.7837	85.69639	6.362915	0	15.38713	0.8715603	20.71105	1.771744	24.33193	5.380559	0.8766758	2.680676	6.346546	2.717318	3.573962	0.8707771	5.463991	3.575004	89.28942	5.475366	0.8753007	0	6.298525	103.8723	8.248896	0	0	2.689346	165.1199	0	10.80887	0	43.27337	3.639787	0.8713509	36.05735	1.813771	132.5571	9.91548	6.342607	1.772735	0	0	67.65339	67.74604	2.675035	0.8761725	2.734901	0.8806346	3.576084	1.802111	0	0.8821918	0	0	17.27458	0	41.54397	2.691654	0	0	1.803191	2.699337	6.281495	6.359357	6.353245	9.982682	10.8444	2.69099	11.74422	3.643474	0.8859039	1.772525	54.21561	10.86137	75.75224	0.8814193	0.8879301	2.68597	4.481104	0.8711962	1.80674	0	0.8851205	9.019213	0.8832231	33.35195	0.8889775	5.386309	0	4.577536	1.772189	10.79134	6.441535	0	0	2.673763	0.8749432	14.41416	19.8425	7.267469	9.910742	0.881985	0	0	0	16.30959	70.33375	27.99578	3.621572	4.530104	2.698198	62.31461	8.990185	7.181343	23.41579	6.302018	0.8803314	2.696306	11.72004	0	466.3023	0.879699	4.616628	132.5509	4.498885	0	2.686927	0.8724793	80.33137	0	0.8805138	0.87656	0	4.476019	0	27.96542	0.879131	234.4951	14.4636	18.03537	2.730814	14.41372	0	1.794813	3.586713	12.62906	0	1.811607	0.8938801	23.42789	2.724031	0.8927743	1.773132	0.8743933	3.618126	2.733148	8.107007	16.25514	13.54833	2.691692	1.773385	0	0.8712731	0	6.317475	126.2775	132.6243	156.0299	0	10.82576	2.680082	0.8738516	169.5597	160.5557	1.770868	0	83.8581	0.8818103	2.683519	27.95492	0.8833685	0	61.37278	0.895429	1.809646	0	44.16178	17.10354	24.5878	2.700154	2.718766	0	3.58084	3.599228	31.57362	14.40521	0.8727978	1.77363	6.350298	0	5.387361	33.33563	12.73455	0	0.8773975	31.5496	1.783336	0.8728336	29.73183	4.571064	15.30869	3.613666	13.73061	1.771421	15.3094	19.8521	133.5704	0	4.546091	1.819173	34.2406	0.8773313	1.78274	0	9.00782	61.33931	5.473949	32.60142	5.384342	16.21771	11.72567	0	1.778444	5.389183	13.58129	0	21.63879	1.793518	86.55529	12.61157	5.37682	0	0	0	52.37679	12.61143	3.579312	1.818102	0	4.483357	11.80703	0	7.213208	0.872972	0	73.97614	6.449515	1.772395	112.7426	27.95269	2.696403	11.71323	7.186526	23.46956	8.097561	3.576876	3.638781	1.770771	82.0519	1.772491	0	13.51186	20.8095	2.707245	12.62745	0.8868573	0.8919086	1.807772	2.672298	6.281654	17.11037	6.296774	17.10322	0.8785006	25.34679	0	18.00822	0	0.8711999	0.8877549	1.7995	8.114011	0.8740495	149.6841	0	0	34.24255	0.8822472	0	0.881251	39.64952	0.870571	1.773969	0	0	0.8710363	17.15276	32.43733	5.407947	76.71442	1.814696	34.24119	2.730709	1.797673	2.694936	0	54.98893	0	4.490837	8.084701	44.16337	1.773141	26.22077	2.73693	0	1.786145	6.308984	171.3874	0	4.51207	4.498554	0	4.545341	0	3.615502	26.16134	11.77322	4.478994	0.8706979	38.76431	6.280357	2.69682	0.8772726	2.68483	46.97111	4.568799	657.5633	0	3.61872	0.8865291	0	134.3654	0	113.6512	15.33613	0	2.696255	3.578143	2.683976	14.42238	43.29807	1.772826	7.209936	0.8744427	0	343.7597	5.513363	0	34.25122	257.9284	48.6972	0	0	0.879007	0	0	7.181661	9.024703	2.710541	22.56038	0	3.651558	13.66378	0	0.8921017	0.8781054	8.138417	0	0	0	7.182031	8.082962	2.721523	8.086648	11.70477	1.810237	19.83486	0	3.573898	3.577946	1.808173	0	1.779689	1.798206	4.488865	0	128.9649	27.98525	1.791319	0	672.8626	0	0.8953941	0	0	2.727725	1.797325	0	3.598793	4.551602	0	0	0.8725877	36.18527	17.10221	10.78911	428.4563	2.688532	0	810.8155	0	20.79506	5.427317	25.33031	15.30371	0	6.297852	1.782107	18.96438	0	3.576229	3.625005	0	11.70241	7.277654	7.182191	0	25.21946	0.8933944	1.785642	312.9704	0	0.879565	7.186907	22.57342	18.92757	3.6001	85.70883	3.575995	5.427699	0.8716271	3.599851	0.889444	0	24.36502	3.673955	0.8794202	11.71063	0	30.64478	26.12814	0.8705473	0.8950095	33.54312	9.085607	40.57248	0	1.780722	0.8783178	0	1.808465	0	3.624626	0.8837859	8.09669	0	46.03277	1.7824	0	0	0.8742063	199.3117	5.409035	0	0	0	0.8944431	4.476655	3.591233	0	22.60354	0	2.704917	0	1.808302	7.186473	0	1.776343	0.8833823	3.58787	8.996975	0	63.1269	0	43.30489	4.47508	16.42344	13.51884	0	19.00877	10.8552	0	58.69967	9.897739	23.52261	0	2.671993	0.871921	9.109867	7.215312	31.55218	11.71467	2.709035	1.779954	1.804445	0	0	17.1684	4.615942	69.45302	4.491278	0.8799624	0.8790333	0	0.8706616	2.693138	1.777401	3.592756	18.12387	61.33555	139.8754	28.82957	0	0	2.712377	6.291634	13.53971	0.8779004	417.5848	61.3313	0	24.34152	0.871998	130.7576	0.871391	0.8925412	0	6.281032	47.80596	1.780157	115.4226	6.285399	0.8891639	0	31.56547	3.580917	90.18019	250.7307	27.13068	16.24096	12.60397	0.8750606	9.908177	0	0.8853941	0	0	12.59622	265.2343	1.800103	55.88688	0	0.8886716	18.00853	20.71741	0.8830771	6.403039	8.990048	1.795727	0	7.199289	6.323155	26.31776	52.28515	0.8843694	47.8206	36.97106	0	1.808806	793.7173	17.10555	5.483888	3.588333	1.778652	56.79159	1.816302	9.964564	0	48.66959	0	16.31435	6.311131	0.8873888	0.8895344	64.93789	2.704281	7.200955	0	175.8916	9.100439	8.120831	0	3.662326	0.888975	10.7878	1.779151	0	1.814549	6.308014	0.8812078	0	436.5408	0	10.78801	72.13804	157.8153	2.716566	5.385612	1.79963	0	2.680676	8.998919	1.798458	16.28347	15.4755	25.25069	60.51742	73.09138	1.771736	3.598457	12.62926	0	1.772749	39.64921	34.28412	30.63418	0	1.796052	4.478708	11.80964	0	37.87744	0	56.82491	6.341614	0	26.14813	0.8925914	65.8224	0	2.686048	87.48699	36.05563	10.04479	0	68.58158	1.813138	0.8835269	1.802471	4.501436	137.1158	5.478848	0	2.685794	16.25278	6.411625	0.8751773	0	1.790851	4.540335	0	0	0	14.41879	37.94718	0	234.4648	14.54003	0.8730063	137.1183	0	0.881778	0	1.780912	0.8906323	0	30.73404	131.6654	6.286796	2286.385	93.77896	11.70829	215.5585	542.9805	1.787797	0	5.390265	0	0	441.9332	16.24597	6.311953	4.523982	5.400682	0	7.222834	1.772032	18.04539	1.80874	10.83424	9.0466	9.918554	1.778894	19.54789	2.70669	12.67256	0.8828074	0.8809507	8.98444	0.8782582	27.02777	6.281456	1.770768	2.681751	0.8827915	4.475852	0	0	0.8732101	104.5997	8.083308	0	7.233759	3.616286	1.78884	288.6065	11.7451	2.687956	0	0	9.276156	0	0	6.307594	9.058912	1.776584	0.8868384	87.56875	4.587297	0	11.06086	3.602366	0	60.41485	7.183156	0	59.54559	4.492753	0	32.56241	0	8.110038	120.8916	5.384842	6.315508	1.798691	0.8844037	0	5.457252	9.081515	6.313673	4.496772	65.82609	0.8707902	10.80816	2.690374	10.80388	5.436421	0	6.289109	4.487854	5.419091	3.573902	2.694539	0.8862394	3232.479	0	1.811926	0	0	3.574389	128.9861	148.7945	0	12.63411	0.88863	9.892941	2.7413	9.027792	19.82197	1.777144	5.37847	0.8921498	1.815333	15.29929	0	0	4.580326	1.81368	0.872161	2.747608	5.435447	0	0	1.81897	0	5.382094	30.6361	0	9.887419	1.82502	5.451984	194.8043	0	7.192257	14.41151	0.8708384	3.667731	8.985252	1.770888	0	0.8936535	0	7.278109	5.37727	1.7718	0	4.545072	1.770795	116.354	6.356482	5.412922	20.70918	1.820533	49.57618	1.798396	0.8854966	0	0.8767308	0	8.124217	0	0	0.8778335	62.20581	0	0.8885525	22.51905	3.609985	6.343004	0	0	190.4617	1.783657	0	0	0	0	1.783167	50.48005	26.14958	7.279534	10.90835	23.43095	0.8785965	0.8719012	0	0	0	2.672311	1.77544	10.02763	1.790103	0.8792677	9.949079	19.81271	32.46682	295.9749	35.15616	5.396674	86.55401	1.785435	6.46356	1.778991	21.61672	0.8887387	6.32707	18.97854	0.8845776	30.6905	26.13322	3.594328	31.54625	0.8916533	13.65824	1.788158	7.1918	6.418374	0.877368	18.90717	0.8725563	3.615048	0	32.49346	0	6.280929	1.816359	4.578437	2860.928	1.826543	3.605821	1.77079	6.362416	0.8836899	7.30194	1.805647	1.807219	0.8890121	1.819519	5.433628	5.391747	66.719	0	7.193708	7.202323	2.6815	1.778738	39.64929	8.150626	0	193.9055	15.30414	0.8741635	9.110853	1.791328	1.774272	4.581737	22.51879	4.534513	0	91.98882	0	0.8803549	0.8747741	82.06773	0	43.27813	3.68008	1.771801	11.69786	62.24656	33.3656	9.007551	0.8892217	2.67896	1.793793	32.48474	10.79132	1.773897	0	8.143457	4.477498	0.8739319	9.032456	8.099087	14.41076	8.160071	7.181901	18.90496	18.9367	12.59728	0.8900251	5.388155	0	0.8771229	67.63002	6.333725	1.774401	0	22.58322	0	1166.454	62.21642	0	37.04131	10.79054	0	5.395901	2.672948	25.23965	15.36239	2.696643	2.72207	1.802606	1.779445	0	20.77761	0	5.461991	0.8711502	0	0.8719827	10.79816	0.8789693	6.346045	0	0.8746738	1.775506	1.795071	5.377612	0	312.9419	1.782076	75.74909	0.8780027	25.23277	198.4794	5.397096	0.8927689	1.809505	19.85173	0	0.8792552	0.8908141	19.8158	0	35.24653	17.11483	32.55591	0	0.8847472	2.700404	0.872147	6.310288	158.7172	23.44017	0	0	3.610272	2.681164	0.8868955	0	23.44049	0	3.631598	21.62321	3.615402	4.605472	3.621466	26.20686	24.34156	2.691113	4.492088	1.806626	30.65743	2.681437	1.777183	1.822526	0	42.38285	0	122.6335	4.534333	0.883309	5.391473	4.475052	0.8740113	0.8705702	609.6892	0.8771581	0	9.935077	0	2.674503	34.24724	1.775003	2.674813	13.54961	2.672031	3.643432	40.6764	8.23931	0	4.503774	2.746713	49.58281	8.986532	0	0	2.688131	18.91792	1.77787	7.254447	0.870868	1188.767	18.90627	0	16.21004	2.69024	0	5.377226	0	41.46854	0	1.782741	31.63816	5.435352	147.8857	6.278583	1.79423	0	2.733815	148.7933	64.97844	10.79157	0	1.816822	0.8813342	8.987247	51.44256	1.773201	36.04848	0	5.428223	1.771188	26.1532	0.871619	11.06335	0	1.776297	1.786244	0	0	2.714219	212.8363	1.805291	0	0	51.4169	1.780219	1.772203	2.672763	6.312274	0.8706196	1.775941	1.801565	18.00898	0	0	232.7391	0	5.51135	0	4.539229	2.679762	0.8819274	0.8842854	0	3.581366	5.426357	2.692485	0	0	56.79308	7.196209	6.278818	0.9019448	22.5434	9.917693	5.398751	6.317299	27.94342	6.304956	7.250898	1.774512	11.70162	4.50667	4.482258	0	0.8724091	0.8788659	27.04978	3.600986	0	40.60404	4.589304	0	0	5.382977	0	6.284591	3.608111	29.9124	136.22	3.626493	0.8759679	229.1053	1.77139	0	3.574922	155.1016	0.8811004	1.777035	1.785106	14.43726	15.31545	0	4.477321	3.622561	4.495219	1.811731	641.2775	0	1.771599	38.77928	502.5835	0	6.346718	1.790124	0.8844126	5.419819	2.725322	9.956618	3.622467	9.018923	0	345.4215	2.675394	1.788369	8.987568	6.32753	109.1409	19.82327	0.872948	0.8833934	8.090895	0.8765681	0.8819012	153.3498	15.30191	25.26266	19.84685	279.5869	0	0	0.8737883	86.71248	43.41372	1.782782	27.96633	0.8723319	1.774399	5.541067	0	0.890409	0	0	5.424073	82.9755	0	6.345903	0	53.20892	7.239131	0	0.8705505	1.771024	53.18376	6.296707	0.8824156	0.8769725	0.8721912	0	1.773299	1.790089	36.05857	0	2.682749	0	43.27217	0	29.84914	0	3.579486	4.578886	26.12033	1.806422	0.8773331	1.810164	18.00894	2.672884	6.291114	0	13.51696	22.53115	5.442139	2.703465	20.8228	1.789189	2.718081	25.25051	18.91321	2.698116	355.5957	8.134201	1.772495	0.880605	17.12076	2.680688	21.08473	3.589667	0	2.673507	9.956202	0	5.423506	24.31881	55.93928	14.43639	92.87002	1.774385	0	3.594002	0	33.33895	3.635334	1.803511	1.788418	0	0.8706002	0.8912516	18.01307	1.801161	12.62333	0	16.22898	0	107.352	1.802859	2.696888	1.777548	22.55986	0.8964608	0	305.7633	4.490858	0.8845791	0	165.0599	0.889052	133.4663	83.00878	2.726572	34.32533	0.8754827	0	63.18361	1.820349	1.795116	4.480459	31.55177	5.438643	19.80815	4.500093	191.2019	1.798081	31.67687	0.8886671	32.43599	5.492804	17.12073	15.32638	0.8709658	212.8494	5.425622	0	8.99531	0	46.08075	0	0.8715722	171.3368	0	0.8922607	0.8713409	9.01447	0.8751532	5.402604	33.37082	5.379888	8.997177	2.692695	0.8918981	35.18232	3.611096	1.792391	3.631394	66.71787	228.1826	0.881509	0.8714612	28.06566	0	1.790926	17.11964	2.683906	2.705944	0	0	2.676007	8.989279	107.3004	1.799448	0.8793911	14.40439	27.94739	1.778667	0	1.794508	0.8756584	9.009862	21.67384	15.31244	9.891524	2.672593	0	0	34.27126	9.896183	0.8733603	6.279751	28.85486	0	5.430051	64.90541	5.382926	0	147.0145	0	13.54238	30.65409	1.778464	9.044308	5.382304	1.802351	4.551685	3.613732	68.55248	0	0	2.696184	8.11925	0	0	8.088688	0	0	0	0.8716244	19.81571	2.679818	0	104.5972	7.316431	184.8603	0	29.74078	7.249049	5.379659	2.683998	3.576731	1.775883	0.8861808	0.8715709	27.0359	19.81817	3.573583	133.4622	0.8731715	1.806329	2.675847	5.415174	0	1.821711	16.28231	10.93952	4.541542	4.520367	14.41474	0	1.772156	4.510051	0	12.61112	0	0.8705514	0	0.8772082	3.630943	42.36618	12.69362	0	2.693461	0	1.780469	57.7042	552.8626	27.07444	2.672235	0	18.03773	80.26132	1.778547	1.785369	32.47194	0	0	1.793693	102.8562	2.703858	9.014636	0	5.434773	6.289763	591.6598	0	1.781282	0.8712749	5.427619	0	0	0	0	74.07073	2.71058	5.39912	0.8755358	3.575598	0	0.8854537	0	18.91887	126.2609	10.06678	0.8733294	2.701218	2.723061	0.8733387	11.75859	0	12.59623	0.8843502	42.45584	0.8837663	4.497916	0.8728965	221.0626	16.22986	1.818583	0.8899886	81.16568	0.8918889	9.886648	0.8763669	0	0.8946615	0	2316.131	0	0.8730839	1.772367	6.278621	3.61543	0	6.298734	2.691883	9.024629	0.8793895	3.679443	41.47889	4.479004	2.714837	4.481413	0	2.730238	0	1.770935	0.8719572	8.14929	1.81089	0.8760421	1.787713	0	0.8826537	4.490199	0.8932714	6.314457	8.136639	0	5.412648	3.578556	0	41.51656	2.733063	34.27689	40.58788	0.8717	11.73508	5.46284	0	8.113638	9.041239	1.782172	11.69721	0	7.298785	4.63218	1.780205	31.53272	0	41.47726	8.154479	129.9497	18.01623	168.7199	11.72009	10.83503	0.8705762	239.0081	0	9.890257	14.55032	0	0	3.576971	156.9202	3.58049	0	3.582555	2.695793	1.78137	43.50911	0	137.9813	4.504156	0	0	16.26209	20.71328	19.88556	0	0	7.23613	309.3453	2.736177	20.7216	4.490856	4.523175	0	29.73826	0	0.8897748	114.5216	2.692466	1.7789	0.8808672	31.61718	0.8843944	10.83473	61.30692	2.697582	4.569345	18.03067	6.278611	0	1.78788	0	10.79649	2.674732	1.78911	18834.01	703.4743	1.774785	0	7.193601	10.79311	0	3.598453	102.7965	11.74219	10.80929	0	2.674178	1.777074	0	1.795071	6.288253	0.8861268	9.921994	3.58255	0	4.500403	0	0.8781396	36.05713	2.685567	20.75645	4.478508	0.8775111	15.30541	118.1437	3.594657	5.424437	2.727245	0.8832662	0	7.225731	35.1488	52.3136	2.685761	0	0	36.22481	3.582967	0	1.770789	111.8259	0.8782719	1185.12	0	15.30089	0	5.410733	0.8873075	10.81807	0	13.49692	0.8796254	9.928744	9.075544	0.8750011	0	9.986151	0.8849844	4.503371	13.49548	7.242185	0.890801	2.681643	10.96291	1.776438	26.16471	0	0.8738802	7.182513	1.798104	0	224.5525	0.8760883	0	0.8818599	1.777575	41.52996	0.8876598	68.51643	6.32938	1.799571	9.048689	141.5935	2.678705	110.2545	0.8877089	3.680502	3.594096	1.813369	0	19.8325	11.75026	8.093589	7.189104	0	0.8746174	0.8837954	3.577667	4.501582	1.794617	0	0	1.810074	0	1.785385	0	2.682626	11.75079	4.481805	0	33.37357	16.21229	0.8963029	33.33778	0	3.596532	0	8.083263	2.727074	6.285919	22.54148	0.8887528	1.773649	7.289028	0.8848961	2.70918	13.53208	3.596807	6.332843	206.9613	0	48.74024	2.689809	0.886496	5.392493	18.18965	12.60392	0	11.76405	1.78964	8.986777	0	1.821132	7.250297	4.486137	46.90699	0	4.495251	1.817417	2.671944	0.8920738	0	434.0062	1.795712	7.198128	9.01901	6.281684	4.583001	6.454745	5.389285	9.938113	9.928683	1.770784	2.729353	0.8912109	35.18779	2.716624	0.8707754	2.683898	31.5694	0	30.65613
[truncated: 19,495,620 more chars]
