# Supplementary material for: DNMBP-AS1 Regulates NHLRC3 Expression by Sponging miR-93-5p/17-5p to Inhibit Colon Cancer Progression
Source: Front Oncol. 2022 Apr 27;12:765163. doi: 10.3389/fonc.2022.765163 (PMC9092830; doi:10.3389/fonc.2022.765163)
Supplement: Supplementary file 1 [file DataSheet_1.zip › data/bioinformatics/lnc unicox.txt]

id	HR	z	pvalue
AL590483.1	0.741510394	-3.10908388	0.001876684
MIR210HG	1.281947426	2.219873172	0.026427378
AC019330.1	0.818727192	-2.191133563	0.028442129
FAM87A	0.818320849	-2.029243281	0.042433517
RNASEH2B-AS1	0.790702461	-2.014216334	0.043986825
STK24-AS1	0.772272195	-1.794937203	0.072663706
HAR1B	1.130097329	1.756842961	0.07894458
HAR1A	1.132216919	1.723856795	0.084733699
DNMBP-AS1	0.775083543	-1.701890592	0.08877588
AL928654.1	1.246009679	1.661361331	0.096640899
SNHG11	0.70683714	-1.649974043	0.098948245
DLG3-AS1	0.828299742	-1.566826608	0.117155226
AC097639.1	0.760697602	-1.503125085	0.132806791
DLEU1	0.774109445	-1.498437749	0.134019555
AL354696.1	0.845963141	-1.427715033	0.153373897
HS1BP3-IT1	0.856421961	-1.418683032	0.155991446
LINC00449	0.828999297	-1.411232209	0.158176156
LINC00476	0.787492889	-1.174011977	0.240390228
AC078993.1	0.947147082	-1.154268431	0.248390135
PAN3-AS1	1.175260433	1.070579464	0.284358561
ST7-OT4	0.873719631	-1.022629779	0.306482924
AC012615.1	0.813851849	-1.012723459	0.311192269
AL354993.1	1.074510562	0.957725069	0.338201412
MIR181A2HG	1.094672797	0.934661159	0.34996295
HAS2-AS1	0.938229005	-0.931112107	0.351795576
RBM26-AS1	0.865286496	-0.921167038	0.356963224
MYCBP2-AS1	1.124201762	0.838299962	0.401862257
LINC00365	0.932086887	-0.775380338	0.43811495
AL035045.1	0.920286472	-0.741419798	0.458438944
AL356310.1	0.929659605	-0.595139777	0.551750042
C3orf35	0.91138437	-0.546481419	0.584735057
ZRANB2-AS2	0.937394628	-0.502937677	0.61500809
FTX	1.074512661	0.407630006	0.683545331
EMX2OS	1.024103245	0.39444685	0.69325116
AL589765.1	0.959114844	-0.387757452	0.698195535
CR381653.1	1.043253647	0.386932875	0.698805903
AL137003.1	0.951195305	-0.339667233	0.73410714
AOAH-IT1	0.962972761	-0.333826186	0.738510722
AC005618.1	1.027189431	0.285563966	0.775212105
AL121574.1	0.962742476	-0.277603783	0.781316528
DLEU2	1.032208156	0.249621985	0.802879695
HCG20	1.030208992	0.228008678	0.819639494
AL136307.1	1.020701395	0.208743413	0.834648548
AC116351.1	0.984204412	-0.161110793	0.87200614
AC137630.1	1.024159903	0.153706011	0.877841545
ARHGAP31-AS1	0.985005929	-0.144298401	0.885264841
GAS6-AS1	1.009295012	0.115088421	0.908375038
AL513123.1	1.004336339	0.046340489	0.963038869
AL512652.1	0.9963048	-0.029455294	0.976501474
ANKRD10-IT1	0.999743092	-0.002600355	0.997925219
