# Supplementary material for: DNMBP-AS1 Regulates NHLRC3 Expression by Sponging miR-93-5p/17-5p to Inhibit Colon Cancer Progression
Source: Front Oncol. 2022 Apr 27;12:765163. doi: 10.3389/fonc.2022.765163 (PMC9092830; doi:10.3389/fonc.2022.765163)
Supplement: Supplementary file 1 [file DataSheet_1.zip › data/bioinformatics/clinical.txt]

id	age	gender	vital_status	pathologic_m	pathologic_n	tumor_stage	pathologic_t	futime
TCGA-3L-AA1B	61	0	0	M0	N0	Stage I	T2	475
TCGA-4N-A93T	67	1	0	M0	N1b	Stage IIIB	T4a	146
TCGA-5M-AAT4	74	1	1	M1b	N0	Stage IV	T3	49
TCGA-5M-AAT6	40	0	1	M1a	N2b	Stage IV	T4a	290
TCGA-5M-AATE	76	1	0	M0	N0	Stage IIA	T3	1200
TCGA-A6-2671	85	1	1	M1	N2	Stage IV	T3	2457
TCGA-A6-2672	82	0	0	M0	N1	Stage IIIB	T3	1419
TCGA-A6-2676	75	0	1	M0	N0	Stage IIB	T4	2016
TCGA-A6-2677	68	0	1	M0	N2	Stage IIIC	T3	1281
TCGA-A6-2678	43	0	0	M0	N1	Stage IIIB	T3	1286
TCGA-A6-2680	72	0	0	M0	N0	Stage II	T3	1068
TCGA-A6-2681	73	0	0	M0	N0	Stage IIA	T3	1387
TCGA-A6-2682	70	1	1	M1	N1	Stage IV	T4b	424
TCGA-A6-2683	57	0	1	M1	N0	Stage IV	T4	976
TCGA-A6-2684	75	0	0	M0	N0	Stage I	T2	1127
TCGA-A6-2685	48	0	0	M0	N0	Stage IIA	T3	1133
TCGA-A6-2686	81	0	1	M0	N0	Stage IIA	T3	1614
TCGA-A6-3807	53	0	0	M0	N2	Stage IIIC	T3	1054
TCGA-A6-3808	73	1	0	M0	N0	Stage IIA	T3	1014
TCGA-A6-3810	62	1	0	M0	N0	Stage IIA	T3	1111
TCGA-A6-4105	79	1	1	M0	N0	Stage IIA	T3	442
TCGA-A6-4107	57	0	0	M0	N1b	Stage IIIB	T3	987
TCGA-A6-5656	74	1	0	M0	N0	Stage I	T2	1001
TCGA-A6-5657	65	1	0	M0	N1	Stage IIIB	T3	962
TCGA-A6-5659	82	1	0	M0	N0	Stage I	T2	926
TCGA-A6-5660	73	1	0	M0	N2b	Stage IIIC	T3	888
TCGA-A6-5661	80	0	0	M0	N0	Stage IIA	T3	1020
TCGA-A6-5662	46	1	0	M1	N2	Stage IVA	T3	718
TCGA-A6-5665	84	0	0	M0	N0	Stage IIA	T3	671
TCGA-A6-5666	78	1	0	M0	N0	Stage IIC	T4b	995
TCGA-A6-6137	55	1	0	M0	N1c	Stage IIIB	T3	824
TCGA-A6-6138	61	1	0	M0	N0	Stage I	T2	685
TCGA-A6-6140	62	1	0	M0	N0	Stage IIA	T3	734
TCGA-A6-6141	31	1	0	M0	N0	Stage IIA	T3	255
TCGA-A6-6142	56	0	0	M1a	N1a	Stage IVA	T3	763
TCGA-A6-6648	56	1	0	M1a	N0	Stage IVA	T3	766
TCGA-A6-6649	66	1	0	M0	N1b	Stage IIIB	T3	735
TCGA-A6-6650	69	0	0	M0	N0	Stage IIA	T3	627
TCGA-A6-6652	59	1	0	M1	N0	Stage IVA	T3	751
TCGA-A6-6653	82	1	0	M0	N0	Stage I	T2	742
TCGA-A6-6654	65	0	0	M0	N1	Stage IIIB	T3	726
TCGA-A6-A567	56	1	1	M1	N1	Stage IV	T3	1881
TCGA-A6-A56B	57	1	1	M0	N1	Stage IIIB	T3	3306
TCGA-A6-A5ZU	59	1	0	M0	N1	Stage IIIB	T3	293
TCGA-AA-3489	75	1	1	M0	N0	Stage II	T3	245
TCGA-AA-3492	90	0	1	M0	N0	Stage II	T3	1
TCGA-AA-3494	55	1	0	M1	N0	Stage IV	T3	31
TCGA-AA-3495	79	1	0	M0	N0	Stage I	T2	1127
TCGA-AA-3496	83	0	0	M0	N0	Stage II	T3	31
TCGA-AA-3502	73	1	0	M0	N0	Stage I	T2	1065
TCGA-AA-3506	77	1	0	M0	N0	Stage I	T2	1765
TCGA-AA-3509	54	0	0	M0	N0	Stage II	T3	1915
TCGA-AA-3510	70	1	0	M0	N0	Stage II	T3	1946
TCGA-AA-3511	64	1	0	M0	N0	Stage II	T4	212
TCGA-AA-3514	81	0	0	M0	N0	Stage I	T2	31
TCGA-AA-3517	60	1	0	M0	N0	Stage IIA	T3	1186
TCGA-AA-3518	81	0	0	M0	N0	Stage IIA	T3	31
TCGA-AA-3519	63	1	0	M0	N1	Stage III	T3	276
TCGA-AA-3520	86	0	0	M0	N0	Stage II	T3	731
TCGA-AA-3522	67	1	0	M0	N0	Stage IIA	T3	1127
TCGA-AA-3524	85	1	0	M0	N0	Stage II	T3	1096
TCGA-AA-3525	90	1	0	M0	N1	Stage IIIB	T3	1
TCGA-AA-3526	57	1	0	M0	N0	Stage I	T2	580
TCGA-AA-3530	80	1	0	M0	N0	Stage I	T2	580
TCGA-AA-3531	75	0	0	M0	N0	Stage IIA	T3	1035
TCGA-AA-3532	63	1	0	M0	N0	Stage IIA	T3	882
TCGA-AA-3534	78	0	0	M0	N0	Stage IIA	T3	882
TCGA-AA-3538	54	0	0	M0	N0	Stage I	T2	791
TCGA-AA-3542	69	1	0	M0	N2	Stage IIIC	T3	395
TCGA-AA-3544	68	1	0	M0	N0	Stage I	T2	426
TCGA-AA-3548	71	0	0	M0	N2	Stage IIIC	T3	1034
TCGA-AA-3549	69	1	0	M0	N0	Stage I	T2	639
TCGA-AA-3552	85	1	1	M0	N2	Stage IIIC	T3	396
TCGA-AA-3553	61	0	0	M0	N0	Stage I	T2	730
TCGA-AA-3554	62	0	0	M0	N0	Stage IIA	T3	546
TCGA-AA-3560	72	0	0	M0	N2	Stage IIIC	T3	608
TCGA-AA-3561	72	1	0	M0	N0	Stage IIA	T3	424
TCGA-AA-3562	82	1	0	M0	N2	Stage IIIC	T3	608
TCGA-AA-3655	68	1	0	M0	N0	Stage II	T3	1856
TCGA-AA-3660	51	0	0	M0	N0	Stage II	T3	2375
TCGA-AA-3662	80	0	0	M1	N2	Stage IV	T4	184
TCGA-AA-3663	42	1	0	M0	N0	Stage II	T3	212
TCGA-AA-3664	74	0	0	M0	N0	Stage II	T3	1643
TCGA-AA-3666	68	1	1	M0	N1	Stage III	T3	61
TCGA-AA-3667	36	0	0	M0	N0	Stage I	T2	426
TCGA-AA-3673	53	0	0	M0	N0	Stage II	T3	1522
TCGA-AA-3675	84	1	0	M0	N0	Stage II	T3	1431
TCGA-AA-3678	60	0	0	M0	N1	Stage III	T2	1430
TCGA-AA-3679	59	1	0	M1	N2	Stage IV	T3	457
TCGA-AA-3680	67	0	1	M1	N2	Stage IV	T4	335
TCGA-AA-3681	77	0	0	M0	N1	Stage III	T3	182
TCGA-AA-3685	69	1	0	M0	N0	Stage II	T3	1127
TCGA-AA-3688	80	1	0	M1	N1	Stage IV	T3	578
TCGA-AA-3696	75	0	1	M1	N1	Stage IV	T3	153
TCGA-AA-3697	77	1	0	M0	N0	Stage II	T3	2587
TCGA-AA-3710	80	0	0	M0	N0	Stage IIA	T3	821
TCGA-AA-3713	68	1	0	M1	N0	Stage IV	T3	579
TCGA-AA-3812	82	0	0	M0	N0	Stage IIA	T3	1066
TCGA-AA-3815	65	0	0	M0	N0	Stage IIA	T3	1005
TCGA-AA-3818	78	0	1	M0	N0	Stage IIA	T3	30
TCGA-AA-3819	41	0	0	M0	N0	Stage IIA	T3	761
TCGA-AA-3831	66	1	0	M0	N0	Stage IIA	T3	547
TCGA-AA-3833	63	0	0	M0	N0	Stage IIA	T3	485
TCGA-AA-3841	66	1	0	M0	N0	Stage IIA	T3	1124
TCGA-AA-3842	51	1	0	M0	N1	Stage IIIA	T2	1126
TCGA-AA-3844	78	0	0	M0	N2	Stage IIIC	T3	454
TCGA-AA-3846	74	0	0	M0	N0	Stage IIA	T3	518
TCGA-AA-3848	82	0	1	M0	N2	Stage IIIC	T3	336
TCGA-AA-3851	74	1	0	M0	N0	Stage IIA	T3	1006
TCGA-AA-3855	72	1	0	M0	N0	Stage I	T2	975
TCGA-AA-3856	59	1	0	M0	N0	Stage IIA	T3	30
TCGA-AA-3858	67	1	0	M0	N0	Stage I	T2	945
TCGA-AA-3860	53	0	0	M0	N1	Stage IIIB	T3	945
TCGA-AA-3861	72	1	0	M0	N0	Stage IIA	T3	914
TCGA-AA-3862	82	1	0	M0	N0	Stage IIA	T3	914
TCGA-AA-3864	71	1	0	M0	N0	Stage II	T3	1612
TCGA-AA-3866	78	0	0	M0	N0	Stage I	T2	518
TCGA-AA-3867	74	1	0	M1	N2	Stage IV	T3	731
TCGA-AA-3869	76	1	1	M1	N2	Stage IV	T4	822
TCGA-AA-3870	71	0	0	M1	N2	Stage IV	T3	912
TCGA-AA-3875	78	0	0	M0	N0	Stage I	T1	549
TCGA-AA-3930	66	1	1	M1	N2	Stage IV	T3	61
TCGA-AA-3939	83	1	0	M0	N0	Stage IIA	T3	395
TCGA-AA-3941	84	0	0	M1a	N1b	Stage IVA	T4	730
TCGA-AA-3952	68	1	1	M0	N2	Stage IIIC	T3	61
TCGA-AA-3955	38	1	0	M0	N2a	Stage IIIB	T2	638
TCGA-AA-3956	65	1	0	M0	N0	Stage IIA	T3	1035
TCGA-AA-3968	55	0	0	M0	N0	Stage I	T2	669
TCGA-AA-3970	65	1	0	M0	N0	Stage IIA	T3	1096
TCGA-AA-3971	58	1	0	M0	N1	Stage III	T3	489
TCGA-AA-3972	72	1	0	M1	N1	Stage IV	T3	1551
TCGA-AA-3973	69	1	0	M1	N1	Stage IV	T4	397
TCGA-AA-3975	80	1	0	M0	N0	Stage I	T2	1036
TCGA-AA-3979	84	1	0	M0	N0	Stage IIA	T3	730
TCGA-AA-3980	89	0	0	M0	N0	Stage I	T2	242
TCGA-AA-3982	75	1	0	M0	N1	Stage IIIB	T3	822
TCGA-AA-3986	73	1	0	M0	N0	Stage I	T2	580
TCGA-AA-3989	84	1	1	M1	N2	Stage IV	T3	242
TCGA-AA-A004	76	1	0	M0	N0	Stage IIA	T3	424
TCGA-AA-A00A	80	1	0	M0	N0	Stage IIA	T3	1157
TCGA-AA-A00D	70	1	0	M0	N0	Stage I	T2	578
TCGA-AA-A00E	65	1	0	M0	N0	Stage IIA	T3	913
TCGA-AA-A00F	66	1	0	M0	N2	Stage IIIC	T3	1035
TCGA-AA-A00K	79	1	0	M0	N0	Stage IIA	T3	549
TCGA-AA-A00L	66	1	0	M0	N0	Stage IIA	T3	1157
TCGA-AA-A00O	83	0	0	M0	N2	Stage IIIC	T3	822
TCGA-AA-A00Q	66	0	0	M0	N1	Stage IIIB	T4	1278
TCGA-AA-A00R	64	0	0	M0	N0	Stage I	T2	30
TCGA-AA-A00U	50	1	0	M0	N1	Stage IIIB	T3	518
TCGA-AA-A00W	80	1	0	M0	N0	Stage I	T1	456
TCGA-AA-A00Z	70	1	0	M0	N0	Stage IIA	T3	669
TCGA-AA-A010	46	0	0	M0	N0	Stage IIB	T4	1064
TCGA-AA-A017	57	0	0	M0	N0	Stage IIA	T3	457
TCGA-AA-A01C	75	1	0	M0	N1	Stage IIIA	T2	457
TCGA-AA-A01F	72	1	0	M0	N1	Stage IIIB	T3	974
TCGA-AA-A01I	76	1	0	M0	N0	Stage I	T2	943
TCGA-AA-A01K	74	0	0	M0	N2	Stage IIIC	T3	943
TCGA-AA-A01P	80	0	1	M0	N1	Stage III	T3	1158
TCGA-AA-A01Q	48	0	0	M0	N0	Stage II	T3	31
TCGA-AA-A01S	47	0	0	M0	N1	Stage III	T3	31
TCGA-AA-A01T	63	0	0	M0	N1	Stage III	T3	1005
TCGA-AA-A01V	59	1	0	M0	N0	Stage I	T2	31
TCGA-AA-A01X	80	0	0	M0	N1	Stage III	T2	791
TCGA-AA-A01Z	68	1	0	M0	N0	Stage II	T3	1126
TCGA-AA-A029	67	1	0	M0	N0	Stage II	T3	1581
TCGA-AA-A02E	82	0	1	M1	N1	Stage IV	T3	90
TCGA-AA-A02H	74	0	1	M1	N2	Stage IV	T3	61
TCGA-AA-A02J	70	0	1	M1	N0	Stage IV	T3	153
TCGA-AA-A02K	50	1	1	M1	N2	Stage IV	T4	426
TCGA-AA-A02O	82	1	0	M0	N0	Stage II	T3	28
TCGA-AA-A02R	84	0	1	M0	N0	Stage IIA	T3	670
TCGA-AA-A02W	73	0	0	M0	N0	Stage I	T2	1247
TCGA-AA-A02Y	73	1	0	M0	N0	Stage I	T2	1216
TCGA-AA-A03J	65	0	0	M0	N0	Stage I	T2	1246
TCGA-AD-6548	81	0	0	M0	N0	Stage I	T2	650
TCGA-AD-6888	73	1	1	M0	N1b	Stage IIIB	T3	627
TCGA-AD-6889	76	1	1	M0	N0	Stage IIA	T3	4588
TCGA-AD-6895	84	1	0	M0	N1a	Stage IIIB	T3	763
TCGA-AD-6965	62	1	0	M0	N2b	Stage IIIC	T4a	805
TCGA-AM-5820	59	0	0	M1	N2	Stage IVA	T4a	14
TCGA-AM-5821	68	0	0	M0	N0	Stage IIA	T3	28
TCGA-AU-3779	80	0	0	M0	N0	Stage IIA	T3	441
TCGA-AU-6004	69	0	0	M0	N0	Stage I	T2	824
TCGA-AY-4070	50	0	1	M0	N2	Stage IIIC	T3	496
TCGA-AY-5543	65	0	0	M1	N1a	Stage IVA	T3	1004
TCGA-AY-6386	66	0	0	M0	N1a	Stage IIIB	T3	542
TCGA-AY-A54L	74	0	0	M0	N0	Stage I	T2	525
TCGA-AY-A69D	55	0	0	M0	N0	Stage IIA	T3	543
TCGA-AY-A71X	54	0	0	M0	N0	Stage I	T2	588
TCGA-AY-A8YK	44	1	0	M1	N2a	Stage IVA	T3	573
TCGA-AZ-4308	47	0	0	M0	N1	Stage IIIB	T3	3324
TCGA-AZ-4313	51	0	0	M0	N0	Stage I	T1	2310
TCGA-AZ-4315	61	1	0	M0	N0	Stage IIA	T3	1776
TCGA-AZ-4323	37	1	1	M1	N2	Stage IV	T4	43
TCGA-AZ-4614	71	0	1	M1	N1	Stage IVA	T4a	172
TCGA-AZ-4615	84	1	0	M0	N1	Stage IIIB	T3	1002
TCGA-AZ-4616	82	0	1	M1	N2	Stage IV	T3	156
TCGA-AZ-5407	51	0	0	M0	N0	Stage I	T1	2683
TCGA-AZ-6600	64	1	1	M1	N1	Stage IV	T4	368
TCGA-AZ-6601	68	1	1	M0	N0	Stage II	T3	3042
TCGA-AZ-6605	77	1	1	M0	N1	Stage IIIB	T4	159
TCGA-AZ-6606	81	1	1	M1	N2	Stage IV	T4	357
TCGA-AZ-6607	69	1	1	M1	N2	Stage IV	T4	97
TCGA-AZ-6608	55	0	1	M0	N1	Stage IIIA	T2	59
TCGA-CA-5254	42	0	0	M0	N0	Stage IIA	T3	386
TCGA-CA-5255	45	1	0	M0	N0	Stage IIA	T3	376
TCGA-CA-5256	54	0	0	M0	N0	Stage IIA	T3	379
TCGA-CA-5797	56	1	0	M0	N0	Stage IIA	T3	383
TCGA-CA-6715	63	1	0	M0	N1	Stage IIIB	T3	383
TCGA-CA-6716	65	1	0	M0	N0	Stage IIA	T3	371
TCGA-CA-6718	46	1	1	M0	N0	Stage IIA	T3	309
TCGA-CA-6719	77	1	0	M0	N0	Stage IIA	T3	435
TCGA-CK-4947	46	0	0	M0	N1	Stage IIIB	T4	534
TCGA-CK-4948	45	0	0	M0	N1	Stage III	T3	4502
TCGA-CK-5916	71	0	1	M0	N0	Stage I	T1	643
TCGA-CM-4743	69	1	0	M0	N0	Stage IIA	T3	701
TCGA-CM-4744	69	1	0	M0	N0	Stage I	T2	609
TCGA-CM-4746	61	1	0	M0	N0	Stage I	T2	1126
TCGA-CM-4747	47	1	0	M1a	N1b	Stage IVA	T4a	761
TCGA-CM-4751	62	1	0	M0	N1b	Stage IIIB	T3	822
TCGA-CM-4752	58	1	0	M0	N0	Stage IIA	T3	396
TCGA-CM-5341	82	0	0	M0	N1a	Stage IIIA	T2	884
TCGA-CM-5344	39	0	0	M0	N1b	Stage IIIB	T3	670
TCGA-CM-5348	72	1	0	M0	N1a	Stage IIIB	T3	699
TCGA-CM-5349	68	0	0	M0	N0	Stage IIA	T3	915
TCGA-CM-5860	44	1	0	M0	N0	Stage IIA	T3	974
TCGA-CM-5861	63	0	0	M0	N0	Stage IIA	T3	457
TCGA-CM-5862	80	1	1	M1a	N1a	Stage IVA	T3	153
TCGA-CM-5864	60	1	0	M0	N0	Stage I	T2	457
TCGA-CM-5868	59	0	0	M1a	N1a	Stage IVA	T4a	518
TCGA-CM-6161	36	0	0	M0	N0	Stage I	T2	457
TCGA-CM-6163	74	1	0	M0	N0	Stage I	T1	427
TCGA-CM-6164	46	0	0	M0	N0	Stage IIA	T3	883
TCGA-CM-6165	74	1	0	M0	N0	Stage IIA	T3	488
TCGA-CM-6166	48	0	0	M0	N0	Stage I	T2	669
TCGA-CM-6167	57	0	0	M0	N2b	Stage IIIC	T3	456
TCGA-CM-6168	84	0	0	M0	N0	Stage IIA	T3	395
TCGA-CM-6169	67	1	0	M0	N0	Stage IIA	T3	396
TCGA-CM-6170	73	0	0	M0	N0	Stage I	T2	457
TCGA-CM-6171	77	0	0	M0	N0	Stage I	T2	427
TCGA-CM-6172	70	0	0	M0	N1a	Stage IIIB	T3	335
TCGA-CM-6674	39	1	0	M0	N0	Stage IIA	T3	394
TCGA-CM-6675	35	1	0	M1b	N2b	Stage IVB	T3	397
TCGA-CM-6676	82	1	0	M0	N0	Stage I	T2	337
TCGA-CM-6677	75	0	0	M0	N0	Stage IIA	T3	337
TCGA-CM-6678	63	0	0	M1a	N1c	Stage IVA	T4a	335
TCGA-CM-6679	58	1	0	M0	N0	Stage IIA	T3	306
TCGA-CM-6680	78	0	0	M0	N2a	Stage IIIB	T3	366
TCGA-D5-5538	60	0	1	M0	N1b	Stage IIIB	T3	2034
TCGA-D5-5540	73	1	0	M0	N0	Stage IIA	T3	1706
TCGA-D5-5541	63	1	0	M0	N1a	Stage IIIB	T3	1701
TCGA-D5-6529	69	1	0	M0	N0	Stage IIA	T3	614
TCGA-D5-6530	53	1	0	M0	N0	Stage I	T2	621
TCGA-D5-6531	75	1	0	M0	N0	Stage IIA	T3	540
TCGA-D5-6532	61	1	0	M0	N0	Stage IIA	T3	555
TCGA-D5-6536	73	1	0	M0	N0	Stage IIA	T3	543
TCGA-D5-6538	79	0	0	M0	N2	Stage IIIB	T3	521
TCGA-D5-6541	49	1	0	M0	N0	Stage IIA	T3	474
TCGA-D5-6898	51	0	0	M0	N0	Stage I	T2	229
TCGA-D5-6920	77	0	0	M0	N0	Stage IIA	T3	377
TCGA-D5-6922	76	1	0	M0	N1	Stage IIIA	T3	308
TCGA-D5-6923	57	1	0	M0	N0	Stage I	T2	378
TCGA-D5-6924	68	1	0	M0	N0	Stage IIA	T3	435
TCGA-D5-6926	65	1	0	M0	N1	Stage IIIB	T4a	275
TCGA-D5-6927	34	1	0	M0	N0	Stage IIA	T3	287
TCGA-D5-6929	49	0	0	M1	N1	Stage IV	T3	408
TCGA-D5-6931	77	1	0	M0	N2	Stage IIIC	T4b	365
TCGA-D5-6932	69	1	0	M0	N0	Stage IIA	T3	346
TCGA-DM-A0X9	71	0	0	M0	N0	Stage IIA	T3	3641
TCGA-DM-A0XD	65	1	1	M0	N0	Stage IIA	T3	743
TCGA-DM-A0XF	68	0	1	M0	N2	Stage IIIC	T3	1162
TCGA-DM-A1D0	79	0	0	M0	N0	Stage IIA	T3	3974
TCGA-DM-A1D4	80	1	1	M0	N0	Stage IIA	T3	5642
TCGA-DM-A1D9	67	0	0	M0	N0	Stage IIA	T3	4270
TCGA-DM-A1DA	71	0	1	M0	N2	Stage IIIC	T3	456
TCGA-DM-A1DB	68	1	1	M0	N0	Stage IIA	T3	2696
TCGA-DM-A1HA	82	1	0	M0	N2	Stage IIIC	T3	2600
TCGA-DM-A28A	78	1	1	M0	N2	Stage IIIC	T3	1610
TCGA-DM-A28C	74	1	1	M0	N0	Stage IIA	T3	4950
TCGA-DM-A28E	72	0	0	M0	N0	Stage IIA	T3	3648
TCGA-DM-A28F	73	1	1	M0	N1	Stage IIIB	T3	2188
TCGA-DM-A28G	75	1	1	M0	N0	Stage IIA	T3	3698
TCGA-DM-A28H	50	1	0	M0	N2	Stage IIIC	T3	3561
TCGA-DM-A28M	63	1	0	M0	N0	Stage IIA	T3	2895
TCGA-F4-6459	61	0	1	M0	N2a	Stage IIIB	T3	262
TCGA-F4-6460	51	0	1	M0	N1	Stage IIIB	T3	1379
TCGA-F4-6461	41	0	1	M0	N2	Stage IIIC	T4b	338
TCGA-F4-6569	60	1	0	M0	N0	Stage I	T2	1087
TCGA-F4-6570	78	0	1	M0	N0	Stage IIA	T3	188
TCGA-F4-6703	64	1	0	M0	N0	Stage IIA	T3	1456
TCGA-F4-6805	58	0	0	M0	N0	Stage IIA	T3	1047
TCGA-F4-6806	59	0	0	M0	N0	Stage I	T2	1260
TCGA-F4-6807	51	0	0	M0	N2b	Stage IIIC	T3	1309
TCGA-F4-6808	54	0	0	M0	N0	Stage I	T1	1024
TCGA-F4-6809	52	0	1	M1	N1	Stage IVA	T3	442
TCGA-F4-6854	77	0	0	M0	N0	Stage IIA	T3	16
TCGA-F4-6855	70	0	0	M0	N0	Stage IIA	T3	1442
TCGA-G4-6293	49	0	0	M0	N1	Stage III	T3	4051
TCGA-G4-6294	75	1	1	M1	N1	Stage IV	T3	858
TCGA-G4-6295	70	0	0	M0	N0	Stage II	T3	254
TCGA-G4-6297	55	0	0	M1	N2	Stage IV	T3	2506
TCGA-G4-6299	69	1	0	M0	N2	Stage IIIC	T3	2268
TCGA-G4-6303	54	0	1	M1	N1	Stage IV	T3	3885
TCGA-G4-6304	66	0	0	M0	N0	Stage IIB	T4	1631
TCGA-G4-6307	37	0	0	M0	N1	Stage IIIB	T3	1674
TCGA-G4-6309	40	0	0	M0	N1	Stage IIIB	T3	2600
TCGA-G4-6310	69	1	0	M0	N1	Stage IIIB	T3	1935
TCGA-G4-6314	76	0	0	M1	N2	Stage IV	T3	1093
TCGA-G4-6315	66	1	0	M1	N1	Stage IV	T3	1883
TCGA-G4-6586	73	0	0	M0	N0	Stage IIA	T3	1089
TCGA-G4-6588	58	0	0	M0	N0	Stage IIA	T3	796
TCGA-G4-6625	77	0	0	M0	N0	Stage IIA	T3	2792
TCGA-G4-6626	90	1	1	M0	N0	Stage IIA	T3	1
TCGA-G4-6627	84	1	0	M0	N0	Stage IIA	T3	2175
TCGA-G4-6628	78	1	0	M0	N0	Stage I	T2	2424
TCGA-NH-A50V	69	1	0	M0	N2a	Stage IIIB	T3	588
TCGA-NH-A8F8	79	1	1	M1	N2b	Stage IV	T4a	678
TCGA-QG-A5Z2	61	1	0	M0	N0	Stage I	T2	952
TCGA-SS-A7HO	44	0	0	M0	N0	Stage IIB	T4a	1829
TCGA-T9-A92H	82	1	0	M0	N0	Stage IIA	T3	362
