# Supplementary material for: DNMBP-AS1 Regulates NHLRC3 Expression by Sponging miR-93-5p/17-5p to Inhibit Colon Cancer Progression
Source: Front Oncol. 2022 Apr 27;12:765163. doi: 10.3389/fonc.2022.765163 (PMC9092830; doi:10.3389/fonc.2022.765163)
Supplement: Supplementary file 1 [file DataSheet_1.zip › data/bioinformatics/mRNAexp.txt]

id	MT-ND4	MT-CO1	MT-CO2	MT-CO3	PIGR	MT-CYB	MT-ND2	MT-ATP6	CEACAM5	EEF1A1	ACTB	MT-ND1	TPT1	ACTG1	COL1A1	GAPDH	KRT8	RPL8	RPS6	EEF2	B2M	MT-ND5	HLA-B	RPS4X	RPS18	CEACAM6	RPL3	RPLP0	COL1A2	FTL	COL3A1	RPS3	OLFM4	RPL13	RPL13A	MT-ND3	PABPC1	HLA-A	TMSB4X	KRT18	S100A6	RPL10	HLA-C	RPLP1	RPS2	ALDOA	CD24	CD74	ATP1A1	RPL7A	TGFBI	RACK1	FN1	ENO1	RPS8	PKM	TMSB10	LGALS4	RPS11	RPS19	HSPA8	RPS24	RPL18	MYH9	RPS14	RPL4	SLC25A6	SPARC	TFF3	MT-ND4L	RPS5	HSP90AA1	RPL28	RPS16	RPL19	PYGB	RPLP2	RPS21	KRT19	AGR2	HSP90AB1	EPCAM	RPL37A	ANXA2	RPS9	RPL12	RPL5	LCN2	CTSB	LGALS3	GNAS	GPX2	MUC2	ATP5F1B	YWHAZ	PTMA	CLDN4	FLNA	RPL32	PSAP	TSPAN8	LDHA	RPL7	RPL27A	CFL1	SLC25A5	RPS12	MT-ND6	RPL29	MT-ATP8	APP	RPS20	RPSA	CKB	RPL37	RPL31	LGALS3BP	RPL11	RPL36	PFN1	SLC12A2	IFITM3	PRDX5	SCD	ACTN4	PGK1	FXYD3	RPL23	RPS7	RPL30	GSTP1	ITM2C	FCGBP	TMBIM6	NCL	MYH14	RPL10A	HSPD1	ATP1B1	P4HB	RPL15	MUC13	NPM1	TPI1	RRBP1	HSP90B1	HLA-E	CALR	FABP1	RPL27	RPL35	RPL6	CDH17	RPL18A	BSG	RPS17	ETS2	GPRC5A	ST14	AHCY	RPS15	PLEC	HLA-DRA	COL6A3	RPL14	AHNAK	JUP	RPL9	TFRC	LDHB	COL6A2	TUBB4B	RPS23	CANX	CST3	CTSD	YWHAB	MYL6	CLIC1	HMGA1	DPEP1	TAGLN2	HNRNPA1	SRRM2	TSPAN1	LRP1	IFI27	RPN2	SPTBN1	RPS3A	ASS1	CDH1	CD9	EIF5A	CLDN3	NACA	CTNNB1	FAT1	MLEC	EIF4G2	PERP	ITGB4	HNRNPA2B1	KRT20	RPL23A	RPS27A	UBA52	PPDPF	EEF1B2	RPL24	CD46	S100A10	LYZ	TXNIP	RPL35A	TPM4	TUBB	ERGIC3	RPS27	COL4A2	YWHAE	PDIA3	RPS15A	HSPA5	S100A11	ELF3	EIF3E	IGFBP5	CD63	CD164	GPI	FASN	IFITM1	RPS13	LUM	HNF4A	PPP1R1B	RPL34	COX4I1	NOX1	YBX1	SELENBP1	TMEM176A	FTH1	IGFBP7	GPA33	TMEM176B	ITGA6	HSPB1	PPIA	SYNGR2	COL6A1	ATP5F1A	COL4A1	FERMT1	FOS	DSTN	SERF2	RPL38	RPS25	IGFBP2	MISP	MYO1D	RNF43	LRATD1	S100P	SPINT2	LMNA	HDLBP	TM9SF2	NDRG1	GRN	VIL1	PSMA7	FLNB	PTPRF	UBC	BCAP31	SERPINA1	TKT	SLC25A3	MMP2	LAMP1	HMGCS2	SLC2A1	TSC22D1	HSPG2	JCHAIN	ARF1	BTF3	DSP	EZR	RPS29	MVP	BGN	ACSL5	DYNC1H1	CALM2	RPL21	CPNE1	SAT1	FCGRT	OAZ1	TMEM123	UQCRC1	TIMP1	EIF1	THBS1	RPS28	KLF5	RHOA	SNRPB	NQO1	SOD2	FAM3D	GSN	MYC	CD81	RAN	EPHB2	RPL26	SLC44A4	COL5A1	SLC40A1	PMEPA1	NOP53	EPHB3	UBB	MYL12B	DSG2	APLP2	UBA1	TGOLN2	RALY	EIF6	CYC1	JUN	H1-0	HLA-DRB1	CAPNS1	MDH2	MMP14	LRP10	PTGES3	AEBP1	MAL2	CD44	ID1	ITM2B	IDH2	PLXNB2	ZFP36L2	PLCB4	REG4	CTSA	A2M	CCND2	HMGB1	GLUL	PDIA4	TAPBP	SPTAN1	CYBA	ATP9A	EIF3B	CALM1	TM9SF3	PPA1	AXIN2	IGFBP4	NONO	VIM	CDX2	SDC4	CHMP4B	CLDN7	GFPT1	DMBT1	ZNF703	KIF5B	VDAC1	COL12A1	FAU	PHGR1	HDGF	DHCR24	SULF1	CES2	CFTR	CLDN2	TRIM28	HSPH1	TAP1	CXCL14	GOLM1	H3-3B	HNRNPC	QSOX1	EIF4B	ADGRG1	EGR1	TXN	LSR	HUWE1	RBM3	SLC7A5	ERBB3	SERPINB1	FDFT1	POFUT1	TUBA1B	MGAT4B	PFKL	GANAB	TPM3	RPS26	ATP5F1E	RNF213	MARCKSL1	EIF4G1	PRKDC	PRSS8	SND1	SERINC2	NAP1L1	C3	PRKCSH	DCN	ANXA4	HEPH	ACTN1	ENTPD6	HM13	ACADVL	MUC5B	TUFM	LLGL2	TPM1	ZFP36L1	SOX9	TSPAN3	PLP2	HNRNPK	GDF15	ABHD2	TLN1	MUC12	AGRN	PRPF8	TIMP2	EIF3H	CSDE1	H2AZ1	SPINK1	TMED2	GTF3A	PTMS	CCT3	MCL1	HSPA9	MUC1	AOC1	ATP10B	TMBIM1	CCT7	IRAK1	EPB41L2	LY6E	RPL22	SET	RAC1	CEACAM1	WDR1	CTSS	SDC1	IQGAP1	KDELR2	IER3	CAPN1	RPN1	VCP	C1S	RPL39	ITPR3	JUNB	PHB2	CALM3	CYP2S1	TLE5	LAPTM4B	ATP2A2	CHCHD2	CD151	DDR1	TMED10	GRINA	STARD10	CALD1	RHOB	EIF3A	SSR4	SLC1A5	SCNN1A	LASP1	HNRNPU	MCM7	ATF4	SURF4	CEMIP	SFN	AP2B1	CSTB	CYCS	ANO9	ATP5MC3	RBM39	QARS1	SREBF2	SERBP1	ST6GAL1	SH3BGRL3	TGM2	TAGLN	COX5B	CTSZ	CEACAM7	GGH	CTNNA1	TNS4	DUOX2	TSPAN6	CTNND1	EIF4A2	LAMB1	ARL6IP1	ITGB1	PSME1	LAD1	CLTC	DDOST	TMEM54	MGAT5	SULF2	PEBP1	CLSTN1	CDX1	NIBAN2	HINT1	EIF2S3	BACE2	FSTL1	PARM1	CAP1	PIGT	CMPK1	SQSTM1	PRELID3B	HNRNPA3	ALDH2	PCNA	INF2	GUK1	HNRNPAB	TMEM59	SPINT1	TSTA3	SEPTIN9	ODC1	PPP2R1A	TNRC18	CCT6A	GDI2	PLA2G2A	CAST	IMPDH2	ARHGDIA	STAT1	UQCRC2	COL5A2	PRRC2A	CANT1	SNRNP200	RAD21	MKI67	TMPRSS4	MEP1A	ACTR2	SERINC3	RPL41	STT3B	LENG8	XRCC6	S100A16	POSTN	SERPINB6	TMPRSS2	MACROH2A1	PRPF6	S100A14	IPO5	SLC25A39	MDK	HOXB9	KCNQ1	ASPH	MUC3A	EIF3D	IL32	ASCL2	MYO1C	TRAM1	COL17A1	ACTA2	CAPN2	LRPPRC	TRIM2	REPIN1	HNRNPF	NUCKS1	HLA-DPA1	SOD1	STAU1	GNB2	ILF3	ERBB2	CCND1	PTBP1	PDXK	SERPINH1	TTYH3	COX7C	DDX3X	MYL12A	YWHAQ	LAMB3	RHOC	PARP4	PRDX2	SEC61A1	AGPAT2	PRDX1	CBX3	PRSS23	KLF6	TSPO	CDHR1	CCT5	FAM83H	BHLHE40	EIF3I	ADAR	MYL9	C15orf48	POLR2A	SEPTIN2	LGALS1	EPN1	ELOB	NELFCD	CDC25B	TOMM20	SLC6A8	PROM1	RUBCNL	ANXA11	ZFP36	ADAM15	ZYX	VEGFA	THBS2	CAPG	GHITM	SLC26A3	DDX17	DDX5	CCNI	IGF2R	PAICS	CDCA7	PLS1	SLC38A1	TMEM141	KPNB1	PPIB	FUS	ARPC1B	SHMT2	PLOD3	TMEM63A	ALDH1B1	JUND	PDLIM1	TM4SF1	C1R	CSE1L	FBL	MLXIP	LRRC59	LAMC2	TM9SF4	GOLIM4	LMO7	CYB5B	CDKN1A	GMDS	ADRM1	C1QBP	POF1B	LARP1	RBCK1	DNM2	IFITM2	DEK	OGT	STMN1	PKP3	CCT4	GNB1	ADAM9	PSME2	ATP5MC2	CCT8	DNAJB1	NCOR2	SARAF	TPD52	EFHD2	MAPRE1	TST	PTTG1IP	CD99	GPX4	KIAA1324	TMEM45B	HSD11B2	LMAN2	MMP11	SORL1	PHLDA1	AZIN1	APOE	LMNB2	PDZK1IP1	MYO15B	PCBP2	HNRNPUL1	PHB	ATP2A3	UQCRQ	TP53I11	CNOT1	IRF2BP2	CAPRIN1	QPRT	EIF2AK1	SLC5A6	CAPN5	NFE2L1	GSTK1	FKBP4	PDIA6	CDC42EP1	PTK7	XRCC5	IPO7	ABCC3	MYO7B	SELENOW	PRAP1	PSMB8	PTP4A1	TOP2A	MPST	CHD4	PRR15	NUMA1	CTTN	GREM1	PIEZO1	EPS8L3	SOX4	TCP1	LAPTM5	SATB2	CLUH	PTBP3	ZKSCAN1	RSL1D1	PRRC2C	EVPL	ACTR3	KCNN4	APMAP	CHPF	CLTA	WARS1	C10orf99	KIAA1522	CD55	MLLT6	LDLR	TALDO1	NUCB1	FKBP10	LBR	GRK2	AREG	CNDP2	CNN2	COX6B1	ERGIC1	ST6GALNAC1	CCT2	DDX21	LAMA5	SLC38A5	CA12	NOP56	MET	VAV3	CNBP	MAOA	ZDHHC9	VMP1	TAF15	ATP5F1C	ABR	RNASE1	MAGED2	GNAI2	CDHR5	NPDC1	BCL2L1	MSN	CUX1	TMEM106C	LIMA1	DGAT1	ETV4	PSMB4	TPM2	INTS1	MYBL2	PLTP	ANXA5	ZMIZ2	GCNT3	WNK2	SLC6A6	PFKP	PUF60	NUP210	SRPK1	HDAC1	ST13	SLC3A2	KIF1C	IGFBP3	SHISA5	HMGB2	ENC1	GAS6	NOTCH1	SRSF3	ITGA3	FGFR4	MGLL	LAPTM4A	COX5A	SLC7A1	KHSRP	POMP	MKNK2	HYOU1	PLBD1	EHF	AKAP1	ATP8B1	EIF5	MORF4L2	COTL1	TINAGL1	PRMT1	CAMK2N1	LRP5	EIF3K	EPHB4	PPP1CA	DYNLRB1	RPS10	PSMB1	NCLN	ECHS1	CTSH	CTDSP2	AP3D1	SLC39A4	UBE2D3	ANP32B	PLAGL2	CREB3L1	SYNCRIP	FAM120A	RNF114	CDC42	FKBP1A	TRIM29	AZGP1	DNAJC5	SLC39A14	SNRPD2	ANTXR1	SMARCA4	RABL6	SEL1L3	PGRMC1	NKD1	RAB11FIP1	PFDN5	EDF1	TPD52L2	MCM4	ABLIM1	FXYD5	SCRIB	HLA-DPB1	NOLC1	COL18A1	IFI6	HLA-F	HNRNPM	HK2	KDELR1	NBEAL2	ACLY	TPX2	OS9	LAMP2	TUBA1C	MAVS	ARPC3	TNC	SMC1A	RAB25	CIB1	HMGN2	DAZAP2	IDH1	EMP2	ACSS2	SLC16A3	GIPC1	SLC44A1	ADD3	GSR	CDC37	SLC39A5	SREBF1	HNRNPH1	TRABD2A	EIF2S2	SAP18	FUT3	JPT1	CALU	NDUFV1	CS	MAP4	SF3B3	EWSR1	NET1	KTN1	KDM5C	NCOA7	RTN4	ATP6V0B	ATP1B3	LGALS9	SDHA	PRDX4	SRI	SSRP1	MACF1	MARCKS	EFNB1	COX7B	CD59	HSPE1	PA2G4	ERO1A	PGD	TP53	MMP1	ANXA6	GLG1	MAPK13	EIF4H	GPAA1	MTDH	FBLN1	EIF3L	MYH11	SDCBP	TUBA4A	SCARB2	SON	PLPP2	CLDN1	PSMF1	APEX1	IARS1	SLC52A2	RCN1	FOXP4	GCN1	SERPING1	SF3B1	TRPM4	EBP	MLF2	ARF4	SOD3	CSRP1	CPSF1	HSD17B12	ANKH	RALGAPA2	ATP6AP1	SDF4	PRDX3	SPP1	LGR5	PPP1CB	SSR2	BAG6	NAPRT	DKC1	PRR15L	CLCN3	POLR1D	TFDP1	NDUFS5	TOP1	FKBP8	VASP	EPHA2	LTBP4	SERINC5	MMP15	COX8A	ATP5PB	ENGASE	COPG1	PLXNB1	UBR4	DDX27	BOP1	GLO1	GPR160	STAT6	SFPQ	ATP5F1D	UQCRB	IL2RG	MCM3	EMP1	POLD2	UQCRH	IHH	NEU1	NR4A1	TMED9	PROSER1	HADHA	RBBP7	TRPC4AP	VCL	PSMD2	CYB5R3	BRD2	TSPAN13	EIF3F	PRRC2B	CTSC	HSD17B4	MYOF	AP2M1	PRPF19	ETHE1	SLC16A1	ARF3	STIP1	PDHA1	CAPZA1	CAPZA2	HNRNPD	ECE1	TNS3	TBRG4	RRM2	SNX5	TACC1	MYADM	SEPHS2	APEH	SERP1	MINK1	IER2	NDUFA4	SIGMAR1	TRIM31	FLII	CHP1	CAPZB	POR	TAX1BP1	LFNG	USH1C	ERP29	LRP4	CXCL1	USP9X	TTLL12	B3GNT3	OAS3	CORO1B	OAS1	CAVIN1	CPT1A	EMC10	EIF5B	SELENOF	GARS1	STAT3	ARPC5	C1orf43	NDUFB9	IL13RA1	C1QB	ARPC2	ARFGAP1	YWHAG	MYO10	MICAL2	ESRP1	VWF	APOL1	ARSL	SSR1	RAB7A	GOT2	HELZ2	SERPINE2	CCN2	BTG2	ARHGAP4	ADGRE5	C1QC	TPP1	CDH3	VPS51	VARS1	NBR1	USP22	FBXW5	ARF5	VCAN	ERN2	NAMPT	RTF2	DAP	SNRNP70	MAPK3	PRSS3	NFE2L3	KARS1	TMPO	LGMN	MGST1	RPL36A	SLC5A1	PTPRO	DHCR7	LSM4	RPL36AL	PPP1CC	TTC3	FHL2	NDFIP2	EIF4EBP2	HLA-DQB1	DBI	SLC39A7	COPZ1	RCC2	PDXDC1	PSMB3	PHGDH	COPA	DIAPH1	CEMIP2	LONP1	SARS1	ARF6	CKAP4	AKR1A1	ZDHHC20	PALLD	SF3B2	BZW2	NEO1	EPAS1	EFNB2	ERAP2	RAB11A	ATP6AP2	EIF1AX	PGAP6	SLC26A2	G3BP1	ITPK1	ARPC1A	OGDH	RPS6KA1	COMT	CPD	C19orf48	TGFBR2	SRC	RBM47	EPRS1	SUB1	DNAJA1	GNG12	SUMF2	TRIP6	LAMC1	LYPLA1	ECH1	RAB2A	SKP1	DDAH1	HEXB	FARP1	ACAA2	SRSF6	EIF3M	PCSK9	STOML2	CEP170B	KIAA0100	EREG	ETFA	FLOT1	AP1S1	GSPT1	DNAJC15	ITPRID2	CENPB	JAG1	COX7A2	H2AJ	DUS1L	AUP1	MRFAP1	AARS1	PABPC4	PLCB3	MYO5B	KMT2D	EEF1D	SEMA4B	COX6A1	ACE2	HMGCS1	SYT7	ARFGEF2	COPE	TOR4A	SUPT16H	PAPOLA	ANXA3	RTN3	TMC5	HSPA1B	ASAH1	CCNG1	NCOA4	SQLE	G3BP2	EPS8L2	PSMD3	SLC25A1	TNFRSF10B	ADNP	THY1	CGN	ALDH18A1	PARP1	UBAC2	PDGFRB	GJB1	APH1A	IRF1	EFNA1	MUC4	JTB	DDIT4	KPNA2	U2AF2	SLC9A3R1	FURIN	STK24	TRIB3	CUL4A	PLCD3	PGGHG	SCARB1	ZNF664	GSS	RANGAP1	TECR	CLTB	NECTIN1	PKP2	ILF2	SRSF1	PTP4A2	APRT	DAG1	PLD3	CYSTM1	SBF1	SYNE2	FBN1	GAK	MTCH1	EMILIN1	EIF3G	CMTM4	ATP11A	CNN3	LAMA3	NPC2	SMARCC1	FOSL2	SH3D19	NECTIN2	SUCLG1	HACD3	RHOBTB3	CRYBG1	CLIC4	UBE2C	ITGB5	RUVBL2	NOC2L	RBMX	ATP5MF	ZBTB38	APCDD1	YWHAH	ATN1	TNIP1	MSMO1	INSIG1	COX6C	ABHD12	VWA1	USP7	DSC2	PLEKHA6	SEC23B	TSPAN15	CRYL1	NARS1	SCAMP2	TK1	HNRNPL	PPM1G	PXN	PARK7	CXCL16	GSE1	SERPINB5	NEBL	TNKS1BP1	SMARCD2	PAPSS2	GUCY2C	DDX39A	CMBL	PYCR1	DST	GPNMB	DUSP1	ACSS1	TRAF7	MAT2A	DDB1	LITAF	PRDX6	ARCN1	SUCLG2	PRR13	XRN2	GID8	IRS2	GAA	RNPEPL1	PSMB9	WASF2	HCFC1	PSMD8	MAGT1	IVNS1ABP	BMP4	SRCAP	CLCA1	DYNLL1	DDC	TMC4	ATIC	HADH	HP1BP3	PRKAR1A	FKBP9	MXRA5	SHROOM3	MYDGF	EPB41L4B	MTPN	RAB10	KRT23	SCAND1	RAPGEFL1	NCKAP1	SLC38A10	C8orf33	ARSD	TMED3	AHCYL2	TMEM259	TRAP1	BAIAP2L1	CRTAP	PLOD1	STT3A	GALE	DPYSL3	MTMR11	ROCK2	SSR3	NCOA6	ESD	PREP	SH3BGRL2	LEFTY1	TMEM248	LAMB2	ID3	SF1	SLC12A7	HMGCR	SYAP1	WNK1	RPS6KA3	LTBR	MAP2K2	HSF1	EPB41L1	ISLR	ZMYND8	DLST	MRPS35	CSNK2A1	COLGALT1	YARS1	CD320	ATP5MC1	MAP3K20	GNG4	SLCO4A1	TRIB1	SYPL1	CTSK	PSMB2	NBL1	JAK1	TJP3	VAPB	AVL9	HNRNPA0	GALNT6	CLPTM1L	PLCG1	MKRN1	SLC4A2	TDP2	MORF4L1	DYNLL2	GALNT3	IGBP1	SORT1	CMTM6	VDAC3	ROMO1	MCCC2	DDAH2	UCP2	VPS35	CXADR	FRYL	TCIRG1	OLA1	HKDC1	SEC16A	PPP2R5C	TBL1XR1	GLS	SELENON	IDH3B	PKN1	XPO1	AHSA1	STRAP	TCF3	ITGA2	NUDT4	GGT6	TMEM230	PPP4C	CPNE3	RNH1	SRP14	GSDMD	RAB15	PSMA4	FGFRL1	ESRRA	HSD17B10	TESC	CXCL8	DHX9	ILVBL	PCK2	HNRNPDL	TTC38	SLC39A8	CCNB1	NFIX	PCBP1	SEPTIN7	CHMP1A	CD47	SLC17A9	PAM	SIAE	MTHFD1	LCP1	BST2	SH3BP4	TMED4	SMTN	HES6	TOMM7	SSB	CYFIP1	TOP2B	DOK4	MRPS34	SPNS2	PTPN11	XPOT	TJP2	CAPN15	DHX15	DNMT1	SH3YL1	TOMM34	ELF1	AP1M2	EI24	B4GALT5	MAGED1	AFDN	CASK	TRIR	TOMM40	SPCS3	ABO	SELENOP	PEA15	ATP13A2	CIRBP	AP1B1	SRP9	GPCPD1	CDV3	DAB2IP	POLDIP2	PDCD6IP	YAP1	PIM3	B4GALT1	PPIF	EPS8	DPP7	GIT1	YBX3	DIDO1	SRSF5	ERAP1	CUTA	NCOR1	PSMD13	ITGAV	BTBD2	GNS	ANP32A	LRRFIP1	SMG1	HSD17B11	SESN1	TFCP2L1	TPRN	RAD23B	PLEKHB2	DNTTIP1	TRRAP	H2AX	IMPDH1	NSD2	NPNT	CORO1C	NSMF	PCDH1	OAT	NOL4L	GALNT1	PAQR8	VPS28	WDR6	ABHD14B	STAG2	MYO1A	MIDN	COL15A1	TRMT112	UBE2L6	HLA-DRB5	TFF1	RAB6A	HNRNPR	CDC42BPB	PSMA5	JPT2	FAM210B	DNAJC10	MFGE8	BAZ2A	PTDSS1	ARHGEF1	PCM1	PSAT1	DGCR2	ZDHHC3	KHDRBS1	TLE2	AKR1C3	PNP	ATP5MG	SH3GLB2	PTGES2	MAF1	ACO2	RTRAF	UPF1	NCAPD2	PI3	SPON2	DBNL	PTP4A3	GNA11	STK38	TMED7	RAB5B	PNPLA2	NUTF2	PLIN2	TMEM9	HDAC2	TRIO	ESYT1	MMP12	STX16	RAB1A	RERE	WDR34	SLC22A18	AK2	MARS1	TUG1	TMEM30A	PTPA	NAA50	MTHFD2	KLF4	NLRC5	SCRN1	SLC38A2	POLR2E	DPYSL2	SEM1	C6orf62	RSL24D1	LMAN1	STX3	DNAJC3	F11R	MCRIP2	SUN2	TAF7	NUDC	RANBP2	NOTCH3	PSME3	HK1	TMEM98	CBX5	GPT2	ARHGEF12	MRPL37	RAB1B	KIF3B	SCP2	TPR	HMGN1	STOM	GPR35	IARS2	GOLGB1	PSMB5	GOLGA4	SULT1B1	NT5E	ANAPC5	ATP5IF1	UBXN4	ARHGDIB	UBA2	AKT1	SAPCD2	TBC1D9B	SINHCAF	ADH5	SLC7A8	TNS1	SH3PXD2A	REG1A	SUPT5H	STAP2	HIF1A	CDCP1	SEMA3C	VAT1	NAXE	FDPS	ZC3H13	CHD3	ATP6V0D1	ABCA2	WFS1	PRPF40A	ATP6V0E1	SPTLC2	BLCAP	RNF128	DAD1	SRSF2	AURKAIP1	TARS1	SUMO2	SNU13	DAZAP1	TXNRD1	SMG5	RBBP4	MOB1A	SCAP	KLF13	ABHD11	CAD	TRIP12	ESYT2	PCMTD2	CLDN12	VAPA	NDUFS8	PDZD8	PLOD2	NDUFB11	TCOF1	PICALM	TUBA1A	DUSP6	ATXN2L	CCL20	HSBP1	RETSAT	HLA-DQA1	ARID1A	MCM2	VDR	TOB1	GNL3	LUC7L3	CDK5RAP3	CCNL2	UBR5	CKAP5	LSS	ATP5ME	PES1	CDK16	CSNK1D	MYLK	ARPC4	CNIH1	ANKRD10	PARP14	CRLS1	MACC1	AAMP	SQOR	DHRS3	MST1R	SLC35A3	MYB	CDC20	ATP6V1B2	ATP13A3	IFNGR1	DAB2	TNFRSF21	UBE2N	GLUD1	ENAH	GRSF1	CLINT1	C2	PPT1	CIAO2B	SEZ6L2	UFM1	SLC11A2	SMOC2	TBC1D16	BANF1	LMNB1	NOP58	COPS6	LARS1	PFN2	ALYREF	CD2AP	ARHGEF10L	SYMPK	HSPA4	ACIN1	PSMB7	MYBBP1A	MED14	MPZL1	PSMD4	RCC1	CDK4	C1QA	EFTUD2	GNE	CCDC47	PRKAB1	NME2	CAT	EIF2A	NUDCD3	MBOAT7	LRPAP1	COPB1	SEMA5A	GLB1	UBL5	PLEKHJ1	MX1	LPP	GPC4	H2AZ2	PNKD	GPSM2	CSNK1E	SRPRA	PPP1R15A	RNASET2	OST4	PHC2	OGA	RNPEP	MPRIP	HERC2	MYO18A	KDM1A	TES	PDAP1	PML	PKDCC	OCIAD2	ERH	ECT2	SEC13	NDUFA1	NIPSNAP2	OXA1L	SRM	AMD1	ATP5PD	DLG3	PRELID1	PLAUR	CCAR2	IFNGR2	PPARG	WDR45B	DDX54	ACTG2	ITGB2	NDUFA10	PFKFB2	GSDMB	SEPTIN11	PLVAP	GDI1	CENPF	RNPS1	TRAF4	YTHDF1	TMC6	NASP	MTCH2	SRSF7	DLGAP4	COQ8A	RNF187	MGAT1	PTK6	U2SURP	SMS	ATP2C2	MUC20	TOP1MT	LAP3	RPL22L1	GRAMD1A	ATRAID	H1-10	ALDH1A1	ARPP19	YIF1A	TMEM214	ATF6B	NUFIP2	MSI2	SDHB	CLIP2	CHDH	PGAM5	HES1	ZC3H7B	AK3	DARS1	PTK2	ASXL1	DUSP16	ABHD17C	DVL1	PSMC3	SUPT6H	ITGA5	STARD7	MMP7	PADI2	RANBP1	DNPEP	DDX18	TIMM13	APOL6	DLD	SMG7	OTULINL	TMA7	SERINC1	ADD1	OSBPL2	REEP5	DCAF7	CXXC5	FMOD	SZRD1	ZNHIT1	MLPH	BRI3	FBRSL1	PTPRK	CRIM1	IDI1	EIF4A3	GSTO1	ARFGEF1	MSLN	SEL1L	SBNO2	TMEM219	FIS1	NDUFB10	DTX3L	MDH1	AKAP13	CDC42SE2	THRA	CDC42EP5	NDUFS2	CREG1	KIF13B	NDRG2	PUM2	PLAU	EFCAB14	LAMTOR4	FAM168B	NT5DC2	SUN1	H6PD	LRATD2	ELOVL5	PDCD4	SLC35C2	SRRT	NADSYN1	PTGFRN	NIPSNAP1	SPEN	SAE1	GLCE	CC2D1A	PCBD1	MRPL3	LRIG1	RAD23A	VAMP3	RNF44	COA3	CSK	PPP2CA	POLR2L	BZW1	NSFL1C	BAZ1B	SLC44A2	SUMO3	NDFIP1	GART	NUPR1	CAPN8	ACOX1	UHMK1	ARL6IP5	KRTCAP3	BUD23	MYO6	TNFRSF1B	COX7A2L	RALGAPB	NANS	ALDH3A2	BIN1	ACSL3	VILL	F2RL1	KAT2A	UBAP2L	BTG1	MAP7	IFRD2	EHD4	CIZ1	TCEA3	PECAM1	ID2	PPP6R1	SNTB1	RGS5	SLC39A1	MGST3	GDE1	ARHGAP32	NR2F6	NCBP2	PON2	AGO2	GBP2	SKIL	UBE2I	GSKIP	TMEM147	BUB3	CHMP2A	TMEM106B	LSM7	ASL	UGGT1	HTT	EP300	PLSCR1	SF3B5	AHCYL1	HR	PDS5A	COPB2	ANAPC11	FLOT2	COMMD6	GATAD2A	ADAP1	ANXA1	SORBS3	MYO1B	SNX3	MAPKAPK2	RER1	TMEM97	ENG	PLXND1	ARGLU1	MFN2	BRI3BP	BCAR1	LTBP3	EPSTI1	STK40	ADAM10	SRP72	GUCD1	CTBP1	OTUB1	PRPS2	LPGAT1	GPS1	PGM1	SH3KBP1	NDUFS1	GALNT7	NME4	ELOVL1	VPS37B	MYO1E	RHBDD2	SEC31A	CMIP	NFIC	ABCC1	MTA2	THEM6	PDCD6	GRB2	HECTD1	MYRF	RPL7L1	IGSF8	ARRDC1	MAP2K3	SH3GLB1	PXDN	WDR13	HTRA3	STK38L	MCM5	IRF6	WBP2	ZNFX1	NOS2	FUCA1	RABAC1	FOXK1	LTBP1	ZMYM2	SAFB	CXCL3	PLEKHB1	CASC4	VAMP8	DNAJA3	PODXL2	DDX39B	AGAP3	C7orf50	SH3BGRL	KLF3	INPP5D	TMCO1	ARHGAP5	KANK1	DCTPP1	ARAP1	B4GALNT3	API5	DDX24	RHOT2	ACOT7	PODXL	MPC2	GUSB	YME1L1	THRAP3	MFSD10	TCF12	TRIM56	AMN	YKT6	MED15	THOC2	ARHGAP1	CDKN1B	ACSL4	SSU72	VAV2	UFC1	PLK1	MAP4K4	NDUFS6	DDRGK1	PSMA3	NACC1	MAPK1	ABL1	SEC63	ENTPD5	SLPI	MFHAS1	ATP5MPL	NSA2	DGKZ	ATP6V1F	UBE2H	PLEK2	R3HDM4	E2F4	PTPRD	ADI1	ABCE1	RAB31	AXIN1	ENSA	NID1	ECPAS	FNDC3A	SCAF11	EIF4EBP1	UBE2A	AMFR	SDCBP2	PNN	SBDS	MRPS26	ZNF207	SPPL2B	NELFB	GPBP1L1	SPCS1	IDH3G	ATP5PF	TRIM25	KIAA1671	RAE1	VPS36	CREB3L2	AIFM1	CD276	ACVRL1	XPO6	SLC29A1	RRM1	HERPUD1	RAB11B	BIRC5	SPRY2	KIAA2013	GBP3	PPP2R2A	NSD3	TNPO1	SF3A1	EML4	SAMD4B	LETM1	CTSL	MANSC1	CASP1	PRNP	PRXL2B	CDH11	FOXO3	SORBS1	ZFAND5	CCN1	ITCH	UGT8	CTNNBL1	MRC2	PBXIP1	TAF1D	ANKRD17	TCF20	IQGAP3	MELTF	LRBA	CRAT	ARHGAP27	SRSF11	TYMP	TFG	TOMM70	ZMIZ1	MTUS1	AKAP11	HNRNPH3	TGIF1	BCL3	ZBED1	LOXL2	RTCB	SAMD5	FH	ACVR1B	LIPA	CHCHD10	BDH1	TNFRSF1A	ICMT	OGFR	SIVA1	PCNP	PSMC5	SAMHD1	SMIM22	FAM234A	BMP7	INTS11	SYTL2	PARP10	HOXB6	SPIRE2	ITGA1	ELN	GBF1	CLPTM1	MT2A	GALNT2	BAIAP2L2	COMMD7	NDUFB7	ERLIN2	SPARCL1	CDK2AP2	PLAC8	TSC2	ZNF217	UXT	CREBBP	ACP1	EHBP1L1	MROH1	SNRPB2	MRPL41	AHR	ADAMTS2	HIP1R	FAM102A	MLXIPL	BCR	SF3A2	HUNK	PSMC4	GOLGA3	SSBP1	CD82	TC2N	TOMM22	TMOD3	LTA4H	PTPRA	ZC3H15	ZC3H12A	NAA20	N4BP2L2	KDM5B	BAX	ALCAM	FBXL6	TWF1	CDK1	UBQLN1	DEGS2	MAN1A1	TRA2B	TMED5	SRGN	PRUNE2	TCF25	P4HA1	RUNX1	GTF2IRD1	MBNL1	MAP3K11	ARID3A	INTS10	IRF8	PTPN18	ADIPOR2	IQGAP2	SYK	OAF	YIPF3	ETF1	ANKRD11	DDX23	EGLN3	AP2A1	UGDH	DCTN1	TIMM17B	ACADS	MRPL4	PRKACB	DOCK6	SPATS2L	PALD1	CTBP2	TNFRSF14	LARGE2	HTATSF1	PLXNA1	ELMO3	NOTCH2	S100A4	PEPD	UBTF	HMGB3	RNF10	PIGU	SLC12A9	SGTA	PLIN3	PLBD2	DMAC1	TMEM94	BIRC6	NDUFS3	ABCB1	GNG5	ISG15	ECI1	NUDT21	RASSF7	LPCAT1	HDHD3	AGPAT3	TACC2	BRK1	NME1	FNDC3B	SLC26A6	NRAS	GOLPH3	MAZ	MVD	C9orf16	NUP58	PDCD11	KIAA1217	LGR4	PLEKHG4	ASNS	MMP3	CTDSP1	OCIAD1	TBCD	EIF2S1	ADIPOR1	SNRPF	SEC62	ACACA	SLC1A4	HOXB8	RNF145	TRABD	ZC3H11A	FARSA	MYORG	PLEKHG6	SCAF1	RBM25	HADHB	DERL1	CDHR2	TRIM44	MCAM	ALKBH7	MED13	SLCO2B1	TTC39A	FAM50A	FOXQ1	UCKL1	SIPA1L3	ANLN	MED24	MYO9B	HTATIP2	CDK10	BEX3	KMT2B	CISD3	IVD	CABIN1	CYP27A1	PGLS	CA2	PCCA	HID1	CERS6	PSMB6	CLU	HPCAL1	TBC1D4	AAR2	TNFRSF12A	DDX56	RAB5C	NPLOC4	PSMD1	PARP9	CYB561	MID1IP1	KMT2E	PPA2	FZD5	SLC37A1	COASY	KLC4	EMD	CES3	DBN1	MANF	ZNF706	DES	UQCRFS1	SH3GL1	NDUFB4	PQBP1	EIF3J	SLK	TMEM164	GATD1	EHMT2	TMEM165	SLC25A24	OPTN	TMCO3	IMMT	DAP3	ORMDL3	CYP3A5	RAB22A	MMP24OS	KDM2A	PM20D2	PCNX3	NFKBIA	CEBPB	C20orf27	TMEM14C	FUT4	CELF1	ARHGEF16	FNBP1L	NPTN	SEMA4G	STING1	AUTS2	METTL26	PDLIM5	DCAF13	RALA	BRAT1	MECOM	HNRNPH2	ARAF	SETD7	CARD10	CAND1	KDM7A	ETNK1	NAT10	CERS2	SLC30A9	SVIL	RASSF3	PSMD11	SLC35A4	NUP188	MEST	PVR	SDC3	IMPAD1	AK4	USP5	MXD1	ERRFI1	HTRA1	TXN2	MRPL15	DMTN	MRPS27	UQCR10	SMAGP	GMFB	PITPNM1	DKK3	RPS27L	TACC3	PRMT5	SERPINF1	MRPL57	OSER1	SOCS3	PIK3C2B	PITX1	TPMT	BCLAF1	STK25	CACYBP	DCXR	MAST2	PLXNA3	TMEM33	CHD2	KCTD12	UBXN1	UNC13B	CCDC88B	MXRA8	PKP4	UTRN	GNAI3	XIAP	NCSTN	PAK2	PPP1R10	TRAF5	CHPT1	TPRG1L	ITPA	UGP2	SMARCA2	TNFSF10	PCK1	TMEM87A	PABPN1	DGKQ	GLYR1	MARCHF6	MRPS2	AQP1	EBNA1BP2	TMX2	TSPAN14	IST1	NRARP	QPCT	DPM1	ANXA7	NF1	TMEM50A	DDX6	STRN4	PRKAR2A	CHD7	WASL	ANGPTL2	PTPRN2	EIF4G3	STK35	DYNC1LI2	SRSF10	HIGD2A	GALNT10	C9orf152	UBE2K	UNC93B1	ALG3	PSMC2	NDUFB5	CD14	SPINK4	POLR1A	HSPBP1	ATP5PO	PTOV1	GJB2	TSN	PANK3	PELP1	FAM171A1	PAFAH1B1	LYPLA2	ICA1	GPRC5C	SDHD	NR1I2	C4orf3	TGFB1	DTX4	WDTC1	RDH11	CDC16	GRHPR	CDK6	XPO7	LAMA4	C11orf58	LIPH	CEP250	SMARCA5	SYT13	KLK1	CENPX	CYRIB	PPP4R3B	QTRT1	HEBP2	DCTN2	FAM3A	USP12	USO1	SHC1	NYNRIN	VDAC2	ATP13A1	CDC34	CTDNEP1	NDUFA9	CLNS1A	GTF2F1	ABCF1	PAK4	NFE2L2	ANPEP	CELSR1	SNRPD3	THOP1	PPP1R14B	CDT1	SNX17	SPATA13	CLIC5	POLE	ERMP1	KDM3B	DPP3	CNOT7	ZDHHC5	SYNPO	WSB2	PKD1	DENND11	EIF2AK2	NDUFAB1	XPNPEP1	MMP9	PPIG	INAVA	PTCD3	BCL2L15	ALAS1	SART1	BRD4	IMPA2	RHEB	CYP2B6	CHID1	LPCAT4	WAC	CAMSAP3	HIPK2	DPP4	POLE3	SRRM1	PLAT	SEMA3B	TBCA	TCF7	GLB1L2	SMIM15	CARS2	SLC2A4RG	MYEOV	CHMP3	DCTN5	INSR	KMT2C	ADCY6	MDN1	STK4	LAMTOR1	CORO2A	CEBPG	ANO6	C19orf53	ATP5MD	FARSB	YIPF4	EPHX2	AGPAT5	CDK12	CNNM4	C12orf75	DYNLT1	EGFR	DDX1	UBE3C	LRP11	TXNDC12	PRXL2A	PSMB10	CTDSPL	PROX1	PUM1	PARVB	GPR153	PIK3R1	AKT2	FOXM1	PHLDA2	APOBR	FBLN2	TIMM50	RB1	ZNF146	DECR1	ATXN7L3B	FAM91A1	GOT1	NAP1L4	C6orf223	ATP2C1	RAB14	ETFB	DPP9	MIF	SRPRB	FPGS	RNF167	HGS	PAFAH1B2	PHPT1	SUMO1	MAP1LC3B	PRKAA1	RXRA	GADD45GIP1	PRC1	ARHGAP35	LBH	TJP1	NEURL1B	RBM42	DDX42	ARFGEF3	GPR107	RAB11FIP4	WIPI2	CEBPA	MCF2L	RTL8C	SLC9A3R2	CDIPT	ARRDC3	SEC11A	RTKN	JAG2	CNPPD1	MCU	RIOK3	ANTXR2	ERP44	AIFM3	COQ9	SRPX2	STK11	SSBP3	ZBTB7A	EPB41	TRIM8	ILRUN	BAG1	MBD3	ATP2B4	GGCT	ERLIN1	CBLC	RAD50	PROCR	KIAA1191	CLN6	BICDL2	PDCD5	FAM13A	IL22RA1	AP2S1	USP54	WWP1	TDGF1	SP1	GORASP2	PACSIN2	WNK4	NDUFA6	PMPCA	LSM14A	UBL3	PPL	ATAD2	TRAK1	ZBTB7B	EID1	GPAT4	SLC9A1	UBE2J1	P4HA2	FUCA2	KMT2A	CSNK2A2	GIGYF1	MAPK8IP3	ELF4	SNRPA	AURKA	PITPNA	NEK6	LTBP2	FSCN1	UNG	PSMD7	PAWR	CASC3	NDUFB2	INPPL1	PREB	SUGT1	GBA2	ESRP2	PSEN1	SLC35D1	RPS6KA4	RMND5A	EFR3A	MRPS21	UBALD2	ZNF638	RETREG2	EHD2	RBM10	MAN2B1	CCDC6	SOGA1	NMT1	C1orf21	PRCP	PNISR	MROH6	PAK1	EHD1	ELAC2	MPDU1	PAN3	TMUB1	PCIF1	FOXA2	HNMT	DOCK9	YTHDF3	METTL7A	GTPBP6	MAN2A1	MED13L	SLC44A3	MCM3AP	DACH1	LRRC8A	FUBP1	MGRN1	TARDBP	DGKD	UBXN6	CORO1A	MATN2	SHARPIN	MCM6	CLPP	HGSNAT	LSM14B	TMEM184B	SURF6	FBLIM1	EPPK1	CYBRD1	IGF1R	ADGRL1	LZTS3	PNPLA6	ARHGEF40	ACP5	NSUN2	KIAA0319L	PTK2B	SPTSSA	HSDL2	MRPS16	MACROD1	GLOD4	SPRED1	KIF22	FAM83E	FASTK	KIAA0930	ARHGAP21	ACTR1B	TPCN1	MAEA	MKKS	TNK2	SLC25A23	KCNK5	NAA10	NSD1	PPP2CB	SLC35C1	DTX2	RARRES2	PFKM	SLC2A8	MAN1B1	ZZEF1	KHNYN	ATP6V1G1	PLAAT3	SRSF9	TMEM87B	ATRX	PSD4	NRDC	ESPN	RAB5IF	ETS1	MYO19	GLRX3	RNF157	RTL8A	HOXA13	NUP205	HECTD3	ANKRD52	HPS1	SMIM14	MGST2	AFF4	SEC23A	TMEM258	IGF2	DNAJB6	NES	MICALL2	ACSL1	SYVN1	IL33	LAMTOR5	GTF3C1	FAM162A	PTCH1	FBRS	SNX9	FOXP1	CKAP2	NBN	ZDHHC12	FA2H	USP36	SUPT4H1	CKS2	CAB39	LAS1L	RIN2	MCFD2	CUL4B	GM2A	METTL9	POLR2C	SPTBN2	SLC39A9	OPLAH	TTC37	PATL1	SMARCB1	ANP32E	SNRPD1	PLPBP	NEDD9	TMEM109	GABRE	PTPN12	CCDC85B	DCTD	ABCD3	LYN	MARK2	FUT2	CLCN7	FBP1	CHTF8	CIC	ZMPSTE24	GDPD5	WDR82	SIGIRR	KPNA3	SNRPC	WDR77	UQCR11	RBM6	LRG1	PEX6	GRIN2D	SPAG9	STK39	SLC35A2	BCAS1	SETD5	CSNK1A1	MSRB1	FAR1	RBM38	C1orf116	SFRP2	ACTL6A	NPAS2	PNRC2	TP53RK	ANAPC16	TM7SF3	HOXB3	USP14	ALG5	RACGAP1	MZT2B	OSTC	MRPL49	PTPN1	CRACR2B	SORD	IP6K2	MYCBP2	SPATA20	ZNF598	AFG3L2	BNIP3L	ZFR	SPAG1	MBTPS1	CCNA2	CHMP2B	PYCARD	RRP7A	DCAF11	PCOLCE	SGPP2	PCCB	MAPK14	MED12	HHLA2	ACO1	ACAT1	TFAM	CAMK1D	MAD2L1	PPM1H	VWA5A	IFI16	SPG21	FUT8	CRK	CARM1	GNPDA1	RRAS	RPA1	DNAAF5	ATL3	CCL24	ERBIN	MFSD12	VPS29	MRPL16	PPP1R14D	TMEM30B	SRSF4	IDS	PPP1R16A	BPTF	MAPKAPK3	MMADHC	PLEKHG3	AMOT	NUP98	BMPR2	GCNT1	MBD6	SKI	GALNT5	SLC31A1	UBE2D2	OTUD5	NCK2	AATF	BLVRB	FITM2	GBP1	PLEKHS1	FAAH	EPHX1	PCYT2	MPP1	FOXA1	RNF126	RNF6	NUB1	UBE2L3	RECQL4	WDR90	CARHSP1	AP5Z1	TCEA1	MYO5C	MLX	GNPNAT1	CBR1	CAMK2D	PI4KA	CFLAR	MFSD6	CMAS	MPZL2	CHMP5	PFKFB3	IYD	COL8A1	GIGYF2	TNFAIP2	YY1	CHCHD3	FMR1	STAB1	SEMA3F	RSRP1	ALDOC	PSMD14	WLS	RSU1	SMC4	KRT80	DNMBP	ALDH9A1	RPRD1B	MBOAT2	SLC35B2	CASP7	KCNE3	CCNC	MRPL11	IL4R	TNPO2	PPP1R9B	TPP2	WBP11	NNT	SEC24D	ACTR1A	EP400	RBM15B	NENF	ALDH7A1	PLS3	MED16	COBL	CPNE2	NOL6	ZG16B	MICAL1	CALCOCO2	ARHGEF2	MRPL51	SATB1	PPP1R11	OSBP	RALBP1	PLEKHA2	TEAD1	TMX4	AFF1	CPNE7	RASEF	MAT2B	GTF2F2	EXT2	NFKBIZ	IK	YLPM1	NETO2	SMARCC2	LARP4B	SUSD6	UAP1	NDC1	POLR2B	VPS13C	SCCPDH	METAP2	TMEM127	ATP6V1E1	MAPK1IP1L	IGLL5	ASH1L	CBFA2T2	AGR3	SHKBP1	KIF13A	FAM107B	NCOA3	DHX30	USP24	ATG9A	HMG20B	IRS1	CYHR1	PYGL	ME2	TRIM26	MRPS18B	TGIF2	PTPN3	DNAJC7	UBE2Z	USP11	NOB1	DVL3	SEC61B	CHPF2	SPR	STXBP1	MFAP4	AEN	FAM122B	TMX1	CDS2	NUSAP1	SLC25A11	RB1CC1	IMP4	MRPS15	DOCK1	RUVBL1	NUP62	SHROOM1	KLHDC3	CHD6	NOP2	DENND4C	CNP	SFRP4	URM1	MRTO4	USF2	OAS2	TAF10	WASHC5	BAP1	KIF1B	CSNK1G2	TMEM167A	RAPGEF1	PPP1R12B	RAP2A	KCTD20	SP3	PSMG1	PHF3	ABCF2	SPG7	HGH1	TARBP1	C1QTNF1	DNPH1	UNC45A	KPNA4	SSBP4	TXLNA	SCAMP4	DNAJB2	NOP10	PJA2	PMPCB	PCYOX1	WDR43	ATXN10	PCGF5	NKTR	UQCC1	SCOC	GRB7	TRAPPC1	WDR18	SMIM24	PPP4R3A	TRIM14	CNOT11	NADK	UBE2M	ACAT2	ZRANB2	GPC1	POMGNT1	RNF19B	UBA7	MRPS12	PSMA1	RHPN2	VPS25	GNAQ	RRP12	ARFRP1	MIA3	FGFR3	MGAT4A	REX1BD	UBE2V2	LMTK2	FBXO34	SRF	OPA1	IRF3	TMEM181	MPHOSPH8	AP1G1	ARL1	TUBGCP2	AGMAT	SLBP	NPM3	LIMK2	FUT6	CCAR1	PDLIM7	EML2	MRPL24	UBP1	CCDC80	CELF2	HIBADH	NEK3	RABGGTB	UBE3A	NHP2	SIRPA	PTPN23	CYFIP2	FILIP1L	MTG2	ARHGAP18	NRBP1	TSPAN12	MYD88	NDUFS7	MED25	SELENOT	NUDT5	PHLDA3	FUNDC2	TNIK	SF3B6	IGF2BP2	KLK10	KAT6A	TEX264	SETD2	CD93	F3	CDC123	EDEM3	ACSL6	GOLGA2	YES1	UNC13D	TMEM131	KIF12	ATP11B	ASF1B	G6PC3	COPS2	DHRS7	ATF3	HOOK1	REEP4	FOXA3	FAR2	ARHGEF7	FEN1	TIA1	RALB	SESN3	NAA15	MRPS7	NOP14	TCIM	NDUFA5	CEBPD	CYBB	TMEM129	GRAMD4	POC1B	TMEM184A	HIGD1A	MAPK6	CCDC124	BIRC3	CCNB1IP1	MBNL2	KEAP1	PHLDB1	PPARA	FAM199X	TLE3	PURB	SLC20A2	RAP1GAP	NAPA	ELAVL1	AOAH	WWP2	PACS2	LEPROT	PPP1R2	PMP22	CERK	CYTH2	RALGDS	ABRACL	PBX1	MANBAL	HNRNPUL2	PLXNA2	PPP1R15B	RCN2	IBTK	MICU2	PATJ	RHBDF1	TTC19	SMC3	LMF2	SUCLA2	ADSL	SLTM	ALDOB	ALS2CL	BID	RBM26	HDAC5	SGSM3	CRKL	LZTS2	ZNF655	CYP2W1	ICAM1	UBE2G2	SLC39A11	NUMB	FAM160A2	GASK1B	FAM174C	NOSIP	TRIM27	GJB3	DLAT	TMEM43	BCL9L	RAP1GAP2	EXOC4	NDRG3	SMAD5	TOB2	POLR2H	NDUFA2	TBX3	PCMTD1	ARHGAP26	PGPEP1	MACROH2A2	KDM6B	FAM83F	SLC50A1	PITRM1	TNFAIP3	TOR1AIP2	TRIP10	FKBP5	MFSD14B	NISCH	MICOS13	PRKCD	PHF20	PACS1	HDHD5	GMPS	COMTD1	MZT2A	CCNL1	DNAJB11	TTI1	GTPBP1	CDC42EP4	MTA1	SNX6	XPO5	EMC1	ABAT	MGP	MEF2D	TLE1	SMPD4	FLNC	NDUFAF3	PRPF38B	TTC17	COPS5	WDR5	STC2	KIDINS220	ARID5B	RFLNA	INTS8	PTPRJ	DRAP1	RBM12	CD248	CDK18	PPRC1	PARP12	SGPL1	FAM177A1	TLN2	VSNL1	ARMCX3	PPP2R5A	DPY19L1	BTN3A2	COG3	SIPA1L1	TKFC	RAC2	STAT2	C12orf57	DUT	HLA-DMA	RREB1	MRPL17	SDHC	KDM3A	CNPY3	PRKAR1B	MOV10	DOT1L	GLRX	HOXA9	SMPD3	NFKB2	MARVELD1	IL6ST	MCMBP	ALKBH5	WSB1	PRRC1	VKORC1L1	ADAM19	CCDC14	MTMR6	UBL4A	CBFB	RRP1B	KHDC4	KIF16B	PTPRH	MOGS	KIFC1	PSMC6	SH3PXD2B	SLC6A20	BTBD1	PCID2	SLC43A1	LNX2	APOLD1	MAP7D1	RRS1	NR2F2	MXRA7	HAX1	MXD4	BAIAP2	AKR7A2	ZBTB4	NDST1	NSMCE1	TNFRSF11A	NPEPPS	MLLT1	ISOC2	CHERP	NEDD4L	ANO1	SELENOS	NELFE	CCND3	MCRS1	MTOR	CLMN	DENR	RPIA	SELENOH	RAB11FIP3	VIPR1	KCTD10	COL11A1	FADS2	GCC2	SNX12	MRPL42	SPG11	VPS4B	MRPL13	LRRC41	REXO2	UBE2R2	DIS3	AKT1S1	VPS13D	NKD2	CCNB2	PHRF1	SLC27A4	TMEM168	SH3BP1	TOX3	ADCY3	YIPF6	SRP68	PITPNB	MTREX	DYNC1I2	RHBDF2	NDUFA12	PABPC1L	MTIF3	MEPCE	NUBP2	NDUFA3	PROM2	GET3	WDR83OS	LRRC32	CLDN15	ZCCHC14	CPE	C19orf33	METRNL	RFK	RIC8A	CERCAM	FKBP2	SLC37A4	ATRN	TP53INP2	LPCAT2	RNF40	TMEM200A	MED4	RAB32	TEX261	FXR1	VEGFB	TAF1	INHBA	APOBEC3C	GRB10	AKAP9	TBC1D10B	TAOK1	SAR1A	ATP6V1C1	PHKB	HS6ST2	SF3A3	METAP1	ARFIP2	PPARD	CADPS	ZWINT	HIPK1	PIP5K1B	NFAT5	NUP214	DTD1	KLF10	SF3B4	SELENOI	SERPINE1	UTP14A	SLC35F5	ST3GAL4	CGGBP1	FANCI	TBXAS1	MLST8	TELO2	ARFGAP2	CDCA8	VPS26A	PTEN	CRISPLD2	SUPT20H	ZNF219	SDC2	AFAP1	GBP4	HACD2	COL16A1	URB1	ANKS4B	PLXDC2	ECM1	G6PD	NHSL1	LGR6	NAXD	LRFN4	LIG1	TBL3	M6PR	PSIP1	TMEM132A	SCYL1	RDH10	RPP25	ZNF358	CDS1	SLC25A22	TBL2	TONSL	EPS8L1	ZNF185	TBC1D5	CYB5A	FOCAD	RELA	LETMD1	URI1	EPDR1	LRP3	GGT7	GPD1L	PTTG1	WRNIP1	TBCB	TOM1	DESI1	WDFY1	MED1	SPPL2A	RCC1L	BAK1	ARHGAP45	TNPO3	SKAP2	HEXA	USP53	ZNF395	UTP4	CEBPZ	DDX46	IPO9	ANKRD9	PEF1	AGAP1	XPO4	BTBD6	POLRMT	SMARCE1	DHRS11	RIPOR1	WFDC2	MT1G	LONP2	C12orf49	CPSF2	AKAP17A	CHD8	NCOA5	SEH1L	GALNT12	RBM5	SLC35D2	PGAP3	KIF11	DDX41	HECTD4	MSL1	ACAA1	TAP2	TMEM250	DNAJC8	PHYH	SPRY4	NUP50	GTPBP4	HPRT1	VIRMA	H3-3A	TSC22D3	IQCE	DOP1B	KDM1B	CLRN3	LIPG	IFRD1	RARS1	KIF21B	ATG4B	CHMP1B	DIAPH2	PRKD2	ABCG1	GDA	ITGA11	NR1H2	MIPEP	TXNL1	USP1	SEMA4C	ACSF2	CEP55	MRPL28	PPP6R3	CLCN2	BSPRY	CXCR4	BMS1	RNF130	TMEM205	ENTPD2	KLHL24	ZNF106	LEPROTL1	ACBD5	P4HTM	YPEL5	CXCL9	TAF4	SELENOM	SSH3	RARG	ATF7IP	RBBP6	AP2A2	TRPM2	BRD7	NT5C3A	MRPL23	CLIP1	CBX1	DDI2	MRPL20	CASP6	FBXL5	ARFIP1	CD4	DR1	NDUFA8	CEL	POLDIP3	MRPL18	CSF1R	APPL1	EBPL	TCEAL9	CALCOCO1	SLC20A1	SGK1	GALC	SFXN3	AP1G2	BPNT1	PPP1R18	GTPBP2	FNDC1	CCDC88C	NIPAL2	CHI3L1	CTHRC1	BFAR	RGS1	ATP6V1A	MESD	PKN2	TSR2	ZNF704	SHROOM4	COL7A1	TCERG1	TMTC4	PSME3IP1	MYOM3	FARP2	AKR7A3	PLEKHA1	RBM8A	GOLPH3L	UBAP2	EEPD1	USP10	HMGCL	USP19	TBC1D1	POLG	ITPR2	ECHDC1	STEAP3	DGAT2	BAG3	LSM2	LPIN3	PIGS	EPHA1	THOC7	SFXN1	ZNF768	FCGR3A	MT1E	CCL28	KCNK6	MDM2	ATP6V0A1	CUL1	YDJC	MRPL14	F2R	VMA21	AACS	GNA13	RPS19BP1	TRIM15	SMAD3	PRR12	SEPTIN8	ALDH4A1	DIP2B	STMN3	COL14A1	TLNRD1	UNC5B	DICER1	DNAJC2	ACAP3	CHD1	CDC42BPA	POLR2K	TAPBPL	C6orf132	PGAP4	TYK2	CREBZF	TIMM17A	MRPL12	PATZ1	CGREF1	IQANK1	XK	ATAD3A	MFSD1	LDLRAP1	TADA3	AGFG1	CELSR3	MGMT	JOSD1	LYPD8	TIMELESS	PEX26	SMAD2	ZNF316	PRPF4B	TSEN54	ZC3H18	PYCR2	TSKU	CCSER2	COPS3	ARL2	DUSP3	PSMD12	DTYMK	DLG1	OCRL	KIAA1109	GGA1	KCNAB2	CFDP1	ENTPD4	PIK3IP1	TEAD2	NEK9	ALDH16A1	NRP1	SPATA2	PPIC	DHX38	HIPK3	BAZ1A	HOOK2	RAB13	MEGF8	JMJD1C	LMBR1	ATP2B1	BATF2	STMP1	UBE4B	SMIM3	TOLLIP	CD2BP2	USP34	EXOSC10	ZBTB10	IL17RE	UBE2S	RFC3	PROS1	BROX	IFI35	SLC30A1	NPRL3	GYS1	PPP1R13L	WIPF2	ANKRD22	HMOX2	ADA2	ENOPH1	DELE1	CHP2	SP6	BSDC1	CDCA5	SCYL2	CHMP7	GTF3C5	WDR3	PDRG1	MMGT1	MARF1	AP3B1	SLC52A3	PPP1R12C	PTPRC	ERLEC1	TMEM63B	BRMS1	GPBP1	CASP4	NIPBL	B4GALT2	PDCD2	EMC4	ANKRD27	MIB2	NIFK	GRHL2	CBX4	STXBP2	VBP1	PIGZ	PAFAH1B3	CARMIL1	PPP1R14C	GNPTAB	RBPJ	CACFD1	PEX5	UBE2E1	UBN1	NSDHL	ARID1B	MAPKAP1	LARP4	PSME4	MAP1S	GRIPAP1	MFSD3	HNF4G	CDC42SE1	GNL2	SEC61G	TYROBP	SETX	TRMT1	PARVA	ARHGEF11	LY75	AMPD2	OSBPL8	NOL11	NUP160	BOK	HSPA1A	EDEM1	ME1	FIBP	ZMYND11	SAMD1	TRIM24	SDF2L1	HEATR1	YTHDF2	TPD52L1	TCF7L2	ALDH3B1	PCMT1	PFDN2	NFKB1	FAM83G	TMEM245	FAM32A	GHDC	TSPYL1	ARPC5L	ADSS2	PRKCA	THAP4	BRCC3	NME3	ACADM	ECSIT	TXNDC17	ERF	SNW1	ACOT8	PSMG2	SOWAHC	NIPA2	KCTD3	RBPMS	EDEM2	DNAJA2	GALM	ENTR1	CA9	POM121	RAI1	TSC22D4	DOCK5	SNRPG	GEMIN4	NCAPD3	ECHDC2	PPP5C	SLC35F2	OSBPL5	HYAL2	EFEMP1	DLG5	SEPTIN10	ZBTB18	KANK2	PLEKHH1	RRP1	GABARAPL2	LSP1	FAM136A	UCK2	ISCU	C1GALT1	PIM1	FNTA	RFWD3	SPRYD3	TMEM120A	DPAGT1	SETD3	C5orf15	LIF	COG4	DUSP4	KRAS	ACE	GRTP1	PDHB	PLEKHA4	CIAPIN1	MBD2	LMBRD1	PUS1	ACBD3	KIRREL1	PGRMC2	MAN2B2	TOM1L2	SNX14	ZNF24	APEX2	SPON1	TMEM9B	CETN2	AGPS	BCAT2	TLCD3A	MLLT3	RBL2	TMEM189	DNM1L	ELOC	KIAA0040	BECN1	LSM5	ITFG1	AMZ2	RETREG1	UBE2B	AKNA	SCAMP1	PHETA1	NFIA	ARL5B	HDAC7	PLAGL1	SSNA1	MCRIP1	NCBP1	EIF2D	AMOTL2	CYBC1	ANKFY1	NUP88	NECAP2	RNASEH2A	ITPRIPL2	MTHFD1L	FAM160B2	PHF10	CDC6	TXLNG	CHMP4C	MRGBP	PRR5L	ISX	FTSJ3	SREK1	DARS2	GOLGA7	DCAF12	PPCS	XAB2	FCSK	SH3RF1	CIAO2A	CASP2	PPP4R2	HPGD	S100A9	CRCP	MRPL43	NNMT	SPAG5	ASCC3	PKMYT1	SNRPE	ARL5A	PPP6R2	MGAM2	CLK1	DGLUCY	RNF149	RNF11	SLC9A3	SH3BP2	ADGRA3	ZDHHC8	NCEH1	MAFK	SAMM50	ZNF121	ARL8B	WWC3	RASL11A	RNF220	TRIM22	TFDP2	STK26	NCAPG2	KDSR	VPS13A	STAT5B	NAB1	POGK	ATG2A	NARF	RAB40C	SMC2	TXNL4A	KPNA6	ADAMDEC1	POLD1	GGT1	PIH1D1	VAC14	PDZD11	DENND2B	PPP3CA	NEDD8	C15orf39	ZMAT2	ATPAF1	SULT2B1	BMP1	PNRC1	SEPHS1	POGLUT3	GRK6	CEBPZOS	ROCK1	RIF1	PDP1	AHNAK2	RAB20	CNOT8	TAOK2	GFM1	KLHL36	SIL1	SCAMP3	PSMG3	TMEM161A	EIF4E2	MRPS23	LIMS1	BOD1L1	C8orf82	CARS1	WDR26	SNX19	ABI1	MRPL52	AGFG2	TASOR2	SLC25A46	MDC1	KDELR3	HARS1	GPD2	ZFP91	GATAD1	LACTB2	D2HGDH	BRPF3	MAN2A2	SGK2	NABP2	DUSP23	ANKLE2	SH3RF2	FBXL3	BCL7C	NUP153	KALRN	COQ4	TUBGCP6	SH2B1	PIGO	TGFBR1	ARL4C	RGL2	VTI1B	FOXK2	FBXO32	EXTL3	MAN2C1	HEG1	SH2D4A	ARFGAP3	KRCC1	TRA2A	NHLRC3	TAB2	TSR1	TSEN34	AIP	THAP12	TSG101	DCTN4	ZFAND6	ZFC3H1	RND3	RABGAP1	GRPEL1	PGAM1	ENY2	GPATCH8	ERG28	SYBU	COMMD4	DNAJA4	FTSJ1	PPP1R7	BTN3A1	TRIM47	SMARCD1	FAHD1	PCSK7	SLC35E2B	MRPS33	DROSHA	REPS2	VSIG10	TIMM44	PHF19	CSTF1	NIT2	MZT1	OXR1	DFFA	KCNK1	TIMM23	VAMP7	POLR2G	PPM1A	TMEM125	VPS41	RRAGA	ARRB2	OFD1	SPTLC1	TNKS	SCML1	MIEN1	SNX1	RBM17	HDGFL2	GPRIN3	STRBP	USP39	RPUSD1	ATP8A1	MRPL45	RCOR1	C14orf119	FNBP4	STRN	SLFN5	H2AC6	FHDC1	ADCK2	CDC42BPG	C1orf115	KBTBD11	TMEM208	TBL1X	MTFR1	STX7	RPS6KB2	ASAP1	CHN2	WIPF1	WEE1	GTF3C6	SLC41A3	SLC35F6	DPH2	RTF1	GSK3A	TOR3A	BET1L	RNASEH2B	GPATCH4	TSPAN17	PHF8	COA4	FZR1	URGCP	AP3S1	EXOC3	ENDOD1	UBE2Q1	PEX2	SP100	LRRC58	IDE	APPL2	HLA-DMB	REEP3	NAE1	LRCH1	CHTF18	CD53	ATP7B	APOL2	LUZP1	BUB1	IFNAR1	MRPL34	FAM83D	TOR1B	CRNKL1	CDK8	CASP3	RLIM	GABARAP	LIMK1	NUP93	HOXA10	AGT	DYRK2	GINS1	MCTS1	TCEAL4	HMGN4	PIM2	DAXX	ARHGAP11A	CCNY	ATF6	NAGA	NEK7	PPP2R5E	TWSG1	TRAM2	CCM2	SUZ12	ATXN7L3	NCOA2	NUDT15	MIER1	UACA	BCCIP	FBXO7	SHH	SEMA6A	MCUR1	FAM114A1	SKIV2L	IPO8	OXCT1	DDX60	SYNJ2	GPR108	SEC14L1	PUM3	IREB2	VPS53	VOPP1	CBX6	HDAC6	DYNLT3	COPS7A	RESF1	TRUB2	UBA6	FAM102B	TPGS2	TRAPPC9	UBE2Q2	MRPS5	DBNDD1	PSMD10	TBC1D2B	LNPEP	RAB3GAP1	MAP1LC3A	COG5	COPS9	MAX	TP53I13	CNIH4	PDGFRA	DCAF6	SYF2	GTF2E2	LPIN2	RAVER1	NOA1	EXOSC4	SLMAP	GLRX5	ARMC10	MFF	UBQLN4	ZFAND1	DDX49	NCAPH2	MRPL27	AAGAB	DERA	THNSL2	WAPL	ST6GALNAC4	LPIN1	ARMC1	RNF181	UBE2O	SLC39A10	RAVER2	DGUOK	AQR	PLPP5	HMBS	NFIB	RPRD1A	ASPSCR1	LARS2	NAA38	DUOXA2	CFAP97	TAF9	PRKX	MID1	C1orf198	GNA12	CHFR	GCLC	AGTRAP	ATP6V1H	ASB13	RBM23	EGLN1	MARCHF7	RNF4	FAM111A	P3H4	SENP6	CAV1	SAFB2	LSM3	ARIH1	SLC25A36	TUBG1	NUAK2	ZNF609	JADE2	SECISBP2	YIPF2	C6orf89	FOXN3	ALDH5A1	WDR36	RETREG3	SLC19A1	HILPDA	MOGAT3	DHPS	NAV1	EEA1	ASMTL	SUGP2	TIAL1	ZNF592	SGCB	TMEM150B	WDR12	EMC7	SLC9A8	NRP2	ABCC4	GIPC2	TMEM14B	ANKS6	STUB1	PPP1R37	FKBP3	GLA	PLAAT4	MMS19	SYS1	BNIP5	COL27A1	PIK3C2A	POGZ	VSIR	SFT2D2	DHX8	ROBO1	RBFOX2	SMCHD1	MADD	STARD3	TEP1	HERC1	CPSF3	JAGN1	TASOR	EHMT1	DAPK3	PNPT1	ATAD1	HMMR	C2orf72	GSTO2	MRPS30	GMPR2	NFS1	HBEGF	ATL2	VANGL2	PRSS22	DNTTIP2	ERAL1	SLC10A3	MRRF	SLC22A3	CTPS1	SLC25A37	PFDN4	TOPBP1	MRPS25	ANKS1A	GSK3B	ARSA	RSRC2	TBC1D20	TSTD1	MAP2K1	SNX13	SGMS2	SMDT1	YPEL3	DESI2	FBXO31	PLEKHG5	CHAF1A	SLC25A10	GNL1	FOSB	IL10RB	CDK5RAP1	SNX8	STX10	TMEM50B	NECAB3	ARL4A	GPALPP1	HS2ST1	PUDP	WDR46	FAAP100	MAFG	RRP9	MXI1	ST3GAL2	PIP5K1C	PDS5B	KIF2C	VWA8	MORC4	CRYZ	NMRAL1	MBP	FABP5	CXCL2	RBM33	EXT1	ARHGAP12	PPP6C	NLN	SLC29A2	PIGQ	ETV6	TNFAIP1	BAG5	NTHL1	LRRC19	FADS1	SHTN1	LHFPL2	ATG13	BOD1	EPN3	DHX34	ZNF503	MMAB	CASP10	MPP7	HOXB7	FAM8A1	ZDHHC4	STXBP6	TUBGCP3	ZPR1	CUL3	C5orf24	CAMTA2	B3GNT7	NOP9	CTTNBP2NL	MON1B	ENOSF1	CCDC186	RAB21	LANCL1	A1CF	TLCD4	BCL10	WTAP	NF2	SLC2A3	SIPA1L2	SMAD4	NUDT14	TAOK3	TNKS2	RAPGEF2	MPEG1	SMC5	BCKDK	PIP4K2C	IL17RB	TET3	EFEMP2	ZNF787	HELZ	SMPDL3B	ANAPC7	KCTD5	SOX13	DEPP1	DNASE2	KCMF1	MPG	GINS2	FYTTD1	UTP20	RPL17	ITLN1	NXPE4	LRP6	RNF5	TOX4	UFD1	NMD3	MED28	GSTM4	PRR14L	SLC37A3	CRELD2	MOGAT2	FLAD1	GRM8	AIMP1	CDC27	ST6GALNAC6	WDR61	PAXX	KLHL23	PFDN6	PAQR4	PRMT2	C2CD5	NDUFA11	SEC24C
TCGA-3L-AA1B	317271.5179	219364.5361	168128.7013	247233.8409	47418.61285	117324.1157	103950.8135	80463.4835	92359.58732	172067.725	124847.3037	133999.7993	107228.3338	134056.685	25798.98339	92582.00843	64083.09792	63512.41163	70435.14425	119180.8221	42104.19636	33046.61359	20789.33892	100185.8116	54150.71082	38244.40492	97207.18037	85421.35165	24101.88931	67435.86469	25005.24656	56142.26227	134068.6826	36552.41834	80868.26109	28699.10712	70352.2143	18969.66475	43799.42036	36750.88929	29446.81854	70856.78958	15348.44568	68239.47631	41639.90563	25813.92378	30243.91021	19031.29161	81572.70052	42683.36021	70134.66628	51573.65616	48315.11685	32243.16816	39786.52821	33725.66526	38560.20893	27915.76091	46106.14657	36603.6996	41911.65584	33918.96496	36957.78658	44385.74046	26851.55319	64769.39637	39669.19257	14350.4375	19218.10691	24324.41264	24688.80467	30043.4898	33661.48176	33497.40854	49978.39394	10364.11093	27336.66385	21946.31933	23697.94523	30587.66823	45281.91242	44972.65412	34693.93354	23209.62596	35771.72047	32737.40489	33615.45043	2894.691525	25334.12087	13300.5198	29167.40654	17723.33512	22663.59926	20430.77907	26329.53939	25838.59925	20452.83117	24081.92946	29812.65386	36410.50298	22686.34743	15801.13018	29506.60548	29465.70874	27518.86181	19528.1003	36646.58527	8537.92781	19318.62685	18581.99276	40131.61945	31092.86702	25319.84593	5495.819401	32210.87795	36586.97773	23852.95216	28430.75613	20802.41879	14119.57254	31250.60722	9987.355552	10315.51616	16333.63343	22378.24279	12673.42969	7340.16795	29919.10491	22371.14926	25158.418	11753.85843	10182.57406	60289.52787	32249.72902	27096.78332	17718.17628	23382.78259	21482.71134	22553.47072	29805.53977	25010.52299	14616.36171	27416.56766	14908.82265	24478.24282	29201.77839	12681.21329	20518.96406	8882.985547	23107.19843	13112.47102	29055.32986	23728.54145	14804.4237	25028.7052	31511.19356	24876.40808	11877.10564	21099.43705	14045.70017	13432.86435	14982.13866	5667.037894	10325.9085	20756.39486	13751.97189	17155.25955	17540.49732	5896.605171	8613.863517	11866.14831	11539.21833	29354.35733	28211.56994	10472.44787	11962.04184	12376.44323	19855.59339	14495.07289	10775.9424	7041.91359	15849.15008	36522.82052	24006.11224	5079.513107	19022.50172	8892.072117	15366.70492	20705.19905	14526.25189	3303.244522	22083.88924	12823.9111	8517.199425	7650.159137	25292.03992	22386.11626	12486.07076	27569.65698	27016.33731	12829.1201	13324.59986	28499.4841	6290.949427	20493.16089	19501.56292	15546.32284	10723.44608	14958.15254	17895.22355	20203.3027	6159.249212	7720.834796	8738.373313	15241.53205	12919.2402	16649.42468	10061.9618	20106.63822	10089.88027	10013.30571	9788.916547	13806.42861	19399.06885	11499.05323	14773.98522	13419.93799	18241.25021	21132.58203	11290.86599	13486.6917	11180.66486	3578.866452	13735.73037	5119.741475	10017.27059	9190.373698	17783.72265	10050.9212	5817.594011	13061.90853	11187.18937	7860.407751	6028.899966	7503.01646	4530.249662	10195.69444	18135.26348	9753.986789	14032.74333	6702.70742	9772.180553	9305.799078	7151.490309	14596.45605	10263.76967	14586.64241	6323.324492	15761.73197	17254.57351	1604.182808	10434.88574	12616.46656	22673.1249	8576.311973	3796.778143	17731.80747	9030.191184	20269.40208	9451.742327	7123.601857	12686.45142	14608.05299	7228.659239	8708.530067	18141.76846	15807.69001	13502.33135	6870.04408	10519.14658	14188.40151	9817.637051	14447.18961	4468.660616	2483.545419	13167.72212	7580.228456	8211.80956	12609.23416	17639.11531	15791.58564	9590.490345	11506.85073	10243.55168	5682.012226	17442.08036	11912.21588	11289.56938	9361.588623	3850.604718	8146.308479	5164.493081	10932.23634	10726.71771	6713.743292	9752.713661	16328.48747	5879.805151	10962.1087	8124.883991	12209.14061	9209.235892	2670.325281	3534.117753	3266.308889	8728.052613	6454.355145	14230.57891	10137.85502	13185.96518	10296.15568	6478.366623	6931.059781	6613.281279	8623.731845	14250.10496	11251.55582	12277.25824	6858.348887	10902.45814	12124.19795	13916.03475	15794.85321	8410.904595	6682.002727	4440.087457	13871.44789	5190.423712	3757.222329	12071.70258	11871.31696	6219.612478	7905.077091	10941.35759	5259.209698	5437.497224	11960.20433	4652.229953	7951.107928	7080.836939	10159.27769	12314.27349	13830.95322	19064.51919	8271.492184	22996.30974	10855.94475	7148.914993	6636.58068	16519.18131	5720.240433	13584.70909	2032.838268	11435.04582	11833.74526	12666.38175	12470.56111	7154.730544	22012.32572	10628.16503	16689.71766	7570.491222	7285.144408	6471.867232	8882.385962	6369.395854	8381.110335	281.9184244	12095.21122	11205.36994	12558.76529	6342.877869	10518.52191	1386.933378	10384.92003	4217.655271	6197.652063	3029.605482	12470.83264	18475.70819	14398.53682	5453.75423	1912.217778	9580.410337	5984.854934	19583.37662	10745.54004	10898.62484	18154.12243	15123.12787	8981.762186	10147.63356	7583.38981	9041.928143	10712.50171	6126.918179	11899.22925	5825.968775	6488.124397	4854.545251	7001.700213	9549.048471	7875.231498	15586.59978	8274.677694	7274.143428	7515.989576	7447.275798	12979.01541	15001.64746	8141.155873	6283.165954	16098.34886	6985.533054	16789.71986	9013.559561	14992.62782	4587.384359	9894.070266	15582.9644	9517.297911	7814.982717	6977.725849	8971.931256	2881.077638	7157.96636	9324.681304	13148.97411	15280.13442	5784.465559	12456.95722	5128.81937	18529.46666	7248.224677	20101.97882	10537.41397	5756.649622	5300.697098	9121.702134	7562.8253	9617.795349	14217.61069	4740.359837	12600.16447	9664.469745	5656.743049	6338.346974	9819.441591	7124.921004	11775.37375	677.4787956	8344.873158	9190.56001	6571.740967	10586.64337	10971.96181	9398.077879	2146.987766	11070.54287	10323.34761	10176.77618	2314.941514	14853.80001	6741.698765	13695.65434	10931.05744	8909.60119	3248.812035	8023.722584	8220.211288	10130.08375	7276.854162	8075.94142	5731.312519	5106.137386	7875.913969	6485.483527	6942.13083	11686.55647	5582.184715	12202.73373	6820.125043	9473.813958	10658.00149	8691.088184	6003.67513	5525.730185	5504.39314	6715.134808	13298.82977	11102.30439	6916.761825	5283.249281	14067.85136	13992.58072	7617.170085	9743.628964	7486.124126	22166.81454	3176.826325	11351.28506	4756.591808	5335.713802	9839.221767	7228.694326	8134.06149	7721.549493	4425.191365	9001.063367	3390.21439	5624.291001	5636.665268	8396.794869	3772.152759	6667.09059	191.7711672	1711.841985	18726.05917	3221.611146	724.8184968	4720.974464	12890.80378	11056.82613	12574.62693	3945.282801	8251.415896	4997.83975	8521.173474	16576.2501	9030.228323	3898.615065	15102.58141	3999.158775	9986.180194	9554.265143	5408.361267	6881.082668	7147.006294	9000.440335	6174.946009	4182.706638	8745.76952	8173.524501	6642.458882	8448.596985	11867.52829	4004.968193	11030.27783	9580.240403	4463.482057	5914.206343	4178.103311	7822.089739	8112.631703	4574.346655	3323.385766	11553.5921	6186.555338	10849.2836	7785.820696	9258.533672	9353.184849	22.53356951	10071.82322	9241.703108	8849.985803	3403.14083	5608.060186	3087.991556	11104.85482	7408.383413	13239.76408	5801.981153	4088.643895	4353.205453	5829.485253	9647.64057	5789.02423	8438.198951	20445.51653	9025.281176	8403.128009	3370.079245	755.2970371	3949.21992	3320.788172	13311.73053	8561.48603	3517.955272	6862.296316	6712.494914	4620.459879	4612.71581	2419.368161	4358.401471	5550.396368	9805.889539	3152.8326	5282.03589	5958.948769	5154.141308	5462.954669	8470.142366	5349.334111	9348.716872	5414.227986	13931.18267	8721.53488	5851.283264	2622.364538	3621.6928	6779.312985	8008.858351	11296.14813	10276.03076	7804.616298	11733.19023	4666.458408	4605.489469	5447.939416	8770.27754	10308.50239	5403.790895	9368.14774	5599.690137	4688.506118	6128.224009	5349.963178	11213.74509	4286.450311	5531.536887	7639.88859	7422.109532	4563.351633	3554.254725	1735.215897	8092.526574	5134.689334	4956.369366	7156.728133	8645.048438	5275.477285	1024.426631	5508.234961	11467.29913	3058.816766	7178.803509	3217.020495	3464.785978	5133.429743	7228.706201	1725.472822	5390.414466	2852.646319	7783.79591	3444.67904	4137.913898	9381.820326	5298.792528	1956.993098	4303.317202	5654.113361	119.7953747	16782.56006	19534.11712	12553.02066	8246.290255	7431.742916	5564.716982	3613.926595	8848.747499	2698.883507	8488.14359	8062.107226	10877.88481	6701.495854	5516.689203	6366.216982	9479.786867	6130.874001	3527.03235	8538.071493	3752.738492	6217.232281	4134.683422	6267.615464	10715.21111	6949.209059	4643.771936	4843.519147	7200.303785	5088.021292	3853.221046	5383.790031	4493.971249	4390.861278	2714.441412	7617.299873	12828.02267	7803.417231	9308.480859	1603.546354	4584.753687	6467.429949	3058.804585	5229.374376	6825.354006	9132.032647	4601.665668	3896.684855	8868.820263	6548.44979	5672.948869	8466.792798	7234.012834	4300.725639	5113.932162	4430.409422	3436.906944	7508.858448	7700.304969	2944.00755	8038.432694	1958.925254	4800.837415	7566.614794	3152.883058	2940.779484	15246.75261	5309.141007	756.5935546	4711.870364	1958.938155	4778.07375	10492.70517	9637.920024	6754.027712	5213.32792	4652.872852	2678.142292	7632.101233	7718.37094	8923.899406	2969.423694	7890.876534	5411.087743	3700.210785	7504.369731	8630.229517	7041.958491	7882.404847	2806.553382	6812.701757	10924.53078	9250.21008	5154.205786	8074.600272	6536.804532	1998.517751	2677.471476	3466.057289	3722.887393	3545.837862	10344.23335	5198.404267	11556.45976	8278.65899	6994.344841	4401.880803	6304.03054	10710.83281	4870.06707	1968.03406	3088.057126	4428.472504	8817.618119	12214.21401	5944.035957	6178.836679	3680.127571	7160.611958	4908.540474	5575.097617	6041.368487	4627.555757	2943.351055	2147.733071	5207.349666	1497.182309	10573.25199	2283.185725	4848.689415	6883.713057	1085.388479	3371.396154	6622.376698	4271.022206	5180.121595	3530.261166	4805.237587	9123.079236	3823.505057	5808.479132	5058.839467	5537.004747	1992.053601	3698.335918	7365.673814	8309.918804	5443.651767	7543.2108	1595.769985	7830.70893	8327.389742	8378.027095	4385.641544	6953.198663	2848.097668	5344.238531	4196.30259	3091.277078	3782.61997	4981.700055	3890.241611	7776.826218	4604.886968	4331.234042	3240.408519	2549.748747	4938.819909	4749.599188	7114.675726	1824.046278	2735.271184	3920.033805	8923.447584	272.8212298	3637.339249	8057.808394	2874.644729	4648.297721	3649.680009	4497.87635	6680.076407	7307.292595	5594.496686	4556.886476	5424.713364	6527.035752	3004.994859	7458.404863	2467.363537	7363.133077	8226.751085	3910.343102	4108.823948	2728.719324	7779.964003	4652.888837	3337.67072	7678.789166	3322.75466	5775.458797	6725.499104	4175.016358	2833.794804	7874.039116	4047.15584	6040.678425	7140.548139	2912.261807	5393.505117	5214.449261	3190.48639	7042.666696	5017.301113	9101.821814	4342.186021	3237.826512	6184.657637	4732.618234	4001.096508	3400.56901	6119.251686	8905.840975	6921.375015	1192.389573	5877.22451	6019.262997	3649.055887	2141.837238	5832.496398	7426.493186	4737.189931	5226.7824	4393.457759	1047.131198	4387.221742	4434.340796	7040.78773	5285.807024	3152.293019	7811.80172	5572.471778	10115.99592	6604.272577	19838.51883	4919.492897	7219.049276	6940.170767	4289.692789	2851.933791	6355.266839	4866.979591	6069.265725	2326.019683	5226.813503	4236.620774	1326.634979	1246.864802	9245.592932	3246.239961	9543.260224	7644.580042	5622.37688	2565.948512	9102.3066	6593.308298	4521.86547	6863.130028	6518.633519	2571.171341	7086.825457	4011.48269	4234.584745	3975.813749	7820.791379	3751.411818	2004.327015	4890.907912	1440.770023	3999.142229	4895.394393	7659.478279	4285.241429	7021.222183	3433.805602	3270.250231	15317.06596	7428.10434	4287.771889	4101.622876	4531.039954	3379.839428	4078.92976	4778.012313	5841.570609	7616.544014	7102.915613	8913.587492	6153.536357	5797.526986	8315.177976	1677.48157	5956.346384	3303.962574	3652.192029	5044.65558	4521.229895	3224.199374	5017.999079	6534.178329	6479.180744	4564.037228	4488.178786	2861.665441	5417.461007	4209.965812	6553.658271	3616.55837	3118.477009	4392.915576	174.2571323	5864.503352	7967.421245	4928.482805	8521.917421	3436.920095	4695.671445	6027.444738	5350.035273	10906.54769	3863.619698	4634.730213	8925.318101	6828.658745	4697.645842	2780.0072	6365.01231	5589.3668	4240.396003	3529.005388	7442.892264	5023.865952	7490.827102	3676.990691	9621.096254	3761.231549	1873.332084	6440.793515	5012.766724	3222.30888	6190.473736	5217.108638	3288.397361	7819.75774	4511.609363	7136.710999	4727.433225	3314.968898	1066.576579	5143.430527	5507.594988	6139.874694	7040.659799	244.2898365	6724.302062	3607.468202	5675.021678	4006.950306	2903.808471	3706.702694	4555.616374	5348.039671	5215.77221	1961.537025	3336.435431	5679.502668	3192.425898	2766.9721	3415.489234	8962.14906	5661.91102	7046.03549	5930.491818	3769.019647	3169.078186	2403.808757	2439.527481	10612.71119	10852.58864	2447.277022	5782.635359	1224.175072	4264.407905	1803.948791	3395.391974	4578.975442	3619.925741	2904.487883	2250.149213	8070.54476	4134.769835	8780.634827	664.5095122	5235.267276	4178.164605	4619.761714	4846.780194	6870.78562	2718.385251	5307.2207	6124.471475	4608.792122	4344.211033	2977.135079	5837.000788	5645.743146	2000.437779	2854.567121	6145.081198	5019.910845	3488.153019	3982.937091	4755.362934	7727.468599	5652.964413	5080.309841	4634.731153	2672.974779	5920.173695	4353.36014	2524.470037	3845.500852	4062.713815	4896.027492	5561.493485	4726.891687	5551.078408	2344.791496	1058.160034	3645.739576	2164.507285	5558.828663	4492.713675	4544.572401	7721.247963	6735.970998	7056.99569	15264.80407	591.8753662	6131.533954	3959.646181	4436.935256	1695.00038	5549.767378	1808.492112	3536.857316	2514.063462	7141.25101	3763.781772	4165.836108	5875.336945	4878.53084	4490.060219	5113.273619	3475.17173	7633.58256	1058.162229	7333.747441	3963.536399	8268.315077	13288.92655	2968.033212	4621.763121	2931.140061	2549.1075	281.8971264	4456.350797	6535.442912	4202.791059	2842.268587	5177.115481	2444.697963	6512.307449	3863.985089	5503.718336	999.1469612	3893.463265	3298.84711	4820.214436	4977.795345	6419.483026	9371.615672	2923.274128	4934.995785	2741.102671	2900.72576	2236.51193	3606.865379	5008.268508	8676.97956	2490.074311	1472.55212	4160.679915	5078.912861	3931.729692	2074.374217	2949.911208	4996.738462	4224.978018	5490.594489	1846.102042	3124.966077	4563.441665	4915.513068	6342.994464	6422.139987	2240.401411	5595.812369	2695.736201	3480.353898	4837.060465	5126.268811	5546.50689	5421.999517	2805.246537	1760.572091	6711.201181	5829.922949	6683.488582	4733.341186	4976.500746	4320.841785	4713.264172	3942.118127	3011.477227	3104.92302	6999.823999	3662.596452	2705.411808	4032.296265	3021.88284	3799.258624	6755.411967	3054.934338	3911.060465	4191.792579	613.2756031	6864.294069	3610.083518	4420.712349	6075.728938	3514.764216	3363.623486	4055.627577	5049.872811	4918.190201	4911.687662	4603.619711	4768.310012	3925.904369	4310.433255	2676.85396	6459.066876	4462.489838	5141.277149	2143.126188	3266.351243	3826.662989	6572.504562	4111.391264	5790.389965	3796.279483	2314.341373	6875.35724	6096.507369	680.0759755	3047.142195	4156.194508	5780.680598	2126.363333	3959.022049	3365.561212	4126.345843	4959.598073	4618.669719	5118.534219	5269.714994	3078.337298	2796.821633	6452.88746	7032.982345	4549.766187	7677.556133	5237.842161	6895.499057	3011.502722	3909.061155	5381.989577	5705.482521	3273.528017	3527.064278	1418.159083	2870.80746	2907.879943	3960.96491	3065.944498	2459.659962	4521.92622	5537.446776	2518.643135	3926.527722	2757.950894	1214.438722	4843.62772	2986.228019	4658.720028	1575.027584	6684.093329	4390.92351	5927.841516	2555.579213	5727.099103	5254.758138	2630.869913	5412.427199	4552.353694	4884.409524	2975.826564	2869.550313	3097.796925	5274.756911	2036.118475	2700.860339	198.8953138	3624.317444	1614.598497	3497.237854	6940.16971	2833.815279	5754.810231	3243.018291	2433.711738	4044.586278	2572.48781	10895.6226	4961.656706	7762.571799	3804.661166	3858.456764	3805.265023	2887.632314	4987.666163	3356.522465	4816.270689	5480.369512	4711.212206	2290.973813	3912.913574	4126.946849	2735.25274	4326.096185	4304.075682	2295.584766	5804.058301	4166.459499	3810.012204	5804.01024	2607.465747	2623.717028	3271.579361	3924.75016	3423.325025	5861.055523	4059.524306	4066.007331	2690.468433	3377.256255	4691.83659	5273.30985	5817.192803	2359.122235	1160.622477	2965.44575	3696.965852	3257.94771	7876.653338	3309.163432	2934.994189	17936.90797	3929.77321	5384.466916	5553.685529	1975.183796	1739.756531	3750.825429	2708.65581	1689.174485	5526.428808	2414.231957	4320.909555	3746.329182	2466.739956	1741.052945	3997.885143	4246.273659	1183.3228	6670.37169	6314.379956	5333.87125	5101.008073	1781.910516	4591.354216	355.8223452	4109.538002	5168.545297	6207.397303	1451.176999	2676.913699	3080.254395	1051.681651	2847.415816	4036.236858	1012.123737	2012.800183	2182.721378	3606.179357	5992.755916	8137.28537	3211.22947	3027.671036	5111.367629	2043.903003	4066.000356	4962.967627	3213.198594	1335.087537	3863.863033	4226.837392	864.2487801	4836.426506	5115.973684	3493.311478	2683.34438	4648.378851	5290.725565	6018.018438	6976.413134	3992.666182	2191.844832	5378.113695	5398.073215	2538.092026	5138.034879	5089.376476	4595.204083	2239.808654	4861.797199	2441.439306	2443.424639	4685.316341	5500.474437	8294.459016	2008.928033	3224.308504	5733.953429	5734.033075	2743.026628	8327.856845	4341.659647	1958.997976	5481.110163	3021.216934	5935.795986	4577.676395	2683.987917	5019.266236	2917.494887	3178.994579	3212.008773	3719.726906	3553.63161	3533.602732	3287.788163	3228.753655	2938.882309	1228.737516	7374.097166	2980.446415	2577.085799	7681.418355	5660.109108	3459.030172	1443.36692	5522.004707	3604.926758	5178.226868	4510.87144	3226.157719	2592.600264	2625.167195	4857.346854	2866.250725	3617.869867	4827.417125	3404.475646	3715.162802	1875.298397	2475.82569	3264.474491	2044.753201	989.4177398	3664.616443	4645.763823	2258.65188	3252.08944	2792.330847	6155.566762	2545.24507	2449.898199	4587.461398	8501.856768	6504.169518	5231.400591	4324.246579	5924.66771	4883.83356	1923.306488	4595.200375	7162.763611	3358.517237	3549.176851	3824.110567	2975.179055	3240.43416	1911.609971	4632.20318	3166.597962	1931.791165	3551.03647	2781.975373	4711.3977	2609.454491	4001.166369	3330.682552	5051.768811	3014.743036	3265.053701	3460.986536	3701.593883	3331.278328	2944.760507	5274.804734	3306.576084	5658.138599	4153.55847	5642.756638	3789.84007	1473.902449	3810.560841	2677.489514	2844.823985	4323.426649	3433.663518	3038.788321	2727.498421	3511.526008	1388.247144	3780.683432	2550.408213	4173.412692	182.6848154	6030.952663	3720.348693	1770.879571	7581.005374	4984.464091	2547.897447	1754.681392	3896.80197	6701.536105	4652.295655	3593.850952	2792.943336	486.1726599	3810.560865	1725.501229	2942.790347	1645.129504	1118.475006	5697.165179	4750.214423	7174.588181	3026.560991	4706.150576	3553.716356	4957.059886	4387.710828	1315.616301	1982.944092	2931.847403	4399.376753	3871.47917	5084.830443	3325.397626	5734.630739	3174.96069	3926.060136	2757.963472	3773.583856	4038.750669	3104.220412	4303.379924	4110.763536	6029.110256	3867.598999	2667.780846	2161.289918	3436.280192	1744.985162	1244.309041	2821.492004	2822.161768	7420.294736	3601.652368	3461.575607	7350.534086	5066.630261	2850.690608	3906.449168	5298.802409	3261.205616	2252.097103	3861.704769	2649.611386	8485.223819	2943.433377	3678.87409	4337.708431	3770.33406	5307.98185	4293.1039	2851.315817	3318.277537	3383.083094	2588.71425	3693.109109	4643.200101	5328.07636	3626.976344	3795.608034	2686.622558	5226.692807	3093.392251	3211.971241	5206.043009	4511.511521	1591.265802	5520.798465	1235.20993	2300.740422	3979.800583	3499.441348	3695.664171	1861.025417	3212.553743	1524.454704	2804.688254	2525.80042	3191.260027	3320.207652	5678.301091	2636.035623	4477.863179	2059.535853	3450.559575	2178.885534	2979.739057	1111.990634	667.7515592	1008.860588	4073.78497	4632.812372	4160.077019	3002.412295	2673.59703	1322.11216	5325.51266	2276.145503	5464.937004	3135.371122	4125.06359	4701.159341	1310.467607	4359.782237	3076.342345	6503.111833	4572.947073	873.3410572	2500.490534	3382.439035	2646.408697	2263.766008	3167.144551	2883.104919	3545.269246	5593.901919	3123.041624	32.90296695	1844.863212	4889.62675	2082.89854	2871.422964	3603.020567	2791.710581	5086.7629	2141.199982	2592.541122	1483.616038	3175.633895	4108.157562	4789.225546	4176.883936	612.6335146	4042.165968	5936.943789	5670.524426	1839.625276	1922.69029	2943.398144	3861.076799	4605.659223	3449.90909	4961.601192	3260.521781	2261.837745	1094.491844	918.7294701	2505.181004	4243.054351	3242.360662	3761.98712	4475.34739	4704.802861	3497.96593	2654.837324	2916.872519	3326.709775	3674.270318	1276.069045	3567.356632	4851.454486	3887.679697	5895.00037	2295.603946	4920.088492	2968.711012	2964.258633	3990.833645	1691.786034	5107.571662	2512.144256	3927.841498	3272.249337	3830.619039	4468.157582	4240.457581	2673.748599	6031.881852	3303.964602	4593.990022	2815.003693	2649.034706	2905.379251	1724.260047	3979.728755	2515.394323	5558.906129	2850.11905	3320.212929	4476.526129	1228.731304	6391.615357	3813.147473	3885.068569	2525.907998	3228.895559	3797.633877	484.8941649	5853.33916	2659.397863	2455.104481	2341.590038	5482.762471	2560.177023	2384.396342	2613.305669	3104.374923	4169.281814	2700.208745	982.2839642	5327.626614	4402.610385	4714.528831	2722.292611	3079.625876	5343.862966	3069.252716	4523.84845	2463.528765	3847.46292	4112.09873	3682.725259	4590.007525	3358.468421	3473.256356	4338.378254	4031.60745	3743.039777	3586.7982	2792.341449	4153.61984	6067.38105	4196.352657	3428.69331	4024.615226	2189.191252	1707.98283	4079.730174	762.441401	2712.550616	3909.80525	3740.4313	2898.789968	2402.588717	4768.363164	430.3993871	2573.740248	3284.573171	1493.385191	4051.177261	1784.502364	2462.881018	2441.477064	3307.900288	4007.750513	5885.329949	3887.766564	4475.321642	3557.557713	1755.987033	2874.096478	3706.114741	2830.561585	7161.42493	3613.44751	3232.631541	2266.375674	4139.997537	2183.365365	3848.899862	5242.090786	4552.365303	2062.10206	3960.457991	3090.055033	2066.652817	2311.798604	1023.142326	3162.703486	3143.165075	1546.495053	3000.616346	2500.471305	2868.84359	3691.782007	3355.343352	4917.55881	3215.822728	1518.675348	2662.609508	1907.074669	2687.418778	2302.044588	2727.477723	5760.969377	3761.963084	3156.797606	2595.186398	3699.019149	3499.222701	5547.289366	2326.258179	2427.206666	2583.503418	4268.410834	5523.962773	5547.250849	6546.042542	3168.443628	2562.787614	2901.300524	4857.798957	3757.943765	2557.590213	3724.266467	919.3939083	5175.630607	1075.695975	5433.123111	4616.135454	3239.241671	1901.891508	2975.196635	4571.274272	2436.927828	5477.275777	3503.066808	2058.295498	4583.57877	2964.17789	3237.207948	1503.724406	3935.662787	4960.639596	4033.562005	1680.086081	2398.098128	5454.572568	4730.712216	2056.265509	2111.379572	3925.934926	4451.910789	4328.706784	2864.295554	3582.243284	3522.688408	3356.004134	4873.474601	4965.587316	5596.581354	4106.368293	1510.265598	4159.485416	2706.072693	1233.260264	2918.105128	3400.037357	2462.904637	3146.430837	2013.446323	2108.111629	3124.356648	2817.626366	1844.827538	872.6876021	4321.073467	3590.039928	2215.867414	4474.607599	4178.930654	2618.515433	1156.128366	3865.616864	2040.738627	3027.895556	3726.86531	1779.98044	4544.028327	1629.545256	4108.790268	4255.455163	3295.61227	2659.423282	2831.89201	2598.379055	3949.910487	4433.797096	1973.887214	2904.504715	4010.887928	1423.948143	3042.686332	2495.295464	2222.964653	1118.50714	3846.998596	2771.567895	1968.121364	4461.772639	3479.786857	2291.677029	2004.403299	3799.509811	1696.304855	4401.29115	3417.487805	4068.018149	4730.877083	1806.564828	4501.313358	1901.293758	2447.312456	2339.692205	4323.543567	3253.473088	3375.367081	3741.769396	2986.284616	5460.533452	3519.998543	2558.230149	2860.406325	5256.771537	1090.603855	5219.021055	1064.65402	1232.014371	2196.323313	4281.974218	3715.182583	2300.091729	2246.942286	3305.964036	6827.573135	1063.363852	2008.33137	3425.932091	6545.939096	2573.13906	4233.371662	5696.390492	3451.959223	1324.094674	3376.627149	2852.657264	3507.952258	2368.200639	3529.772936	4635.449591	3032.329709	1222.89457	2792.958966	2267.010524	3162.671775	116.5418755	3507.704211	2423.311305	2434.989292	3427.256241	1713.173207	2425.919447	3095.161654	4585.619997	3613.394421	4428.041942	979.0608133	2645.733359	2532.896466	4610.998228	2791.14153	4844.884246	1325.377385	7586.334163	1999.829671	4566.058143	1451.835304	3669.770894	4608.984631	2733.385353	1929.215889	2387.030016	3086.162605	5430.541135	3339.078612	3062.101405	2065.987427	3013.551845	3265.07394	4068.821824	3211.316439	2503.073362	2802.030164	3059.648086	3330.60292	2422.010268	5195.227	1968.061305	3257.990342	3731.372558	1826.661507	3896.14867	3081.653192	5518.795344	3806.603451	2167.134632	3758.000324	3008.941122	2075.14971	2306.794262	3744.405556	2407.107858	3227.48325	1887.012345	4644.565241	3895.520348	1357.14581	2893.495438	3291.101728	1688.53074	3963.09041	2881.246952	2724.24068	936.9008793	2434.362445	3245.04057	4739.150054	2552.372263	3521.941536	2289.728822	1789.706875	4106.884389	843.5243465	2463.596717	1719.683958	3466.79902	2440.276088	2204.205994	2683.345606	1660.635088	2484.263628	2634.123009	1571.806368	3078.342752	3508.367305	2505.700935	1204.752072	2861.839407	3748.225833	1191.767707	2379.864356	2785.166841	3590.67541	3209.439443	2298.15292	2949.990667	4909.16254	2727.501772	3088.107234	1782.571191	2123.038628	3820.871153	1624.407178	4817.718449	3953.129819	1854.542212	3789.090966	2128.908853	3527.737259	2171.736184	1393.459746	3042.786188	4070.622102	2529.649713	3729.424842	2739.790847	1911.652281	2420.807213	1451.206371	3186.716992	3233.326341	1946.008778	2353.91561	2621.901799	978.4174392	2355.240775	3341.019328	3632.183805	2488.797836	5420.153046	2689.195459	1680.748655	2406.481901	3149.651982	1723.598441	2082.871679	2892.176864	2970.744989	2280.041375	2317.581885	2611.448529	2882.494415	3143.257379	5060.231954	3402.605141	1983.688992	3158.801017	3407.114698	1988.177792	3905.835513	4575.080736	4193.853916	1279.406931	3193.740263	1817.594188	2251.456163	2448.642037	2796.223488	1671.094023	3059.537292	2185.477856	3451.990936	1676.211395	2420.072073	2521.899137	3178.270368	97.08853568	2388.341735	1532.23443	1792.308402	2274.291079	2556.307258	4841.082009	519.8992492	1069.248844	3080.96599	2336.407877	2492.053853	2184.751305	3839.224347	3227.556671	2927.310184	2138.694552	3890.93722	3017.50829	2654.198658	3031.08167	4454.156908	1453.758233	3749.629753	3136.180556	3064.712258	3615.325035	2877.973099	1248.831572	3003.817481	1994.675993	5036.972855	4139.274993	4288.469046	3599.799591	2686.66835	4465.069883	899.951354	4232.07009	3061.483317	3186.073787	4609.50139	5163.551734	2010.293629	2970.001446	2841.062032	3441.518878	1047.792601	3562.213697	2056.266992	3141.351592	2058.856668	2420.107423	3078.306571	4020.022918	2966.839335	1512.197843	248.8207036	3072.667789	1946.671246	3544.047604	3162.656766	3012.858639	6065.542779	2004.423048	3066.008396	2837.722607	2637.049672	2960.952173	2300.106944	812.4015276	2286.499505	3661.317079	2254.787426	4556.331539	3843.067446	3761.927345	1356.511257	2359.133684	2809.1838	1083.499496	3660.130143	3347.505906	1916.225232	5396.092267	4345.728368	2925.919372	3835.148445	2455.74334	3347.48762	2043.308873	2231.388402	3760.705354	2067.985463	2142.542537	3035.587369	2420.748088	2758.642627	1745.677393	3306.577845	3841.684615	2374.048292	2922.042028	3400.646621	1011.473622	2649.090743	2505.020371	2033.695857	2319.65939	3137.452008	4564.127831	4513.502354	5432.5212	2964.21156	2767.093339	778.0149798	2809.274501	709.926607	2301.495962	1778.685501	1735.997634	3806.186532	2322.337158	4036.191312	2254.148279	2270.95302	2286.560873	2075.114108	2221.794486	4808.843107	3901.462622	4830.072936	3462.99966	1417.466276	523.1380962	3795.642971	3498.797538	3828.7054	4134.158122	571.1279776	3180.771621	2656.780484	3211.333512	2594.661277	2714.594494	4883.832528	3229.475255	1285.161638	3754.191762	1250.163084	2875.984152	124.9609969	1767.651964	4957.945045	1665.864953	1139.899148	2046.545178	2773.506212	2785.198116	2369.540454	1236.513474	3021.934011	4645.856313	1815.681719	1396.071066	1884.410616	275.4084712	3510.300532	2544.769909	2739.235577	1901.476531	2891.035393	2949.418694	2500.098274	3155.546887	3581.553486	429.1037414	3503.780844	1962.326683	1938.909493	1746.892533	3302.192601	3889.275884	1361.037177	222.2316627	3850.785101	2293.671476	2184.694202	3506.411311	3387.039701	2552.423956	2891.619187	2347.528991	642.4684046	1938.89317	211.2081048	2905.921342	4121.227177	1592.023936	2708.074117	3476.589505	1758.775861	2676.886459	4254.811784	2530.352443	1276.094952	1209.305838	2215.139894	2167.831008	4064.781161	3441.574893	3232.715218	607.4501839	2036.20286	2534.273562	2154.242629	3619.928107	2165.340211	903.184985	2308.581245	918.7399439	4016.053625	1484.344005	2587.577131	3563.39473	1868.852154	818.9006111	1488.264308	3875.375868	1499.206428	5331.59604	5339.360638	3333.217717	2647.070239	1695.762443	2405.915304	822.1159981	2638.031051	3585.474099	1189.261374	7567.67936	1825.383874	3866.272222	4432.447831	3123.775371	6224.342726	836.3927932	2850.67012	1641.875751	4688.643189	1319.542347	1434.380774	1855.210024	1619.930055	4440.368482	3662.663848	3014.413436	2800.099205	3003.819679	2589.610178	4132.983528	3389.051877	1740.439865	2724.959074	979.6901051	1831.882974	5413.068448	2399.382793	5013.494195	1630.880596	3986.429231	2621.764157	1899.301851	2368.881566	1399.318865	3635.503224	3907.199984	1474.517487	7836.858349	2492.071835	892.8130816	888.2593028	2745.617717	1708.016448	1502.440728	1887.004525	3884.472687	3528.488839	2612.671848	2087.402145	3536.257435	2336.486427	1877.918099	3608.172371	1808.519428	1134.058079	1343.536143	1808.54067	2951.310937	2917.543653	1235.230945	1443.487335	2485.044169	118.4794878	4289.117244	3887.094506	3374.741829	1744.97082	2563.3728	1611.389752	2693.113636	2752.176653	2678.300732	1665.372372	3794.445939	1917.497465	3458.423272	2857.828444	1452.48203	2019.361644	3133.516376	3436.417553	2931.119266	2503.094463	2383.983162	3684.087819	2232.731095	1014.731881	3237.300062	1094.505712	2079.078913	3422.173864	1452.566271	2073.163052	3427.34085	1457.057949	3803.388568	3238.575437	1827.997807	3874.25209	1669.937434	3604.430766	1949.281254	1540.685248	2573.183717	1245.676116	2012.201652	427.159301	1861.74977	4281.653976	3754.906532	1669.09226	1567.978667	2470.057734	3199.152177	1948.017837	1183.356673	4419.567826	3093.243435	4112.086212	3362.358542	1064.664741	3440.217162	2593.293973	4640.819116	1714.496909	1960.282774	2083.555218	3083.531829	1687.285262	2281.339838	1834.013713	2735.488573	1938.234832	2889.626872	1420.011216	2023.836386	2014.089819	2143.816865	1840.32191	2843.634307	2761.271321	2358.490519	2353.979813	3084.847909	2809.882701	1706.085477	2091.281644	1538.755113	3387.668721	2682.063608	3537.547672	4560.754934	1937.597988	1656.84669	3877.996689	909.0481053	2830.626701	1339.629711	960.8988801	1450.556152	2260.538942	1946.062865	3584.223101	1910.384024	3691.336252	2966.810605	1204.118749	1778.754869	4648.070171	1331.857358	2626.969953	1859.784462	3106.246349	3299.566425	2574.50104	3782.689527	2534.893015	2372.159151	4122.003157	3826.088775	3993.625632	3233.423556	3632.226082	3857.835993	2576.441439	2122.463729	1586.734529	3005.686086	3138.031477	2237.858726	3165.970585	3641.393445	4162.875503	2649.667709	826.0374611	3990.177612	923.9332843	1477.788376	1511.557227	2132.144481	1578.305976	2549.36615	2955.176413	1586.730331	2261.917335	1348.080913	1405.137277	1608.860111	2956.566057	1673.657027	1650.961279	2265.246345	1333.799749	1481.046808	797.4774825	3511.654488	2213.351459	815.6202471	3656.191482	3519.364099	1493.978322	1271.551333	3167.252574	3345.721604	3323.534808	3741.29602	1187.288556	3230.79399	3055.099464	1748.888924	1568.682271	3400.692007	3019.516015	2244.964309	3925.422869	4091.965544	3262.50276	2719.083825	2555.102446	1693.099735	1847.425476	2802.216672	2543.962076	2235.303	1449.911585	139.8778512	1721.612398	3149.769214	2300.860661	3564.089813	4430.517482	1924.617884	1561.489597	1778.048798	2408.405608	3239.825454	4068.595174	607.455284	3772.270233	1339.026544	2818.893976	3034.963249	2887.017895	4157.497193	3848.794878	2359.777297	3061.631064	2903.939676	1206.116589	1543.386869	2981.187192	2053.730519	2916.892154	3705.479933	1966.795716	5098.100397	2306.049154	2812.44903	1480.382227	1861.056801	3189.898918	1595.805335	663.8836712	8804.479364	4332.705273	1634.07427	1692.438939	3465.57316	571.7831657	4405.91497	2390.295202	2226.900444	2245.064547	2811.164866	2772.909557	3367.085317	1311.129436	1508.260695	1816.437562	2470.06032	998.5522759	2468.752139	2853.39873	1691.177016	2916.910918	1981.026219	2344.282421	2921.501329	2538.266301	3062.123025	896.0522957	3390.511408	3883.199191	1122.474884	1636.802032	1427.213285	1702.182752	3745.050559	3125.143162	1990.755078	3877.313474	3287.966194	1505.048476	3059.586315	2827.356872	1891.727315	1866.889479	3896.801969	2359.160286	2138.644254	1839.025845	2763.806127	3628.304914	3090.025371	2283.893052	3304.03559	813.0128739	1418.205426	2671.09158	1743.673472	2193.774365	933.6678386	3473.93716	2302.133909	770.8881079	2439.626179	1799.45883	4639.406326	3053.08023	2861.23628	3813.082772	3304.254299	2357.187156	2884.615399	3843.167665	2427.901878	1305.908356	2380.530211	874.015021	2516.158424	1636.690023	5103.811699	1225.577188	1620.455503	3055.715193	3579.65027	691.1095372	2654.92351	2039.726457	3047.903777	1951.24581	4002.47014	2977.934722	3422.320655	888.9478319	1867.530842	3129.003753	3027.3771	815.6450829	2583.592264	2343.6863	1659.414823	2521.332663	2154.853787	832.4900435	323.4038295	3449.311474	2451.850879	1914.259796	3842.468037	3735.475339	1910.410132	1755.368401	2380.530703	1487.528206	2886.382396	2672.43856	1995.300722	1650.948493	2350.069037	2273.569375	2054.508931	1785.26656	2795.004809	1583.488334	1380.52842	1601.639968	2222.365674	4226.216706	4734.038542	1675.596745	2826.069772	2569.989798	1225.511948	2323.503646	3371.302673	4041.421727	850.0638318	1562.848304	4335.539355	3666.54948	1214.4787	720.3021304	1403.922657	623.0331427	1917.480762	1781.977235	3252.857181	2285.894538	4624.454454	2045.926633	1361.700599	3625.655368	1286.557446	3313.745718	2852.633172	2527.789871	2215.160657	1541.362187	2075.059665	1739.144504	2312.447196	3455.182066	2569.235562	1537.446321	2552.42179	1920.091548	2619.241659	2468.778768	1307.876325	1326.691489	2967.500727	1798.248873	3071.954682	1246.284788	2473.271596	4873.512845	1916.268216	2982.344545	2855.996165	2592.615656	1227.495727	3594.241278	547.8043812	1674.985057	1995.302832	2472.124015	3051.141733	3368.961763	1191.822015	3379.942936	1401.914131	1145.080665	2868.365514	2416.842362	1193.824945	1803.344397	1320.334596	2357.198644	2619.873145	2581.588921	3131.022912	3467.565889	2818.902061	2810.525357	2459.084842	1525.827931	1451.214177	2234.624483	1948.018373	3929.375761	1084.172786	3755.456735	3029.816182	2396.262475	1929.825473	4645.238847	1916.294218	1986.214616	3173.834575	2864.429608	1723.219484	3066.648077	4034.224732	2650.980011	5390.527597	1518.006537	1763.122657	4034.913156	1770.971964	1150.314234	917.4581393	2509.599771	2097.788097	3544.130124	3164.043141	1652.267366	2440.192931	2269.709714	2600.390959	2472.722603	2563.431881	4351.022314	3040.952672	2926.049216	2371.469433	803.959133	2333.836467	1732.653213	2745.328209	688.5102667	1935.660911	1973.247478	2977.891691	4354.061962	3017.416242	5322.314634	3031.680824	1833.838549	2523.898506	1949.280661	2582.227875	3338.615324	1670.399713	1899.322847	1907.782269	240.3895556	1661.961284	3545.459691	3668.521185	1178.220608	3392.309008	2029.718915	2709.347215	1877.434646	3917.544164	625.6156157	2037.510603	2872.26947	389.5517725	3728.175673	1489.441772	1907.124768	1152.872794	2488.950071	2304.73504	2072.543134	1070.548767	1424.648034	1752.797509	2835.846034	1312.501785	2328.030066	3963.7903	3399.542545	2631.027438	3478.611685	2347.160979	1962.242486	3176.320046	3031.640223	3468.12238	2530.438637	2725.541819	1352.673754	2644.9188	1806.605491	1859.771713	1394.11546	2697.077989	2059.57378	3313.15834	2088.094617	3139.372554	968.7110144	1885.293486	2489.613941	814.3425478	1941.650646	2482.361275	3227.801387	639.8874751	3431.185175	3592.737357	1389.62763	1767.051314	1748.245367	2173.633778	700.1978971	1750.182224	1296.230775	1559.503437	2203.64977	2852.08244	2283.914735	1873.444284	2781.347139	3882.677768	2739.843757	1857.888238	1170.393476	1003.049081	964.8149178	1577.690946	3047.315163	2727.584921	1934.360657	2885.876313	1451.948618	2189.928245	1972.737239	2975.92615	2025.198177	3674.489184	2652.932709	778.7021501	2986.271181	2362.394606	2352.735906	3359.262114	3502.478373	232.6076222	901.9013449	1431.135135	2390.999637	1471.291358	241.0384662	186.5643914	6.967412675	2946.094649	1608.129174	3311.933977	3499.362661	2431.884859	1730.094959	3989.058792	1799.484655	1956.402297	820.8235177	2871.502412	2341.860418	1351.997833	759.8766951	3162.722823	1761.96536	1671.709437	2913.002018	1353.268141	2733.571841	2678.875688	2815.043916	1366.892572	1146.393098	1896.124364	1188.530387	1517.436698	3029.184461	2870.939131	1242.377239	3191.20277	2638.754542	2623.256733	2551.77101	2992.191171	1691.817192	2616.600377	1974.544148	2402.199858	2398.048248	1711.366562	2863.160117	1922.676726	2776.154389	1037.445687	1404.521114	1800.140174	1593.906951	2888.329682	2770.057827	2649.078024	567.9052294	2951.26853	1817.643636	1164.542845	2885.759693	1020.57691	2392.927952	1076.372116	3203.527171	2414.985562	2010.248184	1221.693842	4163.297208	1643.854569	1587.398241	1844.189301	1715.841042	1820.213017	3581.174097	649.6423123	1409.124427	1421.46987	2599.136248	2971.406484	1560.156189	682.0671497	3598.52935	3087.460765	915.5116132	1635.385302	792.9387348	1791.064769	403.8112113	1588.019105	1909.126841	2287.174088	981.697077	2645.147094	2064.106928	2114.881149	1549.133267	1329.935739	1237.825666	2056.984223	1708.648867	1691.144591	2006.344287	2218.582532	1871.516933	2553.73197	1923.390882	2957.246529	2263.836267	1702.856423	1400.002981	3079.018183	2541.668857	3656.163721	850.6584008	1276.732862	552.3296467	1629.553138	2190.529357	1170.462204	1086.762315	1175.584916	2938.318461	2386.442403	540.0338106	1508.918948	1565.386271	1532.945897	977.8204024	837.0408811	2030.465952	2035.124181	1373.467418	3396.79904	916.8280759	1563.392035	2132.13105	2915.016726	894.7547138	1745.62605	1994.682007	1582.859049	2752.6039	2810.623063	1785.206797	1895.443044	1842.95443	514.7253429	1853.343712	3339.097905	2677.049783	1377.290841	2837.873139	1834.485171	2471.984437	2774.360034	2028.584687	3381.183985	2863.179194	1419.506624	3307.412421	2762.560289	2054.482321	1265.058403	2860.44255	2408.454603	2707.469511	3151.705333	800.0578272	673.6218914	513.417181	408.3615794	2386.507058	2055.729973	1203.461682	1304.121883	1712.290333	1303.338716	1549.799863	2853.991051	2367.559872	836.3977322	1946.118713	1624.997514	2520.762035	1846.862268	2911.257099	1655.487363	1369.513534	1067.921517	1846.248597	2448.047806	2958.408193	3123.195098	2290.436708	1724.949085	1807.889222	1257.298354	2897.156739	1210.052084	2963.018858	795.5458239	3261.846731	2542.061404	2179.568685	1539.534545	687.8850599	2620.694724	392.7925301	2240.445727	3184.214614	1794.279731	1075.721857	1041.371599	2871.544473	1539.376659	1678.875608	771.5580119	2753.451736	687.2137137	1243.66874	1571.839487	1300.091122	2315.701021	3959.120543	3372.931138	1809.214942	3280.712125	2239.865269	1444.740588	2898.694643	2998.045122	3296.959524	1260.540662	2415.010331	2930.066268	2240.485573	1328.031288	1385.06682	2545.305938	1008.962056	2712.693203	3160.729301	3481.859628	2388.345908	1572.707457	2101.663311	2946.700696	1588.698306	3546.242366	2643.35675	3458.025911	2958.514021	1152.974917	2045.391972	2529.068169	1372.119283	2663.943718	877.9230034	3843.036914	2989.636289	1703.878189	4400.177458	3043.965844	2381.275139	1338.345974	1289.069257	3864.399281	3236.749015	1476.501691	2865.006593	3543.994674	2037.456549	2468.783289	1900.150482	2121.200536	2812.013984	1459.167984	2216.457813	1342.276603	1049.16484	2143.920806	3156.184952	2287.845343	2242.398158	1630.205863	788.4230936	1660.055699	531.5900747	1178.181319	2299.486503	1719.675303	1236.597857	2475.303527	2992.163663	3531.006966	2261.957202	2656.177936	3326.104002	1915.549414	3483.150432	2051.770929	1062.801632	4171.315072	1929.937981	1960.381356	1414.270041	2272.963019	473.2047803	1178.810637	1414.913242	2429.820833	1402.564072	2958.53933	1398.655299	3061.533229	1950.054729	1537.42066	2607.101416	2348.165012	2891.090522	2922.09723	580.8797561	1983.637974	1498.554694	2872.777039	338.3143964	1870.174693	1728.788739	2752.174926	2128.34001	2427.889596	2100.401789	2646.48109	1698.357322	1182.071664	1851.337467	3252.216676	954.4314604	2350.762844	2964.906206	2809.922871	1182.074961	1700.936508	1218.445006	1098.384216	2852.054548	2667.817916	1640.604492	2987.607007	2387.041071	2571.311937	1552.394205	2374.137426	3029.121698	2076.41558	2656.859822	2246.323356	2067.334629	3044.190066	1597.80519	1451.878368	2368.913529	1584.819451	1202.819366	395.3940239	2177.626937	1381.155922	2762.544152	2588.752323	1883.135643	641.1831979	2099.787345	1404.590749	2701.659285	1167.805416	2142.687704	1083.475753	1800.76156	2455.148442	2108.834633	1762.530828	2667.940598	1942.194231	2184.108264	1558.355519	1581.58819	1126.974163	1315.027595	2738.630638	2438.344856	1510.855364	2311.155491	2289.799035	2063.426127	2155.560298	2578.977239	2461.621519	2483.029916	1012.174906	1659.402545	1092.600728	1999.216376	1547.317997	2664.023428	1654.267292	2084.228362	1692.488339	2647.07514	1878.782411	2090.839069	2219.100282	1331.305947	2571.974853	2514.872374	2154.907317	1398.83898	2842.989088	2562.367004	1854.076532	1537.514703	2278.192059	3490.818962	1836.578599	1783.879955	1504.398985	1997.94635	1962.882206	1506.317248	943.5001168	1948.687849	1583.716896	2023.226229	2031.704302	538.7057752	2249.628537	2115.958532	2813.85675	1410.44103	1547.927905	1855.870615	1326.693572	676.9141607	2551.812433	1241.083102	341.5578858	3915.104722	2292.67842	2053.70586	722.895481	2457.767223	2217.19177	1868.899376	545.1921665	1876.084424	1138.66985	1717.251882	1584.863266	2314.43639	1084.141262	3328.856864	1887.000185	2226.504156	1676.909014	1767.05354	3461.743133	1555.111484	2005.141041	645.7295478	690.5100836	1894.192667	2193.205536	2199.733796	3880.474137	896.057441	1707.447027	1632.802514	573.7380747	1912.38243	1856.580954	2635.388816	2642.177882	1987.6252	2520.066853	2199.002513	2589.46483	1558.233716	2921.144527	2501.862505	2825.418583	1053.15043	2330.603864	2921.512953	2140.618277	1740.472429	1166.552413	1989.610798	3418.959529	2829.385534	1459.657907	1358.565976	1984.967569	2431.856908	2042.742326	1966.777152	2350.161333	1825.436365	1292.975925	3707.575068	1453.842461	1882.545104	1715.172487	1524.493285	993.3323561	1830.606932	3882.058635	746.2641735	1520.049349	1327.986384	2293.058345	1745.06768	2265.183092	3020.644806	2178.320215	1620.680622	1119.787959	513.4247006	2802.790854	2890.457321	2174.336543	2191.239155	4762.853023	1252.125402	1768.97528	2737.889429	126.2565708	1320.853359	2406.489195	1833.958083	1573.880161	3308.634538	1377.937518	2813.904903	2644.545495	1929.835172	1211.899247	1635.544824	1911.123764	1828.69206	2408.539547	1788.853656	1830.035533	1940.321018	848.713928	2270.304886	989.4589689	1283.237027	1456.392983	1778.180072	1791.671679	2902.729423	1302.050115	1587.396298	1967.5008	2310.601932	1673.016016	1948.613581	673.6271848	1329.966969	2522.00652	1584.131594	1479.157229	1885.73791	1863.025798	2430.589478	1547.862037	2067.302799	1840.981014	905.220119	2047.318341	1735.958112	1327.396074	2849.481577	1278.133969	1119.807152	2282.691348	3051.209993	2190.563494	2018.038412	274.1170947	2423.456441	1625.718268	927.9074799	1241.741841	1807.310417	1451.850237	3110.143565	520.5626559	1378.629154	2653.012901	1514.80795	2996.023954	1794.970117	1038.775741	227.4201685	2646.643737	1540.687725	1691.234349	1010.873166	1932.467628	2292.423308	1303.349503	1522.666955	2629.028353	1105.576875	1892.956257	656.7424246	2481.758314	1490.771729	1965.466959	2001.847632	2946.130492	1407.796231	2459.103031	1579.011236	682.0451227	1659.587165	1063.447823	1337.097873	1317.636623	2225.633815	2024.485152	1612.697916	2849.512671	2403.294947	2382.520069	1258.007305	2691.394777	1235.923993	1901.94641	1521.245971	1744.370081	2079.751191	2744.006087	1505.782138	4407.277863	789.0473098	1919.479917	1552.418298	41.31931767	2552.483763	1793.659183	643.7954811	1214.515904	7816.790496	2268.433482	1538.821663	1588.114937	1885.943942	1552.366785	2710.097516	755.9960699	984.9182379	1850.151212	2303.469959	1597.139476	558.8285263	3090.721939	2992.160976	1202.160066	2475.325361	1130.17537	754.0650501	2274.875488	1966.787958	1087.359367	2139.953084	1855.268647	1487.57767	2344.897919	2176.316222	1763.792584	1845.585456	1647.250812	2584.232037	196.2918682	739.1067238	2291.828348	1820.231584	1928.559643	3253.607756	1373.399228	1193.099396	3118.602818	1304.658534	2934.378133	1413.591557	1593.89562	1743.759889	316.9245417	826.0273314	2350.795588	1289.068563	1981.156742	1095.184018	1250.845699	2792.580844	210.5643553	3188.624398	1991.428059	2503.197347	2929.898724	2138.771365	1261.849965	1195.826211	1208.686661	2874.814601	1567.958193	1182.074106	1651.208012	1391.520448	2445.412657	1314.479529	475.8097074	1643.860708	1565.602696	617.1922845	643.777307	2278.218018	2617.887649	489.4406388	1665.94416	1412.972362	2051.238305	2141.463603	1217.788491	2152.947026	532.9188374	1224.252905	909.0714613	2844.265734	2496.662604	1752.208921	2218.559515	702.8171523	900.6696661	1537.584569	3024.726289	2017.354172	2905.976086	2348.108355	1713.245412	2392.23308	95.77497328	2547.213823	1857.830354	1924.010611	1267.684269	1423.059107	988.800914	2222.999102	1150.319434	2265.254051	2801.510749	1520.680036	1370.789713	2384.452648	2033.618563	503.6917988	2783.538793	2010.952148	191.7523896	2230.773705	1710.034788	1562.962479	1221.615095	1933.108182	3127.014141	791.6494954	1698.931856	1970.698646	1136.754654	1651.678911	1802.872718	1029.096087	3181.021677	553.6315586	1380.506215	2031.855061	1953.242814	1831.33324	947.361152	3822.102807	1470.030998	1261.208115	569.8806261	1874.737294	1106.875515	1724.264918	1695.061725	3158.855431	1066.640364	1860.586683	2042.006935	1051.724279	1305.352678	1575.828723	1352.028231	854.5674084	2198.986196	1141.257785	1230.139187	1358.015633	2028.479174	843.5201385	1872.802656	3141.252916	2119.896603	2474.591706	1368.977638	1060.193313	2757.955569	1032.256241	615.8933736	1675.595491	1652.251996	1965.582748	1746.311361	1748.22971	1846.279181	1997.341892	2534.952733	1034.866272	1541.406922	3457.820915	1905.949056	2380.036382	1072.48164	1814.46953	1396.07504	2363.151375	2501.885356	2156.151292	1210.011823	1818.287907	1730.753864	1457.729756	1483.01402	2074.467096	2322.261566	457.0005179	1283.941292	1782.105788	148.3038076	2633.474023	2015.461494	1770.958637	2780.87238	2426.043376	2311.249868	949.2474259	586.7105375	3186.806922	1361.085255	2682.223068	807.2238427	2575.777736	2624.569734	3648.462916	1128.244054	671.0188779	1745.649875	1840.962247	1109.49072	2232.146367	1581.58743	2190.550585	1143.176075	1944.779875	1069.351323	1572.580172	1770.364446	1961.674014	1073.76832	1240.468963	743.020402	1804.768265	2891.629647	1316.419067	2293.70753	1447.333228	163.2241314	1851.387837	1941.7153	306.5422541	1160.826248	1966.810553	934.9828011	1648.393054	1330.603867	3024.897832	661.965711	716.4275781	1373.404828	2985.62417	937.6116088	1352.01301	931.15129	2088.768816	2667.290794	1171.050219	593.8563087	1311.83103	1522.570795	1387.71592	1251.482385	1874.123741	1881.879345	72.4406496	1437.670296	1081.629661	1337.729342	886.3785711	2419.507954	1645.813753	2904.583125	734.6228778	2274.247279	1545.956987	1156.813838	2184.809325	2001.24077	1967.556372	2276.824976	1477.186948	1753.484812	1850.116384	1016.149367	1722.955997	1206.067813	16686.27088	2663.329263	1241.080484	1145.257432	1281.339018	1155.495928	1606.417886	2199.70095	1363.665688	502.4051622	1082.337844	1372.120773	3017.6808	804.6144468	1258.013288	2419.537878	990.8325413	2209.496389	1539.494267	401.238379	218.3415527	2018.01479	643.1781258	1246.26081	2749.020699	1527.779775	1535.568566	1965.11749	1337.270837	715.1467776	2320.980956	1337.132279	2034.886079	1124.537207	2280.721165	667.8167485	2048.565106	2286.513923	1699.638288	2366.981163	2238.788717	2224.88143	1361.751116	2210.027996	2392.371872	2248.993488	5761.883869	1680.160179	1285.215103	1736.124424	1143.820414	914.8672703	1970.888833	1495.316085	1358.557338	1386.371735	1717.153152	1770.319316	386.3228722	141.1721054	89.94295204	720.321673	2118.636517	3017.488158	3079.069744	980.3954247	1297.499842	1307.979357	1800.82909	1966.210926	1753.440958	1657.462988	705.4195557	2614.166791	1955.201934	2839.091912	771.5942234	2748.362871	346.0988537	3154.81446	1092.594318	1241.186651	1756.760218	1822.309711	1169.794341	2102.469919	1870.891777	1121.130916	2706.336561	1575.741274	687.9228033	2885.817182	2302.168761	1145.097161	962.8820688	2706.981795	661.3392657	1121.822764	918.1789663	1163.936015	1265.76202	1404.562673	2444.110404	2890.963858	1844.664774	433.0201179	2028.396042	682.7284717	1619.879927	1837.754764	1883.16069	2465.738014	2516.780348	1702.241845	2206.79638	1556.95091	1528.399231	2499.473883	1144.476505	1215.168357	1948.631341	1857.861876	971.301131	1874.065123	3298.407181	1987.641723	2101.101801	1223.708038	1257.323616	2734.979169	2077.930871	1412.524416	2850.87261	1597.864685	1093.307301	1267.722574	1309.882112	2399.410791	1618.545921	1778.161297	2587.59666	1996.688785	1997.473207	2478.631248	3211.473698	2099.187499	668.4451519	2021.335997	2280.123952	1117.955652	2179.520995	2544.656976	2226.994394	2092.004193	958.4315748	1628.326475	695.6751215	698.9206469	788.4740368	1255.348736	1311.195572	1470.049088	1661.379764	1588.716388	972.6223319	2513.545239	1335.229228	1326.030326	756.0670695	1817.024671	3155.057045	115.8787393	811.1832984	2235.308007	818.2379932	1948.681469	1989.691745	1986.254165	1383.791435	877.9313408	1426.613191	2340.426493	2578.435505	1156.875438	2395.542365	868.9380858	2459.722162	1208.650486	1477.174643	2853.396993	1846.981504	2638.130121	1542.021669	1567.942393	1986.293327	1204.760956	1295.621895	1883.849065	2459.12774	936.9437944	2046.583735	1347.479289	1178.980211	1281.963583	1393.526529	843.6858873	2236.67524	2497.352294	1425.338592	3121.970714	1411.648122	1890.279919	1127.622629	2778.789098	2519.979482	1972.690413	2543.358334	1787.185716	2786.08254	698.2735627	938.9060498	2761.268397	1970.736904	1964.262971	393.4606467	2210.016454	2120.598042	2254.100337	2778.843615	1291.749957	1983.070586	1355.2672	1920.80417	1721.018038	471.278943	753.421331	1363.029881	416.8022684	1635.409267	2274.919076	1361.726978	2588.944377	602.9197848	1700.948326	2806.052304	1025.852084	732.617076	976.5333806	1309.168471	1137.329599	2409.778626	1838.498166	2950.71127	2284.556658	1756.733693	2293.688684	1257.945087	1896.120136	1662.106556	2094.577073	1547.243537	927.2422588	870.8121185	1069.882535	957.6825353	1783.287439	1846.221973	729.410564	1021.88759	925.2699026	1772.332556	1466.782644	2162.905738	1369.530429	2101.012936	964.8143348	1346.814254	755.3265696	2208.888177	1597.908202	2234.050454	1614.772971	1423.363915	1001.152808	1039.394636	1671.202302	2162.657596	1538.836574	1283.941032	1726.852906	1152.419728	1296.272013	1420.750794	1971.442167	2495.511094	2598.158054	1289.757486	1313.720014	1267.860744	2193.171051	1682.090155	2180.190624	1652.982421	707.9955816	1399.337938	1389.604871	2345.579383	1010.238821	1387.656447	1933.112911	1536.206152	855.8953365	1720.344959	1073.781289	1912.384566	1717.341797	898.6848019	1343.550884	479.7265057	1348.739898	1614.657695	1320.892904	1553.084483	1607.524228	1237.984098	1843.593092	2646.577557	1120.488699	1727.526774	1680.850137	1441.51003	432.3548539	1511.536675	1261.231752	2346.226322	833.1629908	774.1570251	1038.777017	1756.04114	1200.244718	2136.080019	1184.027985	868.8396077	3252.306567	1416.887342	1785.245133	1657.520896	1017.452343	1818.974237	1501.875957	1533.643409	1669.220969	2267.29759	922.0072464	3044.813864	967.5224919	1396.082587	1677.674818	2207.426937	1575.749357	1256.072629	2296.984055	1465.522277	1243.050876	1637.344926	884.3945223	1132.148451	1702.897707	2871.224322	1941.563303	725.5071042	750.8001526	1216.48846	884.4040704	1420.148097	402.5691808	2536.307699	2380.029518	777.3856998	1268.988636	1855.246148	1455.131277	2321.577261	1428.569659	1170.432165	1559.568862	2510.982886	1782.654299	290.3293992	151.5464278	2053.790838	1376.633251	678.8397598	885.7146447	1730.121324	538.0752704	1536.861193	1650.999452	2245.092659	830.0087676	2276.941848	1618.060207	1998.587341	1558.2853	403.1857447	2796.380949	2156.938893	1063.438994	928.4961525	1537.550397	1844.273057	1464.254415	1841.632809	1126.346952	481.0088588	2383.180754	752.8056456	2046.019344	1337.802311	1150.32799	1262.511222	1818.40158	3190.713522	1329.977643	2481.114567	1653.613623	1809.904131	1468.763236	918.1303891	1121.123677	2085.501867	1044.130207	1289.107499	1768.099326	2217.842204	1563.413751	970.6664181	2205.656458	989.4572346	1336.438859	2002.563873	2267.759806	1393.516045	1123.86307	1174.996664	1640.628894	1968.769155	1118.553213	1503.09227	1610.816127	1271.009771	2053.120659	962.9038098	492.036621	1209.339139	2305.363336	2077.093409	1383.112441	1662.028559	2292.459026	1617.225734	943.4360776	1346.826157	2118.554202	1514.79216	1346.805238	2058.450053	795.5687757	1807.923341	2385.75053	2308.625837	2211.932176	1138.631249	1097.15808	1826.768591	1939.636137	1270.972489	525.7522811	2602.441725	1851.392459	2029.722761	2745.23163	711.2628276	1392.335964	2082.315027	3457.41321	1411.296276	1667.215219	870.8000797	2734.689313	1761.298916	1067.944745	1073.777706	1751.513048	1483.724773	1469.405088	2501.456183	2118.030259	1678.908439	1253.445659	1142.600917	2090.815899	1574.459089	2069.298412	623.0441798	2669.484186	3454.908967	1389.771762	1395.591813	1296.261912	1277.492738	2800.263821	1365.679235	1895.468832	1315.05526	1148.989601	1394.149522	1980.52372	1868.210364	2596.592827	1940.925854	1633.569621	1136.070762	1601.071995	1510.916088	905.8166408	1467.460546	2305.424489	1062.758963	1553.169301	1927.960621	2141.386398	1092.582382	1747.598398	1050.462591	658.067432	2995.434201	964.18705	1226.195183	1870.315479	1725.612343	2409.832327	258.548973	2056.373475	1430.481931	1150.946044	1267.705445	1460.322654	518.6158891	1063.428844	1852.04747	528.3568664	1241.090763	1075.089712	1438.24991	1564.088677	884.4256158	2285.973799	2069.296491	1078.98515	1608.306315	1423.968042	2222.56823	944.7632731	1309.177561	3329.430888	2207.400769	1529.729041	1023.240455	1909.773585	1923.353381	832.5107577	1564.934388	1611.438906	1294.973444	1176.884354	2411.168017	1923.433882	962.3232341	187.8612206	1357.991926	1291.706213	1378.703014	1011.641528	1538.335157	1356.579178	848.132928	814.3588705	1244.973054	1488.200053	1522.699315	1104.358175	947.4010476	1198.312807	1232.090522	1655.54537	1684.065515	1171.070143	1267.684516	2282.014276	1721.670799	2099.765462	1078.351581	1487.605459	2223.060568	1782.045144	1285.841905	1857.219894	2387.801633	1536.869223	2427.95692	930.4446608	2389.633339	1285.861154	1732.106437	1377.318392	1760.620119	1918.877195	448.59342	1396.794062	1660.705506	1069.90179	823.4661771	589.3710033	978.4717693	1048.533986	2012.290685	930.4636242	2044.017705	975.1932416	487.4863361	1097.132269	1666.63704	927.8655206	1229.432642	1868.250851	1040.816674	1933.807749	1204.759215	1101.763723	378.5351109	2889.758195	629.5333518	1743.793068	2066.918231	1827.389513	1081.616344	1995.337931	849.4166679	1880.521877	1848.781108	1160.676464	887.6423141	1110.118838	770.9432537	1859.251964	1662.70845	1638.709274	2614.705366	1931.252747	883.1072395	1725.029723	1945.529961	1311.154356	2646.442625	2104.714167	1301.034777	902.5534591	1014.781655	2287.925806	2527.865639	1057.07662	767.0492978	1376.657538	1588.067609	1552.448293	1316.349489	2040.188765	1284.596611	2480.604336	1366.472365	2034.990449	905.8344489	1888.360197	1313.138685	1257.304986	1671.775835	762.4810126	1170.422262	1554.358459	1736.094733	1802.731925	326.6558452	1693.834625	2373.622795	2171.836342	2432.518392	1468.274856	1831.988839	1065.374713	1725.577778	1206.780081	796.8332015	2599.092241	1449.94161	1809.947632	1129.618988	1400.01718	1371.470403	1634.83142	786.4790081	1704.163585	839.6540834	2071.9906	2235.344125	1776.815645	1195.076637	1379.226183	1022.538106	1459.05806	1977.878312	1172.379945	2180.951749	1977.859282	530.9542337	2472.285527	968.7171666	1019.935455	1747.027907	1894.32332	1239.851746	1451.273861	2660.272411	1865.795236	1006.346181	1359.203626	1146.428006	2293.83752	1601.096617	586.0728785	49.74764868	1565.436073	1468.118202	1633.627084	1869.042992	1539.427897	1789.146267	1102.552378	1972.725111	746.2668404	1569.297158	1215.824357	1756.693147	1350.711377	2060.904947	2678.970064	1890.423965	495.9215648	1916.895333	909.0814461	2107.62687	902.5582307	2774.988489	1345.539744	1014.104124	1586.924551	2192.707545	1979.257481	2202.958397	1551.120819	2897.445509	1949.47041	745.6364065	1917.014704	2831.383566	1098.455248	1656.992605	1572.870706	1736.610164	1236.06923	1292.413586	794.2765121	2489.735388	2040.735586	2177.743067	1466.937693	702.9499299	1647.780927	1579.684643	1291.114116	691.1730374	1119.3152	1142.593624	859.1000149	1213.888131	1010.22448	2016.197705	1238.562993	873.4080009	312.3755369	2287.221565	1041.361528	968.7859361	876.7520372	1688.632388	2220.472234	936.9783883	1753.423174	2523.958138	573.1498426	2479.19272	1034.899756	2138.069856	2270.442794	1759.382544	1993.575098	1551.767015	1073.781193	1888.373674	2253.501986	1774.883357	1349.425451	1421.413634	571.8212552	504.3886006	1043.437965	1527.12591	1637.393273	1023.870091	837.7323273	1292.98733	135.3335899	492.7016931	2000.59949	1647.09006	1628.353143	1684.100115	676.2940158	1102.325254	1350.795827	716.49199	1415.576653	1824.816927	2003.182213	2461.010155	1703.641135	2186.070845	2175.142876	815.027452	1586.161607	1416.894549	728.1451835	999.2296498	610.0961596	1641.249057	1839.757639	1553.223566	829.9396819	890.2605008	2060.244036	320.1580164	1114.647716	1350.771407	1137.35141	1099.717212	1140.603408	1123.807328	2056.598765	1057.641782	1498.633864	1264.524737	1969.423308	1909.186149	1814.478583	1297.536336	844.8552658	1165.277369	1637.421889	1251.513364	696.3259314	1200.940366	1346.246722	1069.340873	1137.337798	1599.82803	825.431757	297.467396	2465.618613	1471.343871	1549.195735	1835.151265	1785.997117	1234.027426	1317.658006	1909.774484	2083.555369	1754.782193	872.7419519	862.5063248	441.4631071	1630.977423	1238.557471	1466.121217	1687.35453	697.0474622	1671.848518	2235.137751	1069.918331	834.4857855	461.5634406	1028.448393	826.6850741	1586.18583	1178.989303	1106.883077	1798.864951	2306.00859	1622.530203	1380.623132	95.77970128	2127.77466	1949.384175	1933.093444	1141.955605	1140.637713	1811.178868	1692.553709	1216.022345	811.8595019	911.6662425	1864.969629	1222.334095	523.8367099	767.6898798	1509.01254	1187.362135	1787.235082	1926.024214	1722.427415	829.4385379	1609.56931	1154.184328	1765.14389	667.8360069	1649.161956	873.4690155	1341.023672	1527.162527	1014.848842	1861.145327	1201.519263	1150.992806	751.5104953	1468.753139	2110.12359	903.8767914	486.8448773	1316.333472	1658.216314	1304.077675	4738.98991	60.11810626	1730.21927	1058.212631	1714.538972	1700.92563	1385.727297	2250.270292	569.8730162	1472.67852	2873.607819	941.486544	90.5874519	1332.554427	1686.670685	1894.203971	1556.972437	629.5445445	1457.760458	990.7890436	1526.567899	1208.729745	502.4092953	1867.593361	1985.724743	1121.773644	1627.034979
TCGA-4N-A93T	507858.5862	455647.5127	477657.1043	718249.5889	294230.3616	241472.0432	280503.722	198628.9619	188401.9048	132559.8934	176110.8347	188294.962	152467.3213	139981.5422	6785.954032	83353.66015	115357.8145	78531.65362	94868.08133	81736.46719	35957.93909	75264.87759	57503.91233	47317.3416	78566.3833	36380.18594	56905.27394	52279.58786	5676.58547	117093.875	6317.256542	64140.91067	14476.22354	60003.14732	76078.24818	72069.72523	47123.22422	41569.78513	74009.42523	64603.79799	102261.8584	53222.18945	33955.50907	36853.28537	44521.4326	44193.72969	84020.59979	16605.66419	33445.47069	51295.025	20773.00816	46069.24934	1087.086636	17264.77937	27424.76655	18701.13362	62760.75501	52165.34276	58776.4462	44474.23965	17221.96747	60262.39652	42399.43299	22049.90956	33776.16871	28440.39659	43337.58184	4893.458086	21655.07465	36919.11041	23675.2155	17730.53258	47183.12167	38639.55202	46795.57729	153333.9047	47231.13114	28899.54454	26832.13136	21166.44176	50411.52338	58516.72634	42361.85398	26584.86906	31184.70294	30899.07488	22635.97523	57992.20634	14347.81917	36975.23004	34237.53639	28983.77938	6092.872907	25915.3944	31149.28383	39664.03538	48587.81006	3368.541865	50509.07223	26612.14733	30026.72845	24843.6741	26269.70441	43803.38199	52772.03542	11192.4317	31526.46655	20494.78442	27869.19721	34030.29159	36411.23545	42984.15823	32118.44181	12490.78524	33300.17739	33049.95227	33063.24138	23783.77362	27606.44838	19800.94651	11773.34391	14104.29611	23348.42471	7907.881144	25216.41854	10779.09793	28662.81942	36111.66774	28389.57826	32460.23744	9017.24436	31060.97121	8899.152714	32147.94839	19501.28117	27022.66446	23022.77447	20551.62649	18012.57985	43348.72789	31075.51107	36947.26681	16721.60043	15306.64028	38504.74669	23943.17678	25877.07724	39432.30684	39742.03279	24304.88854	23192.5839	31244.6108	36377.47645	16666.24185	23439.81832	21069.7731	18764.70317	17780.82534	25296.91285	10291.22688	9770.862551	29273.17932	4117.718881	1550.601323	34002.92085	19246.01396	41825.43594	9732.478033	6709.208624	3365.591695	2132.96042	19975.20095	25723.59944	20579.65768	23591.98514	17892.25517	17088.4632	29252.41715	36916.21493	10374.63863	388.1034063	19514.58424	19977.36526	37155.45753	9696.386478	9564.234909	15862.5453	14513.94021	18963.24954	8034.837315	19454.17493	27367.32687	26036.56567	11476.63489	14613.61924	27010.0753	10844.05985	4480.863581	20210.65618	20866.0235	15414.45199	29989.24249	31179.59362	5151.092756	15717.06061	18749.19286	20960.5642	33797.9553	14713.97247	25370.04288	18548.46423	20796.05705	8144.077732	20204.12989	22549.7213	15043.89977	9063.747009	14489.62571	18879.85083	4013.649034	10220.37868	13492.40839	17599.26658	22209.41935	21030.77247	33411.06653	8980.367233	1099.620399	32270.64993	22528.37213	15466.84421	12382.34072	15077.99559	19908.06484	1285.620851	10404.96408	25587.91014	13633.39351	26511.96258	6774.263188	11551.17146	17820.81816	11425.15183	20858.79758	3037.879058	6613.31534	15102.43682	10120.7487	21912.23352	23568.35224	24032.73779	3550.127161	10160.60335	3231.996612	17453.2572	11839.91775	14689.67829	12944.02871	25544.37147	19986.34009	3401.79068	11058.1734	16877.45023	10789.53864	15030.05719	11988.30036	28954.31625	16567.42006	16368.05983	11766.76104	9311.808556	28738.8425	10717.89878	10467.69258	19457.1298	10949.65373	24030.3853	13886.61171	1333.598612	16413.12599	13806.85579	1276.763349	19020.1684	22662.47269	2106.389408	7557.310891	2068.747979	10417.51032	21359.12709	15870.61097	16325.34379	16356.30037	9533.219123	31447.80414	1214.763166	10211.56264	5765.920957	14854.97003	11385.14583	10723.8985	10998.40495	5786.61934	10922.31775	11833.93188	15559.20922	6669.387484	19634.24773	4119.954987	15926.01348	15332.57586	15858.0488	7987.648613	2641.523287	12241.39842	21158.14393	8090.255835	4908.982233	14115.40377	7991.311372	4119.207941	9096.302552	19593.86532	1294.477813	14483.16537	3562.688471	15495.73184	3243.822628	12147.5922	11308.38551	8937.574258	21337.06028	11454.50393	17556.53994	11652.37875	9472.762599	7247.328445	9625.540077	7332.963358	5626.451968	13509.42487	10407.1444	3948.707531	5027.079872	12961.01484	972.6662634	6152.706503	9304.428095	1134.309986	16769.73608	2617.896586	7431.834058	21396.94691	5895.928788	458.2267891	19328.09692	2571.39898	525.3835355	12601.61897	10827.1705	8507.98134	11966.83142	14195.15629	9145.791146	7147.716067	15851.50714	11120.89245	14550.9243	10472.12314	3264.510278	12834.83447	10026.26548	2486.515836	14892.82044	14384.17218	14444.69037	11368.95001	8769.332919	1511.480845	13107.28858	5360.706554	13937.55718	1103.309814	16271.44227	1854.699818	13282.81483	7921.979022	563.0237533	5824.295038	10940.98159	6272.356396	11326.07884	5782.94785	4085.266433	1594.149946	14533.32458	28741.10171	8700.652235	3401.76391	9360.510621	7415.631033	8519.936216	14153.12898	14487.45591	5627.166614	6608.117706	2158.060793	24710.35786	3774.514832	4773.92895	6358.707424	4198.920787	20340.02348	13686.62222	14838.74341	18059.87947	12584.74608	14528.13725	9452.121389	12281.23894	10028.48023	3824.703206	21308.53112	8342.659398	8655.691734	5850.807454	1493.766397	18249.61771	732.7837873	10338.54742	6240.557553	4156.851019	25927.04972	7592.039433	11167.50121	108.3736404	10836.00375	26285.62493	4962.126569	4539.943787	10829.43677	12772.08151	9175.313104	17635.39764	8353.838073	12660.76377	8135.281755	1121.02395	6381.557515	4734.791487	2106.399606	7763.259492	6690.01835	3046.739021	3319.147129	11169.6423	8051.937629	5697.332595	10614.56158	8423.1422	11722.48589	14013.1989	14799.89257	13339.88673	15702.45925	8990.724167	3714.728615	4849.228494	2604.627971	7330.017883	11430.92547	18234.11677	6243.533256	7592.724762	8602.556217	16893.75206	6816.267856	16873.79719	9679.556418	12452.46696	13637.86209	11151.17411	1067.142752	6923.474369	9518.57508	10583.68043	6976.446459	8806.957336	8542.069428	10362.89841	3095.468678	9496.329914	10400.56199	17161.67524	15097.90362	4637.360897	6898.96497	7406.804325	1041.309049	5891.455995	6426.553199	7120.386052	6569.007989	1258.311573	16126.80206	11850.88165	5256.645831	6844.318237	10776.97061	641.2597342	5853.097787	12906.45599	17830.61723	12525.68841	14528.43613	13350.83028	15121.64817	14954.73465	7207.502721	4845.504154	5631.701089	8576.708045	1684.935873	1420.69369	10980.83109	8160.39298	29291.3339	3473.410718	15946.6615	2854.868336	19483.54232	5287.710553	16220.54588	12008.14005	4418.916072	9806.399659	4041.710444	4858.818244	14408.53755	10308.9695	6047.880266	8666.808451	2879.937035	4635.200872	12614.92053	7443.668809	8492.599777	16707.78074	9767.293013	6351.262715	9330.414397	1283.407643	4035.110718	8582.540613	7555.885552	4619.661607	23867.56768	4970.281382	10661.84844	9064.595184	3369.309688	6887.917972	7781.013312	12989.15804	8146.36744	9202.636352	3923.63677	11990.42908	4909.73823	12762.47618	15001.35944	9185.616489	9094.067195	353.410098	13679.33167	7194.197684	22129.30923	3615.830773	9139.127946	577.7845086	8937.607475	9288.277674	7796.478586	4852.901229	2757.413846	10800.67476	2017.852015	8899.225976	9554.73327	7853.342669	6086.279108	21974.00332	5264.010946	8402.574561	224.2438625	7513.896197	9796.146175	11333.51663	8186.282092	9007.142403	6928.477507	9804.931312	4504.562821	19759.80397	4519.325191	3074.792988	6986.098886	5382.85459	3422.459981	1759.497185	6448.730642	4058.704031	9384.435152	1575.698057	10452.29983	6974.242949	5907.718576	8741.304596	10309.00262	4184.914452	749.7594719	12937.5883	7819.40951	10429.35619	12671.72328	13304.28496	5377.707073	9297.028803	12488.08587	4720.05414	4302.29236	13035.73149	5048.492779	6650.950364	6206.591616	6763.191372	8146.421932	6298.162789	8860.87523	13559.63711	12029.04459	7930.093953	8860.889007	966.0227555	10157.83582	5189.510114	9789.886134	6785.279376	9739.299392	5588.110329	4860.280563	7370.596949	1265.692976	8854.546912	3074.058245	10691.31992	1022.118612	11775.75018	11437.71647	6420.011336	5735.008747	8657.147269	4545.958228	5546.177971	3396.701731	15709.07003	10097.38758	7575.851309	7839.333584	7835.709766	282.5488794	12899.32142	10887.00862	15465.81913	9657.246559	23417.11509	4624.077298	8105.817557	2835.646057	3846.152678	4214.460818	12991.44239	7417.23828	5650.066835	5175.474028	13244.52963	7599.454153	4165.743131	9645.537425	12510.95141	7733.870096	14487.04081	13305.83841	2306.434531	1130.621737	3607.722509	6719.59708	13645.43435	6035.363884	6772.791629	8279.311625	6679.819686	4591.643588	8737.674058	2041.449475	7090.935095	7130.063621	2317.501945	2889.540989	8835.035655	8963.579113	10666.28849	3144.222596	5157.035271	13730.41108	2774.396433	8280.026685	5037.436361	5757.798674	923.9509899	3792.996209	12189.80313	7671.794452	7674.010061	6867.249981	3017.234685	5615.436056	5032.281572	5062.559008	6238.444369	16276.75065	10504.80255	4910.510529	658.9727801	3654.987493	9636.217227	8118.347099	1496.727239	5658.260818	1108.476513	4337.714337	381.4502218	2157.32627	5769.784605	19897.01661	9598.253724	9246.883514	7716.817007	2366.244061	6475.353155	7724.342724	5271.414542	9340.678823	6483.377911	1253.899134	10224.9488	3377.471039	9731.309459	8646.85371	15887.90264	7283.529925	5817.609044	2335.228622	2028.186268	8462.980533	4274.233291	16699.31826	13752.72341	12808.45215	3562.785043	4465.42928	8933.280642	1958.776813	5619.118464	5989.608738	6558.145788	12111.69658	15842.75637	251.5475759	6644.367855	7944.974509	3959.821259	7516.767064	687.0206725	6156.624397	5278.837445	6594.131515	4941.544704	6451.685781	4403.41946	11408.43291	7767.715236	12898.21802	5286.979578	6187.48027	9793.939866	1422.907559	6097.754083	6785.35244	4294.197836	10198.43769	5614.728029	10025.68698	9796.085814	312.808259	5104.659302	7586.906376	366.6877817	5677.432987	4345.101624	12523.50481	9585.743422	3391.522761	5579.953825	3164.856223	4858.233146	436.0667767	19154.8359	4967.358599	7870.406912	2574.420577	8432.736614	1882.03082	4901.679889	10515.82847	6523.328612	8028.31014	11967.04657	2658.553065	4227.775282	4338.468719	17414.85447	6915.395001	6653.269172	1941.069551	7666.6834	5660.464395	4689.847858	8706.785002	5941.037584	7679.906466	4007.851449	6445.818311	1259.054169	2280.638489	2631.936159	10390.40135	1624.436139	2977.408007	2780.324075	3418.057415	4627.055812	1436.204111	3654.235336	7038.467429	4842.609711	8736.933012	3008.377058	1667.969998	9939.291593	2765.550274	4491.264171	12355.39065	4165.034242	8731.678891	12971.77537	7606.279324	8719.324682	11238.37318	4371.701622	3268.938477	5199.076961	6246.541846	2920.53855	5491.387687	2924.279347	3497.782948	9930.462392	5699.587111	4675.775393	5410.192137	3452.013785	6642.922364	5052.946482	2964.11431	8112.493115	10077.34912	4896.505975	9711.957907	7817.359396	6794.929771	7533.059679	3790.043474	6772.81151	3301.429275	9355.462544	3998.920569	3198.11406	4367.229207	6050.146782	2210.506299	11593.8727	5888.503907	9671.31082	6941.123907	3894.107127	4120.72533	831.691244	8222.915649	5397.70696	2130.760644	7106.421823	289.1887543	5426.445436	10842.85528	4666.174828	4861.794595	196.9316054	1345.412282	8330.963625	9978.446811	5642.737956	2555.179563	8297.804051	6725.68635	6484.216485	883.3567413	4422.617932	1055.336377	2688.810676	6097.530512	6903.379124	5047.836291	9297.830449	6211.862871	4044.681547	2021.525985	11840.69197	4783.582249	3605.515944	5803.697551	9896.518354	181.4324579	1981.660445	8021.738882	4115.569462	2930.138658	12093.81706	5855.308211	4318.580175	9749.751944	6916.123138	10117.2468	9539.284375	6405.242927	1624.423331	11563.92193	3186.371251	5051.548019	13040.11537	5572.710206	4041.762232	7823.910758	11088.89264	8751.066044	2310.858033	9452.924029	5900.310002	8666.027026	6427.309142	7629.70736	7130.783838	4377.596896	4010.024229	3330.980063	5552.646907	2992.152428	7986.288851	8708.30992	4826.38241	3288.883231	8949.576932	6366.793136	1920.400099	7152.973693	7351.559944	6148.393233	10029.41204	6254.699648	6617.772365	3080.730428	2972.218333	3068.210425	115.7456913	1894.583561	8135.339664	7009.003764	5617.610363	3947.297352	3302.886989	647.1639629	1955.085894	947.5712823	5836.136266	4380.559293	5044.097129	5732.778686	4669.1734	4836.82563	5033.802197	2577.321832	3165.59167	4230.733995	4210.794493	5554.19958	5997.039007	821.3576974	10516.47617	9462.776379	3339.092063	8992.293845	7335.224933	5444.314034	6786.054748	6415.581721	5059.650961	4661.815406	4915.047868	7262.176873	5143.015085	3017.974933	42.68371357	602.1393035	7993.640614	7733.789183	10057.38729	7622.630581	3356.778904	6332.184938	3690.430092	6357.26513	3909.627941	3953.197043	3559.766456	11265.71828	10181.47057	3488.206116	17509.40532	6384.572288	8899.465272	7643.086394	3800.383395	7224.803624	9081.591383	12466.91069	3457.900365	4854.517219	4610.141673	3536.148886	7057.206689	15596.26293	7962.560524	3394.450909	6825.989717	4077.285635	4145.826132	1806.743663	5883.38663	5670.828055	9386.937624	7165.596922	5921.910376	10151.16475	7514.756486	9070.514668	4499.386582	5213.904871	2820.901345	5707.662346	2814.99089	6978.714105	7428.45297	6762.468494	3088.85752	3596.670815	4390.909647	2486.554434	7877.704582	7052.544385	6515.282107	3299.981813	7552.967937	6830.360741	4508.276802	3308.050582	3546.479698	5291.358525	3570.112106	3076.305708	8472.763567	1391.915984	5137.174206	1741.788487	4798.4208	5700.373053	6846.630826	6543.212226	5949.094667	10727.18018	8979.085648	4523.760367	17725.44815	4265.425022	4203.421379	4614.512847	4759.966358	7391.377395	6862.247975	6255.406116	6990.585589	373.3307606	2449.692379	3223.914442	2096.815775	6640.722559	1414.063723	9754.101862	2880.732178	1126.196909	6552.172054	7020.809542	2876.272929	2743.396256	5267.768359	4801.258364	8696.326376	7296.087075	5174.059324	3806.306331	286.2347777	8805.491107	6187.547297	6812.612394	3524.347437	5072.21227	6637.027712	744.5935699	760.8307566	3.570065742	5487.718481	11287.80422	5867.867165	5821.522265	1158.678618	1620.735708	6023.68714	5000.957373	8235.026686	314.2816122	7127.883409	5974.322658	6490.140306	4822.692823	5903.31536	31694.62203	4886.184936	6518.917956	475.1863377	6593.822272	3844.724307	4331.155235	5167.392583	11855.56945	5987.514746	5664.263117	5236.813771	6431.021064	3296.255104	2577.340013	2908.038304	3737.714552	4343.744424	179.2131657	3849.162714	4714.201755	4077.958645	5075.852358	7419.472723	3671.976558	3868.341766	8855.797555	1651.755085	8547.320718	5872.30797	6801.574248	4071.256991	7074.68528	6101.159037	534.2352747	7716.794959	6909.346666	7117.583853	3817.387367	2790.637431	2944.168009	3158.248906	2986.248878	4722.325697	1516.663113	8237.199476	6032.508067	101.7240277	3385.593734	4764.441972	1383.130303	3987.868973	4076.468388	2410.537613	5968.285316	3046.069643	6466.45222	3805.58067	4500.133536	7679.227931	3810.760243	2296.101356	3131.667883	2158.825032	4454.405915	8826.385576	4196.777913	3727.308504	4881.02637	4400.463818	2358.852271	5510.644239	2891.131689	1814.114764	2282.833952	6712.340765	4656.61808	6923.386801	2926.46354	5896.659552	4180.60916	2646.735598	7829.061596	5567.462089	1219.958338	4523.024849	6719.80681	4165.762216	25.70621217	2017.842786	7856.416841	4829.399212	4597.538445	5242.090546	4751.099786	4181.304309	6785.547627	5676.744586	3326.613282	11192.76397	10210.31881	3314.686057	5316.490225	4030.681592	5508.482677	3025.378598	3258.663725	5022.74801	2378.054567	7568.589502	192.4958995	3016.559119	2028.236537	4299.412137	5910.701938	5640.01071	2099.029854	4497.900398	2197.220777	7675.558593	6392.099175	5166.727648	2832.735151	3685.297755	4679.496772	2176.557821	2315.289973	17021.30568	5744.579074	3914.832593	2671.862166	4655.901506	1132.844795	6193.50279	6408.924461	2478.412912	4932.722204	709.1651258	4633.837607	10010.16805	1554.303049	7344.261213	24117.35856	7845.33323	1902.719743	2629.740192	6924.825146	4032.955251	2835.681443	4422.66485	3570.197842	5639.090098	10480.8339	4095.02781	4621.972474	6670.955805	4178.352695	2885.125343	6794.987795	7271.906436	2847.518461	3134.6301	3838.011152	7024.495735	5143.746423	4038.089919	5973.436578	4918.668942	7328.079695	3156.777871	2224.526275	331.2579369	5101.727077	6591.949485	622.8070658	7400.968279	4982.186451	2265.873372	1088.550953	2753.802646	4379.8685	4202.648904	4650.749539	2792.130208	4330.395347	5523.952674	1374.935394	695.1448509	2327.136095	1352.805773	1607.461491	5563.084789	3829.184275	2810.591833	5255.200798	5339.423007	4999.194907	165.1952531	3333.893212	5799.272865	8136.156206	2015.651886	3327.325195	6832.695714	4030.751687	1764.682566	7617.965994	3635.124187	7911.154585	2544.140074	4543.741661	3037.970541	4427.808117	5304.709165	2816.544649	6808.192195	5556.368935	7699.227448	4790.209856	3655.799323	5078.155438	2147.82542	3048.298854	6043.633919	7026.737516	2257.782272	2837.207759	6556.660331	5993.681996	4635.250433	3910.442696	104.6716288	2814.325481	5375.730772	3116.897132	7538.284476	8184.75708	6133.647987	6878.365719	4979.158131	3530.28512	6296.047398	2927.956868	4308.268563	8257.617379	4033.823754	8140.659315	1916.004279	4107.454298	3254.930582	5281.800161	2580.29392	4235.167413	358.5665509	5436.802576	243.4402635	6241.354804	3209.294824	8766.771811	5146.752245	1860.628753	3877.179179	6814.204562	8446.984882	260.4025143	4028.519142	3970.932609	4753.435793	4094.904609	6944.040662	53.74908187	3756.980331	9425.336614	4927.490015	11979.72889	1411.84738	4107.5632	3041.628282	6113.98124	5132.006185	3649.835021	6877.017262	5867.169687	2487.286377	7288.741477	3391.529146	268.5195687	5736.744228	3435.066051	4253.598479	3724.423259	5442.802171	5567.520466	6346.308151	11637.16332	7536.779257	4360.029867	426.471038	8181.099929	5979.388922	3703.025442	2731.618309	2459.979251	2783.286705	6375.752417	6914.575227	4116.340221	6150.051467	421.3046963	2747.145021	2022.278151	3308.082908	3739.90334	4602.73796	2011.935605	3618.889136	5964.683308	1303.346798	2021.685433	3087.468562	2752.296704	4915.709242	548.258469	2781.792246	3515.542327	2651.878262	8193.250257	2590.648084	5125.39521	6879.822398	6646.163835	5069.249012	4049.988427	7899.978665	2555.935116	2659.320991	2175.792222	6127.005722	5070.089928	3178.204591	4077.960526	4943.057741	1868.001622	4274.349415	3080.009661	6051.924253	779.2923775	5071.442429	3472.013512	3157.544317	3120.647758	3225.418835	3305.951869	4675.832901	2905.07009	4858.145451	2148.506503	2527.907214	3744.37205	4233.785988	5057.405402	3105.836775	2209.74334	2871.847494	3398.190655	6554.573121	2085.088511	4600.628284	4990.272389	4227.802466	6844.424976	4421.163021	4115.667203	2100.537382	2463.670642	899.5954884	5631.772808	3339.107945	796.2755	86.96125536	4416.696363	4985.135394	3134.656477	5108.34887	3773.170179	4289.961907	1140.964037	4897.348772	4473.535507	4303.830778	7781.147312	4131.109148	2428.37596	2987.774201	3259.440463	1522.568949	466.3289666	269.2591701	2810.605561	6102.664124	3418.835789	839.0779807	6109.346222	3285.234946	2395.747084	3829.221613	4582.176955	3781.996867	401.3758367	2669.608523	2045.894326	7409.873663	5994.92462	2859.282003	1825.93708	3981.362943	3318.463005	3478.634711	6118.879303	5057.44373	4047.696765	3012.833986	5929.181932	3139.812807	5112.840515	3812.997766	2637.861706	7645.018355	574.8312476	4123.007053	2884.427904	4445.557224	2441.518567	4041.050698	4643.496028	5222.009505	4988.871724	5046.368857	8104.401982	3488.210937	3969.505614	4697.236391	3479.328309	1404.462594	6753.792362	5469.396012	4795.391237	5951.427426	6668.102559	2920.611039	7254.93287	2567.754778	5709.209075	1789.783182	3073.362699	4159.884029	2945.664879	3746.554303	4269.166823	3042.395935	661.1933202	4508.517624	3691.987142	5118.656853	4599.046591	1659.883665	2341.898341	2014.187474	5755.101597	1638.451574	1425.174342	4479.470858	5160.868992	6696.903295	2419.425661	4199.112234	1787.566939	1580.899941	7014.299059	6600.931519	5977.282001	2462.197946	7965.380469	3464.575314	427.9471747	3557.595946	1625.18843	1803.820966	225.7178893	4334.821586	2425.276757	2975.93861	2463.66394	4984.36471	3567.997651	3384.86517	619.116588	4132.592455	2497.622837	8055.118207	1495.278336	556.3789167	3763.502495	5478.933302	4252.109123	1889.496556	3251.403204	995.5512225	7885.244118	6288.774794	3722.956707	4157.679463	2545.609449	2789.934226	5845.003461	2773.678747	8844.371378	682.5954036	7430.548234	1546.96077	2852.667061	5074.518362	3522.953146	9649.362152	7563.589658	5250.113462	1801.617492	2899.200368	3563.47325	3164.188053	4883.976895	61.86554669	3686.845508	7130.060032	4871.46895	3339.862646	6137.643201	3333.181225	2975.927592	4096.451614	4069.844691	5510.644979	3585.615018	1045.744968	1446.57242	2651.961213	1728.573764	4272.081405	2805.411791	1880.583016	4816.921062	5603.669172	1850.303548	1603.763049	5354.307627	3632.149398	7033.419402	4629.489268	2723.520546	6558.90968	3323.595022	2526.429087	1741.821011	4124.432072	3307.364343	3385.685576	1301.130407	2382.527762	4264.709508	1711.524521	6985.434258	2506.498766	2887.363416	3945.126449	7471.905329	1025.089557	6042.249216	4299.37882	4999.208945	2832.001791	3278.630413	1185.283752	4321.798873	5695.182885	4681.062604	4256.563658	1734.435918	3023.177582	3252.720389	1586.071698	6287.895454	2593.602782	2251.084711	2640.945127	468.5427192	2230.456538	632.4141739	6438.481422	5111.454054	841.286286	2770.752216	3399.748025	6236.426925	3882.399388	3927.391138	2192.835263	1924.869923	3528.05876	4892.281764	794.0484626	3465.311014	7100.609165	3841.808513	9843.704027	2481.438248	2150.716573	9110.54283	2609.848824	2786.230704	6489.511776	4392.402332	4742.262217	5190.34254	4538.561782	2632.689712	5037.50274	5509.204867	2658.556758	4982.999219	2489.518825	4020.371768	4052.112574	3072.005997	1989.817126	1721.866538	3853.637018	1383.067712	1380.14288	3020.23957	2778.148676	5361.559319	1623.722898	5256.168397	4884.72847	8637.28536	4376.909256	5011.763471	404.3283575	1986.857008	1361.659086	3477.17129	7582.05063	3791.586163	8094.374372	8531.349163	5166.083345	2147.767814	3465.305946	5911.669976	3420.368244	2423.084079	3618.108744	8827.077003	668.5689244	6111.50504	1287.849275	7009.92398	2069.535218	4095.055101	1710.081098	7407.631831	5173.502568	1662.094184	7068.35735	1954.402817	4010.162169	613.2113997	1129.894678	3201.808533	3313.304336	7763.127279	2374.364715	3486.739222	6228.854498	2168.463875	1973.553402	3508.891509	694.411326	1501.160594	3539.903454	2849.121678	5025.820951	2433.426868	1207.40536	3105.902295	4605.028126	1748.442129	3453.550417	3860.973555	3730.301982	202.0896439	3311.082765	3917.837078	3552.438491	5909.304199	3955.415401	4238.136611	5268.579657	2255.560227	2559.656458	7840.143762	5667.888359	1227.326468	2632.711051	340.8513432	4115.585539	3173.188959	6916.828594	8856.954524	4675.248716	2750.096354	4058.052189	5836.992438	5479.75455	2266.593883	4227.784046	2371.526323	3951.757192	5587.49695	2294.644927	3680.257254	3628.439077	2752.370464	4968.127461	7568.730842	687.0246473	3412.913922	4562.876564	5096.73441	7258.041956	5190.337821	2601.701244	9944.785976	4245.538609	3832.92994	1568.353581	4753.51839	1871.695114	2962.658224	4182.042437	1450.244623	2869.846372	3511.120756	1980.209795	1459.099566	3593.741572	5894.627604	2942.775462	2090.928273	1682.750645	2327.865272	9868.738267	3628.481053	2975.980264	1964.750695	1922.66172	4673.69161	2839.499323	5202.893631	3447.633541	791.0934599	267.0418365	6116.698983	3847.830762	3289.789024	2332.29257	1301.878388	5350.546656	1095.949879	6259.86071	6789.976225	3423.28143	7559.26934	1699.720502	4116.338825	3859.460796	4468.480074	4473.693936	3963.568681	4307.519606	6529.61274	3542.869285	2826.852239	2393.611349	7455.540524	3289.009005	1365.346904	2209.846538	5265.761386	3773.151838	4677.43003	120.170776	1906.393026	3970.253577	6031.791667	6389.827858	3591.565734	2812.101628	2094.634894	4143.740239	2632.055118	2174.344029	3785.030934	1941.086511	4013.07869	2879.258149	3668.312436	3028.39666	2676.28985	2717.608382	2223.07107	3962.094976	4151.055486	314.2803626	5783.712793	112.7901529	2400.337724	1660.600768	4884.740296	2534.537456	1543.238935	622.0683336	3457.954446	4124.48712	2639.451262	4460.565334	3412.918449	3944.320717	5404.499485	6977.421013	5721.751165	3172.342143	1258.354659	2691.751236	5766.922086	3743.851245	5410.410982	4221.252289	4759.273768	4925.458968	2327.177597	3904.520666	4287.642147	2296.880312	5759.70297	1924.858219	2003.09351	5701.955681	3333.957074	4863.440605	2474.035483	3403.309867	2583.283812	4412.393538	3252.795946	4323.29282	5028.69745	3738.439851	2539.022964	2871.96474	6027.356995	330.5184617	3122.083001	4133.405206	4573.264458	1394.895103	8554.07505	2911.765962	1916.024178	1310.763738	3993.9208	4232.329649	5229.452228	7887.671539	2128.565342	653.806677	1805.295892	3653.534037	1218.47881	7919.419866	4302.395611	2963.387318	3495.716402	5312.166608	2344.109595	5974.33011	3930.433248	2127.10052	4374.693778	2471.816937	3001.049836	2845.355202	2561.111113	7593.728238	2920.596089	4576.980472	2961.931577	614.6917183	9594.463151	7380.516902	3432.884554	4172.469301	3164.993936	4808.757324	3387.84829	432.3758054	3744.358448	3142.068149	5366.135134	15794.5613	2778.921628	3694.919851	3771.837938	4877.479802	6084.347016	4443.304572	2739.017872	3480.845692	3474.231409	1930.770963	5118.745465	3473.698389	740.9070737	1286.385739	3640.272197	365.946815	1050.930422	3038.67437	5775.776691	2997.35619	3149.458335	3461.718492	5301.129961	3353.916657	2237.09796	1250.967943	2791.505934	5055.985422	1461.328569	3728.876187	3996.037801	7552.462079	2649.015579	1958.811237	2531.63621	3098.475102	1742.541248	1553.580761	2888.884343	3155.331365	2206.799605	2675.682461	2006.037677	4880.275184	4410.177112	5826.611687	6268.961827	4806.510465	6201.8557	241.2119615	4337.977938	2489.524865	3246.096627	4613.848206	2569.976373	1617.810113	997.7790722	1568.376406	7092.033356	2332.293922	1866.554253	3403.343757	1899.817838	1202.99926	2574.43417	2089.460962	1436.206302	1667.975474	4004.139668	4196.089946	1734.423067	3548.065248	6618.673005	1699.026004	2734.637427	3048.272972	2020.834653	2597.346198	2990.704375	4272.971599	1617.792743	2505.059289	2638.604067	2873.352497	552.6885932	1829.644843	4570.311967	1663.572826	4987.355	7140.450947	1969.140394	1228.134502	3123.558333	5079.740584	6700.696356	6040.853205	1642.884981	269.994386	4388.777569	232.3513044	1355.767988	764.523366	4797.715407	8413.966846	2971.567215	135.6681744	2601.028468	3745.881267	3535.525227	701.055583	3861.794623	5233.196723	2872.815943	1817.212183	1960.29295	6324.95104	3430.653919	1592.738926	5806.931571	3550.278694	4436.119229	2093.950768	2175.805478	2683.000558	3415.162884	826.5282603	2074.015809	2127.111056	3546.573264	5863.060545	2965.619609	2043.686096	5996.533301	1129.897142	1007.366902	4682.678902	3517.75888	3578.966642	2771.46785	3265.328713	1076.75076	2495.472316	4087.163083	5245.722957	2835.716189	1896.827238	4332.624533	1487.152922	1018.455358	3967.253025	962.3452311	4765.218182	1011.062905	1454.672243	4141.553036	1867.311513	1645.850201	2936.139369	1937.387298	4761.525862	3339.169512	3168.79203	4967.121468	1219.229042	2295.430229	2944.247823	3280.078905	2704.337316	3813.737495	1639.231128	3223.23003	5070.072812	139.3528722	3170.090335	1470.169465	144.5209658	5735.242504	5559.388597	479.6148393	3879.414568	2178.059592	2743.452596	743.1238486	2495.453504	4143.693351	2356.805093	4456.72137	3478.649972	2009.055784	5581.485088	4536.495418	4629.390731	3021.698512	3917.103338	2641.581597	4489.994931	3208.533047	1775.770306	1608.229747	3332.553817	3227.708094	2338.967299	1296.71078	6034.46553	4429.311902	2794.377405	1648.800777	2820.212759	4820.562723	1239.885458	2852.762464	2258.48387	1368.364496	1031.739682	1300.41099	2614.255705	1966.169342	3998.995125	4043.335817	1490.107272	726.8908129	3325.177818	199.1375905	1873.242199	3314.809052	283.2794433	2395.849439	422.0442822	4342.958748	1062.741099	2107.941076	1201.509028	2816.602189	371.1139732	4311.373033	3805.715595	1543.23652	1589.755088	2556.760156	2542.790058	1362.39749	1138.77064	9900.56404	3096.265832	934.3060742	3898.601888	3635.854594	2533.83488	1748.49314	2443.07869	6172.806767	4092.798024	2883.768722	3893.523259	254.4947793	1585.308082	11.68327396	2545.640988	4551.230792	1797.930594	2289.571968	5552.206179	4810.226955	1685.696468	4035.291052	1472.396874	3133.935845	7628.481329	554.9015229	3672.896076	4650.911556	21.27581561	2873.37293	2511.802385	3144.332967	6604.093434	7648.040984	811.0323881	777.0959784	3364.247239	5564.563891	323.1368625	2933.881313	2927.409882	2900.009064	4695.125371	1732.227542	458.9481636	2904.425721	1070.90944	4811.753743	3600.527473	2502.85413	3005.502673	3308.117339	5262.849001	4136.398055	3218.184528	2877.934613	1906.427349	134.187702	5244.44194	3425.499461	876.7496245	1400.054248	2297.625463	787.4434934	4964.521592	4805.826597	2548.600657	2312.451853	1380.157966	1952.168402	1203.711971	2674.058123	2472.569659	3155.343219	2037.154556	2890.422991	6230.61547	3416.741342	3917.873819	1973.664282	2420.994397	2076.207907	1022.140823	4174.63735	1485.009474	2095.461989	3076.311052	1123.257116	222.7554063	2190.766576	4527.514112	881.1581989	1759.537232	3827.119808	3209.949662	4731.294457	1004.440805	952.0186679	737.9626358	4745.386359	5402.212204	2571.713994	3938.509312	4228.658414	5563.840243	3408.47708	3283.794862	4431.518396	317.2320685	3217.305311	1086.356928	3092.564784	1550.655247	2925.21271	3514.842133	694.4250665	5045.787383	2548.567695	395.4718529	6231.904646	4173.304772	908.4904968	2474.798535	2877.820438	4185.147761	839.07666	631.6640601	1866.568474	3470.489777	1885.026723	5785.239702	2164.838971	3947.446105	1711.530737	2465.916414	3325.898867	2870.507592	6199.546928	2492.48253	3379.025826	44.15050013	3032.812644	627.2433912	2471.157739	2383.960114	8301.261209	2247.487816	4427.245405	4995.515537	3641.809287	4736.417768	2637.190399	2900.692641	6292.689839	1463.533303	4025.574254	1633.30331	3120.749613	5206.834407	1687.20175	2623.92032	5436.281725	3697.263219	1620.104163	993.3550155	86.21570378	7075.55248	2132.270408	4546.752385	1057.56099	5301.816701	2290.288856	3357.589645	3133.971551	1987.646253	7137.139593	4741.71386	1951.459745	4503.958637	3009.909318	4895.271916	2768.64949	3882.45139	2553.781372	4031.506506	3039.453304	1612.719604	2343.374575	826.5329885	2902.275373	2944.262274	2618.076673	1989.168238	3861.085702	881.9149524	3513.430324	3448.432998	799.9648845	3815.945957	3683.141167	4503.307306	8355.885932	1160.246812	3654.403407	2612.855459	2088.756279	1682.766538	1208.939313	3606.44694	1338.838904	3183.497497	4098.118242	1559.50181	2341.936171	1214.813795	2730.941891	2128.651968	2223.874026	1980.283827	5187.472218	2822.417411	6716.105814	3049.744374	1599.379453	8034.485693	1874.687363	4873.829439	1253.170022	4065.525251	2358.945909	3923.003195	4396.340269	3097.822803	7012.343824	1648.133032	2764.153331	3841.818851	351.9300457	2927.276469	3060.85692	4011.627808	2455.625569	1919.711644	3313.358652	3605.643875	4141.595471	3385.648252	1648.802618	891.4882947	4238.976068	1135.813098	3809.299605	3846.213242	3088.178819	3622.100406	3048.36091	2017.224936	4283.949688	1211.888998	3550.267757	1709.339501	1271.639583	1789.82399	4498.780377	2155.953998	4103.121119	1726.336144	1800.136674	1903.452561	6121.596715	2131.617684	1992.812962	3012.210395	1329.184867	1732.234055	4946.839248	5364.707902	4819.252798	2467.390598	2492.501775	766.004356	1658.41374	2417.176382	2943.570889	1692.36161	3524.418515	3855.044856	1307.055345	876.7247674	2457.100547	3452.047024	3904.571275	1752.881522	2095.390691	1932.265371	2506.560918	2623.878042	835.4208258	3288.918761	770.4378377	937.9902658	342.3275212	1727.046477	2161.839469	1422.258954	2347.834258	1944.813602	2011.270795	1118.837202	3367.991404	329.7798464	1960.343703	750.5047971	741.6479123	369.63767	3019.583754	2693.360601	1068.663001	3582.778315	1745.572693	2033.412322	3162.70616	3942.201041	2664.500932	4127.62909	2206.845038	5603.288697	1780.18928	1760.281422	183.6378094	4889.295907	4646.524808	4872.441519	341.5902986	2299.83317	1446.590261	1742.533522	2179.531579	4514.206679	3973.907324	3696.432338	4461.32653	2920.671117	3143.546704	2673.431251	3041.676552	2516.159577	1983.228528	1507.907438	3056.452383	3824.174195	2262.269001	4413.116956	6449.629754	1921.185171	863.4482429	1611.166116	4082.458449	4434.533133	6803.149731	3887.155401	1741.223489	1942.654946	3474.916677	2392.868672	3079.298675	4166.56535	4229.312311	2174.355984	1651.049406	2917.690234	198.398647	1131.426414	1849.608625	1952.960281	2654.894128	2557.430495	4820.737423	1825.969928	2358.97048	1898.283118	4134.992467	3091.894914	2947.915867	3446.223386	540.1483919	216.1206243	2428.281567	3501.595901	4738.015779	5406.748072	2453.519559	3456.486142	2592.177078	1916.789329	2375.934901	2342.649925	3187.838096	5689.600617	3131.862009	3574.688911	2808.620028	1250.214482	381.4487631	5825.319197	2725.064126	946.8510051	5014.075658	2593.624624	616.1659966	1256.865608	791.1084294	2755.99116	3463.332197	2477.821007	1373.469576	1688.079993	1300.480331	2158.915731	1378.658644	3488.970736	5529.383749	5117.384235	4837.526447	3796.907549	3053.603488	1506.343926	3891.264207	1248.81114	3218.851211	5069.337658	1639.217029	2493.994191	2711.031775	3200.36499	3783.486141	2837.196361	4024.896267	4046.271163	80.32182112	1588.373662	1586.799038	1078.228599	3187.867566	873.7817641	3905.268768	3141.420163	2894.220566	2496.985148	2243.769245	3730.344466	2770.039644	1353.576006	5295.884143	1344.723514	2945.724888	3246.286559	1907.925151	2175.849142	2708.806797	2547.857404	123.8559285	2296.940414	2313.179883	2671.8578	749.7904242	2529.434775	3573.186826	3830.716469	1006.649942	2020.849411	578.5480578	3659.524893	2601.804191	4475.826196	2925.852634	1043.556796	442.7148997	2374.39478	1571.305741	487.7371568	5315.632004	2853.507048	1599.395985	2358.239091	3469.147364	3928.973909	4600.132914	888.6038016	3739.202475	3049.778764	4400.708773	2162.574972	4648.014991	1674.680936	2354.506427	4137.840405	2848.370927	4104.598765	499.5432055	3190.798774	4864.299082	2316.83258	3699.44779	1797.287314	1218.50877	2016.41549	3758.481579	3060.261023	3259.46294	2504.378927	3815.93073	2942.722264	3173.878056	2578.110709	4216.203375	1512.281869	3534.089247	299.5180868	2226.74314	1930.252438	1869.632617	1532.217201	4769.630451	777.0783503	2553.178162	2988.751316	105.4030472	2570.017909	2034.159306	2245.226195	3208.565342	3959.887131	1782.430879	3885.502611	5368.22103	565.2501599	3564.246126	3396.689074	3156.870501	3866.215366	895.9206488	2651.932015	2671.904819	2809.176778	7697.250394	4030.774013	2630.572179	3520.032483	4321.711828	2771.552195	3842.639218	2086.573601	582.9525006	2567.066934	622.0779634	1422.206685	1123.283345	4171.79259	7663.195027	1492.364115	4046.258133	2544.214975	4342.322879	1992.888623	3173.974837	2510.498962	2708.883643	4691.484539	1515.249806	1881.315284	4011.645436	1986.981498	7104.491554	2238.631164	1815.654158	1656.221498	4664.134285	1125.549018	4152.654823	923.2893336	2819.511959	1978.022729	3833.728765	1360.950963	2620.224032	3786.420028	3677.234658	1521.130128	1231.79567	2566.396128	3655.112277	2695.570317	2440.860729	599.2019871	4525.358749	1493.811967	6757.297151	3561.404305	823.6054053	1344.741193	2933.91202	4001.403377	2034.143886	453.0618057	4417.536541	4161.360508	2007.536854	4968.721423	1605.282686	3282.334402	4306.80543	3046.969494	2372.329652	608.7898009	5297.504583	2740.542215	1433.28094	1625.933098	2228.303901	2737.558072	2748.713593	3302.987281	2328.694884	3789.442485	5215.710752	6369.664513	1668.756487	3828.579463	938.7417397	2392.109837	1814.897308	281.8033239	348.970499	1854.025952	1812.669633	3292.688483	2925.037095	3831.510514	5642.136315	2040.752465	3458.799089	4566.773411	6991.718138	2663.745118	1728.567216	3934.179054	3920.853444	1473.144228	129.7575552	7223.47066	2739.102108	6797.366412	470.025497	3521.504102	2737.623276	2818.020546	2187.067979	3445.40689	3048.541671	2102.066385	4640.713859	2813.91043	4178.389465	2916.219071	1837.04882	1840.766708	3166.543065	2474.112952	1942.628503	1796.546627	3105.326564	2623.96849	1908.637118	3234.659052	4226.47355	3018.126366	1948.528267	2265.979803	2830.611164	328.3065338	1803.82518	2437.880073	3754.697607	3650.627221	7091.484766	4565.943531	647.1773107	510.6320212	3193.806524	1201.499479	2010.515404	2704.385344	2629.871637	1527.746199	2883.786415	2781.87153	377.0195323	2256.531427	1286.409581	1482.046944	2576.851567	3321.449036	1574.317084	130.4973893	3236.547948	2126.395546	2209.157303	1880.613006	1727.815246	3272.708934	2618.146996	1890.942031	657.5081224	1727.807737	3673.794232	4568.99928	1733.694032	3084.610947	3410.767108	4374.126709	2028.948532	3004.900759	3477.3496	4031.657621	2299.23936	1862.179225	1800.141974	1479.789201	4794.145684	2688.188645	1561.810608	1744.056746	1236.972531	4112.031068	2065.166016	1670.225981	3172.342634	729.8689274	2648.240248	3488.293039	1177.893382	3933.426491	2241.505875	2128.82936	1381.656501	770.444297	2057.046093	2232.698741	2678.858633	2260.367721	41.19812995	1408.911333	2509.49883	2141.908498	4337.21423	1389.013345	1715.273516	2108.692821	1158.697738	2704.372267	230.9023597	4058.87731	525.3865032	3482.526795	840.5843566	4270.747493	2604.148467	1543.272001	2973.03863	3994.011674	989.6837222	3572.424489	4010.117742	2899.300653	822.1095583	809.556623	2124.200897	2399.662888	4129.831956	2574.496338	1470.209041	3640.303267	1921.219714	1654.030193	2017.143076	2017.162343	2316.131298	2507.257301	2284.343941	1148.411567	1930.034103	4256.289371	2682.272665	2772.282213	1387.501268	619.8625225	1197.827912	1590.522937	1994.314383	3005.49603	1683.641064	2544.937962	936.5600204	1892.389266	1070.119668	1551.399657	3896.469295	1692.411307	2996.729247	2596.739444	1560.218336	2375.190758	1617.080006	1685.100587	4788.049248	5350.166131	1828.941637	2690.330437	1436.255978	2101.30507	8356.053214	3035.456744	1601.661087	1279.818417	2689.616309	2766.378821	2500.670862	1064.285745	4220.522343	1746.973536	1207.433592	2678.563601	900.3623504	2898.573876	13.89906986	2504.324174	3312.727968	2330.869163	879.7089971	3801.24937	785.1983169	8195.052201	1194.127269	2340.519905	1095.216326	2533.913076	1425.889409	1656.932506	2138.946483	4259.966689	350.4466107	4662.734828	1136.562581	2929.592394	2454.888677	1533.68599	709.1779242	2483.635749	3910.133738	4612.396256	340.8513519	1896.846174	4401.720564	2374.444611	2358.173811	681.8838163	1531.528045	762.3220453	1754.363894	2112.398301	1931.770039	2248.954082	2080.700164	1425.924771	4134.617598	407.2816006	1191.944195	1462.914383	995.6082205	2351.502417	518.003571	1360.943688	2686.62428	2047.429819	4930.879108	1507.090598	2465.223907	2451.956084	246.3746948	2971.637341	1349.136591	3384.228544	1546.23783	2162.034276	1535.172087	2468.876864	1789.837991	3526.814442	2522.831749	3097.830423	2256.295063	1583.15687	795.5577058	3199.597555	2107.983001	2224.720048	3750.39221	1547.684381	1073.84077	1615.607426	3525.152777	3327.38779	2805.525212	3015.136659	3320.065637	721.7433978	297.3034129	1635.678426	1358.756459	2333.904479	4137.263548	43.41076864	968.3762749	1239.161309	2270.389053	2930.969983	2093.160135	1428.166255	1492.371808	4393.314424	4527.080457	1530.745568	1465.799261	2596.62192	731.320937	2932.566844	1413.393974	1635.540206	3291.189395	2749.415581	2286.594387	4275.392108	2212.027551	929.1410032	1739.730555	95.8076228	2502.881703	615.4406391	3190.735799	2653.445725	2096.912992	368.9026654	647.1836109	4367.694873	1017.022035	2384.728813	1307.805359	2485.158875	737.9696013	599.2038582	4033.090921	2409.838165	1793.53409	1547.791866	3411.497844	3111.169089	2080.668476	1663.599003	2361.908441	3666.932526	3201.858873	2483.692657	2609.19386	1665.034954	1904.974622	540.1421576	3904.548172	2327.199157	3157.583924	2852.825329	2795.973102	1449.55907	1802.354465	1859.277314	2280.730901	2473.335644	2166.457528	6123.712567	4210.165488	5273.232098	2709.54153	1146.992255	3428.485797	3276.397373	2300.633811	569.6686428	1087.849241	1972.188464	1490.13275	3205.226881	1790.62092	2568.540491	2649.868807	3606.362545	3583.823638	4475.186629	1033.213242	36.0285944	2846.82161	3973.930497	1214.801486	2819.555173	677.4320648	1324.754351	1248.752748	2184.748052	1768.380097	4368.837932	2323.468671	1935.961306	1048.017188	1873.987326	2408.465692	744.6468257	4411.717223	1267.965707	886.3600258	2189.203755	3701.573459	1615.608181	3342.119846	1887.996834	142.305086	4184.507172	1907.347866	51.53291147	4155.597914	2501.372758	1722.732977	4163.063893	2780.405854	4157.711935	1112.941826	2541.961269	4418.317716	3242.502145	3486.103555	3649.271831	1168.366812	304.6865295	644.2249779	2001.714861	701.7960401	3970.423931	423.5204522	1524.825272	1444.385852	3102.208864	1509.3236	2668.271098	2135.264197	2810.65224	3880.522133	3057.17841	1585.402105	3208.573931	1130.656049	2415.743002	110.5686287	3150.216477	1299.68831	3743.658246	855.3506343	3131.814848	1295.993166	3232.883394	1500.475374	1631.828129	2684.462673	2956.830913	2057.087714	1943.394347	1927.833355	1995.735177	1625.989405	2417.256523	1895.348697	6324.3808	1229.579319	2386.304906	3921.210177	3001.15261	2282.876786	2817.264785	2290.324457	1927.827594	2538.282158	4128.393751	1163.133442	1747.75338	2355.220391	2667.496297	1699.748168	794.7899496	2581.867475	3476.619208	2262.282091	737.224869	3616.77773	2286.624524	1129.919744	1653.425481	1428.132599	3151.746145	3054.980327	2195.045095	2488.114432	1259.868449	2890.451206	1168.340685	1445.101208	789.6347174	2037.920522	2043.023873	2778.206076	1760.273616	1775.785555	2990.114125	2644.629629	2741.353178	2209.853606	1600.960419	1436.996428	3366.737733	1368.35079	1857.734403	2059.997809	2009.039523	2493.251317	3671.418782	3957.058633	4037.584909	3383.433502	2483.65547	3026.206678	416.1410387	984.4980575	1017.744871	2107.210851	1755.98018	2203.186057	1389.037207	3874.46567	3561.480304	3418.126779	116.4732491	580.0100857	3370.236548	3242.765419	1565.433007	1173.461954	2799.644478	93.59273228	3624.862796	1822.373684	437.5468531	2061.527266	1948.562696	3066.014164	3427.304932	3706.784391	1445.110648	3584.323489	2264.425031	2575.950593	659.0237983	1911.64244	1484.3639	2414.297678	2812.224916	3358.542939	791.8450917	3827.137956	2745.748216	360.044298	459.6911439	2604.713995	1834.868086	843.5962306	4364.552953	1453.234098	4432.858007	3765.131933	3225.147515	2508.041789	881.9096817	2494.017834	1083.412427	1938.945686	1029.542578	935.7944739	1573.628715	1856.370212	1301.191424	4138.673826	1327.019287	3365.833364	2936.883553	1480.642022	884.8472519	2328.682874	1132.115573	554.1805244	2325.048029	1452.555638	194.7073647	1947.802658	1412.636027	1628.940686	2562.091673	2080.708768	709.1797512	2478.535556	692.9518817	1088.587782	2102.086659	3897.909474	2605.638526	1888.77409	1689.43696	884.8453694	3345.90502	1005.169295	379.2357378	3661.057368	3409.261112	708.4950011	3095.578262	2437.186655	1563.198705	1743.324056	381.4496883	669.3221713	4252.344516	5004.527737	2630.639174	1173.524515	2071.056668	4036.108099	4333.668434	2123.441016	1145.419581	2042.283227	2218.734286	1473.141381	4452.582891	1403.785164	1739.629033	1560.255697	1844.46716	863.4383709	1968.447353	3890.971862	6292.448767	921.7570038	2812.934828	2726.648366	2401.042924	1740.325714	2987.214542	315.0213328	100.2427192	735.7708328	5011.166325	3499.491856	1720.421939	4300.39251	238.9934372	1228.843969	2641.63618	3026.922283	1555.246103	1527.785447	5295.310845	948.3524149	1599.451243	2581.823481	2694.862962	1804.601798	1597.148373	3820.521625	3084.620947	434.5982911	2738.474734	2489.632292	3416.068617	755.0172181	1714.575926	2034.970084	1990.654115	2894.817465	857.550995	2497.749782	4775.763987	461.1667802	2199.475205	4150.52367	3029.255053	3745.236487	2139.005368	3137.770035	1301.900512	2038.550306	2267.591732	1588.347982	3520.110813	3119.217254	1308.583027	1653.996231	3320.764221	1795.008273	1078.248815	2237.116076	1277.53497	862.7707603	329.0417411	2175.918665	2745.894664	2547.149273	139.352671	2210.615102	1566.166572	3370.221199	2558.245958	2713.256567	298.0476783	1990.626186	933.5784917	3017.745934	1469.483669	2396.644983	3570.297094	2414.985469	259.6605629	3097.274794	2814.402519	1482.04182	2996.664261	2818.869325	2130.236813	430.9146276	1602.371453	2777.46476	1496.072156	1602.391012	2518.423505	1338.07536	1995.058821	356.3542202	2963.525755	708.4502885	1079.00181	1108.527372	3013.682838	2086.572991	3433.651771	2352.314388	3092.660965	1776.584798	1642.195813	909.2166796	4178.072506	4698.046206	2126.594001	2094.745458	3109.030796	1223.665294	2195.03046	1136.553926	3145.08776	1927.850932	2299.133231	550.4849782	3337.146299	1329.98492	1819.34016	2335.325852	1555.095742	4575.139858	1661.453149	1864.477638	4741.653216	851.6436346	1634.813653	1250.248962	3855.754384	949.0642003	2771.606505	1397.219234	1613.444719	219.0666017	1042.076544	1608.283844	807.3570122	4275.68358	2439.393014	1916.051719	2257.244232	882.6481782	1969.260215	2271.138074	1620.051767	1021.460435	2760.459828	3230.683295	2807.033387	2279.242681	2650.5534	568.9494314	1933.01722	3455.098195	3069.066495	2946.499252	1103.338756	1622.305988	2276.246564	2915.544939	3198.222331	1510.088077	4294.915005	1962.53645	73.66771531	266.3034551	1087.115043	2160.375526	1587.570894	1217.749532	1360.230565	1078.992194	1732.952301	2318.403705	3869.870005	1859.215665	3607.22854	1194.150634	134.921682	427.9508633	2840.260216	2511.025957	2306.605956	549.7424067	2424.002686	1094.501269	2303.578392	3943.699034	1511.518745	1778.752261	2240.810477	2022.401202	2083.655037	4371.114864	3019.741049	2221.641421	2158.183635	2152.305611	873.1065277	1722.633832	3669.884246	1203.805001	691.4826862	2458.647707	142.3028572	4096.912992	4592.936769	1448.824525	3731.099695	250.8041129	2469.022456	2867.623107	1078.269596	803.6803427	1713.874919	1969.927507	773.4698577	2165.628966	1360.298506	3425.538312	2288.795262	3315.01298	1367.629763	164.4463245	176.2549959	1018.497916	1954.462292	3730.397383	1525.563945	3810.106353	1605.295901	2551.571853	16.84217021	1793.476854	1275.315139	2701.463455	1775.827317	126.0640904	766.7527468	1186.745749	3016.067414	1785.442297	3425.587308	1984.047649	1766.948534	4752.046966	2013.485758	276.6365873	980.0913087	2296.973107	854.6315784	2497.71479	605.8383412	1872.693374	1406.71929	2815.902797	4032.280482	585.174227	2507.291656	2559.723631	308.3770566	2481.577258	1559.604009	247.1131571	1229.570499	124.5925153	2827.68401	682.6206955	1438.47968	1905.030349	78.0950056	950.5745515	1542.553745	2218.017106	3330.912927	3918.760595	4142.653395	1992.831685	1792.034672	2071.777642	1295.288557	863.4705692	3297.847277	1404.541499	1257.663272	2780.610869	859.7683819	1408.989032	2271.091491	1348.466522	3209.59228	930.6972991	1689.459537	1327.753608	1513.765851	4289.125489	3236.66377	3341.394149	1070.192607	1518.270008	1734.672673	2667.572768	993.38989	2479.995248	2454.9039	1485.731171	1388.268264	2040.044343	1119.609703	1687.242314	2364.104083	1346.968737	1817.923119	2121.96174	2439.514058	762.3242548	922.511979	1735.983904	2158.905702	1634.831533	1769.149392	1668.738468	2131.717404	1299.682338	2658.673814	1465.062202	1628.929695	1608.227667	2051.148293	1446.669097	2333.970009	89.90520782	214.6363522	2908.819656	2049.658315	1016.976849	5079.289602	1163.134491	2491.853113	1156.510817	3225.794877	5243.037687	3084.654159	3196.063004	728.381823	2725.778186	2333.173131	3108.115803	3103.107803	1250.27541	2808.49453	2003.86446	2290.465223	3517.234896	1115.894537	2266.659227	1020.687854	1279.02208	1365.539173	966.8125027	3514.321376	1383.116381	1247.300577	3536.497988	1489.4737	1548.50024	2130.823705	2140.623882	3540.045412	1196.355008	1690.942723	3298.678839	1402.379077	1037.733971	149.6834865	3049.875134	1456.957692	1459.88019	626.5057363	1705.75566	2656.718579	655.3065994	1488.677207	3615.956275	1893.303836	1426.679632	467.8213074	2096.914656	2701.468421	1948.568543	4530.424234	2316.251735	723.1995099	1036.93692	1025.112199	2029.770988	2663.109766	54.48033744	1804.675726	270.7328807	4885.855538	3710.920908	2308.742883	2336.855076	2724.289579	53.74093685	2257.824322	2333.198724	2375.310242	1408.95927	1702.748395	1367.634644	1668.019784	1391.981925	870.832875	1542.562717	224.9701952	864.9170935	2922.233739	137.8785152	1636.999636	2553.852499	162.2309963	1253.22338	2538.411467	1810.673045	4271.655883	2021.631563	390.3112716	484.8099391	2635.107461	3684.871811	1514.528008	774.8902611	3411.606967	83.99841778	1180.13694	1819.430674	38.243661	87.68734671	3204.107129	429.4434616	2060.734275	1369.075025	1061.281119	1432.587333	1530.857986	618.4260016	549.0179116	2767.937501	1995.133664	5655.593877	239.7349562	2082.869799	422.0581235	1845.202642	2879.310894	2037.140907	2495.505619	2229.93197	2995.179799	1098.933733	2860.165918	892.2413924	1101.871527	360.0462691	2133.083664	2313.260475	752.0217581	1575.059522	1392.721096	4449.854846	1659.176716	2056.43289	3156.24048	833.1846014	3902.528358	32.34022927	224.231396	3571.6654	2350.25652	1097.445627	3956.336012	2006.815491	726.9040029	2433.517108	278.1132989	1301.920606	1555.847651	2724.354023	1067.172956	1463.675253	1893.935496	2095.472512	3286.777744	278.8533809	1438.459347	2399.006339	216.1122877	972.7116473	855.3683355	921.0365196	1610.527134	1200.82354	1998.793425	1818.656803	1428.910169	1119.604018	2505.128417	2458.175719	3700.179198	2964.293354	1859.23227	2762.877717	705.4909842	354.1479468	1011.123425	1604.695909	709.9216118	2497.082882	1059.812335	4233.097176	2251.133894	2612.639474	1499.172768	2059.226328	214.6362426	991.893164	1625.95304	1685.74785	3286.276981	2579.639671	5903.136379	2477.063493	2690.441719	2465.272439	1530.054818	639.0581852	1496.814814	2933.217858	2862.393985	1098.196656	2374.446637	2020.886063	1279.043527	2074.038384	1347.054829	2488.949741	1150.631106	1081.251914	1366.285586	1320.362205	1795.803137	182.1598459	1628.232397	2736.294833	2988.606325	2221.665509	933.5845464	3987.489335	2025.326128	1913.956193	2029.036565	1841.502108	2038.628283	1818.76267	1780.988649	1071.606423	814.7724389	3234.391239	3681.712367	928.4151073	1615.622241	1499.175084	3739.491288	853.8800517	599.946582	1702.196636	2346.422649	1618.651942	1427.412169	1837.838466	2268.176894	2778.416433	2626.150235	1299.769547	2710.32084	289.9302256	1025.101523	2956.158135	1091.703523	186.5883771	2282.903527	771.1879623	1886.539819	934.343031	2189.892321	638.316621	1138.825325	997.8046962	2802.620736	2133.812569	1386.902351	3782.918171	217.5902949	2154.467772	3580.667321	2566.424801	3525.240799	241.2076907	1580.933995	1538.123525	2310.96587	1425.179754	2426.147184	2345.052648	1827.504515	2644.656077	1980.374923	4436.914613	1073.096162	4437.636308	2016.490757	1506.406517	1580.507288	1573.563339	1101.121532	2683.886935	2048.929822	1639.244049	2103.539159	1060.557917	2620.966513	3339.166992	1659.18872	2307.248461	2459.370274	2375.25483	1664.448524	895.2223547	2476.281044	1574.29442	2927.39783	128.2789525	2313.908637	3960.915647	2292.487255	3586.543721	2489.780378	1261.315423	793.3321566	2376.703203	1159.440042	1192.018061	2895.180984	2125.733351	324.6198551	2063.696067	1617.843106	2155.252728	1159.468053	799.2444924	1417.077646	1864.364756	2188.657901	3005.65121	4634.47642	2900.772168	2261.572638	1030.994859	1840.829917	1847.397067	3452.108702	2280.763377	1648.089851	2336.830173	2035.630359	2624.119542	2998.199677	1405.274633	2396.809756	472.2465285	2817.454201	1466.553247	2714.035649	1250.982967	1167.629321	1365.415438	2170.838748	756.4263519	1594.221137	1147.69109	1795.041116	2512.433579	2658.007128	2294.777829	71.45693618	1634.882779	697.3841956	3379.137393	1541.891368	1730.818169	711.4033901	853.8574746	2655.883718	1877.64628	2177.454121	2762.13958	1643.671985	173.3025616	804.414006	1850.385289	2946.647349	984.5136071	1832.025599	2419.566075	2787.118751	498.0964981	2170.717429	2127.161703	2237.145991	1915.379492	721.742228	900.3538578	1591.270688	2564.894863	3441.346907	2950.256699	1487.925548	1696.110995	1180.923377	2280.688746	52.26944653	2003.190859	7671.981705	2851.514754	2293.268265	2032.994155	1938.206184	1888.75143	2264.54701	2194.407209	1608.984931	270.7338829	1898.337117	1226.618968	1755.941568	2587.090539	1222.203235	1319.637626	1607.600209	3088.303286	1376.501347	1147.623264	1224.437859	1071.651253	1524.160461	1650.317047	1307.833695	2833.58035	1487.209955	2373.844119	1925.643097	2018.726275	1767.698968	2895.721091	2787.486985	3177.640405	2590.132996	1958.939084	2943.006073	1462.155353	1025.853752	3017.441392	645.7444914	2887.499633	3586.786472	1782.434219	2287.375369	1953.817098	3702.492971	746.0881424	997.8000408	1585.353634	1273.887873	636.8424721	856.8087618	1851.208797	2204.709304	587.3945882	895.2134549	1381.678025	1638.573838	4598.121959	1586.472333	2810.745772	2238.675125	878.9672186	825.8058908	1814.170603	1062.754775	2804.796746	3096.531488	1137.330699	1022.161255	2641.677279	2019.421296	294.3554363	55.95516697	2051.919893	2173.691338	261.8763097	913.6735277	842.0415808	621.3576236	1915.35926	1250.246539	2198.055202	61.85670556	4414.96591	1330.047498	3133.284564	877.4845592	10411.6162	1943.373471	1787.658943	1880.744193	1369.11175	2902.403376	1307.820589	2009.889647	2509.52758	1315.254003	777.1315507	1889.462104	566.7525304	1732.29057	1101.175729	557.1265317	1834.163904	1579.512178	2383.319436	2116.173685	2477.777174	2031.99863	2251.958692	3127.495655	594.772755	1452.524445	1219.224617	266.3112728	1213.351008	76.61583216	3255.12974	2478.547254	1516.768309	1662.940659	959.4167794	1373.524343	830.9755343	3240.337311	1071.613101	1695.579394	1288.681053	1789.859888	1832.640549	1070.161986	2389.959526	2156.765558	485.5317104	1702.005596	1247.347196	695.1913268	2539.909484	2253.3838	2389.232609	1766.210287	2654.279154	1720.462798	3325.203142	2017.29987	1778.797007	2849.065707	1454.717984	1114.419936	718.0533974	1987.071014	2186.225668	2843.885807	2505.853973	2810.664809	1300.453851	3269.35422	1865.887261	1555.857234	978.6236459	1404.602997	3071.305447	1783.194549	1718.955354	2378.215124	329.7844002	2592.475503	2220.216396	1296.759753	1533.195613	1707.916552	2210.737611	2969.381989	4790.00212	2217.309154	2697.136101	1463.568129	3417.710019	2470.480489	2574.659408	4144.03847	1569.151118	1644.464635	144.5180525	2204.031417	1654.0232	3227.055711	781.5493554	659.7367339	2684.613572	255.2329494	1067.249495	746.0950106	2221.819478	4020.616392	2405.597689	2018.650277	728.3744157	2543.531022	2085.11619	1612.711653	3289.754458	2178.83924	1355.068884	2628.553118	1227.402362	2852.872673	1076.044414	704.7636085	1405.270889	1613.423783	1162.424667	780.0654444	1407.482541	1339.583495	1475.404313	3156.180728	1567.72915	1424.540475	2695.535165	2435.127253	2024.626296	1648.180231	1886.57713	2607.745012	1524.229184	3082.431591	2200.289463	1090.067442	1637.072396	2838.101247	854.6243353	1644.495995	871.5656435	1128.531722	2117.604217	907.0181421	1523.360665	1232.53063	1180.912713	2254.909678	2277.755676	802.1987015	1850.487889	1943.366303	811.8044638	1110.797259	2093.961567	2076.944766	3495.691475	2282.245871	673.0317692	2116.857668	2198.021279	1568.431843	2422.003143	1470.962583	1064.2548	1228.839561	4019.962278	1433.325406	162.2310088	1228.205796	1084.979813	1588.354348	1915.474661	1937.751758	1139.613975	1676.950995	242.6847775	932.8580817	2691.157561	1709.388933	1003.009434	1095.315374	272.2115145	1021.429758	666.3843759	2631.398886	2271.138621	737.2333923	1203.00319	2883.043322	1995.046391	3042.489949	1222.241627	940.9741279	2483.011862	1594.993206	1800.184169	1150.582333	4230.326997	2735.511713	3420.450441	2161.206442	3378.30579	1019.208678	1642.978631	1253.952133	1472.441542	2241.632255	212.4230489	1198.598925	1729.305036	1392.011325	1815.075828	165.1837354	1693.236622	681.1506465	979.345879	481.0995723	2464.529117	2223.944882	327.5683602	3244.171304	1674.751186	1005.941022	982.2996139	1242.115615	1412.05923	1569.887731	1617.103045	2185.739524	188.8025889	1831.16301	679.6801596	1242.146974	1057.633514	1713.802668	938.7842893	3161.326007	241.946185	2835.02759	1693.864483	1538.141809	1405.293268	810.3189106	833.9751179	1308.5862	2516.277247	1140.273744	3115.540353	1124.77837	1572.873837	724.6943239	925.4710463	1875.501274	2084.305085	2245.595215	1088.745857	1047.264121	952.0551498	2993.848719	2197.307629	137.1356948	312.0693998	3250.764899	3184.265574	1086.388347	1264.286245	712.871348	1076.804663	2198.100342	173.3024693	2383.378049	787.450338	2660.151029	2272.71309	1665.835989	905.5303111	691.4793268	1369.852753	1297.488846	932.8744107	2629.128072	2017.520981	1445.140776	1017.004452	2903.061825	2196.566808	2905.580686	1254.689132	1401.622625	1655.498068	3059.705902	1999.526166	272.2124924	2819.639517	1628.219742	813.2903455	1001.494087	1446.610285	653.084901	846.4985041	1865.131524	974.9349541	1932.359109	2597.395553	1919.027372	1192.69319	1809.029954	1090.075795	1686.546026	991.1472573	1115.186357	1829.395494	1871.770356	325.357076	1017.757854	1041.365718	1924.214478	2372.326111	1366.186983	1432.626257	2530.321419	846.4784734	1102.651729	1621.604091	2035.759374	1152.828339	3001.30877	1470.985767	666.3889962	3867.527139	615.4399934	1955.230803	828.0551697	1507.195099	1425.922242	1393.450109	1234.228092	1912.40874	985.2807617	1851.880455	1831.964991	1195.610979	1211.128429	1567.657914	1568.377604	1583.217653	580.0235106	2268.173361	299.5193863	3195.394125	1681.37785	1099.652976	1947.857026	1061.284996	1759.704857	604.3725916	1686.549672	3136.321218	1740.39953	3386.413701	1062.050295	1524.954818	1364.705332	4459.085452	1273.174943	805.1743323	3277.223164	2594.476506	1166.207904	1382.446924	1304.208487	1995.861204	3527.457129	818.4359986	509.1580807	875.4317315	1194.895085	1091.553356	2442.555109	365.2196287	284.7608528	913.6878072	1812.033018	2986.553352	1779.55996	1989.930756	1084.935873	1146.964637	394.0013243	3263.226102	1175.717571	1949.488117	111.3027835	1341.787515	2787.89248	887.1146121	2787.811827	1888.742076	387.3759994	1277.539462	552.7032599	3097.900482	1959.656224	1806.884936	808.1101944	1455.459854	2216.569102	2280.737956	2593.702328	2510.329992	1214.088245	2079.979609	357.099216	887.1818225	1575.254722	1775.835148	932.1022348	1747.119377	1367.693786	1612.698197	1023.847277	1539.0747	1093.019081	2361.927895	1321.878994	2925.228334	1434.279044	410.9736343	1341.847793	1089.452148	1470.233695	3751.968666	1788.374791	2986.376559	1489.479981	2166.313546	1873.315703	3036.132193	812.5222402	1787.676326	1245.933499	1177.219715	2822.948971	1327.004738	2956.221972	1144.027855	839.8580241	2142.086513	2513.998734	2254.32491	2671.321166	1700.60409	2347.987337	2550.960327	1863.732226	2097.864883	1767.847009	1352.953915	628.7277892	991.1927185	3243.304776	3399.928743	3206.500231	1962.611596	1779.606203	1070.177819	2559.844226	954.2631491	372.5935822	1434.108342	893.7464293	396.9604196	2759.14176	969.7672398	957.2622187	513.6045925	2725.860931	1542.566319	2241.655717	2308.749918	1602.413841	2183.420265	2680.913596	1565.439112	2082.870867	1220.723185	1610.545084	2237.671818	623.6079325	1705.029878	856.8299581	2494.037959	1342.536027	664.2181321	2263.875756	543.1304642	1325.590158	1259.168975	995.680219	2978.617321	2181.917604	2116.921041	343.8138435	1127.006765	2100.617725	1972.878862	1259.878135	1366.939837	47.83680199	1110.011036	1228.113221	1970.675179	760.882849	1413.457787	2158.92535	1106.321343	735.0891185	755.7579055	836.1678594	2460.057212	986.7477639	140.8262571	961.6787395	90.6438771	1597.303013	2147.166159	1710.143357	723.2164298	136.3976077	1441.483983	1713.82129	2327.246291	1194.281081	1618.674529	543.1326624	1967.819179	2091.0844	1093.106515	2415.101366	2384.811312	1022.923243	360.0549232	2431.350855	2609.900997	1622.359597	669.3498974	1358.761398	1198.612896	1172.046293	77.36295626	4597.93841	839.1127338	1860.749482	1112.938882	1315.935966	1415.59728	1253.926803	1076.126344	1109.276365	2177.397751	1106.336023	1264.583208	1847.445732	1168.609594	1799.437754	1199.322164	724.7211421	998.5488519	2367.232988	1106.349101	2703.141458	1421.605617	3337.049899	1045.788873	2830.753684	1123.295885
TCGA-5M-AAT4	330831.4629	271469.5354	258364.8425	220543.6223	119965.9086	187418.6726	237088.0138	118331.9171	171227.0707	230134.9715	133573.8057	82581.16545	114486.7283	165223.1786	27053.67082	137446.5113	67519.37948	125324.913	156262.1128	159898.9685	27359.36712	49766.47859	27051.67781	127551.0335	116480.56	73231.69005	122330.1086	105833.302	19946.64419	60479.7629	16427.82433	96160.58129	301.5323753	59117.55552	103303.015	38353.72299	121266.2899	25475.17428	51498.57003	46002.0992	80473.51435	109830.8447	18444.8748	55186.93438	74326.87674	64776.95253	24953.27471	6628.945932	36221.19836	73244.96687	58776.04744	67353.99667	5651.128021	47686.1019	49695.1422	27860.67808	62609.74926	24546.77432	51691.47577	59957.97836	54319.93288	76988.31589	45099.7311	25967.10694	29688.17438	62072.45307	50399.36556	12585.31814	20098.89396	26128.03538	34683.42129	55556.82908	59351.99399	45287.32281	61860.22891	38156.40112	45601.738	26701.34312	20857.77397	14655.76993	41127.66375	23371.3782	49148.62322	19876.6141	42932.55216	51550.81519	41873.29748	6753.76554	12463.83767	29360.56041	26612.58264	26126.76209	4358.272756	29795.02279	37028.90639	46115.62744	30768.18194	17321.62581	41878.66843	30205.48087	10502.20214	37903.32672	62924.42355	53144.04182	29267.67802	32901.44616	47711.59693	15976.68396	26695.39288	19791.26591	32507.54605	56584.92587	31457.66926	68384.02333	46273.30744	54768.72669	30226.90255	33946.67078	38791.13522	18378.18052	14086.47904	12090.11259	9752.014144	40947.88772	21339.01188	38843.88963	19005.04532	39189.61061	48674.89646	47934.67032	16417.22394	8797.546194	860.1699836	27378.14667	43479.33895	18056.52773	36579.10553	43275.16658	17714.80603	29299.77358	28803.20268	16396.5405	28809.97466	23013.05255	16450.63242	29658.86143	14486.25765	31669.89187	69750.19841	33825.88384	29185.73951	41064.55999	20774.43288	24355.33542	21826.94676	32933.50662	23550.41463	25916.61506	21042.7002	23178.6538	21152.24105	21263.02762	1510.255944	5478.274216	33925.3821	13860.25747	19194.53454	35080.18621	35035.64878	22168.27733	4124.673661	20554.84234	23438.94801	23019.69879	7037.44937	9109.228401	19237.94933	16183.58996	19764.51806	17562.63965	862.8298876	25985.91468	32284.04387	24131.77627	5354.149795	7319.812429	8583.982189	18864.83837	31794.90555	19038.39431	13106.03298	16396.53067	14543.69045	15202.49362	10412.13833	34419.96501	8603.959427	14993.59788	18609.18942	21970.42646	14067.81367	15771.20279	30804.25599	7147.652392	29879.99091	41635.3018	20323.21777	5653.816495	30650.91798	30330.49981	13222.13554	16817.13198	3666.124762	10205.91812	36316.96943	17514.5591	21594.05568	10668.45118	26288.35198	10139.1842	13448.41079	15301.94314	20563.57967	19502.21427	11239.12929	20338.61773	20883.33048	2559.493942	13492.44057	9685.931793	22840.25787	20312.7082	3990.522543	26926.49946	2674.29756	11384.70306	7225.018987	21488.00555	12163.54893	9320.382528	16978.58339	5398.863756	3232.970979	11802.47135	3931.124018	12411.39431	3558.686286	14174.64102	2871.859907	20135.71183	12029.43549	3832.340685	10847.32808	10054.43095	17447.3622	7727.68821	13405.07956	7567.426854	23927.68558	31598.83612	10108.04433	13571.29512	11015.55449	16216.55504	7550.13107	6462.842403	15076.99183	10262.63964	24177.15287	6648.343093	10583.72827	11779.75637	10267.32981	6572.258524	11712.36919	8021.302422	14011.05849	17616.12981	475.7171863	21477.34537	17901.06639	3289.703144	9951.601087	2395.973704	10240.03211	5890.775804	6320.012163	212.7510664	18364.20341	22023.32486	9300.83915	16383.26738	20337.37332	8776.20066	3640.787301	13694.11783	20185.9475	9148.626187	16144.35989	9504.51889	16211.17112	2839.161631	17300.33433	14017.83347	7342.512559	8590.043559	27206.20991	3554.682376	18135.41103	5381.497509	13007.87669	8907.740544	6422.826199	6727.786723	4440.429412	8262.978585	18423.88296	21540.7912	11271.85769	7094.911227	19014.61012	4191.436075	3829.013681	2538.804489	5663.904588	17184.32614	14906.49584	14701.92498	11283.20824	11036.25194	21633.52283	16526.09874	14852.17516	8289.655016	8281.016393	9461.754558	9027.234552	8050.743301	1041.702578	7779.013544	19317.49014	4745.433742	8877.70665	12469.28905	2121.646875	9005.207779	14816.14662	6093.822246	3817.647024	6467.497717	9346.908125	11661.67263	5698.672098	525.1134	6317.305013	3929.80067	2580.190722	8525.955431	8644.084005	17655.48023	4838.867429	17875.1302	4230.823156	5244.716311	15607.09945	12053.44564	12265.72646	14618.57468	3255.025339	10968.8647	26945.24904	3307.0533	9283.589031	7837.794364	9065.931667	10594.42919	10413.58485	313.5330583	7406.644876	9776.788993	13755.51968	3072.781957	15177.8552	3144.873616	15455.50591	11856.67142	1474.212248	2861.866808	10746.78421	3242.333306	16031.5204	6703.831725	3546.008022	2998.041945	6745.172849	13454.43938	14236.78463	9901.6082	19033.17473	6611.67497	5759.376192	10332.78409	8536.602004	18555.39068	26123.21375	8425.923598	10735.2323	9859.597455	8465.276973	7584.942551	9856.885724	9799.470093	10149.88354	17430.51927	12710.22653	3772.284594	9272.874306	7688.994427	8001.967311	19523.69429	16738.56322	7862.511622	17269.07065	5840.097539	18293.69366	1299.338182	14718.00163	1254.619741	8934.441867	11404.81394	6018.951847	10613.19829	8914.447253	9838.247529	1403.46103	12045.46882	8400.472742	6378.709613	7981.349869	8854.385952	9759.401753	19268.35798	18772.05469	4826.231239	6670.444067	7674.271925	17437.07753	4840.904355	8313.03933	2083.607662	16526.24256	10293.33866	8574.049995	741.347774	10117.83821	3987.882079	3517.318821	16742.42119	8045.379135	13687.45136	6525.024063	5172.646915	7213.795556	8885.724379	18612.028	16177.26201	7086.300208	5135.976452	16324.78378	15807.32234	12430.59104	5356.864609	9884.1843	4532.5281	11657.03744	6742.483216	11386.02559	9780.31372	9141.986807	13613.9903	14711.99448	1877.363648	17128.39014	11788.00099	7006.850237	10674.56335	6568.936557	5734.004263	8377.766785	9633.441693	11884.61046	10185.96247	9893.576121	10444.90679	9282.8734	8193.605375	6225.240348	2468.738263	8130.90742	12632.93773	9449.098214	8701.518981	3768.314349	9301.512973	14362.20215	11384.77726	12442.01536	8636.067009	12082.61299	3790.995605	13642.77819	8597.455913	8463.284657	10090.10018	9324.265504	9541.908504	11137.09347	7460.056943	9097.30206	5208.764429	5260.729944	1765.891543	3207.619629	8310.465263	4435.731122	6685.24552	6787.384808	10487.57082	5308.914775	2811.821498	6617.799522	11186.43863	16663.03663	8933.919265	11063.05288	7861.181401	6020.329578	10767.99125	13258.21722	7582.804122	4164.767655	11151.9524	4144.767011	9320.256721	7716.323959	9917.080805	8641.432127	6689.782672	14840.93287	4170.1196	3208.973924	2632.938037	9477.049729	6339.359495	4922.994561	8018.021398	5024.469063	11823.92757	5499.01044	4915.016529	9804.274276	5354.174485	11075.71836	4125.359202	5985.604283	5436.984042	8932.420216	11181.22337	8936.408879	9708.796079	12361.24368	14108.63237	130.6548525	8968.530877	18928.58707	8784.283841	3124.841885	8699.514767	2253.815177	14678.03506	7450.724245	15274.74601	8666.835869	12067.11786	6809.93582	684.6140257	11855.2972	7075.597299	9927.020228	6801.228697	8363.276976	8464.536615	5724.000275	1278.648967	6615.78118	6231.942158	10125.86182	6645.769372	10853.00189	8599.408733	10264.097	1189.208885	9650.983029	3414.554904	8234.345234	3450.573582	10317.45578	2905.927287	5715.447645	5036.477239	5934.903185	6300.816059	3633.484536	6822.631051	8838.367871	9598.75524	10421.62713	13822.28908	9728.816984	656.5822205	8267.732435	7630.936928	9447.748117	12847.80492	8094.756757	7903.927167	15035.03073	8512.042688	5276.099716	3652.821976	8338.465551	9859.581564	5949.554034	10159.93968	4162.769492	4688.7299	4841.582759	8363.797426	11866.58132	7074.339332	6731.814915	9513.873633	2736.396407	4077.332736	4089.345735	2639.009867	11069.05193	10115.99875	7988.113303	7339.894754	8514.619905	2152.360694	4034.054148	6508.267303	12814.36844	1942.777933	4287.567818	6457.534426	3791.682086	6362.808468	12449.39535	14790.26431	1577.689259	2341.300139	10184.59825	5748.071844	7863.914844	7008.177282	12801.36691	946.2564547	6787.330693	9629.988355	796.7470236	9952.973306	15293.9895	8411.165728	9373.743709	10814.16353	8966.701852	5027.160943	9214.194102	8497.479699	11315.38012	4878.286844	11229.21893	6382.764395	6114.481858	7103.643783	11622.48863	10850.34148	5268.80134	8393.833805	7280.64746	1748.552331	7364.668051	10383.58033	11055.77894	8488.622974	4039.28956	7841.921163	6376.165916	3447.246748	4842.256551	2876.57212	5882.871629	4952.410659	5354.250061	3345.128795	12882.59071	8239.766841	8745.565009	1188.544742	6856.041629	13464.16329	4190.827225	8859.133779	11006.36092	8615.363378	2632.277771	4809.567587	12263.1904	8770.999723	6146.483798	5371.552769	3265.030458	5966.995953	4973.738703	8021.471671	2885.251766	8250.978675	2619.583979	4196.819177	766.7108376	3116.867604	2154.385322	5193.322968	2423.376657	3758.976163	2900.597894	9240.262442	623.8759567	9004.680428	1740.544356	7449.538645	7791.103088	8430.513372	6833.311363	1107.783873	3891.125773	3801.718265	8275.701458	8279.723725	8995.855643	858.8243925	9587.309356	5011.897908	5089.951648	9129.434576	6641.09686	6189.856055	10360.19183	4564.663256	1543.647833	13186.8573	10722.05781	8308.571931	5414.361357	2464.724184	2369.33532	3315.758153	4524.539924	7195.830141	5059.209544	9071.346808	4014.02038	8384.598297	12668.33386	695.2935795	6751.932438	5264.135635	3709.576109	9943.718862	810.7637015	5152.138722	6713.222395	7423.354741	6461.637297	11897.49016	7012.247258	4999.204599	7767.069132	8670.605021	7574.323612	5909.58574	8720.984082	4302.933221	996.3309072	4896.338221	1991.500538	9214.257821	9043.51536	7269.858169	4559.221189	1139.157132	6595.780567	5998.967176	7151.358214	3604.77589	3595.417736	6408.810758	5103.219585	1236.607136	7325.231956	8446.013986	3289.814174	7831.028942	3249.751759	6636.48051	13450.84671	782.0638513	9707.376013	896.8651145	9845.14057	5365.560574	7856.639366	9326.345722	7697.774124	1302.020384	4761.547528	3059.445853	1632.414795	5141.415563	5162.699425	2594.238379	7836.604278	3562.730134	2912.62121	6948.25455	5511.204091	6818.622138	5005.247376	6187.918066	4324.393511	8205.420369	4784.873667	7711.797775	2215.153727	5222.17104	2763.122565	5438.400893	6849.348247	6984.413835	5902.248256	8065.447247	6870.756348	7995.421909	4156.778521	1849.341557	5341.500398	6202.669741	3906.474879	2074.269607	4608.693025	9475.104537	3428.588428	4675.487109	4037.994666	8847.06002	4754.192396	5815.4837	9973.082769	3902.478426	5734.693231	6282.650126	3272.445062	4891.073625	10086.61439	5119.964261	9578.01706	9676.09825	4523.275573	4649.392924	6834.65534	1649.096811	7622.984949	7421.370107	8404.672761	7408.671126	4427.16137	9264.979677	5726.669035	6687.191384	7000.916156	2498.786597	6589.693544	6546.322434	3460.658343	5961.585613	9953.782725	4153.558241	2349.969926	7738.430435	9415.711554	4591.3193	4427.75165	4385.723197	3982.725278	2629.707294	4925.74287	3705.578109	7052.282462	945.5935001	7853.248362	8653.601457	5573.130999	8177.008155	1298.683393	3030.783188	6630.425808	6323.375208	4782.204714	9106.896131	6717.251633	5142.078442	6426.228919	546.4519553	8653.613193	2788.506514	1332.054705	1382.779802	8884.415113	6337.485415	7984.661132	5985.708244	9802.281974	6880.196608	6301.322782	6212.658903	5835.491144	4767.566271	7120.345872	426.3123465	6973.579735	5270.142031	4051.99774	5153.332459	7940.601603	6384.813433	3705.601587	5738.076115	4187.554045	5266.777935	5463.679436	4405.760972	3365.875792	9394.425121	1725.226207	4831.656513	7947.962523	7868.834795	6420.246408	3779.654225	2996.085693	6818.754157	5539.805909	7898.645453	9307.666427	7972.675601	9326.314247	8556.718275	5925.580461	8486.755965	5957.679941	2431.390957	6683.127526	3940.543613	5133.96202	2233.1388	5296.181254	7338.750626	4097.380478	10395.63577	4145.460543	4887.686057	6673.243246	6613.16117	4248.877464	5833.550039	8085.526036	5645.316098	5692.682509	5078.690629	239.432331	1678.47828	6771.911015	6520.317374	10318.90072	4634.742745	6724.580942	1059.736456	5917.593704	2333.230803	6214.632546	5806.149913	5647.228758	6340.758537	3483.31194	3573.501878	4610.682715	6582.436796	7545.563858	4289.642983	6589.123718	3356.495022	7101.70617	1063.070665	9922.346284	3599.509303	8442.8622	5583.80071	4633.997892	2307.252721	6358.746713	6602.460176	6850.794549	4534.626269	4433.225026	8136.955385	4011.924553	6347.460965	146.0000617	7887.79091	5425.629028	6958.124179	8055.443663	2049.607186	9081.522892	7006.30833	4311.681513	5463.722991	4700.783008	2194.417696	5302.205699	3427.871591	5699.975056	5254.900599	2738.441343	5403.645629	5148.046382	6125.86448	3967.218894	2706.436506	7177.715885	6063.179261	5954.3279	4784.99599	7032.381375	5685.349835	2715.769407	6622.375305	8678.810159	4568.019475	8472.777361	2140.39087	7010.275133	3496.0521	8185.740478	5921.650664	6385.149288	5380.354664	4044.76132	5498.373197	2866.587181	11986.87417	8393.304696	5063.235946	5594.554798	7008.873322	2986.027384	9886.388757	4351.126561	8760.392021	5365.659349	5277.504329	3023.426267	6413.673435	7383.95206	8166.317885	4947.807218	4926.491455	6399.466709	8371.889914	9243.126554	3981.226663	4433.805708	8227.67955	4288.314931	3590.126004	6638.508659	4821.021348	6173.989528	2269.866737	2733.774084	3952.574844	4388.396579	7231.805461	3953.220352	6384.961581	5396.289493	6182.62124	4170.332559	4032.659369	3447.274924	4007.245586	4776.231374	5422.997757	4136.16302	4329.670868	5334.234103	3054.847758	2833.287579	7221.216281	3566.769465	4294.969848	1711.853588	3817.692938	1722.532384	2213.138018	6348.858512	4614.658427	6060.508927	3435.243094	8092.250655	3756.944405	5380.901593	7442.71567	7032.348397	5704.7137	854.1544807	9065.278582	3834.431409	9826.932649	4913.751418	5161.392912	5796.809665	1812.655753	2004.871121	255.4469724	4919.024114	9958.381444	5245.436637	3004.791691	2959.428011	2197.110066	4309.689506	5241.287997	8093.565603	675.2721474	3715.590845	3132.953175	5968.355224	5245.453977	4738.16832	4484.524485	3339.137083	6385.523836	980.3009066	2155.122572	3397.917028	3057.493652	4074.016855	6492.285201	3045.4635	5188.834833	5990.414863	6402.136269	4502.556205	4150.836413	3680.283251	8579.81283	3052.852575	2135.786619	6461.096878	5469.750208	5304.258281	6900.116083	8582.281923	4164.833459	2120.342084	6110.480317	290.1540591	8494.806167	5198.05834	6109.798894	7689.049673	5200.697953	3833.746746	2719.89234	6867.32894	7322.618184	2191.74904	5469.109126	4409.767183	5651.960022	2763.124571	3255.040659	3279.068018	1337.397075	9035.99326	7651.781837	2983.416443	2317.245123	2665.676675	187.3651142	4124.746889	5633.973519	4300.399204	3571.419921	4415.200776	8066.828117	5561.898035	7502.232119	5614.548451	3312.467902	4006.620102	6126.600398	5527.897076	4487.242552	3394.55137	3867.789406	6891.45796	6443.630639	6761.266416	1894.728832	4303.649664	4673.697132	4161.498702	3370.554761	4376.416413	5810.820493	5053.199466	3068.817166	4738.156594	2862.61186	2242.498241	6691.85779	8120.316167	4722.479682	7253.949031	8131.196587	7960.79786	2312.020575	2919.322672	3233.001487	2890.620652	6529.642493	1924.789962	6858.778952	3688.264768	4012.051328	4139.465224	1671.822722	6459.601622	6978.247587	6680.48608	6812.025003	7627.041854	4687.507421	3415.250412	5160.159131	9578.854946	3106.230617	4361.069925	3105.820435	7631.315415	3308.627146	3923.896074	3595.443726	3717.738938	6617.87915	7600.30316	2186.439346	7048.324747	2195.113861	2451.41301	2585.575947	3907.23107	5311.53593	7863.627377	4654.737885	4889.736396	6778.61086	3845.787422	3048.873419	5639.312311	1907.445071	2240.493321	7541.59499	6168.589272	3269.743348	1962.186554	3393.278785	7397.331077	1618.399896	4381.136691	2521.562083	5471.727918	6062.064125	6133.939293	8756.99991	3851.152373	3614.165237	3583.458866	5537.387175	4040.669462	6740.886247	1099.782789	4652.793186	6028.399166	4193.558049	4749.53942	5107.962942	2896.624019	3343.208618	2982.729366	6487.585247	6988.211693	6062.404238	4561.322482	5225.430308	2783.79792	2173.754707	3995.320014	2678.373122	1039.045253	4903.728586	7093.000124	1158.52973	6176.582695	5907.024624	2768.505011	2074.289878	1834.689865	4307.704853	6296.035928	4401.135333	4146.818724	3607.485931	6272.103669	3639.520436	2159.816477	2681.057947	1376.11891	4257.737197	3282.420843	5447.054056	4503.280759	9322.373559	4010.645552	2772.487772	344.2181533	4756.854205	5523.8375	4296.290407	5058.091995	5839.722574	7011.054242	3971.982948	2241.855515	6997.574976	2754.481664	5133.405211	3773.739625	4813.676001	1095.77389	4468.520711	3710.927123	3144.335423	7556.8585	10283.59087	6139.254664	4449.140569	2067.632606	4415.845966	1133.842545	4718.281653	4974.529322	10098.74094	2511.55995	2714.452778	4024.694271	3666.401587	5311.59944	3633.569917	347.5512921	1372.114736	2408.738404	3681.562394	7402.783106	10160.63495	3640.183076	7610.332558	7067.654434	2956.712208	5381.0032	4823.684748	3398.577889	968.2936279	4667.704125	5258.184934	1019.017159	4958.446246	5999.09364	4794.22585	4114.12788	3217.666402	1161.867686	6922.155931	117.9770913	5910.910314	2366.064556	3466.037793	6367.533285	2534.19649	4915.096385	3516.695416	4892.397223	795.4157422	4347.093461	3405.245821	2362.668362	6346.815956	7855.939568	372.2465648	2250.559494	4082.202402	6217.282661	5933.014448	4925.173502	2682.408854	3655.564206	4698.389021	5724.763811	5838.241197	4860.403032	6530.400076	3888.506629	7685.72561	3695.650018	707.3138632	6857.160121	5772.897758	5163.355836	4069.439374	4120.815896	6472.37964	2671.026358	4557.587065	6261.348216	1729.225805	2107.726963	8805.042586	4917.098585	5720.198043	5274.262141	4227.602982	6003.172452	4638.7406	6174.61815	5069.964924	2494.842087	702.6474508	2765.172182	4577.407105	4250.280346	4299.02788	6808.054129	4214.250295	5279.667166	3034.808653	2868.623379	901.5836634	2982.82473	3439.993131	5566.532738	787.4105471	3171.611627	2064.290153	3290.416717	2437.427074	2726.442738	4227.61042	5908.227433	2414.764042	5359.623297	4250.392146	6211.990636	7464.971952	3088.267974	3069.485925	5812.194596	2598.956059	7168.028583	2367.304181	3759.681824	2813.18729	2456.104035	3672.916451	3006.843616	528.4317055	4509.220583	3454.715464	3301.832675	3229.756573	6234.094646	3372.640891	5688.042239	8460.884091	4369.073336	3602.209801	3972.670208	2508.176513	3468.063792	8709.015052	5049.940548	4215.549862	4965.162536	2267.217065	2266.559001	1621.799132	2571.59031	3442.604644	4832.342887	5908.261213	3964.567614	3006.803834	3001.478385	3194.993437	1211.91156	7794.762954	5098.717967	888.2147222	962.2829637	8403.920306	3797.06457	5284.985043	6268.042524	4965.283429	930.9171107	3103.612942	5110.096084	5959.6181	4068.062982	4234.232583	3724.974794	2802.053433	4226.33393	3479.433419	4633.4986	426.9775412	549.1213239	3018.795491	5011.220973	3283.795953	1924.167916	6786.149231	5050.683293	3500.667159	4048.72223	2503.506836	2614.960818	1151.188021	5250.209834	5738.1759	4174.163992	3361.200481	5762.087693	5139.453622	5845.140795	3596.873905	1783.277112	5665.33831	7603.07482	5065.965284	4473.897124	4935.107427	3665.596943	3782.385583	4609.444967	2827.8637	1226.619773	505.0701902	3821.780907	3091.56465	6226.753176	3124.223893	3217.009636	1976.205017	7226.532414	4301.069145	5800.837319	4623.347743	4136.845892	3154.314998	4429.151614	5218.810157	2648.986712	4748.967303	5383.75097	5298.866098	3105.579051	4732.227556	2052.952011	3294.449069	3104.228272	5219.448748	1555.00794	3381.884451	3328.474204	4323.712835	4245.639942	4874.438835	2452.107349	889.5440196	4004.893679	3277.16243	7197.132268	5670.6526	1787.314096	5119.456356	3970.079274	5222.261977	4646.826947	1906.171865	4261.592767	5422.491459	3507.383009	4072.862038	3532.831957	2847.953254	1597.739832	3598.826011	4827.679592	2596.953942	5392.402699	1994.254402	4772.276499	838.8081569	4229.628219	777.3948663	188.0386197	2113.663683	4841.67204	4863.020684	6505.799075	3317.130482	6079.847131	1689.180652	4415.849281	1430.869281	4521.304174	5893.005698	5923.747741	2731.182201	3952.854562	3690.914142	3783.033877	6589.074842	234.0859685	270.7956793	4040.097668	6300.12587	4000.03978	3317.177493	4935.804504	2959.380037	4916.490553	5918.281851	5671.379654	936.9179969	1112.477358	4557.973056	2124.43439	4337.078276	3180.348622	2197.80705	5367.61852	2206.470732	3911.861397	3656.3998	2970.09242	5353.639337	4242.34898	4752.874914	196.0437456	2887.360118	7258.557703	3315.141443	4434.584217	1282.689465	3464.647748	4354.416105	3878.538885	3395.902817	5258.82327	5927.011399	6883.083399	854.828459	2046.974744	3109.119416	3918.534133	4400.453409	1077.759385	4688.935899	4313.67973	3124.954539	3090.229381	3249.12047	2785.16751	4702.142504	3007.519904	2391.367641	3636.232034	3505.377622	4961.910659	2182.485684	4856.989855	3777.06004	2327.991596	4714.254037	3600.280085	4625.419871	3524.083498	4093.391667	4536.038829	2436.733113	5039.987154	5071.288157	2298.656815	6518.583512	5601.92407	5004.624014	4951.183261	3569.545144	166.6771013	3147.136923	5306.887915	2442.751129	6067.157891	1883.434377	3991.318767	7667.181316	4229.120183	5216.100509	3619.562696	2701.043225	643.2386694	1251.312709	3348.597326	0.516478335	4795.589795	2679.070248	1593.718731	2518.849349	1890.79348	2608.989442	4831.751412	4867.069509	2301.307206	2863.994837	2402.686462	4703.036841	2337.993805	5373.685876	3757.661166	5450.547824	4823.05758	2982.819628	3540.787609	6339.497856	2570.927405	6364.92507	5561.968811	3250.383417	6093.873233	3451.307343	5306.270847	3625.498825	6434.93951	3249.049001	3132.28176	4772.366991	6943.734819	5280.205403	6459.668699	1394.16667	4830.468781	2382.021389	2666.387856	4231.693111	5051.630235	6084.646853	5504.642089	5441.069545	1104.467531	2759.857183	5693.388011	1983.604867	2619.614722	6252.876785	457.6818999	3040.844882	4313.10658	3296.504651	3834.512589	4331.087978	4805.100548	6810.315379	4624.870555	4095.495065	7852.094369	4376.593402	4141.627396	4102.145678	5437.107134	5862.893866	981.6400558	3396.551787	3159.671681	3369.234246	2213.155581	2107.042529	2956.143416	7154.473294	2639.709657	1317.389235	3676.349454	2132.413545	3341.941164	2127.074359	2197.817555	5465.162631	2459.457356	3738.507898	2728.431034	4084.788181	5021.203535	3214.45298	5012.576616	3064.191599	485.715412	2944.703129	2613.63967	641.237128	2272.558656	3497.410027	2123.747677	4827.15088	3471.358057	2986.116921	4890.520005	4542.689169	4403.815788	1779.419518	3235.087789	2741.133576	2819.884518	3690.944705	4343.04782	5669.383688	4200.896427	4256.441158	4249.042063	5648.592977	4533.952391	3699.046002	3879.860219	756.0458165	6165.956824	4013.641291	5180.760919	2728.484066	4267.127637	1717.868585	5640.722516	4110.152701	3397.280576	4525.988655	4752.215895	2171.204744	2486.794533	3323.837923	3799.757015	1259.996714	3248.387034	4753.835846	5328.922416	3497.405763	2383.428001	3995.992652	4872.336921	3542.859393	3777.130892	4684.163351	3606.836416	5394.416506	4872.424639	4478.61806	2177.807605	3070.278882	3447.979331	2922.004072	6215.406279	1532.986406	2173.913531	2995.454299	3464.698185	4751.053483	2643.639894	4932.576221	3351.275022	4698.909659	2542.233489	3731.016394	4475.257681	5357.090187	2382.703448	2115.077815	2579.646638	4316.43201	2345.397579	5569.941911	4421.904823	1335.394577	321.5199235	5425.745972	2336.704792	2284.652852	3640.900144	1753.925935	5577.317596	3731.176481	6175.298868	4213.637886	2576.931518	2524.899253	4212.973815	4432.506559	3944.560801	3413.960931	3290.512548	3109.563876	3098.866209	1984.24158	4272.407604	7176.049964	1230.620201	2330.089957	7048.155799	2705.076217	2561.025259	4899.918623	4049.429964	2930.728065	660.5887174	3209.702288	2824.577273	5089.974039	3648.219993	5018.645841	3405.976948	2552.918986	2540.90281	1667.845715	3677.645549	3811.218931	3102.238917	4817.777844	4791.692225	5377.054804	4102.224559	2040.273771	2197.119839	3123.636904	3691.622017	4328.410608	1364.803828	10097.36584	4167.064212	1127.191321	3490.737818	5473.800254	5800.925194	3016.145935	1296.027593	4907.157099	4550.694671	2051.014105	2823.36652	2895.300347	4630.698964	2780.529172	3730.338175	6141.243929	2273.243879	586.5034535	3235.70769	3102.927039	936.2779301	3863.232871	3697.7034	4401.156029	1888.089622	3854.635469	4319.73896	4262.366781	4403.912498	852.1563647	3196.385867	2418.730305	2324.617221	3202.370228	2829.263363	2837.935528	4993.217243	2352.66414	2131.040189	2376.703297	2256.642166	3604.836464	4346.440167	2560.960974	1970.902202	6579.811845	862.8388396	3183.644977	3711.046796	5523.224318	2986.19271	6761.436468	1958.84397	2873.367726	877.5298646	2749.852186	2963.443046	5900.332889	4301.115401	3191.6675	1841.366362	3324.597678	4339.733201	1361.453618	2995.468015	5790.945985	4598.070475	2693.829462	5545.282123	2573.585344	3158.989762	1988.888294	2343.303848	3343.837359	2408.725926	4043.415304	2210.511922	6430.386781	3613.503764	3682.302556	3078.20357	4320.436411	1903.512475	3601.251282	2869.293365	3085.575264	1877.384229	3420.077061	4254.337088	2624.989636	1495.620817	2864.609137	3477.422488	3484.095998	1495.619243	3244.497947	4848.456736	1759.315156	2950.091386	5600.106843	5824.180336	2355.986592	3737.704363	3265.814175	1567.693021	4082.090211	412.2948369	1174.554767	3018.224101	4431.22103	2254.61307	2189.874761	4317.716129	3012.144705	3046.832606	2951.433155	2856.665959	5947.173121	3662.989478	5065.448648	586.5022131	1853.419816	4200.219063	1425.534265	3027.496078	4568.030272	2781.835689	1428.867849	2801.886698	1735.911965	4391.833289	3809.171285	2449.460254	4671.615626	3267.792006	2665.670757	1783.380277	4478.609632	4834.29458	2860.612076	4063.391208	2963.46279	4776.284077	3304.603787	816.7768554	1891.464767	3213.052742	3639.552257	4192.883982	2692.39517	4980.085096	2153.806685	1343.447292	2424.780959	2991.428345	3153.690378	2129.036494	1195.929895	298.8268599	2043.618838	2388.034461	3638.903422	2311.917469	4198.880728	3955.955946	6060.723429	2588.308908	3291.789357	1529.011853	4428.035231	4171.540446	1868.078016	2705.156752	3180.987586	2651.744539	1522.295871	2258.567022	3194.987704	2200.454358	2826.709819	3289.85656	4862.399632	4841.224381	4152.175772	6637.863887	4363.170625	1131.232667	5791.547942	1893.431455	3719.705877	2263.903054	2548.224238	840.8211841	4548.07201	669.9480594	1342.089227	1611.079806	3670.967805	3415.321483	2509.544909	1298.718991	1326.069846	2089.007376	4673.651924	685.2944438	2793.912062	4642.161755	2486.350987	1811.474613	2126.384213	3492.072451	3680.301907	2342.74377	5038.197793	5101.51748	2931.444597	1619.132716	3399.92542	2577.025506	2620.319887	2200.509303	1698.564017	2639.691026	2488.837866	2195.186484	3726.352337	3779.749497	3169.701872	2851.992252	2260.570567	1764.626545	2916.016498	5344.277771	3989.970092	3564.183643	1496.277111	3000.857676	2074.452625	4968.545688	2759.824575	5612.224428	3258.402599	2493.528483	2545.690937	3854.480462	3023.575204	3922.599913	2563.654135	2631.69511	2694.44834	1693.872161	2871.332595	2920.069699	3510.720463	4445.921907	3564.886997	1583.113433	814.1293195	2087.742077	4624.279879	2994.816871	4006.722375	3092.256365	4640.82026	3384.73988	3980.00213	3638.910384	2225.433501	3546.135415	2840.612815	491.0596518	3305.218948	4813.637319	1277.361674	4767.616302	1247.302689	2825.24519	1385.496331	3994.75832	3096.896898	848.8408295	4631.556111	3876.572751	1852.093262	5685.988945	3357.313283	3768.398855	3131.582905	3020.152681	3275.13046	3039.575352	2854.667884	2406.760204	1835.400132	1912.142162	4438.006318	4469.369398	1985.546759	1631.165823	4943.144409	3892.573129	4122.91776	2125.033092	2305.911247	3263.888264	1331.418299	2830.568	1007.711954	1686.558888	1772.635184	3665.589077	3212.337293	2578.238404	3756.421242	3740.460069	758.0522771	2205.852293	159.3336101	3240.59064	3007.508542	618.5513484	2496.250697	1044.428644	3205.003652	1249.329776	2621.039055	1698.561768	2380.095537	759.3936941	1729.247019	4946.044495	3570.830007	2805.927002	4183.097988	2395.506032	2501.502426	1119.164799	5057.364536	3636.899615	540.4476972	4013.338708	5064.036819	2514.875914	1892.158413	2032.972632	3858.475803	3839.867007	2000.935577	2183.798622	942.9482897	2363.988107	428.3250219	2897.351981	2711.134199	2195.185908	2292.677787	1793.317354	2793.846031	3072.878328	2352.702651	3297.913834	3086.244531	4530.67786	1352.11223	1989.599299	1942.175102	1653.285363	2956.752448	2511.680539	3176.439091	3064.632566	2401.465267	1146.528654	1186.627354	3565.52752	3648.873438	499.7336965	2869.952406	1063.776297	1438.888451	2852.616376	1681.854744	848.1600575	1404.172769	362.2382049	3230.424309	1702.552442	4574.888725	3038.857427	4943.214512	3087.629529	4334.560486	3550.306867	1554.405073	1723.903244	580.5075054	2211.866126	4244.365246	2564.502142	1920.809833	3493.442516	708.6830362	2505.500354	3538.794457	3409.346126	1179.239576	1970.279443	3145.65286	1838.044455	6343.663578	2667.069254	3687.003629	1426.25139	2717.870158	1755.276251	2452.191819	2621.677736	1508.354183	2263.337316	2027.626959	3573.679356	5029.889592	500.404656	330.864225	4823.658716	1399.49821	294.1547517	659.2779072	3054.833511	3304.015355	1713.892871	3299.242776	2658.359295	3009.479589	2300.080267	2008.972289	1633.175805	2611.017804	4197.585286	651.9387899	2291.910248	2450.14017	2913.310047	4238.280095	3582.224181	4072.724147	1077.135414	3583.476703	1407.521635	5026.614889	2878.087734	921.5984143	3375.968264	498.405301	4107.568944	3155.63307	3288.777003	5393.7647	2129.739926	1748.715576	4302.520805	4173.663508	3239.847895	2205.851483	3271.195628	1936.17295	4443.218034	4237.14765	4668.773707	1729.296153	3545.565402	4361.161295	1966.847406	1267.996594	2585.047937	4127.600617	2276.558645	3457.410906	529.7816274	2569.599405	833.4836552	1951.561547	3270.435304	2591.020315	3428.154342	2325.99418	3510.079281	3837.227986	3247.078582	3113.655784	2461.472476	2426.152445	1924.145504	4015.357327	3170.384035	3079.694727	1943.5372	2341.362642	4893.993211	2190.472835	2503.602527	1828.153983	4237.910718	127.297435	4587.376884	3514.774503	4008.735912	3111.662725	4899.119541	2739.228635	2727.122026	4922.65122	3142.43143	2360.96981	2510.232974	2364.056565	4266.417823	4110.836743	3225.162606	1786.018646	2576.293753	4052.198583	4228.326177	4492.689921	314.8455642	2965.411839	1863.441652	1796.04141	3032.216673	1511.006901	778.0800177	4362.631112	4294.893283	1904.145817	2004.918744	4029.679772	3309.1498	3050.220714	2367.396451	2597.695258	2548.60963	3535.564861	2987.531703	2322.001997	2370.720098	278.135556	3313.305144	382.9265768	1501.647596	1926.865611	2741.209523	2113.726982	266.1221423	2192.490258	2059.042454	2350.753269	2754.630188	4370.528672	3427.973954	4333.082118	4456.550871	1152.538682	4292.391478	4142.337644	3349.962848	2321.332902	3127.00096	1296.048829	3916.606253	959.6291896	5548.184332	1192.664895	1852.820145	2568.294496	4439.951053	1141.152533	2871.334842	2934.718022	3022.858218	4442.755234	2867.352502	4257.150206	4789.121965	3869.329661	2908.691823	1876.746262	1221.287316	2747.171708	1299.385598	7095.219365	5087.376176	2272.565335	2446.295583	1890.782235	669.9453446	4159.568683	2667.326937	3401.326793	2099.041156	1483.630891	2489.59161	2367.344776	2707.874259	5253.645253	1857.429793	1635.795705	2217.158562	3727.29284	951.6261499	3691.14991	2609.718011	1559.676777	2687.819403	3237.769075	3540.203588	2488.221264	3743.073447	4215.709662	2530.955626	1312.725492	3566.136871	3173.128854	1902.792227	5423.877628	5778.854571	3110.350598	2275.297788	2091.043528	4542.027808	2588.291118	3426.040809	3490.149189	3721.800124	2639.751177	4978.643959	2338.908079	2717.087327	2350.096274	2235.914697	902.9053019	2378.711701	3785.90456	1775.401671	3068.932519	1595.076752	1895.483029	1979.591887	1860.746864	1029.741016	1138.521474	2914.133449	2946.184101	808.1213576	1523.658056	1761.323939	1297.420193	2856.666947	1219.984167	1838.071977	3410.628404	4411.238561	2887.365286	1418.205957	2964.79536	4885.433054	3443.384376	2436.156092	290.1496593	4025.463098	2759.907935	3183.147518	691.3163192	4825.115571	587.8393178	2376.679895	3803.862859	3365.201118	4517.321218	4148.291412	2564.374794	2705.83511	2720.467354	2040.354624	3832.535257	2544.298179	726.6741718	349.5543348	2628.359096	3844.621482	1992.964069	3698.981805	6037.875028	3763.161151	685.9624132	2548.946624	4327.81187	3558.148416	4355.736845	2611.213461	149.3198793	1703.938782	4252.977743	3039.574283	2244.512665	4375.815131	3766.392683	2121.713931	4213.86337	2932.09109	443.0035089	1161.934957	2335.378578	2468.232956	2260.559035	2769.160625	2536.287584	3498.172816	2396.159277	3473.39517	2165.156064	3540.868572	3146.978087	2988.8414	494.3990706	120.6355522	4656.270346	2331.342786	3406.042543	3243.800611	465.6941125	3755.058314	2717.836999	2808.009468	2105.763329	2598.307407	2086.338747	3344.683115	1611.139818	2758.568933	2402.933974	2077.012661	606.5404188	3278.530613	1778.653189	2578.37766	2446.139637	3628.285102	3312.655599	2483.558455	1446.263238	3266.449337	2205.933579	3745.289659	3009.470733	2286.895117	192.0354589	1738.625129	2672.464624	4102.170408	2541.624445	1792.638359	3187.659127	3815.308401	2211.918054	3176.394072	2798.538921	1290.790043	4100.241229	3908.584154	2366.050047	2245.892178	1706.556841	5511.975046	3584.847442	3777.107506	2711.116214	3630.243006	157.3441456	2210.699179	2898.032997	3100.31431	3311.924654	2595.114034	4712.913267	1657.847156	2087.809404	3418.131058	4596.943883	3880.558045	4259.750312	2032.342627	5716.770393	906.2352588	2392.056693	2979.615921	3275.273805	1976.217248	2669.10815	3684.352192	117.9556123	2558.339325	2051.682249	5111.480827	561.1531003	2880.714734	3232.486249	4615.457892	1355.482039	3400.06517	266.7903142	3703.723945	2264.6233	4643.455057	2733.22033	2659.863683	428.3185298	3076.918826	2324.659766	659.2668045	1531.081396	3181.796981	792.7612387	3569.729785	2446.847951	2543.598629	1675.222161	996.4429344	4895.171146	2586.275732	2506.245886	3158.416628	2542.9695	3571.049422	3022.258	3305.205052	2419.507568	3955.334913	2436.824398	2824.609772	3113.707286	4040.847457	1634.468244	1512.408766	1903.54767	3162.411907	4130.998943	2863.460219	2074.339458	1767.326114	5503.860347	5934.414614	3825.310476	2928.711489	3908.774669	737.3552886	1815.360968	828.8348531	2671.034901	1947.781436	643.2554466	1294.061533	3861.841254	2478.240519	2634.560388	857.5274273	207.3859271	2747.187978	1136.518213	3185.738198	2743.22525	2924.67603	2742.562046	2317.362344	5650.687266	4146.164994	5130.102523	3295.807942	2018.276684	3013.517601	1275.364159	3140.321877	2530.938417	2274.585029	3334.569906	4670.225218	1755.285608	3432.735619	1836.717953	2177.815386	2685.135918	2160.504884	2317.390977	3074.274239	1565.775419	1585.06833	1336.130446	2635.690204	4914.507118	2216.61376	4112.832793	2378.090131	3303.881178	1565.123723	1217.309684	1735.451922	2059.730387	2630.366674	1011.040687	2670.407074	3934.041129	4810.249466	3426.012921	2010.302532	1499.639694	1659.189333	2666.389714	1704.06446	2659.090568	2889.158466	2876.01526	1364.782686	3004.165523	1526.343564	2133.087195	3366.55412	3291.859229	3388.760914	873.535212	3291.33789	3535.529247	2413.502699	2862.032278	3963.161264	3624.9301	2147.126504	2620.517776	3089.665876	918.2812133	1382.1992	2416.752119	2268.635933	2322.686753	609.9111459	3707.650057	4768.248419	2173.11341	2298.149276	1322.752579	3009.515898	3531.421326	1131.18763	810.130291	2713.292431	2639.037198	2584.993923	1388.156374	2037.637608	1577.750762	2651.040122	2004.297472	3500.787977	3873.428839	3335.25616	5890.738868	2770.022921	3538.270725	3072.936213	2098.465849	2970.116138	1951.524929	401.6185552	1227.301365	2377.411766	2527.563442	2016.271324	3293.834591	3909.980368	6164.086125	3962.041733	2053.666378	3553.577703	3058.956344	3434.031471	1906.183386	3791.240344	4059.538822	2147.12768	2012.502086	1940.84527	3410.113656	4393.203466	776.7620179	3060.253576	1339.434801	3765.122731	2317.517156	3970.651036	1324.807789	2774.625977	2756.632012	1154.629171	3258.43438	2948.785686	2266.60385	1698.577068	1739.966384	2891.458305	1697.903266	2351.556632	1535.060159	1787.355452	3062.930623	172.0124253	2252.573008	2243.922611	2235.258013	973.6584731	2653.096391	278.1367117	2587.000864	2206.493321	2709.754207	3414.642738	3594.379266	2709.100242	354.2257858	443.6780226	3336.668367	3240.509415	2479.543307	1455.571715	1737.956586	2109.70096	2905.45636	2460.159853	816.8068054	441.0062837	2536.356625	2215.984838	1638.583409	2570.952021	1917.577593	281.4728025	4253.736726	2229.875139	1017.72179	1976.250575	1912.838396	3921.967627	1387.551003	2490.906491	1492.340732	2713.191921	1970.330847	2985.520665	3558.89234	2398.166091	2691.104899	2414.790564	2396.736483	1973.618764	2452.92183	1229.298018	2486.364596	3065.049402	2442.164183	1467.59581	2415.456483	2320.047255	458.3566121	3577.016036	2004.372607	2755.195443	1834.080252	3495.523504	2695.77756	925.6462367	3044.866483	2924.753585	2529.656107	3063.616296	3462.687028	821.5131858	1097.833037	860.8529724	3675.831653	3318.620963	924.3282322	1453.152101	1429.671054	4629.601136	1417.518049	2259.261885	3054.277317	754.0445925	1589.097503	1973.56511	1773.32764	2344.687512	385.6284131	3302.554045	1891.596652	2118.485239	2609.931962	3512.17217	4572.648071	1386.161007	3553.530817	2937.500906	1205.307976	2734.493885	2638.347182	1754.640356	1808.063733	2266.634719	1697.219518	1041.772191	4206.495798	2213.895656	2535.010197	2756.494431	3634.434919	1359.492962	2237.876698	2862.710806	1986.930782	2960.765226	2048.293485	1980.397097	3957.37986	2254.737968	2172.511293	3038.906987	2375.369602	1481.658048	2227.274482	1488.300712	1413.548828	5155.526272	2601.326421	2946.135003	1854.924065	2958.108757	1107.145641	3261.945917	3343.927326	1337.460383	2052.350054	1997.035414	2942.729453	2117.104961	1965.554134	2210.070714	3930.560081	2421.544255	1581.744839	2811.92789	1205.949217	2978.178014	3939.520556	1846.981314	1742.054313	1812.178863	2549.623831	2711.823862	3054.312012	310.1763251	3252.478932	2275.910122	1213.970371	2315.344647	1132.5405	1683.221847	119.292867	3537.534995	3737.303116	2269.264204	1345.523768	4150.959376	1151.870407	2769.540833	2202.543288	1295.396083	2808.000929	2285.339658	2053.644474	2562.300279	2561.634787	1127.211908	1055.096136	2509.56843	1460.277947	2303.375638	3047.609983	2697.876671	1169.249811	3327.226771	3003.172054	3752.362497	1646.543445	1487.619257	737.3724708	1675.863221	2288.613444	703.3436795	732.7024508	1943.58725	2159.112708	2830.027104	481.7354886	2761.929041	3533.058536	2491.635667	1837.565257	1727.324035	1455.639166	162.0005287	481.7197244	3424.671803	1184.626942	1690.540576	2859.967494	3076.995014	1237.996732	2198.507396	3152.413988	1526.341558	884.2661469	1706.575577	2063.02386	1888.113462	2635.803391	1384.282944	2500.976358	2573.615267	2664.517746	2643.847387	2400.81409	3107.686132	2548.25674	2482.293632	325.5258885	4926.4969	1544.375773	1257.400713	1942.198371	2737.85065	2261.407761	2582.354453	2955.411296	4191.738947	2362.067863	3363.322886	999.0120933	1029.775947	267.4562875	1297.506253	1313.429982	1127.193129	1498.98753	463.0387933	238.0923215	2084.410304	1743.305524	3152.362371	2378.702632	2554.462466	3234.669089	2482.875007	2137.841748	3127.151042	1374.851875	2463.530155	2456.943853	2221.954205	1051.769287	1637.144855	2187.13851	1735.259353	2548.309096	2752.689138	2604.361958	3167.862873	1262.757507	406.2967423	2992.225051	532.4473877	3849.812405	3785.882928	2434.871007	721.3667581	738.7145108	2338.146141	2936.449978	3045.545717	1755.973996	2427.48385	2334.154696	1738.065984	2815.305925	2663.080527	2224.613143	1893.628347	4466.021373	1825.404676	2788.661375	1778.671185	2894.125614	1891.443846	5110.839959	2962.191344	2085.065197	3598.896456	3432.819858	916.2503649	3949.312397	2528.291348	2737.167853	2390.16123	2354.769404	1892.869176	2386.088334	1715.996701	1222.638069	3382.697046	916.3004729	2241.271225	4101.533177	2647.091968	2983.506827	1049.856922	2237.200859	3377.276179	2818.015408	962.9817208	2130.504643	894.2267568	1496.978405	2224.838031	1129.211432	1526.31453	2107.8315	4230.373728	950.9957803	2837.95262	2840.049605	336.2217291	2508.880123	4457.948043	1521.679699	2003.61128	2059.041933	3338.55619	1526.34547	2075.72467	3354.608452	4686.233364	2267.238496	3277.239185	84.58589179	2240.62101	1933.587827	78.57625979	2368.033142	1480.320653	870.2294485	1910.204599	3419.998779	2333.368019	3185.066469	1908.165778	1169.298922	3039.671773	3745.705853	1338.797532	2743.858713	2962.133631	1805.481929	2514.955113	3584.949315	4360.468425	2969.600144	3516.15667	4445.293527	2096.378876	3077.642598	1737.274349	1936.396688	532.4604207	1106.515008	3418.906183	1623.843107	1736.624822	1573.123422	1929.534044	2747.33025	3816.521564	2244.609149	2139.824535	3403.403297	2667.748361	1491.030668	2380.034873	1882.216677	3405.430121	2072.406217	2594.993486	244.0955546	2167.792026	2423.514361	2231.18027	391.6067397	2638.442669	2689.847175	2547.601068	1713.936955	3167.05027	1685.199566	1984.903128	1513.033647	1892.188032	2264.587292	2414.097212	3171.938176	2240.5869	3752.476448	2641.743024	2141.191839	3907.551297	1914.313146	1506.313518	2187.145185	3506.763913	1743.30944	2299.288569	4731.081014	2683.860168	1537.038349	1099.807199	3698.416239	3547.621819	4084.272841	3228.508477	1847.413724	2269.350663	1840.778004	1297.407246	1872.773958	1053.7512	1842.109844	206.0507277	2179.206369	2753.259482	3606.942731	2378.732837	3027.598008	2028.435576	1755.313396	1028.428927	1612.454354	1189.939216	547.7968656	1890.82383	2508.248769	2778.57778	1890.128168	2351.429928	3097.726084	944.2821825	1938.221032	390.9417354	1298.737346	1446.980302	2527.025691	2869.419766	2451.549237	2870.714723	4632.944323	2652.456366	2910.761985	2044.350399	2646.362129	2316.643454	2880.033207	1619.218062	2356.763604	3065.881809	2456.84222	595.2013993	2820.001586	1597.825266	2025.670417	2072.402983	3645.621317	254.7748107	892.9148174	2097.734641	1033.107811	2866.783365	1968.249047	2136.465967	614.575793	2845.99501	1408.923838	786.1054002	1535.738944	1398.875179	3781.100294	850.8609512	1970.8727	1717.271043	2229.915304	1864.74093	3118.373177	322.1957444	2556.385312	1222.759312	3157.767189	3189.890373	2137.868164	1309.414827	2414.789216	2469.555887	746.7286833	1171.948764	3470.783968	1507.002818	452.3728214	2735.885251	1850.784535	888.2537373	3035.588052	633.9267973	3123.050059	1816.782928	1510.312684	1619.81155	1832.753401	581.8372255	1525.056917	1567.173871	1089.855689	1180.604903	2166.486009	2375.508224	2366.101249	3048.908446	808.1590187	2089.741601	2206.55072	3984.814032	514.4320096	1850.142251	789.450093	251.4387069	1727.281881	2300.044108	1460.96814	1502.400777	1137.208356	1191.951841	2145.141808	391.6069508	3860.832619	853.5014406	3091.573705	1630.56979	1891.527358	2908.815824	2239.92563	2484.257777	1081.122173	267.4563738	1406.178123	3982.702563	921.0371012	2520.893416	4472.837229	1571.057965	1594.437921	631.9103401	1023.739907	3593.662488	3609.664927	2199.251306	294.8228394	2246.595384	2716.560903	1798.726757	2724.502235	1380.840383	2352.08829	1577.771503	1932.17976	2485.007023	1900.866466	3408.798414	1428.888528	1100.482388	2205.207484	2645.103009	75.90979595	2322.204522	1344.789351	1802.035586	1975.659544	1674.546452	2550.912169	2835.463946	433.6681635	737.3519239	299.4951127	3687.76198	2876.816379	2137.775006	2750.614698	3296.348204	1425.584482	1627.78552	3159.694323	1372.984797	2442.887223	2715.811766	2192.655717	1527.768094	2749.183713	2025.689839	2168.531021	2649.761066	4302.605078	1485.645167	543.1358519	2438.299808	2163.190418	2278.015219	1641.491268	1850.825968	1513.72485	1866.172129	5065.527466	1008.382761	2227.271861	3258.598968	1005.056229	3217.810115	2381.453421	2565.061546	1883.46223	2233.295339	1787.370902	2081.72916	4582.882616	1246.750734	2481.682177	3067.684235	2884.040873	1880.219832	1819.380609	2334.695453	4499.648012	1696.586768	3518.185235	2471.54741	176.0154228	561.144598	1635.179255	1170.612141	3618.997703	1509.773471	1536.384801	1931.543996	3181.789281	3031.612157	3644.403417	4045.163239	2575.0741	1151.229289	601.8911782	2200.599174	1794.061068	2415.488858	3128.971057	852.8836877	1250.045654	3991.557695	834.1539468	2939.422784	1525.028186	1987.074028	2091.375298	1840.813366	2395.433845	2266.051687	692.6493014	1316.757496	2078.404453	1533.709534	818.8283678	1358.801266	759.4062477	1607.171855	898.2387924	2245.91294	3189.855092	2765.20037	4657.800539	2048.322436	2110.509041	1518.340766	1890.862086	1090.507362	1421.023769	709.3560559	1571.786142	3036.417872	960.3039317	3747.117448	2375.442686	2502.919689	1754.627469	3313.94846	3014.513375	2800.773648	940.9633851	3749.878827	1870.115818	3155.156395	2412.916997	1348.850995	1337.515848	4102.88455	2476.998306	2073.724837	1971.635167	527.7966345	1440.901542	1778.011223	2265.539525	948.3033839	2287.379015	1557.732971	2902.268324	943.6339266	1914.36786	2664.456878	2048.353051	2303.556622	261.4495201	1786.080662	2201.917559	1891.490483	1525.145301	3033.549687	3853.960115	2699.208053	2655.160733	1563.73972	817.5108647	1805.357997	2197.176449	1880.793013	2520.922478	1551.047441	2357.516222	2757.223571	3644.453626	1889.45557	2051.076433	457.0287449	2079.699578	504.4222683	498.3996858	1581.789612	3744.550396	2095.08555	1749.296227	1311.4247	1758.682052	2349.342752	2157.21696	3790.464159	1685.888123	2173.188958	1756.689653	1016.518926	1413.602134	3034.995153	2161.84118	2005.695732	1067.131357	1436.953076	2744.698307	4463.492257	3666.323257	2530.262207	1840.083121	2761.888541	2242.683111	1452.281271	1528.556585	1418.928747	4665.090202	1848.773859	1284.061225	479.0663434	1667.172262	2734.513249	1130.601101	713.3602537	1567.092199	471.0592045	1938.346521	777.4255485	881.5483224	3223.751618	565.8464451	1529.068746	2199.94065	1641.899037	619.2298287	1299.459004	2213.885523	608.5965575	1203.976938	1247.417795	4668.30975	4179.728985	1640.55063	2862.868023	500.4158059	580.5316411	1933.693321	2058.401302	2586.979182	2394.806873	3843.231673	2374.803869	1679.845355	2332.347795	2161.100223	2480.873477	2741.250165	1628.508428	356.9274921	2756.685936	1448.241743	1054.452211	1512.374919	3156.42664	2677.999923	1790.027521	2827.971729	4210.514609	326.8606439	3543.83918	1727.960373	1688.729925	1631.136575	2376.18715	1022.476832	2219.91002	2261.979687	3357.267705	1438.294624	2616.377735	2554.994162	515.1036795	1443.625059	1229.378439	635.2691107	1921.544715	168.0083219	2842.706403	738.0543401	2903.537487	1380.200578	290.1521778	1610.550954	2865.460208	1890.870389	1595.358395	1622.481171	2117.245014	2876.789399	1913.504875	2496.223265	2747.379928	1635.257627	3002.853631	1762.048779	1687.989524	1146.587585	1414.257158	1583.170258	3117.043533	2319.540801	1781.492309	1439.778052	1186.599283	1249.347376	2430.885337	3654.944156	2513.638664	3234.4778	2065.942452	1491.746059	486.4126217	1535.727673	2023.788143	3139.744996	1713.243397	1036.412505	2427.522383	2158.46871	2266.086387	848.8330726	2701.177026	1500.374293	1774.056846	3789.861437	1499.041824	1240.674754	1268.060962	1859.504816	2347.40279	1523.033258	2571.01831	3121.669665	2619.296392	1565.724024	3009.638265	1737.999062	2223.295236	2354.731234	1690.568764	1044.470881	2513.116425	341.5454986	620.5905856	2490.850175	1920.852292	2116.450859	2011.686839	2894.823359	2048.379235	1746.025152	2073.876325	2270.638842	1591.13258	1418.881849	2352.240861	2020.275183	2089.132186	4138.267975	1207.964378	1333.497988	2609.739829	2168.467155	1081.184024	2032.379088	2695.902891	3446.131017	3773.467331	2755.958818	1115.973729	1026.424109	2564.456115	1996.993711	1656.559752	1175.940955	2374.972873	2819.516527	2544.274215	1748.12765	2741.259092	1242.666065	1947.605227	1668.540428	760.0890436	312.8493363	345.5613803	1717.250751	1476.339877	1559.074956	1394.877206	2137.275977	1260.803938	2463.094138	2012.351068	3686.345935	3122.084313	1688.604843	403.6297479	3264.637175	1990.277871	2555.081607	935.6698372	1025.086501	1574.431025	954.3247449	1619.847925	1617.167699	1768.67731	116.6167956	1193.98376	443.0122758	2651.862651	1245.428645	1958.220431	2340.123724	2550.267793	1407.707892	2376.111914	1804.776163	1676.630808	1429.590156	2753.338386	1697.299646	1899.48113	1100.495104	1139.877384	1858.144391	230.7475627	1333.433807	2145.854692	57.89473373	2697.131494	2037.023226	219.400983	1472.344287	2226.67004	1172.68604	1758.672822	3149.175513	425.6551256	475.7364817	3396.249725	3744.765922	1272.726924	938.9830243	2365.438548	209.388037	2134.561126	1354.192118	113.2774196	292.1581183	3270.538067	358.9119922	2161.835512	1719.932615	1479.659296	2857.518393	814.8428205	1847.739029	537.801082	2700.57718	1242.71447	2799.280123	1322.999806	2836.031456	62.55964986	2491.625595	2727.836591	1438.256648	3837.342299	2064.554683	2605.657771	1191.289843	1853.426689	1615.839452	1613.148501	797.4762145	1980.276275	2962.340717	1505.138563	1960.976327	1688.601221	2036.51206	1938.888758	2112.606017	1665.219806	1949.59691	1923.542916	243.4310982	163.3349632	464.3906408	1133.252049	1296.742681	2017.624344	3343.301647	1487.041802	2097.090023	529.7854621	3098.478549	2084.439553	1980.934134	1786.026905	1163.992655	1118.511276	2394.205464	2773.897424	403.6322096	2193.874333	443.0081469	677.3212228	1184.624334	880.9269302	1993.036008	2667.350633	1222.024404	1735.351349	1497.01719	1422.940039	775.4175511	1992.294398	1495.17448	2529.608235	2751.975414	2237.297159	1924.970242	1960.984476	3199.809864	2650.741716	1391.663798	1285.42065	1200.63824	1295.430409	2075.00465	2317.974175	1388.445458	798.8520801	2474.190642	24.52777312	2389.539086	1950.894212	1492.975122	2039.123389	2575.001682	2667.229513	1876.798495	3183.243086	1926.213486	2343.548579	1668.597228	1549.096791	2764.575043	2331.390141	1804.775476	2563.677213	3750.627488	1605.828308	1965.600826	1597.976489	1930.936185	1344.86558	732.718384	618.5990993	3028.3319	1944.988897	518.4446219	1738.043032	735.3723609	2037.662209	1929.544184	2085.824859	2687.267432	2195.246442	1780.810472	1493.67498	3251.274749	1433.592315	703.3532208	1928.228108	1651.196834	224.0720226	2505.575825	2265.260753	1987.015397	1896.82989	1146.024114	479.0440209	3195.486128	1148.611621	1011.822339	1467.616049	868.2197124	1272.048977	1631.182643	2167.86256	1148.598121	2806.642259	1098.551591	2345.399956	157.9941837	1479.637871	2504.965634	79.23907575	1052.556314	1918.165624	2505.730732	1406.205482	1300.813852	2388.098683	1839.468742	1242.734231	2199.976215	1865.465588	1814.718316	985.0796551	3121.768745	107.2698976	2111.085244	2276.666823	2239.980511	2528.9476	587.8566353	2482.273573	2001.648694	2537.646052	1753.984594	2267.32578	1262.074846	2989.663884	2824.069655	1242.718222	2273.298529	2226.670299	2109.456759	1800.751474	1300.762365	505.8064176	1741.319529	2103.084296	1095.847097	2381.464797	1693.901291	2212.555818	2587.874916	2421.459015	3095.619119	2096.448801	3638.358248	1916.203374	2948.296577	1195.345729	1387.608986	2799.267443	2101.781183	2157.200285	166.6710758	2514.26819	2529.055576	1822.031669	2682.508988	1051.139037	1929.56469	1030.413905	2537.701732	2281.332724	1453.093059	1113.261559	1674.574443	1670.114241	2178.536362	1985.622755	2085.776015	1442.294764	607.8766648	2385.523952	2167.149849	1597.288416	1772.028466	1439.69359	2042.341743	2208.631127	1444.231741	2052.463522	2476.900954	2438.122324	1929.588178	2008.288082	2119.134598	2081.055894	2166.664326	2900.111161	2628.54076	945.0128551	635.9287533	1896.22444	1599.837204	1874.809009	2326.09491	812.1624128	1701.964495	2302.178451	1300.776271	1567.077548	1344.218396	1329.46853	2265.234232	1063.789727	3004.348837	1629.876502	2355.570465	1782.147743	3079.05467	1319.506316	1847.490971	1538.448952	2975.670108	941.6577859	2697.154736	2410.288046	2107.888545	1402.191751	332.8813476	1583.846869	2266.020499	1708.643627	1071.795446	2722.165052	1862.184086	1590.441533	246.1006025	2894.118045	2946.178973	1749.958626	1522.401944	942.3225868	1101.151	1988.29588	1480.949502	1333.512065	2659.840844	2976.929997	1094.485761	1639.321973	1661.838649	165.3399744	1440.264336	757.4371161	720.0291012	1589.769869	664.0042703	1641.837716	1683.227658	1117.19515	2085.144629	1629.158433	2757.040649	1688.556609	1468.289626	1675.290139	1953.597874	1486.335764	2846.141221	1284.798443	2498.96708	2834.207138	2310.01316	1603.86236	1773.475871	1162.613149	1799.37174	2243.35039	2698.507738	2127.856977	1714.691266	2012.299828	2127.883715	1185.926409	2036.426375	846.2474489	1553.736908	1452.993518	1261.391315	1301.456067	738.0506325	1453.635298	2412.857506	1251.525579	1972.262152	1160.61274	2321.357291	1758.665967	1078.507403	2111.131207	1387.544684	1641.209813	1335.436611	1812.794673	1515.050968	3288.750936	1386.265214	2077.095471	1867.588845	3497.20871	1537.778884	1953.68145	2694.697294	311.5358456	2374.804814	2086.451762	1712.01203	952.9708472	2990.213971	1333.462195	2396.121639	1091.166617	1113.869345	1446.28866	3305.33358	1567.756007	190.0319037	483.0682822	2350.147468	2027.680559	394.9545662	2257.482313	1354.146951	1661.344919	2275.388225	1874.166849	2660.520937	489.7603252	2255.381542	1558.542665	4040.937276	911.5949884	353.5723645	2233.942095	2025.730139	1465.046254	4378.318934	2210.697553	1477.64052	2421.652587	1872.780202	2545.878685	1237.453544	2272.618585	196.0393562	2284.739259	2754.850164	2399.62595	1509.037943	2075.173296	3133.113791	1602.51132	2524.275232	1882.199936	2155.205293	1527.060756	1772.764971	1366.188254	2188.526045	943.787713	1657.240426	548.5155096	2065.726853	2145.153966	2097.21053	1603.875826	1376.863396	2015.026892	1603.828534	1886.141475	1686.593598	1178.086496	1100.539075	1192.612331	2544.335669	1769.437039	2250.617642	1191.958393	935.6596214	2783.367246	1268.108711	3819.986226	937.6304158	1870.110841	2404.833129	2406.164437	1665.227646	1675.235361	2260.607709	2042.498928	2505.03765	2239.232714	2033.706381	1794.71859	1759.449983	889.6005	3225.233546	2418.783076	3191.185354	2333.337269	2222.661143	1629.926979	2741.990636	1056.437449	2301.497034	615.901307	2251.958412	2296.031646	2510.942247	2463.650479	887.6157987	1390.981822	1698.601302	1812.770027	469.7400502	1808.748161	940.3273711	2218.535496	1422.934295	877.5518523	1572.464294	2269.333245	2054.496602	1523.04872	2061.852982	1577.134912	2198.624015	1599.177504	404.9629444	2333.517995	2426.222394	3334.70731	473.7173756	1347.543458	1885.5731	451.0271901	1299.529479	843.5130011	2056.552757	2187.875891	826.1639025	1904.825846	1721.999245	2517.003842	1962.936621	2529.087756	2914.102543	1677.873758	1310.763813	2034.483821	1450.34001	2424.922419	3049.766578	2018.464421	2364.172754	2348.786814	2362.886452	1358.239906	1591.8031	1453.640311	2477.674959	2243.267631	541.7983232	1338.229255	2605.044565	1167.285793	1105.177374	1118.553557	2934.296073	2781.343871	3114.205675	1521.70408	2388.188053	2085.123521	1315.454324	3041.747801	739.3956374	1144.593798	2159.192627	854.9105773	2446.253711	1918.294664	1814.070762	1842.124885	708.6874994	1980.972237	2218.574342	1290.779584	1961.08931	1972.92506	1218.037548	1637.99841	1537.036121	1587.067935	3910.710237	2183.935685	802.8194587	2410.193031	3500.895436	1852.856844	1372.998037	2293.395479	3022.509731	1671.900065	2875.514754	1238.68014	404.3052014	309.5120476	1989.229236	1535.750264	1075.195688	301.5059585	1073.22856	1055.122334	1274.842621	2503.788123	2012.326531	1730.639988	1394.304013	420.3210393	430.3393862	1808.791126	820.8373002	1938.926001	2876.146574	1296.768587	1984.978737	1810.701168	2382.805172	2441.514803	1011.084369	1527.093057	1990.318914	2891.578202	2718.615544	2267.314887	2569.084938	1720.654995	2493.593915	1896.910861	3373.326734	1330.135471	1478.337863	2425.614147	2055.083082	1551.748209	366.2587532	583.1771324	1941.562327	1187.30376	2057.260849	154.6570757	995.0696563	541.803603	1538.406871	2057.85278	1587.769449	1606.51071	1442.371032	1628.548502	1583.847343	1225.36453	1250.029032	2925.522274	763.4704715	2693.956568	1865.462897	1248.810411	297.4974557	1443.574954	1391.652051	2247.388677	2273.543965	2095.094882	1957.769616	2711.187618	1384.976104	3047.587232	2010.305084	1250.690306	971.0118597	1682.646834	764.1178704	1622.544076	2292.772985	1623.200347	3673.744106	1374.879955	1374.224204	764.7525479	1270.744553	2088.477005	2697.108198	1741.58097	427.0184472	1697.969713	941.6530527	2484.982174	1776.680698	206.7201703	419.651733	2165.906106	1442.918328	1436.95484	3106.543813	1221.326337	1228.697596	1650.563462	834.9092352	3040.426985	1261.446547	1954.915803	1682.652332	1644.526559	1605.164982	1087.857956	1629.881626	1511.689068	1015.102387	3354.064226	1031.223133	2052.437614	1262.731761	1973.642879	2273.993299	851.5792427	1609.176121	1264.08945	2020.348822	1462.368936	1562.447801	330.8769232	1895.534855	1579.81265	1366.935312	1190.621354	1377.526426	1871.550079	1179.315611	1625.821652	2228.738641	3009.095931	2735.930098	2422.880507	2478.388422	1950.911205	1747.362647	1332.156257	1639.181053	1155.927135	1035.989022	2376.795563	964.4049657	2029.822152	2028.43952	1890.868971	2747.394317	1117.222114	1681.327243	2451.010896	1470.990692	686.6523534	2470.416731	985.7149794	1748.715055	1475.682561	1085.824209	1034.472245	480.3972152	1820.15452	1294.756869	2005.180572	1615.248771	2269.334884	2029.034613	212.0631995	1796.749937	1209.358655	2497.031218	2041.105226	2424.85902	1572.445462	1828.100229	2672.504287	760.7449417	657.9634923	2597.75691	477.053833	2047.744083	1527.751524	1731.959959	2453.658178	1632.537496	938.340411	1350.876023	1619.213555	2517.692406	1437.596785	3135.675346	800.1351082	1387.647599	1439.65378	2868.756919	1764.780493	1456.407593	783.54114	2498.324939	670.0022368	1024.446371	1527.831128	1997.731587	3251.886104	1326.153613	811.5066301	415.6931557	2244.026324	1144.56374	1483.078291	2239.645495	1525.93329	876.9223703	1260.72143	3343.597682	1274.746227	1901.570362	1906.988044	1766.836553	194.7042348	3508.936668	1561.138627	914.3313294	275.4771759	1970.311207	2053.073883	490.4062553	2756.580692	2358.76105	1142.752305	2113.765339	824.8385761	2872.128791	1300.094582	1437.641551	1095.196138	2744.664188	1091.163558	1534.378542	1994.289951	1591.797148	2681.95615	2244.684425	1330.278477	819.5895244	1836.444749	2141.19828	2196.614765	1758.783517	961.0352957	1251.357669	220.0782011	1148.054894	1630.517504	2219.933181	2454.361046	3250.725725	1152.102857	1736.702195	1507.119268	857.623927	2676.602574	2045.721184	2405.534157	2951.496119	861.5529017	2195.90657	1572.482797	838.197677	1454.966875	1776.751204	493.0884009	909.622292	521.1296887	2453.568148	1388.873959	1307.543452	1607.917715	1631.283429	2167.202281	493.7416866	1361.528129	1706.701991	1922.959306	1695.288204	1181.967036	2140.763888	1374.969084	1033.156149	1369.548304	1561.19355	2259.970662	2247.383057	2591.172482	2384.214527	2125.973351	1387.61046	1625.879806	1107.198044	1364.241119	1235.38813	2224.120869	493.0870517	2262.724695	796.7900101	2453.249251	680.0296053	2812.059195	1486.326933	1741.352762	2074.377181	1647.277456	2744.184276	1735.362241	1387.519572	1941.539866	3569.124369	1301.480527	501.1357117	1829.791344	1979.743714	847.5295799	2495.598404	1742.693592	1620.823777	1957.721005	722.083523	1906.983095	703.3496078	821.5616255	2067.976571	1113.882002	1749.384809	815.5449323	1230.707331	3184.55774	2328.698371	1041.780766	1235.398241	95.92588665	2168.612121	1187.282245	1732.610698	1114.593511	1093.21188	2308.713203	1565.798426	547.183298	788.865701	872.2388365	2213.871406	1529.111016	565.8681317	1652.694551	871.551742	1384.976704	1164.587629	2113.172388	1577.845902	162.6678672	996.3924462	1679.910775	2235.969888	378.9415173	2139.997779	522.4715345	1334.838445	1628.555184	941.7099143	2149.199803	2414.856337	1318.831572	330.8766754	1921.572823	3562.273269	965.6923517	1005.117795	1712.626958	1841.547003	1057.149768	0	354.2410981	1455.017044	1240.691357	2157.846852	1511.67781	2093.123912	1888.827962	740.7592254	1648.5818	3112.479559	869.5550857	388.9924489	1499.686858	481.8094495	2091.768594	1790.744783	824.8738208	1085.828287	2047.184024	1400.960392	1400.287676	1176.6872	1786.685686	1612.524282	1664.58825	1499.702401
TCGA-5M-AAT6	248353.3675	322831.6948	173053.4743	210452.2249	73268.68641	102414.0008	102741.2154	96364.30326	6967.783555	169290.6375	158280.1152	101720.295	79209.31654	145890.1744	263367.4805	116192.3699	49795.79144	89335.68185	53343.18804	104157.3166	51581.12194	54347.16638	88825.24819	40882.60743	57622.78082	6046.960038	116419.476	71714.03083	131105.3578	83360.19038	167900.7103	46237.67406	85259.9614	33956.7832	75838.96126	27034.53438	93094.99545	59341.98659	36744.28372	38329.35514	50409.10617	36843.51438	47405.26923	44283.40276	57804.28448	34891.91425	10434.71771	86859.43937	42927.20654	40623.36038	14664.24029	34558.45105	97389.95193	47992.62813	39187.59913	48148.19688	57295.61371	8040.581444	37853.74222	28131.47856	58118.98706	33128.96802	23674.87943	41343.94395	17298.85954	53109.89633	15677.14086	70764.76763	147.4599873	23844.76157	20246.38413	67642.83545	28184.23202	20877.55095	36510.06667	7647.223877	25578.22053	13712.12821	21185.09881	33796.80953	73538.73863	12798.45607	19708.20107	31934.59435	27930.33803	27423.44488	25954.59255	1891.646405	32825.02097	13143.54874	24200.56718	16653.41113	53526.58372	25045.40015	42607.18761	30676.70855	5423.841107	29840.86553	27324.20984	34676.48425	30516.73395	22906.05448	46514.90506	25356.51066	30229.70588	10297.04534	34320.67864	16981.50635	14899.37002	15628.89165	27418.07736	41141.95072	20971.43082	828.6823953	16039.22195	18630.04121	27084.63025	26757.42906	16287.75977	28434.57631	3725.239781	26364.11159	5304.942308	5333.548855	11873.16833	13253.51483	7995.891724	19259.42726	13957.09318	28110.062	18633.6314	8065.625414	206.462841	22530.56755	32364.62084	5789.489254	21818.94954	34974.23529	7890.396546	38524.28764	17136.1615	2927.79138	23901.99987	19434.65552	11142.78146	41367.21622	25378.88856	41416.37681	3.527746747	20034.52672	17137.96164	21238.75799	3565.213595	16133.99751	28264.72045	20140.91592	3503.527545	28049.31748	10010.07154	8853.23798	9552.349155	17700.30189	28586.65828	18423.57966	23663.29649	15626.22922	7967.278221	15453.66841	13916.89206	18681.06843	16308.37491	12820.82466	15488.53323	30646.34795	7234.200346	17060.19182	9429.869769	20276.80042	12733.20429	32465.70729	1131.744508	21710.78774	22600.31572	19414.10759	985.1290678	11300.14893	17321.28152	14629.39695	31083.5517	10230.00495	12110.10771	3897.781865	3025.237215	24982.87868	1411.567536	21639.27006	9736.510325	11603.20087	25375.3305	22982.93895	9046.345664	6645.053822	30021.43212	866.2269685	13598.61109	17315.87473	15880.99747	4815.924072	15483.17332	18573.7422	4744.402016	15467.992	33411.56383	9222.474659	16652.52533	17222.00896	32032.08096	6869.44978	16189.43358	15326.75728	17110.26961	26515.20308	10772.66936	36102.47177	11701.54491	6321.422214	13055.06954	8076.383088	15469.76096	6573.532212	15509.99371	13912.43274	14957.55281	12451.60751	13595.11045	4790.002137	8071.887064	14309.35058	10727.07474	3346.194949	17449.97878	689.216715	1476.827956	11707.80393	8780.855818	928.8063084	2921.536735	6377.7478	8316.858392	13504.74407	8856.826865	12659.9642	16846.54784	16068.79264	2639.923653	4494.091709	8348.137134	12524.03416	10082.50569	12337.18217	1065.587578	2022.168388	3304.166244	2991.266962	3659.983221	11354.72193	9940.345593	15273.99634	23913.63086	10029.76478	2982.326024	13489.54885	320.8922984	5785.922113	11884.81878	4154.362186	13621.85423	7989.641128	2022.168351	16567.61193	13871.2908	14613.4069	12558.00548	321.7837606	1956.906392	6544.037452	8271.284234	5206.608215	16069.6281	9876.876824	5613.376962	16702.61049	9985.952761	9292.203914	34223.5791	3868.282575	10273.83382	11104.3448	11610.36375	3636.741287	7664.229729	3078.881867	17703.88746	8057.588183	8945.338853	28647.55093	11450.32651	12390.88155	11218.78843	5807.375497	20305.44012	5302.268542	1892.539325	16353.98818	4392.18301	7451.463119	14047.45247	14284.3286	9854.536192	3229.966542	13123.04992	1557.287987	26214.11441	1319.483831	3026.137981	5942.373174	2365.467517	17259.57628	11586.22698	7876.103889	14909.22989	12953.14936	7574.825936	4749.771949	5605.341392	12098.51892	3524.09391	2373.51173	20780.30026	10230.91019	9901.917085	11129.42133	5212.868274	13345.62972	15951.77601	14698.29998	11077.54581	777.7196602	14284.3553	13847.2095	8608.297526	7249.406923	914.5014934	10397.18497	5178.896767	10309.62783	5410.457292	10891.60402	11605.01635	16049.99322	16068.80663	17443.76583	4966.128783	2223.319989	8737.036063	10401.66419	5923.597092	10430.28446	385.2559606	14935.19182	9611.360134	17094.27805	2740.948075	2898.290672	4281.314666	6661.156931	10401.69544	25875.16105	1814.760371	3612.599502	8545.715528	7618.666134	12108.32228	116.1673946	14744.74201	7183.265593	8854.211793	3010.941542	2327.920219	300.327458	12245.99399	3761.012079	17046.00926	1450.008636	14831.52246	11376.1266	12314.85229	4672.889357	13585.227	2732.007049	3563.439652	10134.37533	6158.721334	7786.714547	6461.795621	10653.83669	2622.043037	7755.43261	2420.894921	2418.215789	12850.37543	5589.243248	6760.389708	14598.12082	11552.2482	5355.028132	7729.502892	10068.2431	7016.967516	14971.81618	10422.25619	735.7035942	11824.03663	1872.870656	9961.829029	23844.18488	9503.194905	9108.12966	4795.367745	4320.655695	8997.203255	3845.938931	4695.242482	6565.508865	182.3232096	11486.99669	2531.74957	6981.213	8179.199688	4176.719965	12159.29215	5060.893108	15979.34207	3356.027616	4393.073752	12351.5241	550.6449857	6507.406879	10483.93904	7240.520899	14416.67429	12704.62086	11690.86573	127.7879296	14152.03817	4135.601924	4307.252957	8621.70369	10438.34227	10514.32024	7946.799379	50.90748664	3341.723556	3231.754174	10301.54474	8225.682517	4692.569825	24243.84739	7575.738946	13338.48641	8686.967389	361.11952	9063.337241	5305.85579	4792.684688	9012.399842	8043.286971	1197.005721	9477.268585	16381.67543	11912.54219	11161.69187	6111.406899	3572.37528	2777.603184	6652.222851	11296.58766	660.6066817	7546.223425	5035.874768	10696.69509	5272.76851	5194.986088	3548.2303	9320.834049	9373.597041	1718.208444	7051.885545	6412.646433	9103.595079	6505.608102	4710.440018	518.4608075	9611.370193	12818.16039	10099.52554	11203.61615	11079.33631	3830.759707	8653.056891	8804.987621	4123.978364	4474.428629	1329.318491	7149.290732	5082.351969	6915.056584	5548.13093	10251.49139	2104.423072	6780.967308	7917.27916	8731.724805	3740.451311	8296.307135	4.4214623	3351.569547	9115.18952	8005.831839	204.6706746	1088.83163	9438.827611	8411.617682	5855.683576	9651.626227	7051.846996	10062.89003	6410.838108	12090.44024	10576.00941	2411.062619	3702.904096	7582.928595	11097.23124	8577.913883	3475.824088	7468.448836	8103.206308	8800.524244	7869.004309	8498.41301	3642.118574	9916.224074	4316.186086	6131.918655	4949.138626	2819.622989	9013.293249	5845.831851	5962.964487	4534.330012	7481.869997	5026.918378	6044.299628	4647.863627	11856.30331	8726.308918	6055.032246	8373.17166	4496.778688	9226.067475	10928.24731	21601.93575	5188.736705	13207.10316	7719.668439	14495.40592	7383.521324	13642.58804	8688.767867	4695.248851	8788.001291	11681.03501	6494.905783	552.4341608	4.421314615	7665.129378	4023.848002	8222.10724	7243.161557	6055.059788	12532.99749	8657.520074	14304.17965	7202.076333	1632.384654	8187.225405	3873.658204	16690.28174	11274.25443	10561.73173	2839.297522	254.7329696	2078.495582	15180.21809	3794.986451	10046.76977	6414.446894	145.666992	5279.038637	10770.06115	5356.853721	10765.63383	8883.686883	9497.858149	3196.897539	4287.577809	10030.66438	5504.326032	10249.81196	13443.15859	3781.572097	7309.318228	11225.06342	3743.12328	6417.107659	11201.80311	7619.56325	13033.69708	3772.637833	6701.405505	7169.853698	5878.016706	6812.249775	9555.107397	5704.589816	4072.128288	7383.526763	16511.31434	2081.176208	13866.8773	6973.180638	5070.751245	7464.903993	5226.297127	169.8032874	6996.417845	9682.944108	4587.083858	7643.683413	12865.58178	5433.723813	2091.020138	9703.504836	11680.98986	6172.186212	4494.096461	4793.592425	3474.939849	4371.630219	5952.217386	2116.94501	1905.960811	163.5456148	6197.166984	3815.557633	9453.181079	8940.898293	4795.389082	11281.55428	3462.420739	7267.304214	6.209368203	10154.03666	13360.82352	6720.167129	5955.804857	8486.750008	4643.413727	2393.183911	8110.365724	1930.984884	9310.119927	11194.71332	9323.516054	7902.956245	7573.084379	5526.678652	5327.316064	3151.305672	3512.484757	7615.969145	4302.798419	9385.320594	4351.956617	7575.74011	5217.350858	8304.358769	11365.48989	2943.892102	3114.65131	6621.857122	2783.863662	3272.894299	3550.925242	3293.451433	6855.203991	3429.342086	10566.1985	3671.617881	5058.207564	6238.363537	7049.18858	5353.250778	7992.390948	2818.729294	7442.537538	11053.40449	3430.241448	12158.49394	8108.569334	7229.767813	4594.226968	6024.644457	4319.776801	8240.03217	3516.054274	3468.675013	890.3634345	6869.46782	4151.702329	5779.695361	743.7473474	1689.603218	593.5553932	6808.6852	1484.877802	1846.053808	2550.532335	8173.850412	9081.382761	6935.65244	634.6793815	742.8534813	6958.871793	8135.379001	5249.53469	1313.22909	3519.637486	2086.544488	6302.672484	4238.409944	7713.406172	571.2052083	6865.902166	2219.753996	529.1883459	7130.532409	5479.299457	7094.767341	10094.15773	5909.356796	2649.783182	8762.068501	6243.676855	1157.669897	144.7735489	4887.467112	19.61788043	8316.912563	5646.482895	4284.911081	2800.852545	7701.800999	717.8212955	5184.283642	10213.06525	1330.217378	5755.557434	572.1005287	3279.14971	8146.119289	7272.784223	684.7432792	7963.772459	5338.934635	2258.192387	6427.842717	4440.465195	1499.180998	6668.317758	1404.419276	3692.184623	5480.205901	3643.005963	29463.03191	1917.597406	4190.143114	2209.02096	5785.949862	3270.214343	5608.036329	6641.50249	3349.801115	3751.188851	4503.037118	524.7173154	6057.738348	7691.089558	4853.491497	7413.932915	1576.069093	6771.13685	5599.106672	4054.293263	4049.842257	1661.894362	5978.172825	7866.326934	1572.496085	7944.059534	903.7738681	2721.288829	7835.025456	5941.516905	6156.955972	4785.557127	2790.143864	3939.829634	7243.197814	31.23937091	4709.595427	3227.299701	15021.21058	2759.727892	3078.891108	3206.739397	6342.053105	3670.743596	7255.69139	4433.343679	4871.381078	2664.080867	4402.970158	12172.80133	4514.672351	26212.91332	645.4073697	2373.524466	4435.118642	7750.98166	1015.524498	3941.611139	6932.054881	6746.127695	6146.233954	8340.157055	3144.165462	8914.973018	6971.443336	3498.180455	2517.455464	2743.640425	9122.3641	3322.962464	572.0995896	2305.575376	5045.696774	4129.357346	7374.627911	7287.86906	5015.322385	4732.808115	8610.12241	6729.206426	4759.651469	2959.981566	3234.449275	5511.4854	6431.41598	5172.684322	2192.928463	3621.54664	413.8627667	3134.315734	6188.247881	6267.83777	5936.13301	1897.908876	4849.025052	4579.034811	5111.869545	6068.465247	2068.663395	5645.583501	4233.05095	1856.786727	6979.442128	7908.324746	948.4745748	9181.524262	7431.81977	6239.191474	2597.020189	6232.058173	8037.085566	6996.559828	38.39000379	2940.322079	2876.84641	5595.525229	4966.20927	5829.75387	4353.747587	5937.925752	3082.46415	168.015653	730.3373314	5287.983197	5490.920949	6002.308137	13270.68665	5240.612617	5421.234436	7586.507983	8402.82346	7541.801356	5932.62654	5689.452227	6333.138482	8395.541868	3359.614429	9015.089449	2550.532934	5911.106902	2885.791653	6947.25528	3562.554543	6095.286018	3620.669117	5781.47502	5736.843257	5505.243805	3179.019728	6321.47991	4816.849422	6131.91077	5215.573004	2373.52226	1576.958179	3800.375701	2566.620599	4190.139627	2036.477002	3480.319254	6191.821759	7.102849041	6217.791842	9066.052699	3693.0954	3553.614188	4301.89658	2900.99604	5144.962807	6711.265562	7717.909779	6256.192968	8152.380337	7251.217922	8769.248203	4394.869212	5489.147559	4187.470282	3167.413268	6474.327365	4241.113551	6395.672119	3727.062063	3896.912135	3163.828398	2803.535979	9378.969141	5203.073928	4697.949129	2085.649187	3255.909209	5285.304343	5421.217535	7511.388677	3587.590598	4725.665905	4867.843085	4385.979312	2812.493952	8232.850066	3052.068081	6367.05057	7380.908749	12888.91249	3609.983837	4390.403862	838.5121814	9405.829236	2124.984231	5454.268553	6002.303506	1063.799688	4161.57573	4376.998901	5586.60043	6325.93621	5403.336039	4837.418599	1759.335971	4630.892387	9413.131716	7801.028496	1002.114456	2533.553606	7745.611415	9978.861803	1207.73687	6278.542853	6527.998422	2656.92174	2827.681222	1721.7928	5078.789208	5545.462084	5736.789433	1563.549342	2449.535435	4863.328253	7050.068979	4625.514279	7226.301475	4020.287822	2698.939359	3753.87981	4081.973375	6772.953896	3437.395828	4360.908813	6696.043375	1607.352839	4166.927674	1240.814361	2422.688336	2554.112629	4427.061547	4159.749939	1460.744492	7870.767853	2426.268849	5040.356621	2257.307264	4790.938165	5828.883884	474.6534204	5157.448718	9093.754976	3836.13465	9187.702279	1737.8885	7674.119971	2183.997983	5213.795083	5515.086931	1.739598129	2048.997619	1363.295216	7905.644271	2690.90064	6797.954597	4630.000324	3193.325984	4485.174391	7387.118106	3928.200192	7295.037458	5844.12202	6369.744457	5367.583169	8099.682483	3626.033143	9330.798782	9495.179092	6510.995606	2875.064447	3653.760724	6367.051166	7888.666236	3477.627932	6056.840616	3153.990779	8485.855701	4141.881384	3878.147698	3670.728948	3892.46275	4164.233842	1506.335644	2209.030751	2403.025062	4482.487836	6267.814555	3025.253648	1725.366655	3804.82617	3587.58681	104.5426626	6464.53397	5537.437527	7575.759573	2198.293953	3635.859652	1326.638612	13.36084317	8013.853196	381.6781922	2781.219357	4351.965366	4665.778727	1569.806099	4640.769614	3153.090782	1699.44324	6815.935059	1743.244517	4016.703997	3567.924204	4730.131846	6631.693033	5949.552257	6913.293247	5363.967698	9923.487606	2804.433817	7152.154945	7417.491171	3621.566782	6258.869347	1539.410773	2254.618373	5366.674371	6158.846158	7863.71275	685.638169	8878.342971	6379.553177	6102.437898	1753.085236	2472.775572	7266.510682	2082.075679	4113.381492	3662.675606	5276.471739	6245.490787	5989.859258	2821.41828	5639.34503	3898.700897	6877.556859	2644.404809	3617.087269	12596.74739	286.0198931	4504.866028	2146.44693	3317.591517	5932.572899	1381.17208	1925.627598	1517.95457	5895.907373	3002.902725	5042.166142	4609.473492	1973.011723	1849.639039	112.5873916	1793.313329	5932.589537	4795.41379	5962.075043	4526.30528	3347.996835	1979.266409	4781.083665	12742.54235	3959.49588	8881.044003	7058.128462	10054.85825	5386.327314	4424.386889	4021.280822	7813.54671	3715.421649	2861.651971	3893.345717	5144.955838	4174.951987	8182.862879	4410.083469	3183.495074	5713.599388	9249.340982	5537.435238	3970.247923	5631.325279	4362.714962	3138.009984	4786.453937	3565.241028	2729.349816	2098.164669	559.5833609	7681.248479	3390.910349	6090.823966	4546.854094	3193.336982	1939.0313	3214.78962	4685.456559	2423.588357	2337.761509	2867.908944	6753.282786	3842.383777	8724.572348	2959.99743	3542.886954	5014.525691	6446.662107	3927.331171	5591.973679	6991.098909	5228.985984	2690.001755	3595.628288	974.4008373	3729.754612	4571.885194	5330.015115	1644.923219	4641.630169	2669.447831	6198.105895	829.5759688	3228.205681	4960.789764	2320.779538	5579.432275	3786.091198	2268.025635	3265.752191	7748.408137	3069.957638	1670.840867	4729.236819	5771.659117	6262.455264	6529.778469	6383.164324	3510.713698	3184.393681	2755.278083	5695.678836	2706.996806	3090.519677	38.38875141	1492.033358	111.6936173	1922.04931	4058.730408	1602.895504	5997.865786	6370.638281	2102.64512	5389.018877	1617.194156	2514.780404	3154.001067	5147.674259	2855.38929	1898.810931	4177.634231	1500.075033	5081.467719	2671.230793	1899.707886	2655.135148	5432.007524	927.0179541	4497.687083	8737.111659	3399.853052	4087.393431	48.22401666	7215.463464	5654.580113	886.7876768	2740.095077	6027.346274	3728.883663	4204.464493	5836.008746	1851.423639	5003.719609	3359.621112	1104.927895	4645.20966	1163.037707	2806.248192	1941.716906	3918.366228	2239.423191	6396.588145	3395.37356	3412.371645	1499.184658	3812.891239	6038.952518	5375.600009	6589.664614	3865.63169	3352.459324	4675.605124	1105.819841	3457.968039	3887.998673	4673.882948	2765.991553	6285.702795	4455.750734	4233.058765	2774.043846	1745.934315	4906.284436	1883.616911	4227.717079	5039.452092	5879.857654	2766.889047	3563.455925	3277.369286	3457.066618	933.281584	3234.475922	4065.927705	1757.558725	3770.86805	4616.597862	5617.024164	4456.553412	3328.328988	1533.156066	234.1701872	7101.059048	4976.892116	4397.55864	1574.285195	1222.936174	8423.350231	2166.118195	1573.390487	3599.202789	2697.168711	1427.661605	2869.710744	1289.984374	811.6919819	6386.750581	4090.918339	3533.09154	8634.259388	5254.910006	3221.938195	6103.335698	4687.268045	1336.472775	5601.937179	1433.922443	4140.995974	4652.350901	3115.591197	1938.150834	4629.134664	2251.964903	5402.452226	3945.21944	3201.431727	4698.006966	1875.570057	4495.90897	4579.94041	11195.58387	2560.36993	7835.932434	6432.326016	2639.051546	3094.990906	2993.97328	2774.044474	1706.604787	1604.689335	4653.260512	5726.142348	4422.594767	4595.147311	4966.149156	2756.163685	6383.182458	2647.123378	5221.835313	10.67936888	5415.83401	9.784371184	1500.973405	4766.794876	3763.730706	3905.863236	3960.394437	4419.027532	13183.32157	3933.586646	4130.26588	875.1665172	3978.269354	4567.413868	30.34423403	1145.160219	301.2182983	5220.938804	4585.31372	3964.88357	806.3282151	4647.906838	1855.014541	3620.671817	5719.825141	2046.317853	5016.225045	6119.457604	8451.003028	1602.890221	4699.844756	498.7911268	1350.777618	8184.609176	1917.582101	4453.907425	3499.982631	849.2396727	48.22293522	3676.088745	4146.395813	2159.87929	7262.846577	2917.08253	2396.776344	2849.144639	3399.855599	2006.087668	4146.349796	3599.209965	6326.868089	567.629179	2139.336434	982.4475253	4375.240355	3113.766714	3184.398129	5997.849148	6046.151906	1803.151008	4533.47887	1243.497822	159.9662257	615.9055337	3302.417382	3929.100465	1909.554561	5361.320944	4475.378929	4846.362907	98.28552819	1898.809459	2191.147645	5298.71483	1684.253216	4181.215027	1906.859636	2979.658485	2857.187168	2100.86447	5478.436714	4339.458441	1566.236651	1838.015779	2045.421689	3821.829348	2096.381173	1391.009114	4521.848936	1062.910194	2808.065118	3609.934663	1409.785922	2054.369147	3782.517145	3308.664766	1186.284094	4832.955828	2935.860287	4242.008811	4552.266568	5416.786864	2069.567757	2282.347638	6536.035141	6114.985541	4427.963514	3776.231825	2065.099473	1745.042986	1214.899473	2019.503105	3364.086811	5938.865942	4490.535844	4911.622741	4070.390586	942.2174865	4798.995489	613.2232299	2363.693704	2385.151059	75.04040501	553.3251752	6919.554218	1414.250882	1863.048592	7447.938641	2022.186472	4064.166738	2779.426377	2116.055045	4067.660751	3596.537085	3649.274859	5642.05283	1209.540731	2664.091009	3360.546276	4342.167725	3413.33499	17698.23735	3105.730947	2359.219037	2081.18745	393.2991144	4322.486254	3535.75735	4975.991705	4231.295037	1587.693428	2227.805182	513.9891922	4202.684185	3535.750455	1678.875395	2848.248296	5008.171028	4630.93289	1922.955191	2723.990343	1505.443257	3823.609989	6595.956484	3840.603418	5037.693604	2905.458421	3440.987277	3068.175645	3575.090685	5560.691783	294.0657099	491.6393394	4532.582639	3509.832603	4457.477737	4993.882043	3574.185425	1069.16805	5624.142012	2163.437035	5691.209036	3612.614023	3902.300077	2580.946245	3497.295592	4923.255898	2445.046659	5016.25864	4070.378419	7096.596341	2321.678931	4316.223529	3921.985768	4148.149112	4659.536073	4853.514165	3181.738062	2118.731023	3661.79689	5235.272541	3392.70683	3344.432543	2667.666779	948.4819467	491.6393274	2227.813512	5439.968605	4504.843697	1252.443102	3735.128329	2585.429206	3048.520394	4808.841105	2909.096464	4748.016035	2075.82437	622.1633596	2239.439064	502.367154	2761.54479	286.0201601	5211.138968	3090.525395	5107.457569	2460.246683	12.46606248	2876.855468	6044.483255	4652.38371	6301.926863	2727.583322	7.103135794	3938.04777	5279.963687	3719.023307	4333.204794	4739.975009	2589.003758	4660.425947	2379.808765	4072.157927	8607.525131	4343.05163	2183.122018	2949.326738	2538.020009	2737.386042	5058.229559	535.4464328	761.6307526	3500.895347	4959.904438	1996.257675	2353.863761	5488.279828	2917.090306	4665.795064	4295.642721	4656.840548	60358.10642	2406.634173	3763.71102	775.934449	2152.704879	1757.555838	2829.491809	3594.738947	1930.101627	3717.226856	1487.573196	2053.476592	2319.881954	2287.707955	4461.041468	954.7405899	1965.869565	5036.77261	2572.891033	4546.900158	640.0441888	3924.640016	3765.505949	3514.299604	4417.246583	6105.134475	5130.665256	5558.952982	1439.298258	3704.760183	1818.377402	5539.233657	4605.87594	1694.087169	3205.871426	5775.250623	3110.209648	6063.166524	1794.212892	4697.085574	2606.856888	2010.571947	2585.417795	2369.060174	4783.797542	3266.658028	3820.988564	4511.102558	3633.198821	1509.919834	2244.79247	1983.751474	4353.769892	4657.74832	5461.442202	1737.886357	2976.094585	3709.194204	6049.717152	3155.839324	572.9931949	3794.107034	3661.814151	4430.662539	2486.188294	50.90393623	916.2969982	6104.24259	2843.784354	4123.103069	6814.215021	1922.943886	4334.991178	1979.284844	4772.155696	3003.81747	3120.025308	682.0640158	2752.619744	5833.43168	27178.57751	5663.491393	1432.136164	4776.677648	2740.079655	1289.994537	3308.689361	3185.302984	3076.222386	2032.033346	5622.449146	3000.23086	1902.395612	1156.781506	3412.370238	3795.896965	5272.852797	2733.82022	347.7056297	3655.556396	4850.832193	3167.427145	3999.740183	3888.890855	5165.536528	5431.052036	7832.408455	4364.499467	5451.615289	5066.287823	2823.212544	3853.137099	1829.972217	4330.541801	3451.701621	3890.663423	1230.09567	1787.955506	3038.686122	2829.489313	5486.534497	2388.7624	2460.250542	4448.567156	4826.697568	3156.727985	3287.237301	4200.88745	33.02573523	3120.921193	3223.745079	3803.160316	2943.920174	4089.162435	1653.851171	1553.721139	3266.652004	3019.023412	4300.159704	2833.960372	3468.709047	4298.338763	1424.986631	3487.502316	4819.569722	2614.909395	4612.126517	2556.817165	4503.957468	2979.684336	3581.350629	6041.73093	1878.256164	1016.423135	4715.829913	2906.383375	918.9745385	1800.473494	2908.176847	2060.63633	3517.012226	2374.437577	2464.716983	2256.41982	1576.081759	3875.480199	3641.248173	4587.991214	3114.695854	5431.066168	3091.428701	2420.066843	3797.702494	2117.844382	2089.26722	2479.031339	1412.46607	608.7537576	2173.280144	5003.738463	4183.934682	3915.72583	3245.196236	4439.596907	2281.516531	3599.238734	3696.686096	2886.697103	3980.969567	5634.889152	5746.651766	3930.006169	4661.364498	2459.362237	5371.134216	5002.819859	4147.291213	3880.844051	6366.385223	5446.248806	921.6618852	4124.897799	1317.70404	1416.046945	1992.68362	2436.109121	3094.107933	4230.415323	3835.246025	3761.92384	268.1393486	2775.834713	2350.284957	2686.434012	10301.91164	2758.844879	1092.415663	3898.707108	1791.527652	833.1510642	4507.548162	3942.508547	1816.56743	2133.047514	3589.385801	4081.09819	4794.532363	4077.52624	5089.565084	1766.50545	2041.864953	4674.730065	3587.60577	4807.039342	3983.687885	643.623596	3247.887651	3769.099241	2785.686511	4102.549274	2746.343192	983.3427365	3645.72263	4425.325996	3926.441947	3598.330707	1985.529816	1760.241102	1550.155108	1957.825548	2715.941623	834.0460756	2831.26137	4513.82232	263.6716631	3179.118303	3898.714594	809.012843	1201.488935	3950.579182	3210.350821	3204.965047	2976.135745	5266.550686	2066.884573	1892.552885	2309.174493	5263.909056	3685.936916	4048.904445	2099.068167	1424.984557	3960.409544	4109.7023	733.915191	2808.925159	4129.389982	1339.163728	115.2685074	4318.969539	5052.018388	6498.687091	1939.047134	2568.42848	1791.532116	401.3451411	4203.589791	2639.953782	5465.027614	4252.749456	3360.52971	3347.12661	2981.476018	539.9151616	676.6987964	4152.640422	1880.044873	4021.210983	1618.985585	1982.846391	4832.079448	2153.611757	1367.767364	2601.507509	2799.988568	3226.420637	3978.289607	3695.84616	6799.764806	6971.589831	389.7232246	3765.52564	2731.129123	2976.989491	2261.782152	4354.712898	3638.567289	3177.249927	429.953097	3047.671815	2647.097	5421.204337	1534.947749	4132.957014	3622.454352	416.543326	2640.889336	4813.298309	2663.198555	589.9816881	2773.166247	2547.875043	3644.817418	1914.907596	1365.090415	3049.405204	3173.680638	3176.369663	1900.614057	3073.557204	3423.114039	2702.534246	2192.941087	2970.746527	3837.054887	3428.463379	2937.66725	2681.076172	1069.167661	459.4554337	4590.690344	3095.894385	707.0943658	577.4638558	4115.954405	6165.185655	3000.230245	2707.903941	3165.624503	4281.422649	2369.950019	2328.839467	3607.31394	3853.21181	2460.26508	1756.666375	4575.485308	2724.887858	5077.936861	2111.592903	3071.783507	3415.051871	547.0674171	1163.038032	3898.729348	2930.498125	4614.01323	3618.896861	2142.875815	1787.952533	1964.080694	3036.896781	3348.001023	3929.136359	2358.33308	1879.151557	4459.274808	1762.914495	2736.504117	3297.05149	2400.352835	4757.094861	1236.371083	1809.408822	3230.903972	2660.508287	2462.0608	4926.852856	2218.869029	2080.311527	3141.493556	1733.421202	2583.635435	2282.361077	1476.841586	3276.496467	583.7224391	1811.201377	4103.474996	5349.689123	4843.719058	2052.580007	2172.384092	1975.701675	3682.365418	1779.942153	4737.384921	1358.832429	3182.615831	2268.961167	1678.902249	4392.216237	1513.490457	2306.479277	4457.521547	1539.422784	2615.813068	3058.362417	4492.383383	4312.740226	1206.851643	3840.601646	2467.427327	2580.053828	3590.282323	2738.289468	1438.400236	2069.569908	1310.553535	3862.069785	2435.226856	2631.914091	2795.520343	3232.688105	4570.123329	696.3701344	4196.433917	5172.673197	2076.719166	2967.149951	2709.700044	3961.298612	1104.931476	10422.56278	2208.161843	3736.021468	4138.31873	4499.494858	3732.441419	2369.973552	4207.230526	3566.215288	2951.088865	4014.055922	2639.068107	2117.843849	2643.569026	2110.73003	1774.546885	3658.247367	3720.817718	2960.898343	4220.557753	3213.905537	1600.212401	2662.313311	3589.391376	1591.284422	1178.239776	3147.744332	3223.768122	2718.647665	2730.240651	2195.637738	1975.697873	1656.538657	2799.075487	2240.323028	3009.230017	2926.048578	5505.273584	4520.116645	2766.891992	5683.16067	3137.921863	767.8979912	4155.300362	1115.656376	2262.677708	2733.836817	2605.08445	4610.484216	1784.376513	2126.836929	1643.12992	3254.156548	2422.705629	2344.03344	2867.94019	2869.752642	1490.25239	2369.964848	2986.847699	2036.525672	2108.020131	3600.125305	1093.321686	121.525196	2969.853581	2872.397116	3118.25127	829.576902	2502.294479	2833.966028	1479.525246	2195.652836	2494.220213	2347.634408	3050.309112	1618.09882	890.3693463	2311.851262	3815.602199	1188.970534	3284.537291	2841.102633	2666.780687	2611.358395	5691.296263	1235.458075	2359.22929	4008.671585	5483.81176	3024.385969	1999.843295	2426.296772	616.8031996	4344.838569	2857.199374	1877.36366	4011.36339	1577.864415	1635.097726	6368.005297	2280.574928	2731.139229	2216.206059	3881.766295	1861.268899	1986.439201	2705.226157	2977.907024	3270.224669	2857.195668	2400.364648	453.1976851	2230.543835	1605.591673	2550.565916	2598.835635	3051.202012	2597.043295	3886.210551	2252.865607	3502.678102	4278.690128	134.9342566	2754.385276	3365.906375	2983.347777	1646.703025	4557.601331	2562.206762	4416.356925	2021.30049	2914.418611	1076.325478	2405.726912	2766.898973	134.9352685	3668.982289	1612.726725	1261.388523	4416.3328	1259.595115	3500.888646	3244.29746	2949.284424	2118.738069	2755.299767	3479.463361	2039.1818	1283.738264	2670.368662	2370.861921	2806.250756	3147.767751	1104.938098	4672.933574	3242.521424	3304.22187	4904.512185	2136.615184	3061.959449	2481.733566	2675.709719	1399.976304	1210.431238	891.2611604	3220.162359	3778.91522	2170.585687	2896.539372	4348.458732	2875.140154	1458.069182	2957.417594	2767.839582	2691.816649	2665.954025	1488.469944	524.7195502	3923.749701	5017.252993	1551.940047	1972.141565	1342.743056	5323.978991	2090.145105	2555.931976	3466.919304	1958.718072	1860.383287	1079.011662	2635.482142	2015.059354	1563.553759	4224.151476	3635.961443	3386.445707	3500.891161	2251.954034	1419.63401	1581.445929	2806.228154	2939.454003	1245.293657	1771.865782	1089.739469	2887.591716	1175.595464	2789.260488	1418.728561	2876.898097	1703.041609	1520.648141	2990.401154	4232.205009	2270.737807	2057.064933	2822.335862	4135.641343	4847.355649	850.1380733	1356.149177	170.6935848	2875.084439	935.0747423	4574.667122	99.17550561	351.2811372	1641.350807	827.7962233	2243.90591	3000.227199	9912.265189	3850.453977	87.55552007	1547.47389	1767.391625	1053.078137	2469.233704	2091.93394	2739.304395	2384.264802	1382.078549	1538.529679	2716.842778	2933.187371	3768.234387	2497.816575	1839.825184	1222.951237	3456.221529	2202.845238	1630.616957	2867.929391	703.5258708	3195.158363	2552.344882	85.76613393	2538.031637	4589.814534	2128.579804	1537.644854	2228.742524	3378.418672	2461.163735	4419.948354	2098.182539	2402.145853	596.2403609	1740.585656	1571.609097	1553.733644	4532.616984	3355.249967	2318.148345	1801.374937	1897.938392	4335.881173	260.9870133	1965.00472	4633.595515	2175.971317	2646.3102	743.7591768	1801.359295	2024.001167	2871.526301	1290.886082	3755.68934	2243.009524	427.2716564	1437.513733	2344.076234	3846.907571	2328.827407	262.7749894	1792.42304	1752.198481	3138.802095	4073.944251	2912.637254	3601.004168	331.6130422	2834.838334	12258.11545	3573.298652	1300.725264	627.5312518	3041.37858	710.67939	1333.796114	3592.078196	1580.573637	4346.631406	3741.411111	111.6916653	2254.641572	2682.876277	2112.49616	3365.927069	1240.820238	1376.712619	4823.138205	4094.568364	4830.270647	791.1354591	2573.813059	3580.461445	1546.570165	3108.439657	1003.016128	2100.865712	2417.342124	2856.316583	999.4575323	2554.130147	2405.771545	1636.881888	3420.423763	1390.124567	6162.516945	821.5275983	2619.38601	1160.357354	4028.35989	2655.164715	2770.486839	752.6899071	1895.242548	2934.970516	2778.537654	1230.098113	1694.096282	2401.268569	3947.049499	2072.256868	6001.582885	1063.82189	2282.375957	72.35735632	3731.534617	3582.252975	3283.650469	2855.429663	3496.412504	2381.605656	2654.25813	2478.147674	2672.169721	64.31141845	5052.072223	2389.645591	2815.186515	3027.953939	378.1012124	223.4401109	2549.6661	4011.409918	2380.685207	4726.610185	19.61632564	2085.659771	3348.064697	635.5756809	1606.473543	2098.209595	324.4610031	2631.032257	218.0752659	1009.272325	2057.95651	2111.621279	3564.360833	3583.158829	1576.08104	1787.071681	1119.266819	2132.164966	1573.3995	3490.199051	3466.94831	588.197067	1828.199496	284.2310019	562.2660754	1298.045201	1804.951542	4315.385869	1451.825724	1594.852495	2439.728291	1343.64104	1931.916966	2999.351396	2583.624689	3999.745804	4478.934699	4546.087127	4788.281766	1800.479353	1939.944829	2350.307513	1024.467826	1544.794717	3245.204201	572.9942442	2429.8763	616.8079953	1890.804495	5297.027695	4200.02672	116.1664847	2251.062067	2666.775197	1954.245997	1490.255033	2266.265635	3355.19564	1735.211307	2920.699566	3244.31633	2746.351221	1490.258792	2370.859851	3990.876621	3344.431006	3672.538566	1991.792073	277.0790194	1468.796866	632.8952527	4348.425875	1374.952246	3138.825467	5991.702204	1662.810667	1800.489144	2773.165068	1042.353047	3883.540312	817.9534949	1371.348961	2947.500124	418.3313008	4091.036999	1642.24343	1904.190742	3168.324151	3753.946859	2455.78694	2141.09989	1619.888796	2411.085883	1808.520179	3724.446523	640.0440983	3846.871523	822.4232922	2616.724419	3917.516592	3577.762929	1880.049533	1981.079988	1914.917014	4059.650188	2955.547099	2298.445417	1195.225711	1999.847996	2985.967511	7235.257463	3737.078872	3491.053234	1105.830865	2650.711441	6179.572842	3060.155484	2393.224084	492.5351458	3174.595476	2141.998183	1341.850976	1457.180596	1345.42239	1171.996535	3301.580005	3137.069198	2740.119149	3563.575229	2111.603573	1109.406489	2357.497596	1320.387994	629.3192835	1444.663281	2421.809284	3396.295971	3611.775297	1558.206013	3049.429965	1688.73608	3593.886454	2698.088871	3810.359586	2743.668067	1459.858815	716.0357115	2281.523743	3004.717255	1781.72091	3786.982526	1589.486437	3274.692941	3644.822309	3647.530575	827.7892364	874.2753532	2590.788655	2018.637565	1705.706132	2722.228811	2464.75964	26.76728794	2330.629889	2930.531818	759.8440338	2504.057621	3233.570764	2349.408654	2279.706323	3198.738536	2543.400727	2704.319714	3655.538355	907.3643217	309.2635647	1107.622061	3986.334178	1801.372464	3220.170142	4688.146101	2436.111142	2003.415426	3195.186852	1193.437016	1431.281206	125.1009955	1563.568727	2007.905457	1865.73734	3179.937761	1486.679739	2268.949572	227.9098922	3462.455711	1728.963526	2990.425129	3126.300764	1981.071257	2858.190762	38.39056067	2619.398599	1490.253527	2492.454411	2901.01654	2454.955168	3331.027287	1570.715571	3005.650682	1547.479188	3348.919649	2975.220196	1347.21331	446.045431	2150.047117	412.96805	3081.620039	1665.517803	1600.215328	2377.133419	1532.280329	2015.936217	2167.915819	2366.409865	1922.072019	2536.294132	2648.890348	1077.22484	1870.229714	3710.991314	47.32652614	12.46513423	2008.80165	4484.375077	2773.160304	1500.983655	1008.374782	3302.410941	1333.803609	1783.507519	2946.615424	3830.789841	698.1643179	2128.581559	3514.301711	1477.736649	4188.43115	2007.002652	2958.225838	2432.53768	2470.089733	1103.139595	3660.923809	465.7139776	1340.979139	3071.776984	2175.968281	4848.230654	2299.374177	3668.964024	1006.592266	614.1213637	2520.184714	1770.083881	3044.942638	2942.139431	1350.794047	4351.086606	3320.367578	2273.411158	1852.35129	1346.320559	3292.610518	2085.674283	3247.896469	2326.214948	1859.493533	1331.122282	2716.841878	370.9500433	1721.805929	2324.3772	3597.442413	1372.255421	1929.221969	0	2540.725277	1880.055947	3313.136377	1077.218411	1726.293148	6106.363807	3159.389065	2996.686983	1478.651682	159.9662672	2552.364332	533.6585182	804.5454885	1663.698425	4149.984401	1158.579663	1195.274337	2535.351	2639.952598	1087.945521	1453.599936	1800.484264	2204.598861	1887.205199	2856.313454	378.1010403	1720.008335	2510.34235	2046.330875	1952.468877	2861.685726	1409.793783	496.1123025	878.7518883	2312.758057	2588.119165	1437.518238	2080.30705	1766.517322	3117.346661	3392.70633	1903.298327	2745.449417	1163.045544	1523.342396	2846.4975	109.9032961	2861.665151	2659.765589	324.4612579	1959.634061	3641.247657	2703.463974	741.9673947	299.429012	2037.46174	1915.805391	2909.989212	2203.679529	3796.861084	3162.947252	3413.321051	2373.563672	4216.983747	337.8717339	4115.080362	3222.847933	1993.589134	2808.934519	1038.778183	3711.893636	2167.926657	3660.051379	2264.468673	3626.058299	1238.140882	3099.49822	1819.255492	1391.017328	1627.93421	1735.226705	2051.718917	2074.048115	2252.894952	2223.356977	1256.032964	1939.045469	4475.373775	1036.993426	2791.93149	828.6811073	2715.060241	649.8831852	513.0966822	2384.377162	1710.199482	2452.218674	1326.660576	2718.635087	1461.642488	1771.009103	2585.421472	1424.996406	1625.257031	1315.032347	3148.6566	83.97796719	2312.756164	954.7645052	1804.945993	2197.424219	1865.737496	1197.018933	2258.22056	3385.556825	1616.305346	2014.161472	2682.927571	2151.849539	1620.778119	675.8059043	1549.260319	1116.573833	1542.100194	3238.98367	717.8276411	1590.386228	698.1629499	300.3229938	2627.443849	1313.24266	2063.32939	1.739168618	2942.124712	4104.334933	2444.169076	56.2665538	1543.902045	2585.428798	3882.630268	1166.626067	669.551911	1598.449486	2000.734854	1568.032576	2619.414652	1513.498503	1197.914623	3036.010676	2416.480364	2031.130235	2345.853059	2000.735267	2191.179853	1472.388275	1284.6317	3453.532303	1172.887264	3419.550548	2487.092364	4192.14981	4404.830828	2525.539867	1779.017635	2893.874841	2841.109157	2749.92586	3948.794957	2996.675852	2982.391666	1492.041367	1033.410222	2057.950114	1459.866835	3037.820677	1592.169701	3692.261281	2211.816101	1439.294071	2506.772719	3282.75239	2378.979344	2468.312891	1912.239896	5398.930176	1554.658001	4437.823216	1394.617389	2994.919945	2093.737556	2666.006585	2130.358887	2781.224697	3340.898624	2577.411723	1408.012808	1855.920484	1069.174543	1226.540392	655.2456255	1791.551365	2925.163078	1062.935118	1422.30743	2165.25016	1582.345027	1222.952048	2583.651003	655.2544636	1904.186425	2892.077695	2435.219555	3387.353971	1053.975711	2260.889289	1689.650551	854.6281821	3090.574041	3243.443511	1295.35814	2487.989825	1424.997715	2748.137515	2585.448587	2059.744006	3521.574859	2475.569682	1779.933645	691.0075106	424.5907809	2445.958701	632.0016431	1948.934345	3143.293906	2144.678569	1057.558634	1523.337922	1171.986082	3095.013382	409.3918225	2553.260031	2062.460553	2901.932797	321.7790479	2235.87229	2934.995514	2091.95121	1761.137477	1566.246777	2235.864267	1402.651499	1403.545962	2236.775268	154.6025117	2245.726024	2778.551973	1457.178735	2227.826463	1123.710401	3171.129867	2173.300685	773.2584122	2979.695793	2041.880338	2532.692378	2340.464115	1231.022766	2662.307765	1300.719552	1231.887735	1314.13142	4638.086162	152.8134464	568.526622	2933.262644	2500.521384	2495.141694	83.9775881	1452.785564	1729.908929	1903.288948	1958.721202	2534.480758	3292.618061	2133.078095	2072.277536	1450.024618	1544.79576	2610.467074	901.9938644	2797.312623	2259.175262	1154.111631	1638.700475	2741.88686	3580.591704	1544.793977	3048.531659	1622.575472	160.860388	2222.45311	1942.618974	2480.850532	1952.482916	4512.110827	1795.120768	421.9084468	2028.464819	1376.718211	2649.831551	2665.881116	1892.575345	1765.634539	2946.618354	1940.845755	3583.194872	2619.395922	2067.786463	326.2493868	3162.073183	2948.485485	1356.155993	2715.068203	2315.430429	3640.458192	2596.190097	1350.792941	1068.282622	3922.878684	364.6925667	2461.167374	792.0406329	3297.071758	1450.028467	3778.998702	2327.052523	901.1013667	1993.598347	1296.270458	2850.050152	1987.341462	2423.621266	553.3312495	4668.464577	1393.711211	2294.887206	2720.425784	1354.372334	1844.288142	1971.252232	1515.347565	2179.602304	1127.30637	1737.89848	2352.987211	2146.476443	27.6604249	2949.294123	2083.878196	1493.846309	2429.882775	1045.043155	932.3895226	7320.359338	1793.324731	1487.584793	1686.044782	615.9124349	2493.341514	4019.493748	249.364966	2810.746082	1732.548338	1627.045993	1614.533306	3172.808036	2485.30368	2943.047785	1219.384465	1083.483202	1772.764685	2806.292855	1900.627298	2236.768238	2642.674463	1076.332925	1892.555971	953.8597814	3746.739245	1737.921973	1624.361112	809.9154497	1997.173307	2898.343432	2249.35884	1683.399329	1116.562309	1855.012706	1401.750465	97.38658191	1914.02778	2238.582889	1482.220403	633.7952062	1970.376142	789.3510804	1293.606699	6934.294077	3136.138325	1174.684199	2042.765519	2014.142204	1981.078191	1485.797944	3313.178314	1496.513621	2549.687668	18.72169348	2175.088718	2663.227354	2154.514642	1983.770417	33.91784685	1457.18668	3420.444379	2637.315973	1812.12183	1668.173365	2545.208548	2763.337696	1133.548034	196.6192411	2335.979628	1515.29538	1028.957636	1729.856434	3640.388507	1184.51707	2225.148837	2715.052559	1839.816852	1503.666929	2901.92023	1080.796573	434.4258094	4750.921014	4208.312027	611.4381535	1721.827381	1489.369558	520.255648	274.3994273	1509.931498	1484.005888	2813.405048	3493.754138	3367.790722	2316.367731	1236.352096	1276.593777	2866.196449	2807.202203	1752.206062	1644.938774	1858.612278	2052.629188	2018.629082	2997.574292	1595.750038	1501.879031	1258.716176	1498.300217	2393.244914	57.16007691	3308.860816	2407.532837	2430.832192	4371.657612	1973.027162	1249.768976	2945.839102	824.2227067	2492.501783	534.5570856	2811.613004	2181.347668	2408.424248	1532.297233	286.9130738	1176.453085	2632.813721	1108.514582	1704.86738	2558.604132	1661.022449	1166.623601	1930.124466	1846.085624	2247.490604	3629.646005	2886.737146	2210.850627	3253.256788	2424.523464	3013.714839	3523.244783	1625.256031	2323.478803	1725.396996	4707.027946	3111.179363	1570.717106	470.1849688	1029.839759	2983.281273	1775.508116	1598.438617	3218.389786	1874.686314	3131.687754	674.9288102	1951.564539	3192.461098	2649.821097	988.7171269	918.0881127	1706.628025	2128.601372	1829.161593	798.2919365	2922.478392	1289.114857	2918.893665	1691.45225	2456.68601	2319.923022	400.4604974	1716.437432	2116.055789	2263.602566	2126.80607	2148.271708	3471.395118	1530.491639	1064.704311	2773.170957	2818.754271	2610.460333	2865.272173	1673.570645	1247.087517	862.6594009	2144.783935	2550.560938	2719.583068	1154.129581	1146.958609	2762.43648	2609.583602	1987.32516	1579.662393	2265.447505	4614.046023	2350.403207	2880.507743	2549.671734	2743.674778	1288.231652	826.8941244	3229.13765	4763.24606	1064.707039	2428.973181	2955.544903	2521.961014	2780.337711	1529.595441	927.0445594	927.9411141	1926.574194	1369.575042	1809.444089	1686.949931	1768.32333	2891.214877	1458.084266	3157.600157	2454.923775	1383.874555	2829.51098	2533.575306	362.0094246	2760.651771	667.7636984	2862.596335	969.9396704	3150.455885	1372.284572	2040.970254	2596.183614	2773.167446	4077.716454	2089.259664	3248.826519	2838.440294	1848.773059	2496.026265	4022.157468	2689.144361	1720.041017	1526.030579	2372.656031	2183.118345	1450.936018	1860.385968	2824.136503	2941.261857	5332.897999	1838.943674	1743.308977	1141.588529	2512.120462	2405.71973	1500.993508	3819.192461	2189.378424	2238.569513	1981.983548	1725.392355	2353.879647	1798.697878	2144.680803	2517.4934	1586.812813	2321.726288	1460.763839	1972.155421	865.3356824	2580.093838	1295.366946	29.44791718	2350.326971	2458.495995	1961.399204	1871.107029	2317.234044	826.0086731	2402.178008	1762.080431	2348.531301	1711.097903	2185.849939	1576.089604	2471.89872	1121.022829	1433.932755	2095.525213	2527.340734	1524.237974	2002.544736	421.9100436	1652.980848	754.4860712	2874.24602	1385.658845	1102.253468	2455.805796	2467.419466	2329.753587	2023.094352	2095.521638	3039.584651	2319.01112	2639.07472	708.8908273	2512.14508	2386.128497	3094.142611	429.0619031	2667.696978	2061.571988	2172.412564	2037.414378	2999.353641	6161.845514	586.4091125	1092.416981	513.0995818	2173.308214	1865.753948	2100.884572	1577.041331	2270.736503	1307.896096	1597.570752	1111.202139	1175.568909	2977.891179	603.395907	2166.132465	1313.245705	1426.783576	2156.298868	2295.775273	1957.04399	1854.139228	1333.853756	2332.43257	1985.562033	315.5209975	1010.170889	1911.340522	2115.186517	2763.43818	3841.665454	2870.626585	2167.945252	20.50861944	2478.159695	1902.416171	788.4636858	2351.202712	53.5838288	1148.739391	1762.959406	2175.976359	1864.864495	2114.300457	850.1444285	730.344425	834.0590059	183.2093125	418.3317538	2513.027769	2594.41587	2099.097417	1922.958002	1281.987275	2231.414729	2132.173895	3199.638025	792.0414168	1293.582977	2157.259184	1894.442444	2025.790239	927.0268826	951.1690918	371.8439156	1143.385502	1224.744648	2538.067408	6255.686722	1326.660839	1731.654067	3074.44696	1613.664998	854.6127393	1198.808238	1397.280252	1838.933889	806.3332946	386.1484777	1639.557604	2860.7775	379.0011982	2131.263466	2403.957484	2094.620403	966.3620225	1441.116325	1568.954681	1931.011722	2876.893257	1569.836435	648.9939273	1033.41181	3020.851037	976.1992709	2150.935966	1754.899766	1874.69599	1264.077324	2116.969304	836.7335178	1849.672978	1935.488238	2116.977338	3325.733489	2207.270151	2896.568331	3.52682319	811.7063183	1474.171	2078.534542	1037.89123	2118.76993	2431.649986	2087.492244	1502.831025	13.35981108	1771.032204	3510.761854	1994.504344	1967.66611	1043.248354	1079.927286	1754.014286	1119.235301	3716.369609	1003.049628	1171.989135	2356.558848	1273.028635	1301.642327	1851.434524	1307.884362	1620.793799	2639.975717	1946.21194	1408.015059	1769.247448	1284.647704	978.8797712	1158.580033	421.9174227	1577.891357	1197.033111	2373.590359	2098.189047	2791.119101	3298.907007	1848.766791	1475.978114	2823.247614	3171.942846	1401.756625	1091.523313	1351.691682	3687.822959	1612.742812	3097.70995	522.0413864	1021.799197	1755.787866	3264.896612	814.3850397	2154.523185	1236.353266	1704.834147	1976.622714	2231.39812	2567.564341	245.7894538	5140.697363	1340.964092	1789.792116	2953.776983	2194.81991	1448.248669	1911.352511	1723.59665	3245.245014	3058.388715	2075.972761	1618.112907	1740.605288	816.187277	2397.722352	1959.640882	2484.423794	2217.978487	1111.220176	773.2602547	2655.185116	2605.149174	2992.209878	1315.929301	3631.572379	1981.173491	1432.162548	2125.907971	1272.129176	2540.796432	1395.497637	3011.915944	1440.200863	1643.179912	4290.391832	2047.283344	2891.253048	5526.040608	1765.615615	2524.660421	2622.082432	1129.968205	1905.976752	936.8655562	2240.356847	1889.013613	850.1486436	684.7596019	66.09908134	2824.195285	3114.759347	2200.131722	3204.094037	3090.583854	2685.576315	2530.015647	1690.516139	1145.185228	1509.049672	1182.726747	1817.471536	2390.54968	2175.094377	1482.228861	953.8567813	291.3830945	3516.998398	1842.527741	1877.377989	1745.96654	5824.900993	2537.172691	1910.458403	1576.134034	763.4236888	1441.991141	2874.236757	2586.38368	1259.614438	1429.506692	2384.285544	2833.101487	1153.236843	1440.209617	1876.505247	2331.55723	1684.267341	998.5685418	2534.470093	2177.757848	1860.39108	1607.381388	1825.527177	2884.177391	2426.307223	2699.874193	2151.841193	2252.858595	2301.150252	450.5163029	2411.995262	1307.879537	1717.337658	1197.9212	51.79593796	1916.706156	4105.485205	2371.801628	1153.219813	1475.059881	1923.867673	1710.19121	1872.022453	2407.557557	3253.266203	1914.046935	1796.894206	2166.151027	2278.800562	1825.538344	127.781193	1570.748085	1634.202318	1952.477356	994.0830796	1159.483104	5.314591996	1281.069303	1621.680062	2919.787637	2875.995781	1631.517437	1531.377909	1888.124383	1274.807477	902.915947	1466.139549	2087.469714	1551.057832	1519.773403	538.1391201	1907.764971	2453.11666	1332.054808	944.0303959	1154.111588	1166.672131	754.4885363	899.3196059	1155.903097	3437.424451	2172.505751	2339.622637	1344.542975	1398.193498	495.2193082	442.4712602	1960.517359	1166.685432	1873.825416	2266.350256	3547.403535	2921.592798	1657.463023	1433.951366	2746.474372	2396.024875	1541.256572	1531.393431	2700.75822	1787.973849	3840.639842	2314.56768	2326.165498	1061.239044	3414.18804	2343.156227	1555.524067	1728.083617	9.782160838	2021.331833	3038.72561	954.7493344	888.5877028	2561.303703	1011.074846	1765.624985	2428.085377	2584.556335	7148.852952	1390.146765	630.2119558	556.9104033	2059.754249	2503.226848	573.0056049	2193.864963	1548.375619	2074.042517	1499.221525	2384.280779	2632.830666	3710.304403	1667.298808	1174.691727	1210.469628	1502.782163	3404.479389	2113.398012	5074.632213	1735.235956	39.28243266	2631.157052	607.8661003	3257.785849	1996.301728	1128.229675	1484.899648	1402.670083	2652.511931	2160.782734	2412.88959	1717.363981	1703.96944	3103.07495	3460.769284	811.7059969	1148.760509	1106.734654	1679.824412	2031.143261	2346.799523	446.0486174	842.1221065	930.6044074	1170.204627	1446.458541	2958.22327	2277.01374	2249.276824	287.8076175	1009.293737	340.5564092	1273.914344	2058.909009	2532.696247	1089.735154	1402.65674	3061.085693	1627.93575	1592.20304	1531.393882	2255.546451	1483.127531	1545.705841	2312.753445	951.1727722	1664.609373	649.8831328	521.1433923	2176.876387	1512.619054	1482.212321	2750.826657	718.7268662	2005.220192	1175.565403	1940.870419	1568.050722	1898.828548	2235.889669	684.7560024	1990.955778	285.1250806	910.0680493	2568.439865	1524.233375	2427.211839	1403.54893	1958.739526	1550.166317	2134.884912	576.5759223	2418.266782	1018.220342	783.0881012	1691.450091	1946.204522	1357.06054	2467.413481	1022.690381	3670.003701	1758.468056	2532.687981	721.4111312	2096.430411	2454.040311	2576.501012	1712.895142	2682.908024	466.616723	4511.327498	1681.600717	678.4895969	1033.420048	13.35921936	3028.981095	1425.016166	2692.717445	643.631113	2141.117181	1517.087761	736.6016334	2515.72422	468.3995903	418.3369563	1788.07012	1439.299184	1898.859417	2006.126311	1736.133277	1307.901201	428.1699477	1963.25126	2538.982448	2810.716073	404.0296252	896.6334796	1992.78768	2713.306844	1440.195139	1732.555934	81.29591017	876.0756086	2062.452147	1051.30709	1339.181318	1193.451006	1141.59312	4276.261233	755.3815076	983.3746077	1294.474907	802.7723605	1657.440537	1908.681596	2700.758839	1584.201413	2088.368356	731.2394787	876.9697248	2208.189379	2162.588673	1433.953484	2486.208764	1104.942332	2005.239881	1105.834393	2220.799796	2213.533269	1298.050943	33.02483099	2605.99524	2243.937343	1841.715963	1988.269251	2381.642152	1163.08527	1749.538467	2212.64939	2943.182984	726.7901751	1490.274417	1200.608119	1180.043502	2902.018392	1472.381228	4911.112782	1889.02482	1436.641675	1599.413739	2169.843946	2072.262194	3087.20013	1968.568412	2272.541677	1425.0083	1140.705288	893.9685295	302.1134422	2525.648203	1642.252392	1494.757213	2254.646729	33.91638979	950.2682306	203.7709998	1249.770514	2859.899181	1409.805043	1922.968989	523.829051	2281.457005	863.5556822	2227.834922	2002.560515	1963.21374	704.4264028	1394.6018	2414.722822	368.2694563	4025.809192	2250.210995	551.5439397	1588.606649	1127.30743	1465.235314	1502.785535	1149.638885	2636.579598	6964.785497	144.766995	1748.679205	4225.159726	1980.183439	2966.291632	1111.20916	1837.14683	1605.633829	1641.36344	1382.090146	1681.583772	2255.55895	257.4112391	1265.865981	1439.311755	2348.515592	646.3188599	1399.069647	1475.996027	1347.258243	985.1466521	2510.445351	1500.113748	1413.399628	2266.331926	1926.57398	1475.075091	2029.393417	1968.593569	989.6075213	640.9553616	2512.129723	1628.841312	2235.894596	1095.115889	1058.455488	919.9085797	999.4617901	358.4357673	1479.551261	2796.487899	1021.800506	2790.163526	1894.348259	325.360241	1121.076547	1998.059316	0	2094.646957	1796.01965	2348.535546	946.7044118	2428.985307	1306.992899	1486.684827	2547.026521	1592.184683	809.0229058	2132.206781	941.3365478	2012.366312	2161.680143	1785.31328	1323.075813	925.2381568	1447.35995	2285.958922	1306.139894	1475.971068	1078.13321	1107.641797	1001.27064	2791.984855	1817.506147	3282.052508	674.9173517	1342.765828	2037.405246	1774.565951	1335.608778	1325.768964	3412.460152	1109.426758	1341.861857	1239.934062	1511.728077	1671.802703	1880.962008	1367.784318	1421.467986	1202.379832	2539.841636	1508.157459	1492.050227	271.716495	105.4342086	1220.289959	1531.424703	1010.209315	1748.640263	1519.793659	931.4995506	2327.988403	2107.149718	357.5399473	1713.763226	515.783583	1935.48721	1453.694412	1286.426719	1519.766587	2.632612519	806.3619929	2655.178247	2703.506645	1511.721787	1208.66704	2001.639849	2197.462341	740.1854327	1087.064894	1844.302198	2333.334658	728.5686309	2033.834635	1351.765025	2476.373903	1653.87181	2778.584396	2265.37905	1702.185719	1519.767292	2187.614692	1912.241478	1873.80453	1111.195542	1089.752994	1762.058839	1896.158155	716.0442157	1329.333722	1282.858401	94.70440467	657.9280966	2422.766606	181.4215618	1511.725195	2613.165232	495.2181985	1544.798629	2021.318398	2057.074302	910.9423705	2433.451665	2564.864621	2148.279894	2680.203948	940.4370236	1731.664846	2023.162914	1267.677242	3111.123888	2206.389896	1940.863654	1645.026979	1967.668303	1904.214053	2791.958859	1895.256359	578.3644937	2209.075687	1862.201494	1791.558107	1863.074393	1015.565044	499.6929035	1450.933069	1750.508632	2793.77019	1467.913614	1612.75196	1198.820906	1833.60213	1721.828063	2344.054184	1526.971089	1657.453906	395.9836517	2091.943498	1736.135193	2874.218373	1382.102225	1701.25022	1984.643704	893.0569105	2395.91154	2062.448592	2184.028165	651.6743035	1962.305879	1167.52644	1301.657086	1340.996166	1678.025495	2339.626646	1303.411337	1751.327994	577.4723148	1981.107675	440.6833909	1195.245646	1546.588333	944.0299087	1188.08991	2054.376619	1063.81957	1913.15174	14.25310692	1201.508135	1512.646625	1543.011109	1268.568786	1720.045258	2065.165386	2305.643373	1451.84991	2365.507926	1695.913605	973.5260458	1673.538486	2117.115799	825.11658	1057.556904	572.9968136	1371.367206	1218.504273	1298.952088	1697.680289	1350.85774	1900.620325	2360.152333	2596.176334	1217.595807	1322.210118	2521.094383	1926.554594	3215.744719	1020.913093	1834.467481	1836.256002	2219.811178	1426.82752	2082.103381	2118.797005	2664.149183	1431.306855	434.4257716	1598.441104	370.9552503	2068.703935	2487.115774	758.0604725	1736.138303	1650.296462	1657.515382	2397.705769	1319.505862	1544.820831	1769.207933	1523.353123	1703.052767	3451.889154	1556.423448	2209.994658	2153.62926	1183.625881	1391.05618	1255.153772	1730.75728	1197.029387	2649.815437	2304.749155	891.2753781	1804.063975	1569.848963	1391.028823	1654.783505	349.4968258	1626.160754	1176.474025	1332.034628	701.7386861	1475.092818	837.6285822	2592.615808	795.6346725	1497.414625	1225.650876	1688.732134	2502.318136	1120.154715	2368.212989	1990.941346	1646.73179	2156.315168	1498.326282	2207.303482	3437.509208	1271.251054	2074.076217	1518.902205	1391.050517	1693.236539	866.2417207	513.0985741	349.504952	2176.885743	1830.005762	1883.668799	822.4283141	2005.216714	1228.318403	1654.759229	934.1862939	1309.686275	1484.91123	3522.407449	1500.995896	8981.154541	1573.46754	1076.333052	1508.145678	4724.264274	1423.240673	1551.06263	1788.029021	2228.754909	1644.938381	2049.93325	11.57025687	1796.935117	986.0546322	2061.543127	1446.471087	9.782783392	2729.399143	1192.560054	2225.219093	905.5759322	798.2944243	1562.68504	1981.120267	1845.187412	1383.006318	3876.647507	2242.134545	3598.639161	1303.419944	1143.400659	1127.301612	2758.036567	902.0024657	1757.577387	1971.278615	2190.280519	1376.731515	1906.892163	956.5341104	1562.704229	1711.106853	2517.502479	679.4151934	1586.83367	151.0249223	1765.626904	2227.840955	898.4269528	1384.790063	3871.136142	1820.172241	1874.71394	2157.208595	1283.74882	41.96174519	1948.948358	1672.655754	1708.404926	2007.053599	2037.409063	1304.316514	1063.833852	1701.260977	1164.860184	838.5421009	1059.351252	1681.580188	2047.247121	1926.551268	988.7169542	1768.315061	2395.015573	1687.879188	1475.969917	1829.090387	1662.817965	2061.557908	949.3921053	1471.527502	2186.713875	2608.679454	2418.268791	1793.325918	1706.634226	530.9804511	1802.289592	1535.868212	2202.849714	2305.697902	2113.403715	2083.010845	2475.482151	717.8281546	3115.759971	549.758715	821.5333431	1571.63174	18.72058711	1529.607609	870.7168704	3225.564492	1313.258009	1081.702076	1695.908608	2070.495256	243.1069728	1955.175447	1559.133287	1689.649469	1328.45318	1458.095339	2332.530449	1229.220728	1904.207597	2127.706749	2387.065679	1339.198812	1206.869932	3042.458317	663.3037484	1875.620965	386.1491108	1728.968926	891.2763505	1515.291785	1904.222423	1556.425541	1264.076107	1379.415874	1273.00754	1827.310262	1595.767249	1362.441461	1785.329869	838.5213584	1996.301999	1713.806691	2961.875678	1674.439609	1590.415053	2243.105594	2188.520068	1516.205653	1484.017509	1820.157101	2199.287816	1458.119967	2056.175579	730.3491754	1184.514854	1037.005698	1388.354869	1990.92578	552.4422263	1704.839409	1880.966282	1451.828059	1055.773348	1895.273474	1511.758506	948.496427	2375.364622	2500.63634	1750.433706	1334.720485	2036.522301	1684.276238	822.4395893	1134.443249	1788.867252	1702.177966	1037.012113	2139.329615	699.954106	828.70187	1290.000529	3075.366762	3030.664072	1973.058392	1411.62742	1205.06996	1789.757769	1818.398255	1054.908639	1517.985816	1232.80065	1613.64696	1940.868253	882.3293834	2138.554937	434.4298771	278.8680487	1026.270699	768.7991539	929.7485623	78.61343168	1748.663703	306.5826274	1751.352399	1601.125118	1914.043187	2220.761952	142.9792823	1540.403027	1381.206649	1996.34234	1560.006256	2118.775536	1555.545072	1844.30904	2286.839404	2468.339669	2529.122958	1289.131417	1503.695696	2024.905476	1273.918366	1258.713219	1673.539257	1420.533816	2746.415175	1593.967399	2119.692171	2302.025192	2032.961555	2401.314245	1911.373637	1273.020409	724.0853015	1897.163588	1272.135537	1956.056008	2655.242905	1615.477757	1573.522567	3508.217732	2168.903533	1569.844077	1062.93449	1812.116109	988.7210028	776.8448139	801.8687727	957.4347675	1085.284309	1953.390611	1206.856023	1155.052949	1936.402125	2504.101736	668.6705624	135.8273035	1112.087374	1140.730171	1225.643051	1541.264032	2346.750303	1808.593393	2175.083007	1744.228711	2365.503539	1602.908887	1888.121508	1264.089028	1380.318912	1334.750311	1567.16974	1943.560999	1358.853802	2675.735197	1793.365535	2761.638307	1405.356589	2262.746992	1640.474157	3153.132007	43.74973426	218.0762577	1277.496393	1604.730824	1986.462872	2395.922825	2050.07046	1509.988008	1064.711245	1279.273066	1948.032656	1695.907713	1506.368601	1838.969536	1458.090882	1241.781063	1182.724408	961.0189211	1916.719232	1236.377943	1830.003175	1501.897701	1452.745368	1863.992486	2389.67558	1019.131473	2096.415171	674.9389998	1070.077516	1593.992856	1835.372226	1886.320164	539.9272031	1349.912023	1070.980994	2364.638327	1117.47337	1138.918617	1549.351944	1736.132285	1738.824804	926.1522748	1343.653633	1129.976138	1104.054306	1541.257173	2126.818562	2125.069274	1764.75241	1738.803721	1924.769572	1502.799856	1608.277009	1472.396346	1164.84947	2621.22841	733.0297759	170.6936805	1701.255089	1230.146498	1782.651642	2049.067317	1273.915249	1441.106002	733.925927	1207.770359	1396.407066	1388.355441	847.4702655	1781.752137	2150.111055	1598.461566	1015.544509	1675.348165	1455.437966	28.55404649	1842.540518	759.8477826	2748.27174	1227.442283	1963.211009	1830.897734	522.9539562	2032.06542	1412.513322	2328.891535	649.883522	1905.095185	1318.616869	1470.599504	2243.931825	1590.424114	1032.548222	2173.307269	3330.316306	1488.484441	1615.449066	2557.746327	1452.728467	1518.885315	420.1229028	1329.362519	2229.666422	1110.305009	1540.337071	2496.919923	844.7880741	1130.895746	1796.950514	2384.294381	1120.154101	556.9110026	1.73900332	1053.980274	1521.627164	785.7835279	809.925468	1922.111653	2194.750971	1507.27138	1142.518748	74.1417813	1440.20962	1354.383289	1006.61358	2410.353643	674.934314	855.5222735	1198.821352	1706.644479	1342.764488	984.2503722	1424.134521	1914.096119	7553.983506	2434.361142	965.479442	39.28061147	635.6044725	1177.359737	1557.323282	923.4715628	2231.407222	2066.018833	367.3815842	2739.224716	1820.206626	1747.747139	1537.659322	1317.734125	1196.148991	2127.721892	1213.125841	1413.380243	1840.723065	1767.422699	1442.89201	1758.487406	860.002731	1062.980054	1211.390133	1405.338014	2068.720098	775.9472952	543.4993497	1091.531774	130.4630274	970.8785289	1382.09243	1784.402634	1423.230362	1679.812689	124.2050259	1752.23938	1468.844114	544.4031125	1291.797408	1998.082817	1601.129448	1571.612842	1529.634776	2819.703709	1382.103458	1404.472764	1599.348841	1158.590329	1225.680847	810.8165263	784.0093574	2740.129307	1247.094781	606.0847974	1785.340148	1051.31589	2140.231438	754.4935721	1067.398649	1051.312576	1098.690895	1880.973995	1253.363734	729.4647798	748.238644	771.4851453	986.9368357	978.8989348	1964.100185	1679.817564	1492.065405	1437.527226	1121.051091	935.0891176	1431.273827	598.9253882	1454.535068	1399.994114	1017.341848	1244.454786	1467.926078	1696.814718	4250.386927	961.9368796	1890.79495	3726.283089	1058.455067	1730.752735	1790.694297	1071.877937	1872.934822	2030.26563	2105.352243	1575.205361	611.4437895	8.88842002	1705.835023	638.264161	1430.390888	2345.849841	849.2516217	115.2652027	1256.050958	311.9482142	757.1717445	2231.487432	260.0944774	144.7674031	1104.059698	1045.941718	1045.974718	1212.240004	1722.715973	1855.021245	1184.52248	1231.914821	597.1482706	2080.353264	1087.063824	1477.74409	1227.454705	791.148722	1623.475486	1517.996299	18.72058848	456.7861894	941.3478724	2224.252304	2368.256532	794.7437363	708.8995537	1468.828473	428.1697579	1322.196798	882.3290136	970.846477	949.4478204	1408.038071	1990.038359	1861.293678	228.8037351	927.936302	1932.925219	977.9971337	1548.395598	380.7876373	1730.766626	2051.719866	1175.585127	2634.792336	2095.539027	1846.971107	512.2063686	1129.111412	2025.802694	1322.208687	1240.853714	4.420937455	331.617107	1131.776344	860.8741418	1964.996893	2142.913343	1655.666925	1664.600626	1867.630694	1791.577357	1426.792046	2786.679995	3.525941657	2009.713342	13.35659193	1708.410453	1915.840314	1200.641637	1588.627711	1289.131733	454.0948536	1512.647874	972.6477233	1894.36457	1303.424273	1416.96643	1573.424835
TCGA-5M-AATE	565927.298	587611.6564	516597.9844	376542.5723	27891.56654	258801.6294	233242.4755	205337.3605	90144.10036	173405.9544	158127.3176	137914.2552	145757.8845	122078.6676	30613.73571	70697.04368	53820.63074	64802.31532	80682.85913	88552.60132	30057.80645	55380.77804	27586.43019	82434.23264	72597.85223	26204.96387	83071.67675	66277.82153	23707.46603	162761.7537	24798.42424	64807.53368	229853.5381	62221.20372	108806.3633	75016.95576	62844.01575	30566.70573	53935.56566	32407.95855	48686.63708	80897.06116	19872.39338	44070.96719	61193.9886	30546.85261	21630.04258	10138.41413	83227.35236	40369.65218	29790.27806	39345.57323	8236.552053	37738.39333	48855.91983	18287.15951	36383.05689	13415.46779	63256.77239	66682.20232	57188.57989	39671.59222	43924.6632	37699.72512	18999.83488	37014.22354	40381.13866	14862.76036	4058.725345	54520.71407	38761.42254	45395.98735	47664.63503	43957.05281	43226.61863	39570.207	35637.97673	48418.05677	14655.85539	12773.84849	61671.53798	35459.28971	35192.81501	15321.5064	35904.44833	31175.91851	36020.44085	3974.082078	20911.09519	15210.73703	32124.75714	38651.66937	3442.187395	18630.9539	27763.02114	36744.61385	26964.65463	13522.05018	37699.71717	27273.97208	20207.81787	13536.68349	25793.2315	32832.20865	35682.91666	22010.40811	33548.01846	12660.98935	19397.96427	31026.46043	32770.55704	25097.27425	31933.52485	215.2876032	22199.55142	31747.51544	22408.54738	33784.17428	21976.9677	12990.15896	12904.46496	20173.32529	11631.67859	6395.297366	37058.09517	20785.69159	1870.538489	36882.5279	33411.11336	25271.78346	14205.46516	2610.384156	2666.812878	24289.51239	35275.35722	20927.80287	24547.61792	34867.8087	23381.40578	28081.73624	24568.51792	12355.85358	21364.60653	15060.25802	42630.92304	34550.15095	12435.27323	34316.07903	121.23923	26509.03694	15120.86616	24012.58085	22197.44994	14349.67178	26392.0012	20542.21265	14719.59136	6101.65816	18278.79086	25692.89504	11751.85391	12433.18002	2710.702152	7075.575853	22810.85703	9925.229708	18549.43636	17312.17973	6697.294211	10458.16424	4962.629996	11846.94802	22517.21211	29285.54406	26129.68875	11788.42947	30326.32357	14349.67467	18344.62415	21400.12669	13013.12036	29162.23242	23791.05044	30404.69847	1618.698822	12634.84876	7145.588017	33719.36323	12555.44326	13406.05265	6654.449941	28547.78271	15237.89961	8669.168979	6549.952804	22123.26226	28461.04546	17167.96643	18445.9812	28242.66151	21844.24003	11447.76178	34555.37006	2497.525833	20333.20768	23847.47036	16504.41454	22159.81314	18047.84228	17444.89272	34190.6398	10871.97852	2641.733481	4397.297279	17416.67887	15199.23565	18654.97918	17583.86377	28856.04212	8538.5413	9512.465398	14698.6891	19300.76491	20726.12738	13302.59515	22259.09788	12710.09314	6764.163999	11207.4211	14909.77248	26393.0283	13251.38648	6935.544025	15276.56075	4739.000816	14472.95646	10202.14722	17514.90092	13361.1165	3130.779712	21065.7389	8844.716963	10455.0078	13317.22432	4434.913914	1461.951974	11959.77702	16857.60474	11230.39511	16514.85914	8546.902219	4039.912499	12637.98995	9317.047062	32020.16905	5563.487517	20806.56428	6483.073355	16139.70343	16743.70376	3098.384744	6832.094315	11054.84636	20794.00498	10000.45456	4136.049293	20707.31066	11031.85903	20708.35756	15323.5727	1991.756448	12051.76038	15734.24936	15098.89995	8881.296582	14761.37988	17886.91682	15632.88792	1133.827982	15324.62752	11652.57847	3536.232108	18559.8701	1169.357777	9167.610241	16605.7567	7758.977662	5349.270531	21481.64488	13531.44755	10223.04475	9449.765431	10599.23807	10917.95636	3225.874455	12221.03751	10884.51152	14161.56886	16224.34498	18886.90759	9394.374857	5177.890181	12267.02623	12282.69182	6869.712592	5391.06768	16788.63951	7389.057937	13676.69323	10660.89039	14719.58863	17190.9336	13361.07506	5926.097479	2342.868145	4787.071522	13181.36346	14583.73596	10276.33922	14658.95426	8071.43237	4874.848833	5897.877533	6032.679806	10776.85748	17496.07367	8504.040489	11398.64786	8759.032577	17971.54239	12868.93223	17418.76029	20093.88505	15231.60856	12367.32149	4587.480954	14217.97515	10366.19397	1499.571223	13302.59276	14205.4518	4993.975882	4566.581936	13141.6651	3118.240315	6989.88134	10904.36624	4788.105771	8985.788959	6052.53695	10562.65987	17296.4868	11117.49927	858.9970662	8651.393906	6509.188103	5919.820128	13664.14085	5864.443746	18973.68084	6920.914298	9858.346974	4387.888805	10282.59026	16831.46858	9976.432325	11163.52287	9846.850474	12196.95292	12703.81373	20623.70208	4255.176458	9136.255268	10540.71003	13016.25768	6004.470453	4617.784641	1756.636027	10909.57821	21343.66213	13271.2391	4191.430863	11858.43508	1130.693545	23855.81114	4960.536562	2656.359958	3320.965422	8976.36476	26387.66599	20178.54124	14463.5221	3356.496437	8204.121921	5946.993482	15080.10083	10383.96803	5908.331886	12633.8052	11643.1535	5801.734205	8996.237227	12600.36395	13677.72527	7605.373203	8289.820632	10522.95156	4083.801074	5274.02702	11396.51704	10120.63021	10625.35541	5882.208828	16893.13618	15532.57407	6944.940434	16540.9508	7462.205653	10337.98958	14666.29036	11700.62921	9965.969511	16436.47152	10103.90066	13504.26373	3232.141597	14903.49253	2111.926755	10696.41197	8858.293388	7533.26892	17387.36985	12541.83217	6378.567777	64.81010787	10940.94216	10656.70182	6727.593517	9980.593904	9383.916656	6447.542208	6029.546107	18109.49789	6498.733926	4584.34271	8351.484943	1237.281401	5682.611113	6487.248081	3296.929019	9834.308108	13491.73509	6732.814621	2886.251276	9763.25217	12716.32668	2971.943854	18291.30607	10182.28302	11465.51889	376.2172471	9447.650338	6360.797282	5537.364919	12751.88541	13135.37491	7805.997041	5277.153878	13905.51988	12719.49115	13989.13855	5142.358535	11492.69443	8548.977311	14064.36981	7140.358463	12074.73932	5380.608148	11146.80325	12552.29871	9179.112423	2951.041383	15810.42987	7493.552086	4923.959797	6124.640548	10415.31362	4735.861569	8845.760989	9154.007752	9979.56378	8322.225544	8092.334325	8810.232792	7515.504399	7626.266623	4193.521731	3784.931652	5379.566885	8621.086713	10885.54632	12187.5868	1516.290361	12688.14284	19844.14654	8855.159657	9430.944759	7182.159941	5066.065306	3726.414487	11092.45762	4462.080091	8188.460473	10505.14308	7247.989744	12637.96248	10852.11306	4605.242863	10911.67731	4340.854535	5385.840263	5094.286319	3165.263539	5605.28091	9193.732122	491.1655867	3238.40797	12766.52117	4672.107643	871.5386622	5895.776689	10492.64737	10899.14126	11284.7064	10441.4316	10553.24445	4673.165166	13128.06776	14911.85763	12395.54612	5160.121521	10090.30522	6513.356702	8488.376205	8768.429961	4914.553385	6446.494207	5423.459635	13416.47771	5081.746199	4009.599506	4134.997316	10871.97519	14173.03181	8059.930376	11154.10831	10041.19466	12646.33475	6941.809656	10872.98784	3871.668321	6768.342823	6983.610429	6152.854102	4675.256634	3605.198281	10771.65362	9644.112813	15189.81573	8600.180441	13860.59556	13798.94908	80.48525571	6556.213421	9452.885873	9257.477245	4738.998536	6979.43077	3077.483589	11839.61424	4575.982781	12445.70088	6095.379021	7521.758363	4476.71096	3153.757803	13383.04245	8271.014237	6826.862313	11615.98638	13485.4038	10001.50449	3155.858904	1449.411583	5925.037759	2483.939732	12111.3109	9939.831902	5350.302001	12353.73494	11031.84069	1340.734075	7997.203013	7568.775124	5246.856632	7669.103551	9289.872714	5554.07333	5224.893731	4499.698907	4085.888201	2686.660708	3284.388706	10220.93434	12583.62845	5685.740507	8976.375043	8405.827778	9290.908706	1413.882194	6136.129032	12266.99431	9772.650328	12278.50657	7287.702007	6100.602651	12887.73562	4930.227535	4851.855569	6362.88502	7068.248118	7791.3767	4654.357732	10447.70437	5496.602355	3924.961851	8485.22894	6307.509499	12873.1041	3307.379182	9818.628599	8994.138032	3800.605803	8103.811196	5119.367039	4730.611129	7905.278171	5478.839198	5930.264229	8144.575878	13396.62433	2494.387595	333.3735518	3874.803058	13678.78302	1516.290052	9570.961545	6950.163813	9232.368587	15696.56519	11186.49885	691.8022617	3720.130958	2924.908285	8398.511757	6127.759641	8646.155429	9097.58982	7139.297558	2618.735981	3712.828731	6592.788293	2879.984124	14247.24399	16435.43278	8924.130416	7123.629802	8130.984891	8992.026599	3491.295393	7931.397084	1239.371167	9922.07668	5013.826562	11359.96912	8181.145473	5376.429109	13719.50356	12533.45694	4973.066296	3469.350006	5744.267669	3776.569778	2565.442982	10904.33638	11076.77381	5244.76658	8936.665659	4551.945234	10858.35689	4677.338872	6397.366954	7826.893933	1849.637595	4644.946896	7696.267049	2597.840538	4821.545885	10387.09281	11017.18759	5823.687803	3229.000302	6808.044168	14596.21969	8055.734161	7605.360979	9598.13209	10999.46038	4886.330315	4598.96764	7449.667062	6683.696636	9941.925189	6531.129077	5600.051216	2827.735211	5763.072903	10015.0647	2114.016234	6029.547349	6588.595634	3964.668871	838.0992607	2825.643769	5205.036394	6988.830726	2641.725491	2532.006646	4682.562408	6413.046171	453.546672	6782.963382	1412.83657	5793.364555	9193.731101	13231.51964	8647.203603	1214.29086	3987.656838	4043.035317	9598.134097	10467.5495	8741.261609	2460.937969	11208.43611	7508.153	2763.990257	7535.350767	7386.961928	9011.901762	11671.36842	3115.099603	9914.693573	12717.3992	7832.12178	6831.024075	4741.077683	6824.764352	3314.681608	2702.338601	5803.824822	10029.68724	3761.943016	9116.398731	4028.400127	7113.17372	7616.864062	1504.792697	6489.324998	5791.280088	5431.808884	7677.471008	1014.700163	4643.883461	4594.787868	6138.220816	6135.071617	8790.362874	9490.486833	3832.99502	9328.533721	8477.865388	11348.43456	4011.69147	4665.847836	2530.963823	1009.473614	5094.285373	2842.364123	10456.04411	2931.185811	6429.766201	10659.8275	6179.984493	8962.767269	6213.458636	2611.417649	6080.738568	4013.783705	6852.980913	6789.239475	323.9687474	5883.247332	6847.749902	3302.142298	2217.460384	2148.496582	13916.9788	7066.148715	2453.625447	7333.679372	3138.085272	8696.29744	14784.3199	5890.553379	7474.741761	4640.765834	2630.227888	5889.502767	3890.475206	2751.447045	1192.346566	7028.522921	4167.387445	8634.652092	5830.988588	2192.389133	5201.91046	8809.134415	8501.953099	2939.541758	9260.590442	5543.607805	8383.808225	3881.070218	7885.405198	283.2145497	5092.181989	6921.924796	5015.904002	4565.531625	8194.68772	5574.970965	7473.700678	7915.710855	8513.441783	4617.776467	4680.464625	6554.121461	4867.519144	4593.741996	3991.833943	4277.111271	9750.707245	2066.991899	5116.216859	2777.574833	6988.832273	3050.313948	8086.03744	10109.12758	5324.176509	5303.280043	8575.099264	2742.040272	4819.447347	8747.518907	6495.590572	5035.769562	8169.65017	3848.670323	6687.864531	6247.941572	4861.246274	5779.78942	7841.526728	7749.556004	5317.915388	4889.461117	4912.461934	4201.878932	4931.269332	4113.054334	3895.695396	6727.584501	7235.439589	2424.370804	6011.778929	7569.83379	5220.704274	424.2872141	7134.078372	8459.116137	7575.046165	6814.3155	11959.75095	3605.178222	4736.868128	8028.559935	7820.612325	7569.82945	1603.019624	7029.579652	4351.308842	9607.531456	6869.695312	13485.33891	4213.363428	5364.936269	5101.603785	8040.062548	4405.643922	4360.711951	5078.596431	5441.213886	1076.353899	6181.056278	2696.06208	3444.260795	1912.334075	9253.295825	3860.167448	11558.51066	7815.386765	8617.94056	9248.031303	8476.875165	8994.112899	7096.452313	13530.31914	6074.474685	950.9566803	6068.196027	6397.364266	2666.808555	5963.70073	6310.646155	4909.325653	2627.097511	5026.356971	2300.019406	4491.336735	5160.120748	4863.343191	4506.997324	6450.667279	2465.116833	1444.186314	12071.59025	5032.617089	8145.59701	5670.064393	5234.295922	5426.579973	5262.523938	5304.327128	6735.944128	9123.714504	10470.68644	8890.68493	7839.43175	5975.195418	5486.144603	3654.301694	7134.081311	3181.979442	6147.618241	3677.293776	2895.65824	5488.231478	4284.428794	8082.917785	4801.686889	3752.536539	5634.529034	4377.428701	4121.415649	7268.861606	6251.074774	3335.589908	6478.868289	3179.883844	147.3658945	3892.551201	7711.9506	5703.505036	8766.328093	3176.753523	5515.408406	1572.713922	5887.418685	2330.328492	3784.931685	5278.196403	6484.103755	6346.164363	5277.150186	5039.923988	11221.99267	4305.327083	6296.005608	3964.663526	8582.39433	4115.140231	6205.090888	1557.040307	10073.5996	4846.610184	3402.465128	6169.569405	4644.949579	427.4221854	6327.359385	3916.597194	3639.677687	4388.920185	9829.011574	7058.835817	5243.717797	3975.116983	133.7804606	5425.502841	5344.036744	8876.053858	6894.783637	2813.096256	9585.568328	3434.863588	3785.971984	6740.113198	7345.153254	3327.230282	8122.607205	5062.940882	6173.744133	3211.233698	2344.952088	4495.513061	4474.608389	4283.383511	4394.151477	5587.480169	5733.816305	6205.080036	5744.254496	7795.507672	4166.34194	3863.302235	2371.073898	7853.025726	11275.32667	2046.091223	4177.839912	3919.716269	5739.031512	1657.359857	5377.469399	4619.861344	2337.6321	3369.026796	4468.326682	5829.951289	7468.44132	8880.235937	6630.393391	8993.070534	4090.062717	6001.326893	4133.953372	5133.99743	2763.984611	6370.198021	5241.615768	4735.855323	5120.402042	2424.370778	6208.236393	6616.812928	2842.361526	4467.287403	5292.834226	7705.676396	6251.059523	6022.221661	5656.475305	7679.556284	4282.334103	3829.860924	7123.616373	4648.067716	11713.11197	3103.600537	3811.044716	5105.77027	4750.487636	6290.785357	4295.92113	3415.004236	6847.748587	4056.622795	972.9002256	3217.508259	3433.817739	6182.105849	7379.631685	4862.299134	4556.111149	5163.249845	5054.572703	1336.552504	1299.976655	6868.644682	4977.238295	3926.001094	2164.170756	5473.61123	1258.179502	1873.668503	3130.774956	7099.589721	5324.169924	4476.703624	6174.78703	6020.134644	7969.012215	7842.573698	2901.926781	5995.044073	734.6459191	8100.69077	5984.589898	8702.588707	5534.209784	3227.957188	3746.266063	2375.252366	1266.5397	1585.252448	6258.387207	7329.496283	6081.784024	3775.51294	3935.387753	3908.227376	4197.689454	474.44639	4269.801712	712.7013811	5153.844517	4038.844611	4415.048604	5468.382414	4883.197516	3077.483607	2088.93687	5127.720921	3306.320925	884.0768601	3755.663691	7254.220612	4031.545468	9150.869467	2948.948596	2094.158501	5348.205083	7038.986239	4724.360313	1780.66781	4073.33205	4636.56852	4465.191489	4047.179819	2838.178326	3580.114646	2047.13649	5204.007639	5472.557993	3165.25855	3390.969443	5015.912825	966.6305292	5494.504963	4169.481644	5662.753158	6640.849298	6787.144029	3657.442061	2311.497982	9911.627301	6041.032794	5242.663253	4375.336229	4643.898712	3694.017755	3148.53717	3149.585	4819.451213	1936.366931	9171.779228	7953.320147	1324.013097	4607.316478	5189.362918	3091.021203	3542.497544	6286.58884	3582.195683	5216.541702	467.1314538	7330.53369	3315.734253	5159.070077	6262.565172	3397.240252	2981.34494	4389.964971	5401.491448	3456.80477	5811.126498	3085.841749	8631.514997	3605.193221	5582.289379	2959.397763	6438.113254	5941.703812	5612.581038	2770.255732	5237.439071	3384.705675	5822.631203	6484.088244	6864.467394	6270.895303	2289.568421	7602.221243	5748.435424	206.9310488	3849.717812	4933.342731	6143.433846	2336.577911	2379.437027	4752.575538	5559.281828	7664.922498	3021.044121	4853.937591	9836.340376	5528.968728	2770.259093	2123.413186	7209.30717	7169.596939	5286.563263	7478.911334	7619.980302	4074.380975	6536.33359	3772.37889	6038.932275	1205.931039	2902.97079	1762.887028	1787.980371	3000.131732	5108.900632	2959.401173	2245.674407	4612.543685	6084.920441	3270.793587	6517.535621	2488.111836	7493.519216	5751.557293	3074.341377	3651.174324	2324.050074	4061.848242	4642.847587	5805.914829	2561.263228	3998.085863	8111.106984	1750.359783	4760.923432	5597.960168	10324.36429	4285.466465	1902.92454	3333.491127	9005.62915	1547.637929	3657.436661	678.2173101	6869.690602	1764.989165	6302.261485	7625.216521	3025.228603	2641.726371	6086.996106	3109.863295	7637.737193	1685.57242	12433.02717	3864.342364	6128.806938	5560.328556	5496.592394	4069.162763	2676.209587	2713.825197	3166.301438	7884.367932	6259.432039	7022.264423	3206.012468	5503.911351	4350.258783	2494.38157	5438.065551	2503.787059	1530.914904	4639.715823	5098.46688	1616.60126	5130.857677	4850.794018	5954.266474	4107.817547	2604.098925	3074.343586	7095.410283	3520.548109	3857.029207	3836.129971	3834.040949	3295.880117	1929.043193	2092.066955	2009.512735	5456.857868	4256.208233	5240.575881	4986.639441	7877.053239	4291.738007	3500.688985	9056.776565	4328.317365	4054.53049	3566.531831	2012.647554	1720.056754	3463.074173	6794.42804	2108.785232	7861.372835	2061.762899	5110.989911	9185.309879	2794.29067	2964.615992	7081.814881	2700.2468	1824.552461	8103.816575	7011.811743	3583.248769	5300.142913	1747.226116	4346.071991	1473.43841	4923.931688	4240.53146	8160.232241	1548.678848	2636.493829	3742.079144	2069.071056	4603.13792	2812.052543	586.2590997	2407.64573	8427.688021	5217.58487	5633.486864	8752.751491	3928.088942	9301.343216	5520.63458	4030.489249	4177.83632	8350.392254	6041.013448	2140.130769	1992.788563	4257.254106	1256.088431	4783.924034	5602.132846	5557.206611	4847.658968	4896.777432	2052.352451	5346.122817	2256.136048	5351.348578	3210.170776	4592.67722	6759.962652	2971.933594	7029.560371	4857.069376	5699.314254	1071.127647	3175.705261	2710.694145	2216.417664	6906.26235	7589.68269	3757.72843	2202.829031	2345.991445	7208.265797	5561.378657	2587.384946	2769.205269	2435.865656	1741.99737	4582.240078	4950.069504	4586.414625	6735.928501	3909.276882	7270.966679	3562.340257	1160.993406	1594.657733	5285.496529	5109.956522	7151.80641	6416.154748	3655.349058	2343.906943	275.9001346	8431.926187	2606.188743	1766.031051	7943.935371	4533.126255	2533.045357	4491.321446	4810.039887	5257.284075	3861.211107	4671.066041	3445.310047	7132.980881	1439.996526	2378.38785	2404.514834	3595.78626	8598.050844	5158.02415	5082.777467	2755.622597	3960.476355	10071.43283	6157.937237	4757.76719	2873.705915	5682.599149	1166.218627	4239.49006	1896.657591	5545.706002	1891.431997	4142.297161	5277.139952	5839.352796	3902.988292	4380.56282	7928.198941	4180.974561	6287.627104	1129.646497	2914.465379	7471.585017	4372.188617	5078.589251	4801.681761	3023.140951	2954.172239	2567.529458	4717.037422	2842.349674	2015.774301	5862.33687	1764.989839	1889.342635	1949.950094	6134.017186	3187.18867	4447.439701	3178.841276	4069.160817	5798.568578	4744.198152	6413.008117	3240.485885	7478.912062	3914.502187	4842.440235	5428.665533	3231.082182	2585.29017	441.0072137	7093.27997	3947.943898	3795.374937	4625.089995	3371.120149	2087.886617	3921.803714	2725.323067	2502.741361	3885.239201	4824.665454	2385.684653	269.6298854	8586.589891	2600.971892	2018.919535	6546.793554	2450.490773	2322.998231	2983.422712	4607.308363	5776.655062	5489.271899	5069.200276	4342.939203	2173.55786	3183.014857	1283.257382	3808.952435	663.5868579	775.3999888	6814.282269	4429.673434	3827.763221	3493.355076	4776.59894	4744.199684	3650.128017	4943.794624	2248.812168	3037.767093	2619.768648	5457.920785	4967.827432	3947.944441	4686.732706	5105.7769	4486.093558	5148.588128	6136.091533	4511.170289	4752.572326	4418.181127	6124.613688	4416.087771	8058.858942	5626.155329	2780.70664	5205.032936	3930.177168	680.3069091	493.2561086	4317.856723	4649.106446	3803.734087	4107.822897	5163.242177	8675.336803	5693.05353	2354.355753	5775.599452	5568.701848	5176.820164	2381.52384	3569.663587	3304.239284	3359.620987	3723.266019	5895.756582	5133.989482	6191.478688	4108.865236	1987.568928	4288.599653	2835.043528	4339.809094	2016.827045	4090.056372	3771.342079	3549.806648	4620.898123	4688.819275	2085.79702	1735.722311	4709.683739	2356.442316	5730.675583	4902.006087	2362.707899	5823.647816	1750.35845	5414.019728	4210.22277	1561.214029	4538.355479	2738.904333	2862.214009	2863.249849	4701.34514	3628.167853	2093.107186	2527.823318	4129.764642	3294.82673	4102.593538	999.0236361	2937.452723	1121.284606	3744.167669	1046.048052	463.9967808	127.5106348	5291.775068	5626.167459	3244.672929	3766.11664	5475.692927	4375.313829	6442.279107	1025.14829	3889.420832	4219.632204	5511.210445	3253.017431	1609.282654	5139.210492	2877.890726	6658.609511	639.5520796	5618.794782	2765.027439	4798.550816	2958.347367	2780.70313	2592.61238	3810.001113	3202.872959	5124.58613	5049.340317	462.9517432	1231.006892	4586.421826	1681.386863	2659.489581	3262.432825	2493.332859	3875.842471	2424.367124	4312.636786	2455.707263	4061.831921	5287.595146	2991.786029	4554.028303	326.0594853	6337.753719	5243.716367	4772.420696	2172.530091	2261.343929	3643.854588	4187.239152	3184.062197	2683.52469	4687.785609	5380.598189	2469.299484	690.7564558	1849.629354	5057.638192	3353.353169	3624.001767	2701.278761	4438.018873	3928.088648	1839.183415	3789.097951	4190.360709	4718.078635	5978.325087	2425.407131	3572.787594	3355.437654	5184.138454	3965.697879	1664.669515	6578.140496	2821.459286	2614.545683	4004.362904	2490.194901	5127.712318	3723.268126	4305.325915	6238.502121	4009.590897	4690.908297	4477.742922	2409.727151	2108.78604	5488.232513	2997.012282	3231.08845	2731.584742	1346.994071	203.7963007	4791.2372	2984.473044	5284.463947	1231.007818	4765.104658	4303.232557	2138.039457	4951.119011	3306.321924	2817.281844	1289.5229	1073.216916	2657.392098	3273.945896	6159.105277	1872.621891	2264.485596	2993.877051	1941.584215	2890.420601	4684.635146	2981.340974	3498.582203	1796.337351	2942.677076	704.3416382	3980.31746	5733.794323	3271.846239	3080.608096	4305.313813	3496.497037	2600.968538	6937.607794	2546.628129	3538.311496	4877.958531	4379.514411	5594.81859	3711.77632	7090.163947	5197.729251	5717.082815	5060.835093	3163.161725	3032.538687	5984.576841	6417.209707	4879.012512	5317.853744	2244.630709	2194.473822	2051.311758	3206.002399	1187.116934	4134.984049	4388.905274	4644.939361	911.2459584	1599.883431	5588.547413	672.9916063	3469.343501	3319.907261	470.266374	3608.316607	2598.877451	2711.733117	2490.199943	5193.539732	4518.479144	6065.029598	6584.374768	2910.278625	6509.163674	2295.832178	2865.338901	3978.239565	5019.033913	6024.305376	1713.785264	4350.257444	2013.693064	6463.172364	1989.658375	6274.009207	3125.530912	5484.056199	977.0801717	1259.222373	2766.0685	2152.670149	2264.482735	2716.951627	2426.453242	3733.718962	1769.170157	1427.460943	3026.27298	3311.549381	4547.758657	6483.000287	3540.401129	2242.543679	2694.993001	3770.290722	2580.068171	2674.096383	3947.929311	2062.807926	1716.917567	5051.408319	4089.006273	2636.495108	4462.053742	4746.29267	6344.056163	3165.206823	3437.986936	2611.417043	3505.912949	5956.369594	5486.14114	4742.118328	2889.38433	2438.992569	4268.734643	7227.074457	5491.365506	2875.789936	3616.681167	631.1924804	6400.491833	1120.237849	5390.001922	2401.374434	3646.972419	3258.251645	3832.990578	4519.533815	3340.806334	2970.890491	3620.867265	1952.027721	4397.274651	2786.974466	2943.7207	720.0158576	3516.367251	3784.89947	4262.480618	3382.605108	2876.826263	4999.177518	5170.56432	4889.435734	4326.204725	3766.115318	3598.918985	3504.869808	4618.807845	3451.574973	1667.804907	2772.334443	4226.945092	4491.320265	5051.428572	1586.298578	2601.985806	2233.137653	2410.783456	2861.160671	2557.083602	3917.625762	2716.954465	3020.001334	3347.072246	3249.895791	4372.195657	2968.796785	1792.15879	1587.340926	3771.321213	2700.240335	1336.547285	2610.376205	3114.04772	1963.536217	429.5122982	4451.616684	3627.107933	1306.243211	4247.841968	1640.637278	5403.578083	5008.546568	6722.343226	2862.210507	5441.188568	2863.24893	3575.923974	4190.374845	4803.774461	5278.178361	3707.585152	6009.661198	2263.445983	3843.418207	5068.133399	4988.721088	2546.620957	1214.28385	3790.126411	2131.776924	794.2082857	4565.498829	3538.30564	2215.371256	6331.471821	2385.705047	1901.881715	5229.07756	4780.780428	5460.001964	4587.449451	2629.178698	3797.451897	2999.086806	3797.455637	4293.803707	4857.056397	2893.556536	4466.238009	3695.05487	5029.463923	4418.162545	1991.750127	2858.026796	2337.637369	4193.505518	1018.877116	6227.036746	1247.726438	141.0971213	4034.6642	4184.104707	5243.698722	2076.392165	1758.718284	4387.867038	6035.784313	1706.465268	2399.274176	3015.823821	4944.851587	3944.79395	3293.785731	4676.290876	2658.436242	2557.061057	3601.00945	3509.043959	1275.93613	3059.706271	2779.653671	4002.277487	2471.388045	2008.46361	3101.511237	2387.794078	2684.563285	332.3292422	2677.248401	2465.121531	3268.702074	2718.004638	2248.810583	2626.044872	3811.048764	1769.169587	2334.500291	3837.158873	966.6277506	4505.952715	4979.321235	3050.295046	1724.230623	5323.12578	2235.217467	5528.978851	3244.664736	4130.808521	1432.686026	5285.50036	4030.478293	2219.546913	2171.470894	1553.904319	3459.926382	5066.05964	3480.828741	5148.606619	2114.008608	3595.767417	6499.757296	2417.044021	3844.476741	3216.456092	3537.265348	3329.294668	3640.715159	3064.934723	2887.288878	2756.662806	2167.304919	3283.338716	1589.435173	3811.043301	5459.980963	5524.794788	3769.250288	2326.14096	3310.503963	3286.468244	387.7132894	1683.465447	3313.636212	4361.736404	3250.941607	2791.142207	6190.436778	3998.089993	2986.549758	3650.118224	5814.233511	1638.547938	2490.192372	4049.281151	3745.207406	554.9095854	2055.490557	5767.21379	6506.037114	2256.127374	3433.808891	3387.825451	2244.629612	4521.628028	1139.044892	1394.021962	2164.163412	4497.589473	3230.0196	1950.985202	4506.998427	3729.532415	2891.470851	2218.50507	1357.449432	2774.432443	4318.889383	2970.882711	794.2083829	2114.002242	4850.796458	1009.473363	4342.928391	3466.207598	4797.494592	3127.620886	1973.984346	3016.85732	5748.417357	3199.731166	2681.426384	2100.424258	2410.782866	4645.980627	3832.945513	3698.188616	4691.966386	2266.577343	3506.962762	4648.047032	3744.17032	4164.221847	596.7090056	3669.951854	4836.154894	2939.541352	5577.049381	3315.728134	2943.708214	1754.53432	1108.744031	4998.108626	3443.215219	2525.725502	2350.17504	1350.130772	1417.006657	2862.205482	2171.483822	3271.839922	3092.106085	4047.214283	3285.425611	3767.147286	4597.891694	4110.952805	1778.567709	1977.115104	3968.838051	2831.898452	2353.30199	3755.662712	1681.389466	1622.874131	2759.796518	2946.857765	4302.178201	523.5603157	4435.924097	3824.632247	1925.912251	2562.307578	5693.047677	2790.106794	1980.227711	3664.752634	3747.291722	2626.045558	1785.887578	2858.03017	915.4238299	3214.364055	1116.054855	1895.608031	2060.715238	3564.428198	2397.197363	3239.43691	108.7018614	2818.312846	1640.637658	4554.001127	1179.799799	3703.400077	4037.802088	1572.702182	2206.984708	2216.416247	2452.581737	4105.723152	4928.072165	4263.492901	4515.339765	3693.990939	2469.286796	3085.836854	5403.536005	4398.311703	2029.362903	2894.586921	3632.347787	2821.452847	2596.77615	4059.74568	3383.651263	3293.777127	2464.070452	4165.273778	3031.483265	3242.578657	6344.062947	3843.443094	2816.229155	2747.256946	2989.686964	567.4484934	4972.007254	2688.744653	3527.844318	3149.581855	3914.483401	2366.877725	3508.006057	2980.279397	5234.289192	2185.061263	3385.732912	1709.604783	4824.637159	2397.194459	2562.298321	4488.188125	3590.554747	3313.629412	1290.565641	1281.159158	4017.915329	1806.785823	2393.015145	3270.792325	3437.984682	5280.270212	1640.633052	3280.199096	5299.07734	708.5166335	3324.086615	3072.245139	534.0090855	3160.019899	4915.585623	4635.487895	4192.461575	3296.908216	3092.101817	2306.274048	3342.889721	4243.660636	920.6471596	4168.414405	3858.062423	3362.729509	5423.449227	2456.754986	2992.832951	3310.506959	3295.871121	3314.68174	1968.755454	2732.625964	3410.808633	3700.253246	3420.210949	2546.624247	4002.262481	1700.20075	794.2077016	5557.195429	3843.435528	3270.787496	1842.318934	2936.405254	2422.268574	2091.01434	2907.144836	1354.3062	2594.680556	2872.649225	4029.444774	4634.487128	4910.355221	4718.069807	2600.961309	716.87967	2482.8775	1022.007728	5511.158065	2626.041922	918.5566247	2841.295823	1048.132314	3132.862281	2487.050229	3794.308984	2008.459758	4053.451439	1288.473666	2333.447573	4451.589792	3256.164005	3657.421709	4874.792193	1232.048438	2881.019001	1371.03028	3055.530083	4245.751281	633.2824171	3206.010045	3434.854087	2250.899645	2798.447699	4192.434521	4287.555346	2688.742921	1498.518408	3083.737479	1088.888504	2986.562794	34.50739026	3147.482619	2495.420854	2258.208073	1490.156192	2181.929553	2649.03844	3729.534053	3362.737814	1221.602787	3198.687788	3028.362627	2517.359301	2008.46019	2201.783282	690.7527896	3359.612146	1582.109541	2106.689438	3102.493643	2294.780025	1327.14245	2555.999765	2728.451004	5070.240036	217.3813497	4503.856603	1754.527661	3736.830016	1856.94769	2988.639922	767.0387826	1586.296451	160.9524697	4114.079287	2996.998121	3426.481899	3267.654781	3874.786215	2188.199057	3315.717339	5475.635805	1173.530135	3155.835564	585.2121444	1970.843758	2772.341483	3231.036707	2326.135164	2507.962206	2846.481903	3986.59724	2833.995956	2987.601124	1564.348992	1369.983555	3036.71774	1944.721351	3666.836553	6740.069302	4170.506895	1211.14748	4132.867416	3248.837292	2397.18713	3337.665386	1692.874932	1732.584876	2330.312369	2122.359995	4664.794458	1109.784094	1744.078395	3426.500624	3076.417473	701.2025746	1173.524032	3599.961824	1182.936172	3008.494949	3286.456524	2567.528884	2625.000452	1290.56443	2876.820669	792.1174756	3607.262329	2577.980871	1216.365806	4616.709977	1671.985796	2821.46085	3906.141044	3556.063807	4132.902064	267.5406329	5394.1767	2125.496199	4761.968933	2168.339279	610.2923358	2624.997838	307.2498265	4645.96128	3172.567974	2237.294406	3468.294697	2906.091256	2040.838563	4045.10206	3584.27572	2554.979914	2869.514427	609.2487745	2833.986194	4819.442493	2723.218664	4527.903717	3313.607387	5644.935473	3099.418179	2135.954325	2124.456015	1298.92823	3400.36223	3815.21996	2333.451433	289.485168	3480.828382	1017.829557	1065.900371	4278.146789	2072.205297	1804.691227	1771.256877	3798.503937	3324.079876	2954.169433	2881.012256	2336.587401	2851.746701	2472.430838	2692.927777	2574.838377	1605.103152	2022.045127	3626.066598	3373.186751	3789.089452	1500.606985	4191.345897	3021.024886	89.8926951	3299.013157	2740.992712	3701.317853	2257.166644	3775.517937	1981.291826	2403.467396	3900.897515	2821.440767	2301.020519	1483.890276	1937.405309	4241.562767	3300.053124	2175.657625	1810.960034	4074.364516	2767.110523	3630.262361	2403.466798	538.1888914	4110.947094	1712.734769	1319.826127	2895.642	953.0430109	4120.305939	3423.345281	2661.540815	3843.416003	4405.613758	2455.69824	4649.110805	3189.279981	3371.095674	4237.368252	1012.59714	4735.816576	2126.54349	1559.127368	2926.988977	1084.703195	1105.610121	405.4777096	1040.821243	1549.719395	3102.540301	1604.061786	1662.571565	2225.817722	3383.624545	3007.440124	1891.421017	4069.146076	3605.185102	4661.65194	3957.344609	1174.576941	3139.128441	2362.707274	3306.312413	1774.390762	2336.5854	1743.039024	4026.304495	1500.606335	3618.752769	1387.737156	1745.121358	2551.848006	2535.133215	570.5842768	2864.294394	2161.03416	2262.393624	2311.502395	2166.254333	2364.797388	4126.612291	3584.268878	3968.827826	2099.378652	2136.990494	2504.826526	1963.52664	3668.930193	5419.251628	2551.851384	982.2998336	3394.086732	2336.567491	3469.337674	2188.174738	3916.577187	1847.539363	1763.936409	4557.115789	2120.279977	2537.209943	4351.287586	1954.122023	3234.20663	1639.59345	1103.517574	756.5888194	3005.354063	2454.661479	2169.393383	2156.846695	3310.499252	4483.98714	2554.97891	2772.340765	3162.11038	1915.459341	2879.963215	3418.136806	2487.053938	2211.187953	4540.42483	5866.505797	1854.852897	1920.683593	2609.317436	4503.859105	2256.125652	2478.701636	4831.957826	4640.726209	3282.272911	2173.573402	1833.932583	3010.597845	884.0753351	2342.848726	774.3525693	2465.117088	1632.274471	2345.967846	2384.65335	1593.611586	1177.712261	1748.263492	2050.261893	991.7045974	1140.092962	2712.764728	1552.85503	919.6023325	1975.023674	2529.892647	1789.009438	3518.439851	1376.251005	2051.303587	3476.652575	4268.73581	3954.191298	2373.151217	3960.461467	4263.481231	3336.620486	1846.492594	422.1971093	2844.44087	2274.928132	3377.360469	707.4729494	4816.295733	1087.843574	2959.391789	3389.911461	5890.538562	4185.144744	2042.950418	5011.666367	2051.305968	2300.013264	4242.578574	2965.658429	2185.061012	1269.668681	725.2373009	1835.001479	2772.333299	3019.977144	4206.041716	3550.849527	1632.276389	1086.797819	2377.337393	2695.013251	3014.776025	5135.029742	508.929799	1252.937034	2918.611173	3020.004454	3341.839845	2882.064715	3407.68696	4666.87391	3475.601484	2334.487043	2370.02383	636.4149601	3081.606117	3056.557342	5052.424823	2989.691097	4271.873663	1710.64679	4819.415561	1554.943036	2447.355849	1837.086396	2474.520569	3443.211653	2014.734165	439.9615233	767.0406404	5043.047857	3065.968028	2058.622847	3615.625942	1677.197386	4104.678802	1636.455329	1544.494952	3236.287027	2022.052151	3132.851898	3172.549324	717.924924	1976.068532	2090.997262	1065.902362	520.4241833	2794.280397	3060.739613	1173.532004	4139.149459	2500.647053	1787.972575	3771.313111	1414.916784	3397.234776	364.7237373	4907.167577	3422.312568	1054.395405	1408.638591	2088.919796	2049.215496	4480.865751	2778.600935	2459.893192	2698.152953	2277.015993	2418.080782	2777.561622	3692.959546	1115.005622	2019.960551	3254.074356	1906.057214	1823.505296	1491.204021	3165.24953	2983.427059	3604.136203	2385.701327	3891.504128	410.7022757	474.4454489	3064.928247	2318.819702	3283.32178	1877.834105	3388.876686	2943.699456	667.7654173	2850.699142	2793.231688	3289.602335	3315.721904	2564.376354	4282.331836	1424.322074	2104.603834	2595.721841	3995.975807	3330.345829	2325.088192	2294.78865	614.4717255	2828.755021	1856.940062	3977.187851	783.7544625	2030.407704	2585.285754	3604.140357	1287.430928	3107.764558	1152.617587	2816.226333	1439.999126	5158.014445	2081.608431	3946.849089	692.8429666	2163.122317	3434.841935	1133.819605	702.2487605	2523.628605	3176.717292	2330.303149	2427.491538	3844.469182	2684.544152	1919.601576	4317.850813	3511.134792	1571.666441	3676.224369	1829.772354	2329.25939	4238.410064	2155.807768	2119.224119	4246.790667	2581.10264	2074.299115	1727.365869	3539.339853	2821.443732	2502.703953	2073.238915	3526.796339	2002.193551	1119.192293	1735.728206	1913.366624	4641.799459	4818.397644	2182.970018	3455.750094	2280.150214	903.9298181	2156.847538	2941.577677	3736.85076	2733.614657	2360.590737	2734.702503	5225.932673	2255.070372	823.4651127	362.6336101	330.239137	3700.264777	2981.317317	4231.108244	1804.693434	3115.095137	2124.452306	1623.912738	4134.991024	379.3528583	4107.815597	2916.55027	2083.701284	2877.878671	758.679167	2898.780863	1856.942788	1912.328599	3560.244639	3107.777354	1354.313193	2952.069356	2059.666341	1834.998949	2333.447113	1265.488737	1612.415836	4471.447465	979.1652219	1860.07752	1629.132175	4046.153404	4837.202419	2175.647072	2805.783061	3152.695814	2912.363248	2003.222224	2303.129959	1483.868481	1251.902693	3057.612499	1790.056698	1808.877637	3194.501775	2833.960015	3247.800373	1090.979687	1733.63448	883.0306129	2690.832526	431.6009105	2316.728997	1788.989202	2014.735371	2148.490454	2514.231036	2762.92188	1573.757505	3965.701092	1630.187857	1338.637228	1399.240616	2646.927636	2295.831215	2234.169529	3287.498649	1723.170281	2715.911934	1826.637424	1815.133506	4854.939518	567.4474889	1700.187823	3381.554154	1623.912448	2024.135661	1537.151353	3041.947171	4244.714138	3278.102393	611.3362114	1326.097321	2002.195956	5636.607174	1886.195083	1344.899829	1618.682576	2739.943859	2617.679278	1455.674931	2121.319628	2029.357026	2265.529988	2105.639967	3287.507408	2176.696756	3755.650365	3599.935645	2642.742444	2541.392176	3107.769848	2989.666757	2311.507905	3015.810146	1185.018597	629.1027162	1731.546509	2614.547774	2808.907741	3383.647693	3231.078673	4417.125021	3192.415431	2982.36854	2177.748223	2500.640881	1878.891135	1158.901619	2712.768482	2393.012909	1545.541516	1842.286099	1725.277669	2738.888999	3356.480339	633.2803173	4006.439262	2340.758787	2306.283223	3457.785681	3220.63645	1396.102314	2119.225403	2319.855004	1430.577184	3540.39624	1741.997949	1693.927645	1178.756196	2945.785507	2085.785487	2391.959079	735.6869357	1180.843658	2545.567539	2167.299774	384.5777212	2458.844164	2398.232112	2376.285937	2622.888742	2520.495561	1959.318032	1506.8794	2887.28393	3424.404139	3805.816205	2747.246419	2321.959684	648.9556599	358.4530239	1732.590466	2828.761188	1837.088066	2594.687943	4021.049751	2982.376798	1779.612842	2530.948316	1015.737452	434.7357663	1869.475538	1698.097097	3837.1008	2828.765906	1311.46298	780.6203358	3076.42504	2481.833767	1611.366918	1586.294345	2013.684356	2740.991613	1420.137318	1372.076887	716.8791481	2527.808072	1249.809194	2936.391657	2827.719012	2901.896178	2952.071795	1794.244709	2006.37603	4173.605019	1541.357036	1457.763501	1180.841864	2400.316021	2557.068536	2344.93899	1832.908609	2055.481106	646.8644246	2277.014478	1782.737893	2216.414065	1258.174022	1941.584619	2158.941743	515.1981365	2608.279967	3633.38595	2486.004912	3122.395843	4549.83617	1269.653585	2535.105176	1099.336468	3314.658259	2374.200636	1506.854263	1447.281905	9.42625332	3711.759512	2219.547322	2504.820482	2275.974117	842.2763129	1468.212035	2152.667229	1920.682309	2074.297074	282.1656877	2723.22347	6346.012369	2126.53382	658.3593375	3012.677189	718.9677594	1660.487165	3927.025168	1525.686209	1979.189356	2898.778403	2565.437286	917.5148406	2417.034415	1613.462689	1276.984885	790.025208	3498.57538	2074.292017	1787.969541	4075.415839	2996.991609	3955.204213	3685.634902	2803.679295	1902.918636	3578.008895	2713.819725	2639.589295	2394.059727	1766.015968	2858.012756	2749.345017	2203.875765	2118.171785	2167.290026	2455.701656	1099.33824	3944.794907	2761.838863	2850.704843	400.2521202	2599.918168	2159.978974	1259.219141	2804.732201	1183.979372	2642.751916	1142.17824	3053.437456	2348.071945	3112.988812	2563.304668	4170.519389	1637.493675	3211.210965	2515.27532	2793.219885	1928.000675	3784.888819	1077.381241	1403.415027	2303.113422	2840.255478	3551.877059	2278.060917	187.0772243	3248.842832	2301.057947	1122.326138	2362.703856	1506.870268	2423.306956	28.23655798	2577.971877	3712.779822	3102.541637	2261.318548	2483.927021	2142.21395	2411.785935	1853.805231	1918.589334	2320.903345	1705.418299	2050.263771	2069.072032	3644.878163	1409.68686	1797.37171	2954.157238	2699.17316	1419.097459	2900.861722	1806.780039	611.3373742	2978.198155	977.071648	3725.358751	1437.90379	1790.063497	1092.019206	2093.10231	2413.911451	589.3907944	641.6402726	1075.303157	2358.528743	3450.506454	124.3781654	2582.145241	2126.532942	1521.503054	1066.936219	1622.860738	2082.639824	1771.230612	620.740255	3009.54849	979.163284	1270.715395	2535.132119	2953.108119	1512.097786	1592.566625	2876.827371	2142.215073	1457.743759	2064.887138	1892.469593	2228.951263	1301.017089	768.0780501	895.5695852	3450.522109	2243.57212	1357.443446	2344.936091	2752.477132	2301.057487	1162.035562	1647.932082	4954.242264	2444.206257	1790.047005	2335.534826	2542.442426	915.4211599	2003.236462	3063.887243	2319.86345	2902.950198	3681.453107	1627.046952	1235.174399	573.7176344	598.7944492	2204.905356	3154.768588	1640.630216	3006.341815	844.3504627	1314.601819	2828.749758	2921.767071	2803.687892	1923.805904	2493.311522	1745.131512	3072.220347	1908.138487	1202.787658	2427.492336	1426.410181	1683.471266	1586.286997	2609.314476	3079.55709	2665.745131	1819.322754	1052.313082	1283.255769	2145.345048	1854.83025	732.5489538	3118.211126	600.8865397	3460.981867	3178.823842	2693.951056	769.1239812	834.9577206	2896.660797	426.376394	2766.068769	2053.392273	3540.377238	2025.167278	1023.04985	2457.79762	3309.448134	3365.855273	1757.650185	2105.649008	1186.071196	2431.667174	1817.230457	2164.157886	2048.173275	4241.561519	3318.842825	3044.015544	2748.306012	2945.79027	1353.263905	2953.122245	2748.294359	3271.830591	2103.546814	2242.527924	2604.076171	1585.251242	2217.437001	1707.506714	2929.07727	2717.949276	3241.512209	2912.366004	3056.561347	2267.615551	1644.781597	2876.833824	3055.527372	1536.13564	2042.935703	2825.60951	4040.890129	1493.291292	5333.418158	1873.647932	1737.818646	2671.996583	3963.601616	1142.174913	2237.314817	2330.307303	1281.130734	3022.083553	5214.433284	1206.970488	2570.651345	2244.618851	2436.906368	1856.939343	2461.971628	2389.880087	3186.150965	2403.46393	1988.60814	553.8627249	2979.223923	3702.3234	111.8381829	4765.085133	1482.837539	1378.332538	3169.402066	3336.623437	2912.354165	2922.812546	1693.925424	391.8924669	1735.721851	179.7623268	2715.888868	2310.459942	1863.214397	2617.646852	2143.259396	3143.295859	3506.958511	1611.370067	2844.4399	3382.602278	1986.519032	2842.344548	2234.172484	733.594483	706.4249205	985.4339703	3596.785289	1241.451515	4462.02019	1382.519748	1058.585545	1253.991629	3281.237746	2231.035462	1630.180189	2743.072392	4204.98368	1366.84343	1687.661634	2698.115946	2690.821826	1713.776821	3224.806077	352.1833924	2092.062023	2188.191405	3714.899847	393.9825635	2335.533225	1976.065605	3121.354339	2641.701427	2803.685613	2151.621999	2483.922713	1537.17499	2650.057083	2436.900044	3201.816889	1543.444073	2154.75543	3691.904642	3279.13997	1836.034178	3378.391849	984.386271	1645.857638	2175.659995	3664.74474	1830.812485	2517.363847	2333.449345	2642.748725	989.6170053	1343.861148	2735.760991	3245.695795	3321.983511	2651.115744	1857.985771	2930.106082	2704.396839	1474.4791	1960.393091	1383.569369	1467.165219	368.9023021	1818.273677	1467.168177	3386.77674	2706.500999	2985.501873	695.9785598	2901.898946	2915.456613	2378.375916	1054.403501	1335.495275	2026.22185	2075.340029	2391.966416	2019.956273	1336.545859	2623.940884	2657.375966	2448.385622	1156.80142	2068.017711	1074.254382	1437.905484	2737.842362	1797.375733	1834.998069	2980.283724	3581.127587	2358.526035	3339.737935	3288.55445	2189.244421	2016.824276	2206.983714	2072.200304	1233.087577	2682.465307	1771.232847	2739.934904	1082.615983	2204.90953	2670.960683	3649.068056	467.1300058	2690.793609	3115.075993	2822.453116	2646.92666	1714.824071	2023.088336	1567.459013	2574.835625	1689.734238	1359.527262	2676.17538	1317.734416	3155.846273	1004.241086	2068.02833	1493.290259	3147.467545	1848.584873	3053.425655	365.7669093	2348.066809	280.080062	2166.250936	2212.222613	1774.380136	1887.240329	2122.364136	2948.925755	1062.757699	1082.61361	3384.684815	2182.964125	1502.661749	1821.412669	1786.923906	1756.604232	3522.615454	1635.384835	2259.253181	1229.955556	2502.72952	1115.013038	1841.262913	1563.297662	2347.015145	1357.434292	1214.275588	1494.33043	3495.442763	1792.145579	2542.433841	3428.573609	806.7410457	2606.176433	1888.288799	2979.235193	1914.388993	1941.574455	623.8752102	465.0387607	1445.222158	2247.750988	1488.061476	1515.224291	954.0865035	1075.301633	1832.905296	644.7744409	2060.700819	1779.6096	2386.748335	1038.725234	2087.868988	3343.917431	1816.18646	3132.835872	1867.386313	1013.644779	2806.814898	3465.155253	840.1727435	3248.84144	2807.857101	1734.680396	2356.430131	576.8519472	1957.244289	2856.972184	1961.439365	1854.845348	1613.445303	1852.76077	2938.473597	3120.288573	3412.897749	1679.292963	1759.756849	2368.96442	3347.059921	2315.666959	1083.662743	2162.068339	1891.422963	1746.17015	1986.51632	2074.293975	1283.242173	3483.906178	1726.317152	3227.927639	1366.845518	1914.410491	2974.018705	1674.064958	1594.628353	406.5229239	858.9902659	3251.970573	3184.032125	1780.659583	1973.973839	897.6526682	1162.034198	1688.703507	2330.31691	134.8280483	1809.913871	2886.237595	1286.381217	774.3501875	4410.841922	3156.862643	2235.212366	2415.998854	2274.926728	1253.992736	1037.676899	1417.002503	1457.761164	2041.893941	1178.728641	1124.414704	1867.377561	1577.927938	4637.59376	2216.394453	1685.563261	2143.259138	2121.299121	2453.619221	2654.244815	1420.142001	1911.278638	3584.250087	2461.96745	2408.67917	3298.997766	935.2713711	1325.046759	2738.886807	2432.720646	3551.838997	2498.5478	2250.893727	2006.365538	1519.413284	3204.950065	2824.577186	1375.186601	612.3821012	1757.663621	1605.091604	3819.386473	408.6118861	1546.581394	2282.237231	2756.656178	1926.953432	2426.446762	1097.228198	2293.729262	1049.177895	1036.627961	1472.388653	1670.931072	2280.149871	3446.344145	479.6692497	3293.734042	2706.494101	1243.540823	2612.45727	1308.331002	621.7854269	900.7833644	3156.853393	3046.111966	1744.075277	1202.784517	2491.227113	1673.024263	1526.727819	818.2371336	1693.924471	459.8158283	727.3283552	672.9901948	1978.158152	1870.52299	3496.498691	2004.278371	2776.511628	1409.688723	1940.535315	1455.668625	1066.939176	3194.432261	619.6942074	1311.462741	983.3451734	1175.62055	2832.945357	1167.262348	2572.741485	1994.876243	3486.041681	1046.03904	2578.994874	2220.573618	2280.151598	2900.857197	2120.26784	3038.773836	2689.750881	744.0459792	3776.551911	1732.58121	1840.219029	2002.182245	1292.637153	1575.844263	3150.59867	1075.294016	2418.071368	1501.647735	1631.225113	1633.308576	793.1609947	1738.835857	2854.882115	1190.251518	1053.351818	1316.687106	1076.345966	1662.572974	2190.280924	924.8213421	3007.453577	3829.837221	2095.189929	2259.247747	3121.337968	691.7953356	1264.445231	2187.152133	1883.064487	1948.900094	2490.185468	1411.778174	2640.667294	2993.856156	2284.333162	2134.891513	1736.743882	1527.777773	534.0071301	237.2361135	1309.373823	3172.548132	1836.039224	1945.761509	1824.541043	1192.338738	3682.502137	1219.507364	2639.62997	2330.306304	2254.023756	2095.182415	1802.55487	1112.917826	2169.381174	1720.048132	1791.098932	881.9825942	1889.32208	4364.817751	2364.793049	3143.302952	2745.164277	1905.007446	3055.519183	935.2766321	1116.056289	2933.184002	1657.342086	2815.171879	1528.819159	2275.961658	547.5898257	1415.966482	1943.67663	1020.95634	1210.093592	2470.324967	2736.731064	1050.21852	893.4765039	1985.461185	2983.424319	413.8355873	1255.034301	1365.80198	4321.965725	512.063842	2415.971666	2309.410019	230.9659682	2102.492806	825.5511447	4159.005044	2544.530559	1187.111919	2692.893601	873.6184932	881.9749926	2126.515513	1877.834149	2837.12457	2287.463139	2426.453891	1348.039885	3692.9478	1117.053198	3619.805759	2103.554805	1836.040296	1501.647677	1265.446569	1823.494416	2433.75972	1502.687364	2033.528261	2474.515725	3311.496418	1706.463268	3314.670472	2862.193216	907.0599252	2663.631338	1513.143588	104.5230832	2218.498516	1693.918487	2880.943586	1743.037979	2888.313051	2783.833893	1867.376779	2079.520885	2046.079174	1780.63196	2275.95588	982.2957391	672.9854346	1946.802782	305.1598439	2466.153789	1343.84901	2455.694945	1529.858995	407.5662325	793.1593391	3851.760375	1439.99346	3463.996159	2342.843994	1541.348197	3215.385023	2065.932669	2710.679755	1399.238691	1498.503983	2587.376212	947.8156544	941.5436246	1188.153423	1104.55933	1272.795706	2560.202579	1499.548927	1166.206301	555.9488444	2826.654673	1725.2692	1929.038115	3140.171483	1715.86796	4581.168879	1331.304843	2777.515769	2424.297827	2236.252219	1490.144981	2220.588955	2913.397973	1327.137905	2552.882342	2534.079038	1910.219624	1093.067668	2557.066947	1260.258012	1197.561957	3648.015683	2368.954299	1178.75376	948.8603424	2042.932748	2681.414801	2674.091981	2364.792564	3935.380916	1026.184643	2052.34847	2238.347671	2665.727992	1334.453794	2151.620915	1867.386963	1063.800863	1580.012342	218.4266031	313.5189075	3482.91481	1774.387254	2053.390842	2494.357182	1856.936713	2477.64192	1586.286074	1089.926401	2665.739974	1354.307429	1876.792217	1541.347962	2473.474192	2302.083805	3668.91984	1861.112926	1107.692676	1062.765866	2778.603209	2299.975333	2395.086658	2123.400713	3998.071225	2379.406318	1873.657184	1294.723177	969.7578176	2534.061398	1492.243071	2226.846352	1059.626051	1582.098435	2059.647777	2515.272827	3028.295588	2967.732601	1217.418838	2726.336639	2725.29923	1219.498187	493.2521941	730.4544284	1826.636315	1893.501724	2737.835923	1805.729584	1047.084363	1119.179198	1755.560327	1139.045611	2963.568864	2074.265044	958.2659645	630.1422138	2309.405515	2124.449496	1478.657823	564.3107866	1147.400993	1685.561685	1590.462434	1294.743582	1615.547372	1389.83827	171.4024617	3122.356163	835.9985941	1794.236818	942.5848732	2491.234044	2095.183805	3552.925499	907.0527368	2979.227663	2053.380486	1013.646356	1869.471865	2269.692304	1848.56917	2344.938742	1515.230756	1198.608031	1724.224171	443.0939722	2070.111547	1255.036922	4271.809642	2446.305636	1584.201833	438.9135669	2092.040843	2764.995306	833.9076972	1203.83403	2252.975493	518.3325115	1477.584552	1191.292421	2206.988639	1401.328908	968.7117081	1998.008354	490.1177669	1437.901073	1583.147468	1918.547925	340.6876845	2455.709754	880.9263822	1690.7897	1500.605943	1313.553201	2353.284657	1221.584673	1862.121187	410.7012998	2505.855493	2204.892341	3049.24782	412.7886557	2867.419021	828.6810903	1543.447945	2954.158919	1941.576349	2040.853991	1917.524791	3943.745469	1086.795567	2212.227626	1322.957822	1274.891601	1090.968375	1720.047605	2894.569035	1804.664406	1054.402124	1517.320482	3557.042054	1758.711251	1583.14316	2334.480688	1305.194992	1996.961506	166.17767	81.53303783	170.3575836	990.6549057	1012.60508	2389.873612	3793.263464	1131.726403	1388.794575	668.8075101	2339.703558	1166.215066	2277.013652	1609.281174	522.5121518	1135.910998	2514.210136	3035.66586	1339.659492	1830.815092	885.1132701	989.6066195	756.5866633	904.9663319	1274.88765	2527.780535	2097.261236	1506.868517	2501.669124	1080.524837	1338.63056	1639.58522	965.5692643	2894.591964	2594.677364	2563.328099	1203.828627	1860.064166	1065.881089	700.156148	1527.751398	1696.004918	1308.326625	1802.591083	2384.653192	3250.930548	2009.442958	560.12824	2680.376462	179.7623929	2481.815583	2409.723918	2564.377038	2651.087843	2717.992924	2829.788023	2687.683472	3123.422401	1421.18743	1681.372747	887.2074525	1163.077706	2863.243423	2139.078667	1615.544306	2116.09121	2968.773796	1568.523033	2194.45854	1761.815783	2327.160112	1752.426106	806.7419338	807.7803192	2203.863797	1639.575684	503.7027171	2217.433889	1628.080836	2725.304319	2265.517386	1973.96364	1982.327302	2437.932369	2422.23563	1418.049561	3844.451267	1639.581561	615.513817	2121.309878	1333.409666	526.6918442	1896.651209	2994.910044	1814.08663	2292.68725	699.1062235	945.7257621	2113.976008	1884.086243	1168.285673	2431.665162	1083.657326	1622.862037	2316.714768	2750.377333	756.5851929	2668.878568	865.2589565	2095.191242	2855.83269	2081.602169	2151.616512	458.7650848	1042.891865	2370.01898	1869.468113	1856.936586	1740.929959	1959.348446	2558.097322	1768.098613	1628.083794	1312.511343	2597.816864	2192.335499	3827.732188	382.4851615	2009.505645	1453.58174	1959.340356	2451.526528	806.742926	1668.843901	1757.664994	2368.971869	1264.443178	3323.014393	1239.356435	2542.42519	1693.922251	1939.474039	2355.387964	2061.741326	217.3815415	2491.220013	1248.765027	658.3470072	1863.204386	1605.103402	779.5753267	2279.102342	1965.614205	2623.942835	1599.867323	2774.422875	2584.2434	2206.99665	3593.67423	1407.60265	2807.841156	935.2714389	731.5051939	3062.834284	2185.053658	2195.501468	188.1221697	2234.173342	2411.804216	2598.868469	3451.549963	2476.572775	2708.575935	1090.975222	2521.528853	1891.421781	395.0263546	1930.054868	1771.246591	1116.039844	1661.529575	3035.651129	1542.401369	2494.349726	968.7130761	3693.964025	2540.348251	2077.3907	1566.435465	842.2698838	1953.07611	2543.46761	2259.252314	1085.749316	1702.285247	1731.549243	1798.414324	1808.872278	1501.64945	2944.74523	1863.191453	2383.602128	2400.307568	1397.137704	1058.574351	1405.508589	997.9734686	2543.47619	1642.717607	1427.441979	1298.922743	1478.65024	1037.681552	3063.865221	1414.90405	2528.836194	2885.193926	1443.126633	1946.799821	514.1546999	2674.07498	1009.464155	2288.506578	1342.804101	1436.857474	949.9034615	2031.439235	1938.425502	2908.176864	1387.742	1481.786724	1489.111241	690.7448692	1110.82671	1593.604011	2928.006879	1223.686108	1154.711714	1583.15087	1573.752231	434.73379	2156.843838	2742.023198	1633.317929	2314.617891	865.2607237	1385.658012	2500.631827	1730.499543	2405.520083	2615.578145	2124.446851	919.6027342	1539.249801	2805.768602	562.223206	1196.518564	641.636626	1663.604385	1471.346348	814.0484804	1855.892591	2647.971869	1475.519858	1997.999206	1942.623752	869.4348275	1629.136803	2007.410074	916.4654622	1927.992011	2046.068717	2464.053012	204.8418739	1493.289836	1761.83583	2311.499469	1553.888869	918.5526774	1012.600302	2141.16763	1923.808228	2457.795373	1099.336022	1415.953686	2529.895788	2033.525806	2019.949358	2492.260197	848.534204	1340.724356	1349.077478	1299.966081	1128.591698	1968.730615	1584.196141	2087.872459	768.0717442	1275.938247	1442.076158	2417.041242	2793.219335	1310.411157	2246.705615	1247.719913	1172.483162	1608.237721	1403.417212	2073.23535	2294.769141	2228.920162	2571.686035	1480.738752	2179.810941	985.4322187	2318.792329	1459.842942	148.4129026	2171.469528	1941.57504	2495.389726	1330.273	2285.377004	1256.080966	2071.158303	2179.817616	1377.291636	1153.673511	2983.407122	2029.353454	122.2882489	637.4565244	2600.94125	1321.915801	556.9945882	2107.706504	1989.644574	1578.958776	2887.257421	2225.80406	2066.97305	1451.458102	2309.394762	528.7821433	2520.492371	1336.540134	663.5776993	2376.283117	1157.853286	1990.671222	1392.968103	1623.900384	1947.846252	2275.950605	1987.561253	2506.8774	513.1067028	2107.733247	335.4626286	1900.819215	2156.819432	1993.813433	1842.301159	1301.009781	3112.98115	1433.720946	4240.501056	1572.702469	1176.664409	1723.176272	1334.44782	1693.916207	2713.809291	674.0226015	2252.967545	918.5400682	1917.544743	2384.64362	1803.631929	1429.537741	1506.869829	1445.219037	1097.245801	2047.122546	1736.762481	953.0258471	871.5301259	1019.919368	2757.695464	1847.518415	1468.212315	2161.011056	1311.453606	2471.370334	1162.026653	233.056237	1264.437687	1772.298488	2249.842902	2188.190679	2761.866038	1597.784194	3083.727875	1421.17657	1859.020885	1906.056071	2033.532507	1843.350777	1259.207929	701.2007773	2233.124906	2769.199014	2917.574377	3047.160269	1510.004674	1638.526138	3130.736024	1457.758131	2101.442548	564.3110444	1952.029862	1937.398721	1929.042723	1840.211465	690.7495755	2129.639993	1281.160693	1680.33357	1023.032368	2071.150146	1625.984507	2711.724641	1334.450395	1507.912775	1723.174736	2393.000811	1073.208176	1095.156365	2326.103431	1941.570805	1751.390305	1029.321752	484.8935584	1693.913659	1735.719558	2918.619424	285.3050751	2214.291377	1836.027105	741.9513676	1341.751989	1580.012853	619.694428	2111.908877	2102.485465	1950.986871	1051.266606	2085.781638	1497.468976	2459.867972	1766.030406	1977.109966	1302.059555	1699.133885	1448.345921	1431.633601	1385.655479	866.3058083	1245.630744	2150.568372	954.0844926	756.5839054	1226.821847	1545.531981	2164.147164	2403.455058	1004.23938	720.0094916	2730.531878	1273.839163	1318.776561	1625.988174	1866.334925	1785.879019	872.5707062	1805.730681	1394.016207	1377.296345	2288.49552	2285.364637	1678.230127	1144.26408	2388.820297	658.3554016	1354.308384	1645.844428	1737.810615	1392.971519	854.8097107	2225.804475	1374.165555	1249.806073	1738.837232	2096.235075	1612.4005	1909.158023	1576.887542	1800.514927	4209.1572	1776.469467	930.0453628	2242.525782	2792.182436	1494.327642	1488.039443	1819.314778	1271.750023	988.5708498	2503.761273	1751.390188	463.992568	400.2508061	916.457305	1215.325263	1222.63089	1520.424238	1540.286661	1260.257005	1651.052023	1009.465826	1489.110007	1726.314495	1681.362974	1148.434891	927.9491629	1443.125388	1189.194575	2213.263462	2729.476188	1772.286729	1514.187167	3674.129476	2747.243566	2018.910004	1731.525819	2830.818562	1708.549801	2878.894619	1662.572076	1939.489981	2211.175407	1664.658214	2080.561644	791.0706351	3254.06411	903.9275286	1205.92087	1754.52368	2000.091861	1154.719647	224.6961923	1011.556906	2956.235005	1670.923083	2019.922934	215.2911618	973.9349681	546.5467587	1611.366153	2129.65247	1436.862285	1090.975129	1758.688981	729.4177431	3004.276708	1631.212886	1289.518472	2601.994085	672.9824575	2510.028552	2477.643869	1685.533936	966.6133032	1767.072136	2453.570474	1971.872481	1541.341507	2071.154494	1132.765983	2177.745516	974.9768486	2855.931125	2908.16997	1660.480055	1271.751456	1249.805983	546.5452917	1446.259757	1882.007618	2050.24538	2873.69382	1178.75053	1302.054015	1221.590724	889.2964662	1647.939403	3150.616084	935.2633044	376.2144985	1775.421946	611.3355573	2612.437664	2003.23191	198.5718303	692.8390093	1687.648598	1373.119186	1530.902079	2032.481925	1132.774198	1055.444036	2449.419157	686.5664405	2790.076301	1473.419587	1364.759541	1060.668551	1179.799604	1424.318223	1214.274797	1866.332463	2155.792121	947.8104421	2569.602899	1728.360803	1503.734402	1292.650632	1677.199638	1945.759426	1578.94951	2156.831777	1158.893435	1395.062387	1415.950789	1613.454781	727.3188068	1885.146859	1361.619076	1478.643097	1470.295762	1568.52309	1042.905993	556.9970713	2072.198721	943.6334579	2388.809312	2379.418609	3631.272932	1118.142721	1352.219923	1778.557766	1030.366389	1560.166493	1076.343892	261.2686526	2076.379507	1137.985079	1038.723205	989.6126233	1396.105271	2019.941621	1563.290274	1543.436171	1633.306491	1273.843662	1066.936885	1449.391351	1322.950709	2478.673478	2381.492324	1819.30939	348.0033426	135.8729985	1668.834073	1584.196413	446.2301575	2038.739953	3049.234214	2642.742588	129.6033832	2070.102287	1292.64594	1140.089076	2153.694616	1572.707749	1863.202003	2143.253384	2076.380812	1732.573105	1273.831811	2124.447285	527.7373063	2095.182388	1419.09067	1479.705394	1594.64492	1724.220741	1439.979674	1180.837308	1085.748892	1929.035722	1145.315129	3098.36618	1170.387347	1158.887547	1803.630152	2161.023188	1469.244158	1535.068304	1604.007607	1664.661732	1188.139102	1305.184087	1656.283475	2211.164134	2426.447214	933.184687	838.0882797	742.9806659	2072.190972	1005.288375	2258.175672	367.8567489	2064.835385	1748.238442	1366.843691	1832.891654	1288.471024	1805.726564	1245.623686	1354.294447	253.9558854	2123.404311	1606.136433	1121.266468	1967.639296	1577.927932	2413.89577	647.9072024	3483.948342	2641.704674	1396.06924	2023.088909	906.013151	1979.196963	2176.687171	1186.064142	966.6214032	2097.273905	996.9283078	2633.33948	1857.983187	1398.196119	2475.543115	1450.442526	960.3435342	420.1026017	1325.020339	1456.713344	1330.272515	1772.278153	1241.440441	1898.730516	2560.069478	1188.134676	1813.044764	2342.843018	1515.225722	1332.361741	1257.093849	2134.883764	1933.196432	1318.750888	1837.076877	1926.94684	2333.43538	2378.378864	1289.511246	1998.005663	2926.955403	1264.430067	1055.447136	1691.824415	431.5992978	1014.6879	378.3061571	2810.985525	2088.911944	1250.841542	1230.993082	1288.465393	2396.135148	1115.00181	846.4533789	2314.607256	1885.13965	1352.215728	1110.826863	2541.340085	1559.100296	1996.9287	1799.452326	1087.834083	2484.9598	1752.432682	2561.228406	2250.878442	688.6620495	1099.329198	1468.204078	2066.959372	1683.456574	2171.449027	2008.4343	980.1977212	2031.43697	1482.830497	781.6592798	897.6431235	3066.997625	1330.273464	2191.315296	1713.780062	2222.653703	1348.028252	1404.461618	1432.681271	2136.990325	1640.626315	1047.082613	344.8651643	205.8866387	1792.134087	1034.543666	1264.444311	1470.295125	714.7762612	3040.843692	848.5321734	775.394135	925.8660762	752.397346	1300.999096	1026.1846	1939.477878	558.0381651	1933.202992	2699.172513	2094.147818	1075.298151	898.6982625	206.93181	2010.536036	1666.74804	2591.547522	1011.550064	802.5615861	1914.409769	2107.716169	665.6647269	851.6640295	1268.611039	2179.836451	1242.490558	1076.326836	942.5833078	1528.809424	1167.247164	1293.697705	1615.546135	1524.627719	303.0667281	1480.73924	1436.859922	1843.350441	1429.515327	1606.130201	507.8797776	1894.542155	1635.396267	914.3666191	2216.399206	1924.859044	881.9800983	753.4425246	1752.436736	2515.270561	909.1482998	1043.941917	1911.27066	2108.754201	1420.130129	380.3984275	43.91308889	1443.12063	1172.481931	1829.768064	1657.34849	1607.188485	1971.882873	1082.602544	1679.284414	1905.002565	1282.198673	88.8490759	2363.735218	79.44418787	2082.64753	1919.628165	313.5189117	1146.356845	1392.961911	1477.601479	1380.421876	1270.695936	1442.087909	1554.935947	1202.785858	1477.609694
TCGA-A6-2671	335684.2848	225494.4364	266146.0403	187011.9515	8878.644539	225161.1051	118943.5252	212418.6892	53465.05537	131043.3441	359721.1428	97672.4413	73933.85823	193121.3748	202908.3965	121616.5794	132697.5105	211986.861	185887.3854	219682.917	34753.32998	61438.47448	67785.31648	44775.35515	76382.02409	6204.157992	82805.24216	71009.47488	94634.03195	57594.02861	95315.5127	62147.71035	7857.150627	44460.27229	64872.15935	75239.58901	105100.3613	54651.54074	53277.56949	68515.2382	37697.02144	38155.04826	57473.12226	34625.60562	57006.86386	98930.99488	13367.11426	43481.67251	45925.8528	52700.1905	40505.9883	72841.3438	59100.91579	88484.23865	54128.3017	43104.20285	77063.2762	38210.45282	76367.98537	56282.28686	51989.57015	15691.84574	62988.5796	66079.38709	53481.48183	23934.60486	27314.111	50418.19339	11457.35198	39105.52682	51548.13869	26556.31145	63978.07478	52069.96607	29300.20974	59393.48173	62787.19397	53496.64092	37290.19663	6265.225832	47567.73554	31388.96558	34370.11973	27236.31685	35891.27708	26714.50028	19868.03329	748.281956	22721.50871	7920.98973	76715.97155	16692.45788	29648.44917	28976.7531	24366.19392	62683.19501	38998.70405	87416.11293	28885.16746	40710.03152	17090.78069	57234.14716	16630.04061	45534.30575	44390.77533	19436.33813	25218.34938	24628.41892	18296.88721	14600.88088	35764.96371	7314.47831	24357.8412	1840.58096	26027.44634	26134.32112	29565.18024	37924.40706	38307.41839	52297.37852	22840.73226	65334.63675	18192.65748	16424.54672	68959.00846	23168.34688	5542.116224	20706.2477	9099.312092	31553.9829	21382.11971	7267.260519	660.844224	20896.45066	35709.33836	45449.29785	23851.24359	16563.39043	16145.58307	26210.67981	21923.46601	19958.13689	7567.067616	28528.35682	28211.81034	12426.11628	19615.35289	42687.76018	509.5644576	23674.94738	27751.12945	7643.403658	12628.69734	24281.4051	31080.73132	12521.85676	27698.31978	22216.1502	28374.31949	30635.04511	30859.87225	47787.82208	9281.063625	20477.05255	14528.73823	14976.93034	29152.86218	4055.681717	7503.194443	13952.62755	33422.95349	49024.44571	11121.44848	19935.98285	28536.51047	32204.77265	22182.87291	25305.72173	27336.17602	22013.51976	21507.99092	28792.0639	18839.54633	20986.52864	2991.153048	15702.71474	22771.13936	21302.95625	35295.58277	3969.631163	16378.66886	15158.83771	23320.93709	25280.57805	26363.05122	19200.37271	67461.06263	52832.5179	14566.1852	48371.09568	15063.011	27807.82234	39345.62563	3601.816392	16288.53444	16063.72198	40046.3169	25609.38683	10595.43053	9358.829885	7837.690475	10569.0262	1457.516707	6920.271357	24459.01894	22831.01854	27287.5502	26976.45943	7972.324923	18335.4939	25451.26546	7289.475676	10495.4855	20563.27936	8548.273165	9396.291048	10295.61543	15148.77406	20064.96747	6498.373356	29259.64617	22850.24653	27800.54868	25120.96517	6415.019419	24515.56114	6781.490087	15963.74427	15444.67036	5834.836803	36550.20962	3310.370103	10260.70786	14048.43449	13837.30453	8566.178476	10752.05909	28020.13065	35153.38729	14435.69678	15835.97195	21205.37858	13310.08944	12413.44347	15372.32733	4966.095	13983.17062	10366.3865	11959.66414	4852.329471	4126.386153	15110.09928	8347.011034	13785.99369	7561.412533	6004.20838	24811.51982	35299.46593	28624.04848	10505.1489	29070.55304	30814.00631	13758.32565	25828.52624	26474.03199	18142.63771	26830.87873	14001.21202	1654.6065	23622.02534	13780.59915	11005.99664	28135.30547	125.1047244	9672.356292	14746.46916	13785.85775	268.0624811	43116.36286	10517.69174	13497.40911	14396.80391	8841.105231	17325.18796	9616.782268	8792.506099	16525.68794	12478.77023	5121.573896	13604.07831	7436.540625	7644.653807	20610.364	5175.696418	19595.64588	10681.33023	12578.68964	13805.3133	16514.65327	15841.52775	21863.63008	15337.62943	5540.632637	7807.096756	10178.79547	12957.42474	18478.34067	36454.20387	17290.46693	27348.02688	4934.1881	7628.027863	10525.81703	2687.197234	17978.42155	13781.88682	19151.1415	25807.90085	8799.459094	8927.138826	10396.94693	21651.23523	8162.411069	28630.54859	16014.82249	23810.42344	12820.02094	6077.777355	7894.457912	23424.86684	19128.0174	13462.56566	7752.95981	10210.9342	12961.37325	8535.701278	11329.52408	2523.404824	7837.63445	16575.52208	14568.8141	17821.98876	2777.382113	9.892498624	10553.66414	8611.977847	8552.270611	4004.308943	17938.49322	11851.41848	8975.671102	22904.34685	9891.59687	12327.23306	25154.01273	13663.98175	5186.800929	5710.026238	6155.371568	24282.41897	17759.62431	8947.847362	13760.89623	17588.71548	13742.9779	11740.30538	10409.29763	11.28097837	13738.70857	12427.28229	12145.6082	6846.598156	8961.85098	3766.943692	18839.372	11201.75258	5729.338194	7325.381438	8549.456078	752.466508	31945.04392	9645.877661	8377.428836	1649.049589	2934.243852	13707.02339	5979.274224	10321.89397	8813.335079	9178.259686	9273.885962	8310.88724	25544.0407	14990.64541	10271.92994	9205.933342	10671.68846	3693.414514	4800.922593	6680.018625	12826.98515	10541.19587	21007.06958	12224.77481	16244.04522	3238.179204	9486.373448	7619.668681	21340.18897	25373.49079	6176.324532	7378.209727	20908.59679	19534.29262	6635.733281	10797.69351	18714.39177	8516.040622	8284.512748	4667.697709	16175.85522	13490.27068	12743.66001	6288.724779	22329.58095	24437.92469	10348.25887	9404.519069	14453.42016	11359.95282	5850.204735	9147.712348	20149.63567	13977.2791	15172.27903	20443.49772	23376.82224	12339.69006	18705.9115	7647.299038	13337.73312	11582.17486	9400.302099	69.58610889	4757.938492	8557.80729	16611.36914	19047.49454	10052.64474	11483.58192	243.0891906	5104.845124	2571.994996	13061.52061	20063.37549	13856.6903	5733.542132	29932.66671	4390.124436	12623.03043	15083.73391	2699.682547	19226.58557	3367.25419	16756.03753	13583.35445	11108.85275	2641.380172	18793.50145	15822.10762	26440.62594	7565.380835	573.4269394	9339.183605	9425.239246	8262.283603	15629.07402	8119.225492	21344.28372	5836.219035	11446.11979	9193.549034	27259.36126	10660.55869	6342.874979	14490.89523	8067.921924	5358.768158	8234.433792	7532.263416	10804.82148	16642.14191	10166.16664	15953.92206	22347.90206	19088.87306	6796.708231	16020.4935	4362.277944	10016.34256	11906.83594	6814.688485	4247.160594	7944.257392	9761.174412	6836.91546	13991.39806	6732.823344	6297.08496	10385.36743	7394.838974	4657.935734	12109.20466	9437.681118	23933.84517	89.01863628	1095.280288	16138.56934	9845.443247	64.03230378	3637.84785	8668.988408	6037.565212	7135.234708	4459.521306	10195.55463	5343.56609	5061.871038	12562.01128	17255.69485	8078.984089	22444.33519	13974.34481	13598.6025	17001.62295	6970.113171	16306.32205	8571.742935	7422.627476	4917.459191	6685.504045	2026.549433	14765.92237	12847.70641	3823.866209	10850.64969	6229.001266	13276.6419	9035.296213	8752.062858	10903.25109	18537.85297	16135.57516	7143.657591	8255.30543	19851.85705	23241.53157	14343.78968	21764.91434	16510.15176	13061.52211	11744.49366	6521.841595	4311.015168	10202.49319	15855.23548	7039.519835	9350.365422	7144.883395	13576.42252	8904.792757	19213.9037	10124.75084	4387.30178	5546.20704	535.9548241	7568.368356	8196.999795	5575.363963	9119.98347	5765.399448	8327.545061	6427.439094	3844.620764	4767.559209	4373.437458	10249.74445	15437.27825	3889.052221	12957.37256	10048.42549	7694.45385	3734.960201	13628.7172	2706.623485	9529.269424	8910.423805	11695.59448	16025.1155	13577.62292	1882.219325	143.1546462	9766.47296	10625.71537	8729.970344	4564.944308	12690.88089	19848.22326	4606.618913	3510.143152	7707.063273	10951.87123	16284.08646	16915.63919	9204.681924	9117.151819	20732.37898	11776.18163	9827.691671	14161.80387	5186.742961	6898.012986	8706.371015	11604.24881	4413.681778	4712.080896	6521.833928	13684.59058	18128.71434	5153.380652	12774.20133	7158.898427	3851.574256	7496.080504	6779.96027	2341.532984	11644.47779	23010.62359	4061.156206	11547.30534	13146.16182	13355.3117	638.6604056	10317.57768	15112.90258	11452.58861	16003.59666	10242.64473	12165.96571	8624.326985	4155.577732	1081.397879	80.69419613	7644.200347	10491.23406	4628.75903	11604.10005	17077.8092	6509.302187	6715.91528	5020.140973	6022.259497	229.2084481	8664.813339	13539.07201	9763.949576	10389.75972	4258.257045	5458.680557	3009.164783	6254.004929	3401.903596	6675.932079	4578.852674	27293.91655	9688.924159	6872.926154	14106.39613	10163.53938	8392.549048	11365.2705	9916.581098	8316.165964	8055.149085	6485.72681	21485.63373	8852.047748	10879.73654	6746.641198	9887.296958	5067.322282	6609.226791	4781.464743	2660.795529	9450.113926	12818.32949	6896.473566	4885.522613	10159.46496	9111.467327	15461.09989	22431.05533	3972.343944	3215.956641	7662.554039	20555.56127	8233.088692	24469.83439	1121.650512	3775.257252	6158.263482	5888.992333	10796.40854	19535.55092	2034.879549	3524.047273	9387.734142	8584.1298	4853.568599	8625.897467	6324.710031	12088.36648	1474.16056	2653.853203	3242.254148	8643.888343	8192.519044	3185.40428	6362.148401	4914.70601	4861.792478	22147.2664	2843.959933	9065.557198	5866.817154	19860.60522	12138.45833	3759.894739	6950.610663	14686.04786	7596.077932	7027.041184	18833.61009	3145.025346	9498.799862	6246.867238	2732.959955	8596.684315	4753.715677	9307.284667	12960.16614	5683.443432	5737.449827	13666.68798	7405.899817	4337.306639	4693.956468	11752.56367	1932.135314	7044.992201	3916.831045	4263.770781	5225.547608	11859.52528	2261.065267	5646.072367	8155.400249	2984.081499	7523.811305	4514.965644	6810.428302	7455.906468	4957.514769	4392.705017	11254.27402	4763.446499	3671.140898	4548.318145	5004.893658	2670.493018	9534.93393	10360.05647	5468.390898	7114.378548	8981.061048	6449.662992	236.1616372	9280.794764	1036.989142	8968.566124	9128.009324	18164.36653	14880.88015	5715.2435	3852.958969	10219.07924	8970.895036	5461.476061	12588.02519	8477.310527	9929.017863	2204.155764	7998.538571	3379.719558	1474.154187	1522.713004	469.3340591	6499.566225	6231.730164	2040.375363	17139.04781	4181.785669	4158.276197	2463.738078	12329.79716	6693.942951	9977.457909	6492.396689	3904.293993	15298.36035	5901.274919	5355.873452	10694.87154	10425.5647	6541.216193	5140.875624	1071.686117	4546.850231	4206.786243	11956.66349	10313.00562	11932.90514	10425.43378	11676.89583	7350.319315	17249.56941	54.32056472	21066.83031	12260.11712	9950.934252	18522.42091	6296.76699	4481.658871	11654.15017	1853.068505	7597.401149	10979.46275	3206.184897	12418.8275	8400.788121	4889.688943	8514.616443	10984.89755	8051.339266	4899.350397	3636.405985	5396.20116	9182.392527	4179.096271	8729.777225	13863.61169	6255.297035	10425.74725	5700.241612	1564.368118	9109.89132	7972.141135	4449.732694	4807.837322	4745.400193	3238.119587	6437.095593	16504.55382	4624.5403	7658.445921	11636.03372	10554.74221	7863.911059	10995.9062	3714.203971	8213.584751	10438.23444	4931.32661	3644.762621	8718.800438	11826.12943	4535.689353	10113.61075	8128.97003	2972.992917	1675.393898	5542.015811	10965.83111	9599.933972	5104.837976	5837.581442	7613.564187	5133.609971	10625.47817	1860.003216	14573.99296	3397.62666	17881.20396	10567.30026	5811.26206	4662.094961	1943.242429	2735.715971	5931.992086	11841.42125	9368.211843	3136.827411	4227.681806	7222.449771	16600.04362	5192.07127	4749.518478	4911.751585	10163.05847	2839.79116	13955.24495	5684.872889	8244.232008	11505.35616	11043.40858	6847.813128	8251.134171	3290.87609	6244.216267	7738.804	2494.274534	8490.762883	5285.200821	7482.143293	5992.990373	7956.778224	6638.482319	4775.900225	6803.405272	6420.419738	6500.809639	11694.25346	4280.448245	1499.156881	1447.794435	15209.7269	363.8532195	5897.170203	11432.11272	5605.674432	5511.403107	8976.84005	5874.902624	4678.697794	4803.635677	7737.563415	8195.582431	15752.43026	10523.04464	10070.60197	9522.302799	2619.168655	6305.231016	3188.130737	11126.72862	5090.878471	5403.197263	8789.30684	5895.849671	4474.676223	4272.091732	7410.080946	7654.166924	3736.379411	5486.405964	4835.52567	12243.82664	5844.449162	5866.767631	1572.710114	9212.701	508.1957463	3107.59652	5820.722849	7250.467673	5743.220342	7643.219956	5945.749714	6834.041207	7251.293886	6045.753828	14946.00722	2249.997292	9469.457244	4553.860812	5121.474082	10543.59289	7524.862565	8066.383718	4328.98282	8539.709421	8159.312128	9853.858957	11738.4603	8484.169324	4620.219471	7293.537463	4975.59723	4433.005392	7898.600253	5704.393404	4371.883087	7913.852487	11777.38354	5482.243963	5133.872542	2949.412283	7468.303578	11393.08796	2555.327144	18240.12094	7911.853899	4549.69513	7879.179133	11207.24814	1496.358109	6728.528336	3959.810668	3474.049703	5430.924185	9948.285424	11743.98656	4657.889984	15849.52001	8752.052542	9155.587485	6496.603351	4285.967447	2702.41727	3826.593076	3776.636342	3064.558249	10778.40225	9963.413465	7743.028195	4659.17413	10590.69609	2702.427978	1388.10645	9583.472406	16130.06537	8117.592765	4234.606062	4188.662376	7901.263917	2678.791914	11974.4606	4145.7702	6181.406362	2687.142417	3958.313876	9379.407499	6058.108445	9684.788001	5031.242956	8151.042644	4889.666741	15770.36984	6656.395459	6525.994738	1203.527569	14640.55615	7526.430211	3099.356059	3376.910043	2442.874841	16331.19634	7169.926436	5193.543813	1880.80021	6731.403902	6753.587206	4451.079941	3085.495309	2775.986671	16897.31248	4841.055206	6140.037504	8452.190792	4212.326704	3469.884272	2960.516767	7405.569963	4073.585207	9107.287019	8073.455261	9332.037193	4001.392408	5217.218307	9609.608294	442.9654744	10107.78456	2923.090982	9674.988285	6366.287698	3987.586076	9467.860524	10686.57211	5550.273297	12462.48796	1181.30829	4544.101145	7813.704029	8911.539782	8662.840942	8027.596004	4044.3709	6817.119801	3317.230557	7353.113225	4120.775703	2313.837494	7028.344778	7126.919927	8838.141199	8549.502833	6906.143302	2660.790187	4400.890258	12078.90893	7010.17449	11193.3582	7142.039632	10453.3111	5755.662082	6842.013852	1637.927923	721.9303718	4295.70928	10749.30576	6122.088027	8410.241251	2607.972439	6277.324345	2910.584949	2809.046435	11402.79523	8147.669133	6264.995323	3793.165659	4531.600527	8833.858453	4567.693942	11256.96954	9150.234636	7176.800389	3036.816949	3722.254188	1536.61659	5314.240111	5686.296251	10806.0094	8611.678903	8746.15807	9709.464249	6992.319167	3066.046439	4979.800184	3430.979081	1038.371349	2756.49119	12522.68027	4358.029601	8953.162327	2562.238441	4533.02306	2724.629634	6695.156597	2891.14112	4323.461473	2256.851489	5340.702671	5798.705683	5890.349974	11388.95808	5623.879059	5712.618524	2321.996989	10789.53058	9401.560353	10654.55524	9930.108391	5290.752501	3728.050021	4463.538389	7230.875941	2684.383535	4890.908977	6351.143616	5498.901003	2949.41271	2773.1838	2810.648551	1125.736754	3905.702533	2995.253634	1420.031854	8084.402388	186.1868003	5128.437616	4764.715156	4816.114111	11158.51101	5544.630725	4800.831224	1579.646792	5987.31787	5242.109652	6486.991728	2960.562868	5078.430364	2036.256838	11567.95567	1465.840111	4190.189336	6392.20552	5908.268061	985.6339807	7076.826289	2814.850027	3493.522348	2026.53956	4040.327756	5390.496962	2199.997659	5517.005143	6756.301907	2996.454098	7461.27482	4405.218426	6403.784974	4354.964391	2850.894703	6338.554974	7867.760583	7387.829389	1839.146713	2324.937171	9261.118012	6023.314165	3589.242841	3158.901431	7325.315154	4963.228137	5909.787195	5357.386679	7663.936201	4419.123164	5231.01271	4296.938803	4043.070063	4568.975361	3793.254283	41.83308421	1664.285509	1762.766368	3203.40169	8287.043058	3532.2058	3880.676391	3533.773839	3386.551864	3024.421048	1290.961153	3664.153766	2380.425967	1632.373852	3703.07316	3228.331119	6535.62128	12521.06594	11082.23983	3765.477618	1271.522457	7240.57723	5044.864736	3585.035867	3940.4004	8343.954765	5002.014075	4135.86996	6209.264757	8795.14578	2853.663333	4477.398757	157.0426325	4895.227462	2397.023886	5058.932222	14136.89604	4452.407121	5540.485223	6620.195617	7033.477318	6629.955704	3580.813553	1163.269794	4571.78613	5032.632774	7332.100253	6366.274585	5970.774615	4564.842956	5071.317307	5092.207332	7573.808179	6925.667376	8320.459835	3973.66554	8617.35762	7457.094911	2544.165074	5210.158466	2022.352832	6689.255694	3518.472348	11373.67003	4980.929113	10274.43647	2966.089023	4628.587916	3727.978307	827.4108087	2920.288099	11920.45334	5995.68586	6961.596375	6373.174583	4698.107538	3587.851659	498.4812579	2193.042226	2845.284375	3578.024576	7520.876934	13582.86216	8109.245254	6537.09262	6868.626674	3904.21721	7003.087141	6137.331982	7604.178609	7912.357834	1160.495898	2186.098004	4358.072673	3800.12949	4048.483744	11244.549	1742.00382	2180.575473	4663.324633	2527.530836	2613.540079	4086.099879	3894.578161	3598.827853	10586.8478	11699.77798	5401.744565	9476.435432	3492.006335	4563.442733	745.5190081	4363.538342	4849.342747	6163.711386	849.6132768	1755.869867	6660.384496	1550.448498	5586.281945	1916.874071	2614.838033	4033.205166	6589.41235	8435.48809	7844.330792	8585.631878	6457.855635	4848.054676	3619.819451	2377.639224	2713.519145	4355.276278	7204.413431	10195.92423	3712.540326	6554.986651	3992.957286	8922.651984	10501.8899	9165.571616	2222.213877	3691.942864	945.3720536	9636.055087	57.08768284	7711.160227	320.8283947	2652.405438	7237.82065	4412.138454	2834.259213	4684.240482	8545.089857	2546.886685	7683.180547	8164.783216	2233.281603	4433.068454	6321.957842	23.7816283	2873.000906	3815.308183	5448.996815	5061.71612	4927.013905	1368.671451	2985.514305	368.0178763	6986.590594	9665.022243	4217.878666	5652.943565	10456.0173	5558.650864	3647.458574	3407.206735	802.4269661	1869.694725	4573.244923	5296.155855	2745.416668	4968.708309	2621.893968	5809.310365	6495.409785	4987.955294	1877.962894	9178.187666	7445.948135	2602.451725	2355.436774	3998.618887	2241.636317	4893.799824	8402.205344	9485.97331	2473.359703	4697.6135	6558.93535	2935.533365	2073.721512	5061.668826	9236.297202	5640.387449	5773.493846	3097.91339	3696.020639	4528.087034	7148.558232	6726.927807	2911.994151	2731.407591	7276.649966	4244.194232	3020.239467	5339.113541	4863.144745	3467.082145	9665.245777	2873.00606	5727.883077	5819.241405	6299.68292	4253.977576	1292.336681	2065.398692	7783.203953	1871.069983	3043.772612	2852.29309	3557.304805	7332.099285	7118.269537	3097.929635	5312.652063	2219.312933	3429.668569	2398.421184	2607.995414	2223.565321	3059.075033	973.1335354	6661.859373	2549.743259	3530.960905	1772.535626	6629.760372	8512.914554	9102.622889	4423.375938	5249.047558	5025.647469	12530.78263	971.7506645	1814.156485	2979.770122	2365.127686	11143.0707	4792.454073	13252.65663	4378.934074	3179.755949	5000.472059	2420.672172	4287.228656	3079.875915	7723.384519	1841.814597	1413.076273	8915.845145	4043.034686	4449.592476	6066.548922	3576.653428	953.6982676	3196.383645	8827.974172	13030.73499	3726.617968	6833.981051	3222.838668	2578.665524	2682.932674	1232.659807	3075.687354	1827.966926	9293.946937	10830.5472	4656.46064	4470.421332	6951.37893	5385.009601	1780.86734	12571.1624	4306.701165	2266.592562	7304.261295	2786.941897	3479.577856	3437.929808	6017.93744	7960.745556	6310.806153	6589.54878	2829.998727	3578.052864	3093.725493	8708.880412	2911.985627	5174.10044	3752.987886	6399.571603	3655.803229	7694.301194	6869.894384	4069.416289	5015.570015	326.3808873	6271.793826	6862.90763	3940.33563	5146.362705	2494.235487	2909.099187	6759.0955	6396.645184	5893.029141	4914.668824	2448.418126	3272.745887	4745.300535	4181.830857	2716.280242	4122.085397	5870.699502	7501.531006	4663.311925	3063.236396	1469.984586	4134.621935	4843.756507	11712.08671	1989.017511	11369.15898	3170.113867	2988.29918	4280.325647	2907.781573	1692.040951	763.556029	3523.759118	5504.216037	9026.845709	5033.996476	4985.10042	4478.722352	2695.376094	5674.96207	4197.037628	144.5548399	9626.269291	27741.38361	5997.031431	1665.655112	4080.371739	1735.053271	673.3555687	8110.631538	7937.171324	2012.626594	2945.261927	860.7120748	5730.593807	2934.001335	3732.137949	3818.044885	1034.194633	173.6926004	2366.558554	6298.258218	3956.970949	3493.472469	5858.335696	3555.787938	3478.18069	7829.855362	4915.950467	8755.963398	6017.822509	939.8211212	2452.437711	4893.791426	6176.110652	6739.677116	5029.242917	3830.422554	2174.99952	3283.925206	4437.093831	6037.198502	9488.732786	4319.177643	2247.183124	8563.229167	5185.207925	962.0332681	4668.649318	8150.985044	4146.841968	4888.190306	2613.545366	1060.570581	3870.99171	10583.39974	5193.542628	5261.193455	2569.129477	4691.161806	4861.74488	6871.440295	2424.662493	2380.356312	7691.731322	7187.760234	7204.291632	2823.003622	5193.535174	7952.459805	1783.644513	2924.456676	8769.973831	5529.403155	2903.574605	1453.292008	1793.31733	7234.157058	2380.436263	9107.155415	3380.92357	5150.36882	3639.204476	1339.530236	1930.749737	1465.819624	2485.888132	4689.801877	3150.552127	4199.769792	2188.890474	8539.452414	2141.69856	4867.126571	6843.708689	4836.824687	3965.147595	3095.124878	3121.407783	2941.113322	7305.668282	4549.637013	3368.513487	2478.954209	3654.412338	4359.476321	1500.47791	3425.392749	4192.955086	2100.066525	3800.151217	1506.060319	281.9680708	588.6906224	4799.438209	5827.664324	3146.535609	1812.746622	4037.466936	6928.299737	4711.703653	7154.573108	1977.933435	5899.926693	1787.718834	6938.952847	1876.603109	26.54915818	10410.34737	6560.300468	1382.550263	4276.122836	1621.218325	4752.053122	3962.478652	5261.508713	3078.357463	4359.285143	4884.030063	5805.259696	3201.913747	3283.903019	4868.813531	2068.138616	4671.648646	1417.233552	2258.276609	4217.938695	4623.030384	3550.361506	2177.791563	3844.587871	8407.718733	3754.366445	6212.161952	5086.700451	3365.816366	9562.300464	7792.703375	2734.275785	7652.56923	5523.857956	4474.670253	1703.092191	1156.332305	2266.5935	3629.377188	2001.515699	1975.073374	3603.057245	3979.101209	3264.492326	4239.850819	1206.290235	8316.104561	427.6986655	4924.289568	2707.922796	1357.505556	6414.630142	8940.339867	4196.985983	2377.614355	3970.838795	1662.88779	2713.451916	2859.162	4108.189755	10002.23165	5662.360831	2581.583381	4983.908341	5469.685088	7693.047397	3743.143518	5422.550125	1562.96796	4366.340555	3360.147822	3804.178963	3805.527196	8230.147509	1411.685227	4263.512785	3591.882814	509.5852709	4549.396058	6120.252573	1811.371282	2323.518647	2397.039552	1297.869271	4209.535436	3120.112484	3079.918636	4321.795056	4351.122814	2280.482359	1564.279198	4899.253927	4473.171707	3107.397992	2069.518728	1662.898243	9654.617829	6087.036594	2574.703641	5053.227202	2719.008513	6152.427539	3233.940634	3880.099819	5885.899025	1247.93489	5248.965668	8177.229167	5249.073555	5286.510473	8250.823128	6020.388723	2878.602253	6176.216719	8370.233889	5824.750018	5132.413376	3404.352703	6510.602116	606.7314928	3424.084217	1787.781088	4058.139183	5004.662529	2626.060932	7871.861939	5441.841594	4506.536745	6226.094841	660.8555457	5298.962444	5244.81708	5308.667654	8577.700387	2491.455637	2163.830077	7668.03151	2898.048905	3022.822733	4724.423558	4759.209627	5563.831577	2365.109922	5641.780588	8736.516744	2886.968361	2571.937143	5905.388559	5208.521466	2417.809851	8317.38555	4138.757796	6237.139578	3637.664416	2360.766137	3447.599701	2968.826271	3153.354411	7258.575902	3429.549031	2634.32464	2782.865606	9141.469935	2494.209904	2398.461689	3140.906889	3716.796888	2860.470029	1672.58381	2681.554186	1372.796497	3518.43657	4745.177768	8239.576358	3579.137481	7021.253788	703.8848441	627.5517857	4252.551812	5722.048727	5928.998761	1146.598002	5650.163466	4589.75372	5493.163732	3884.678072	4201.173428	10374.16051	7276.647937	6459.089029	4503.653508	5704.19217	6634.063336	4280.101419	1332.589944	2095.900195	3078.363971	771.8779544	7124.879319	3519.789806	490.1532337	3967.957905	3623.863259	5283.557744	909.2871355	1764.215511	3136.732607	6377.3526	5787.484979	2259.663592	3535.020048	2848.054074	4817.279936	5395.772787	5959.446358	2738.388988	5158.752085	1200.74408	3955.547561	5910.972713	4858.893341	4097.04697	2764.820566	7037.655748	12307.17314	6066.404901	3953.925895	7820.806542	603.9604975	173.7062956	2609.381962	7906.672282	3188.123085	6756.020595	1365.886263	3250.561947	4706.368211	1546.266965	1286.750694	4326.117532	6377.427447	5457.052377	2277.716954	5278.241629	1683.695955	2982.509325	6456.405714	2942.442466	470.7211136	4681.293265	5741.50194	4255.357689	2710.659977	1694.780285	6928.20186	2136.145711	1009.22215	824.6275692	1519.945111	6582.567373	2921.630907	6858.74272	6671.302946	3145.048174	3898.700341	2123.637308	2165.287498	2931.31141	2728.561079	5303.139215	2785.657216	1031.41838	2470.505828	4287.318979	2911.788547	3207.567375	3444.795448	7157.218274	6561.46424	5403.063974	3780.623659	2304.007552	2229.001155	1986.229193	3619.639283	6843.621921	2993.782745	4310.851164	2884.127115	4887.977781	8460.383498	1006.43333	3700.153133	2774.542384	4546.792016	8737.268677	6395.284206	4320.528134	6486.802765	2564.933282	4094.310054	3304.720372	12073.78645	1977.938716	4090.036434	4301.133578	5745.865986	5397.436668	2123.663012	3768.193428	6885.929399	397.1622557	2016.79023	1528.273666	2909.170072	1855.759527	5547.343477	1878.008279	4300.926324	3419.866481	3289.360464	2961.850043	3161.62188	5497.17665	2589.94916	2101.345558	2105.588738	3877.787507	9567.973132	2223.574239	3092.342019	5110.098995	3231.06625	8275.780857	2377.418638	3450.248702	2641.225622	6160.745844	3325.308146	1456.053973	5422.497296	3844.498244	3780.696206	1078.610038	5003.157448	3797.326021	2032.039251	4595.232351	850.9899564	862.0966503	6883.877458	826.0164339	4503.688868	3197.849891	6250.940694	962.0252915	8857.017865	1976.508182	3410.166889	2795.32104	3128.375395	2907.722468	4027.694266	3587.83413	1376.926684	2150.035333	5559.978914	4685.504933	8052.37499	1943.204425	7783.123852	3650.087686	1877.969274	3433.580535	3349.076945	3310.25458	3761.313369	5407.165135	2742.538915	3711.105656	3248.968558	2367.858124	7254.297583	1809.985477	4253.909677	4032.98081	2198.447481	6957.135089	1872.451969	2641.316174	3873.689791	4756.38573	3701.603822	3343.483604	966.1947387	5927.625305	1063.32465	1887.683683	3845.953016	1560.174145	6075.798947	5429.406498	3326.777491	2587.16588	3539.121778	4763.305898	3548.928212	5992.346643	5462.55796	4278.947451	4420.311489	4696.683114	4521.873879	2308.229181	118.1876673	2716.280904	6025.971263	5173.964597	6796.118584	1725.35031	3096.265421	4634.14672	2277.487844	1134.117207	4833.912768	1844.700175	3861.146205	4163.616502	266.6990367	2421.972727	6318.791361	6618.479626	3128.169695	2446.965127	5733.296878	578.9679217	2600.741646	987.0148297	3994.389027	5219.799245	4282.762983	1773.876383	5412.581643	5146.051927	1333.935048	3276.943115	4006.671892	2155.567793	982.8426348	4255.046294	4270.513989	3308.793157	1852.969806	5318.344304	3543.381028	5107.303428	5723.382234	6457.49307	1206.278042	3650.222938	4381.694572	5355.893843	2825.860557	1979.287288	2893.804965	651.1341066	7494.42101	3648.830005	1332.574311	9018.248967	2465.008475	988.3749668	6162.176474	6453.222508	4158.163359	6426.838065	5318.219671	5334.851473	3287.894195	1654.552298	5727.571806	3027.146703	6423.004638	2018.150091	358.3035341	1154.88192	1007.808597	1976.504215	1958.481904	9245.635877	3535.009632	3504.530154	1456.067275	3662.72875	4473.189837	377.7288931	3693.24811	1915.466142	1425.463731	6658.751015	4630.098501	4477.063947	5734.738857	1780.833063	1987.641622	2405.267153	2037.584343	3074.307644	1057.741514	2211.064062	1896.044212	4937.782684	6960.314507	4479.977136	8893.231755	4803.537862	3049.306055	5130.97658	1259.018811	3809.710602	2280.42699	3389.155067	1332.570062	1914.066272	2925.755204	3947.144793	2022.221041	9245.877853	6600.609243	6114.789324	1930.747088	8721.175209	3054.754234	2535.740919	5459.896623	309.7269093	1006.419338	1192.40096	2312.413552	7702.667752	4117.958081	5423.755322	3354.548019	4572.681245	1926.534112	323.6057407	2564.831777	6103.659417	2097.085679	1586.51559	2487.016785	4739.705847	3841.492109	2118.053426	1320.062491	3923.428829	3065.658977	3776.379739	685.845632	4306.649437	2827.21049	3107.476099	1587.869539	4110.958388	8220.878945	3236.672192	1639.311268	2752.150568	4040.251282	2985.483632	2979.884989	566.4850593	1712.812443	6110.849485	2669.04059	3464.11625	1736.431696	4142.560285	5421.044169	166.7713935	4341.282075	2792.523549	1605.950549	2353.90262	3376.748813	3843.157276	4056.842467	4565.994438	2916.000691	1476.923595	5715.272622	4284.244621	1618.431657	2519.116291	642.7922013	5763.738394	869.0186851	3419.726228	531.7704989	2539.880193	1626.752671	4213.097198	2885.5273	6750.64639	1808.494415	3139.52816	1190.972594	3972.012464	6643.582984	887.0817981	2520.413522	1976.491044	47.39066513	8143.726986	2689.780435	2435.8493	7055.716195	4090.163951	3210.215953	4683.988105	1555.979515	3534.751492	1612.903559	3331.980325	2262.362338	3962.456515	2092.894893	3024.265739	5704.036197	2292.619328	6654.750245	3686.307262	3919.386973	2574.551488	427.6979333	2229.11505	1308.980207	2044.550296	4092.8595	3397.624797	452.6781531	3289.246665	1800.252707	1630.924709	4332.94098	1071.627842	2675.800791	720.5410745	692.7796443	5312.919238	592.8429926	820.4471674	6571.620445	831.5691137	1805.627733	1182.599633	3789.037366	1192.378891	2098.618202	5259.861664	2403.991883	3507.262851	1632.251608	841.2743155	1565.660736	4102.531971	2614.957723	333.3190606	4600.834642	2761.988748	4689.747569	3757.14346	3171.398862	4903.4948	780.1954672	7323.751732	1263.166357	8438.111909	2846.559751	763.5445347	5314.065708	467.9385316	4575.789272	3378.239105	3339.009776	4233.120329	2646.798128	5715.793702	1718.381571	4986.543877	1553.224622	4223.223317	1376.984854	6350.57393	5922.079893	2832.723605	5751.474079	1986.137579	3032.571269	5111.548185	4453.705598	2879.933125	2026.416055	3500.282901	3167.266318	4654.882453	1174.261161	1665.6652	4691.970397	2142.979672	2385.965525	5950.873104	1687.811289	1647.601571	3929.185264	2173.584813	4983.908888	3926.295794	2374.820956	2412.224208	1354.782405	2795.373952	6678.168868	2867.364441	2040.306645	1662.856365	2415.022212	3337.917177	1528.22496	2112.32848	1565.684751	1147.911875	6088.649227	1257.648633	5136.498237	2059.770399	2020.97269	3258.721192	2384.552665	3673.726598	3588.976477	420.7497061	1768.335168	3050.598756	1336.750111	6847.654025	2720.321658	2251.213732	7664.843902	1113.301384	2773.145633	3591.913407	440.1849507	7202.889871	4005.268938	1919.53982	1740.588856	1564.284718	1308.925747	4584.029562	7824.849977	5329.168499	4518.841574	1586.485482	4746.610373	4987.950323	3038.105495	1510.199762	2509.022528	4234.318542	2451.093215	2050.042837	2841.069959	1028.57471	3050.570673	133.4541192	1184.058211	2699.441685	1898.775328	5094.727198	3487.549677	4370.352547	2641.149993	2674.459291	2949.202204	4790.945152	4915.900988	6001.18102	5609.85606	2020.860352	3727.957066	2875.757382	3672.334524	2069.472893	2624.600132	2136.052977	3207.519044	2308.116816	3214.353233	573.4028095	3849.669132	2829.982384	2949.37876	15731.15076	2224.930293	5958.042237	3700.118591	4138.554686	1433.881876	1135.503306	2029.25292	5098.857183	5225.294369	1511.609032	749.6817867	4721.502467	4021.933419	3873.696194	3898.666501	3723.736205	218.1232282	2587.106053	1500.422299	3630.801869	1088.247811	2922.99029	2506.624916	5782.798335	5964.625495	2517.774208	970.3412957	4614.704748	2914.560213	1579.59323	2177.764387	807.9600669	1997.243171	3992.793255	4187.106038	2313.767723	3446.075114	4049.875232	3813.887195	1565.710453	3543.341541	3641.836628	2374.754415	2736.970547	2731.5306	1342.271113	1082.767821	9580.01186	4663.386917	1271.503818	3945.621899	2234.609533	3317.179327	4209.457609	5790.036211	2319.281043	2968.729528	4917.044101	1311.771529	1017.463627	7147.443306	1086.907316	1110.511556	2219.237676	2315.135415	1032.80037	1135.445539	1911.284498	2484.411332	2094.41794	884.298655	2698.11978	3484.711874	842.662419	1968.139835	2159.638912	2693.787667	2462.19682	2875.664331	2309.418581	1758.625901	3122.5696	1164.633706	2073.695515	6779.604595	2133.329568	2123.558461	3142.22994	2710.545622	1335.359342	3552.938308	935.6105688	2868.860485	2362.275058	877.3614927	2879.631516	5309.951272	2582.844679	2806.44773	1500.503549	4123.522636	3841.7735	2853.591787	907.8858949	1035.576463	5869.168127	2703.59018	2094.491246	2222.112405	1875.146875	553.9815515	1589.325379	2095.843964	2333.072473	5434.922587	3071.553986	4320.400908	2067.998686	3501.631278	1733.670173	2609.387429	3801.574699	3440.258761	320.8274434	1861.233779	3046.574017	1496.331922	3872.271608	3385.184995	6839.358258	3984.623335	1494.914665	2169.409921	2739.455545	2187.235077	2113.852871	3978.88487	2133.341102	2981.319463	1424.155581	2304.00703	2588.405569	2657.944888	2308.136768	3633.485191	4174.790841	1768.337364	2291.310779	61.26081853	5072.599272	5207.110432	1698.949069	4109.510387	1801.526265	3565.578725	841.2841634	3353.04795	4697.685138	4593.855323	4556.365888	2180.470346	2036.097843	466.5601987	1455.987891	3479.429508	2244.133389	2044.512577	6132.628304	1204.87342	2902.145032	6454.786894	1367.247297	1531.010701	2144.329122	6811.562152	556.7671672	3552.823224	3183.923225	462.3798488	623.366046	2315.045911	2398.353174	2823.10414	4284.257644	3007.639464	4437.146443	2342.828248	1207.640379	1868.268291	4281.654958	2889.288541	1463.033327	6296.711019	5709.470134	3761.140659	2387.257128	2319.325631	6507.644497	4892.2576	5440.377116	2946.618081	1071.683039	1446.255908	2741.181974	6066.132629	2541.317685	2334.434181	5909.549776	1503.241941	1504.575596	3208.744667	1855.757405	3566.957109	2900.787461	753.8411796	2960.545378	3919.151582	2526.082683	3361.30867	1993.118137	2841.074653	2718.939785	1829.420343	2735.378516	1333.940084	1193.775902	2939.658571	76.54361863	2817.466915	4249.616363	9237.400855	2713.261487	2186.036307	412.4163677	8052.024292	1103.570833	4548.185794	3952.568059	1840.425533	187.5894572	3219.967793	2073.646714	2355.204684	1206.211761	839.8926023	4117.56058	1544.854082	1059.165337	4588.234995	5842.400246	616.3982297	3726.551239	4385.733759	3103.320907	1612.895679	2334.51216	1608.694848	2258.186649	2330.41135	1475.482446	3020.157506	1433.870913	3541.910862	1009.205804	3022.877108	1612.891158	187.5891045	601.1752741	2358.125031	2494.123826	1243.716053	3108.911956	2752.173394	4439.937653	3655.819034	1821.047931	2712.067259	1238.18473	1203.479759	4098.309976	1557.247159	5743.006475	3370.558705	3612.243302	1968.104709	7647.047967	2505.176819	4285.322089	1902.799323	4375.248919	4507.754111	1808.540312	2080.599164	3013.109567	3182.564461	1819.661993	881.523093	7855.323187	1211.725382	4389.937478	4591.163527	4489.672329	4618.791913	2295.61708	3115.898125	6097.98383	3565.493694	4788.138406	2270.758518	3079.730451	1773.892506	1948.736374	860.7135056	5749.676625	3275.323464	3445.977776	4943.492569	3760.852361	4905.953827	3734.528841	4940.784596	4481.521957	1288.117359	6785.219359	2760.541755	6465.865947	2316.321136	5156.815547	3075.093288	4819.704727	4457.810573	1128.526985	2019.544261	3636.259403	1401.876484	6597.763431	903.7265534	1191.001274	1433.848082	2856.387544	2327.268235	2548.253347	392.9889877	6621.253586	5014.259007	5971.841674	2267.881016	2279.03006	5078.291096	4839.465387	3996.944837	1345.003734	1524.046294	1766.955723	2220.683549	1925.14234	735.773446	2410.911694	2577.362943	2892.222061	2922.917516	556.7558977	3752.529184	5827.534138	1146.588998	1914.027884	1271.296817	2716.261998	6195.541817	2964.619369	1572.531748	2360.853518	5465.295774	4689.719396	1621.177365	3992.510127	1972.236902	3379.551413	3577.953792	1808.565948	6951.427444	2605.073514	2173.596133	2945.065324	1877.992155	1220.136165	2934.079561	3321.147093	2335.813635	2426.096357	3329.571349	2038.848474	4824.204576	8612.505913	2054.011119	1952.859003	2127.751255	3299.061271	1837.723923	3467.020772	2422.000616	3568.359375	3708.459392	2219.339354	3043.671252	2983.980577	2273.514684	630.3246461	2718.925317	3054.794686	1793.294124	1299.118383	5784.396725	1214.593918	5054.647354	3133.537035	4210.781178	2896.52456	1673.986308	2607.658844	4409.36327	667.7812831	1947.318339	1197.927535	3112.57683	2452.570174	2849.403192	4092.757476	1540.699945	1819.628013	2516.26749	3466.826671	3473.499761	814.8932221	2191.539951	1290.940642	436.0166435	2795.269597	1031.408427	2248.451253	807.9583871	2720.316932	814.845058	3867.978793	2416.444508	8124.380468	3902.794929	3090.775234	5000.499779	5739.453482	1824.97057	4345.28957	3305.948851	4275.934588	5755.22049	3613.914138	3689.027131	3956.709683	4903.245348	2474.496065	889.7798052	5964.499159	3919.019483	1336.630815	6114.772297	1343.607828	1429.607336	3158.916307	2462.215081	889.8300617	1546.267354	1608.713429	1901.593795	1382.450707	3128.278011	986.9715505	3633.403724	1915.306942	2792.482992	4382.857838	2180.423073	3414.242088	2798.029416	3236.604041	1907.03668	2863.134051	3748.555487	2131.775962	3373.815781	2040.320983	1397.781722	4600.6676	2496.834353	1776.484411	3394.684308	1518.445414	3949.893356	2105.505998	2341.462199	2700.936036	463.7682425	5665.200389	2134.711915	1125.767827	3307.33474	5047.733533	1841.620958	3334.832265	1375.531559	1940.368847	1565.712787	781.5327632	2009.341956	1390.704747	3822.21811	4760.286049	2829.941006	2233.224412	850.9836296	1111.891209	1383.910534	1181.28379	2918.78241	5300.629187	4185.816753	2370.384692	3869.154099	1991.572467	2255.447624	134.8438169	2051.406182	4901.903287	1807.160964	1523.994889	5180.8288	3090.931764	3663.884171	1913.980569	1732.217588	2177.695614	338.8718444	3179.609331	3623.655174	2507.91883	3336.568824	3415.488912	1573.977138	2008.42799	1350.602856	2170.746925	1010.608326	2317.914485	1498.972959	2080.604406	2231.659041	1686.423423	1753.07111	3529.431704	1469.894085	1729.422439	1457.441938	3863.649528	3164.484364	891.1743508	1739.186052	2028.984238	7548.283883	1031.404507	877.3573015	2421.999944	1532.352104	5250.011576	1511.502351	2224.952894	4062.15616	1944.566224	1823.64901	7104.517833	4321.542178	2612.03857	3043.708095	2303.922475	2452.488322	2115.217134	527.5946435	538.7157615	3376.29247	1854.371583	2549.641983	2131.894494	209.7976298	3913.837598	3929.105561	2145.697426	2340.060545	7987.370375	2602.294131	7199.447782	3930.454437	1740.51411	1859.923713	1479.548571	1253.476632	2001.434521	760.7412726	1766.917668	1993.084254	2460.773793	2949.211528	2141.653216	1778.048996	4116.380196	3523.504409	1820.991316	3446.112561	2611.981353	1451.879147	5064.141847	1511.561346	1096.602982	2682.911575	2102.561498	3439.316836	1852.889351	1665.621166	3370.857368	1446.350955	2924.3379	3433.132041	1447.648566	1793.238029	2995.118442	3106.055902	39.06388919	2097.202867	1746.051128	1025.839762	2522.94111	1779.334908	1095.203719	842.6046038	1623.847192	2422.017546	541.4930262	3565.416579	8251.9303	2260.962728	2320.55554	5046.135369	6263.094968	1021.691211	427.6839601	1479.651068	5646.91059	2206.862162	1239.560855	238.9435769	1174.330158	4563.310669	956.4555061	4433.922284	2174.894911	4714.447317	2367.873162	1840.425847	888.4142714	7123.878741	1454.663105	2199.7115	3285.091459	5304.282863	935.611739	2190.18782	3780.653673	4650.64385	4661.688828	3416.980416	3303.087098	1096.551634	924.5066415	526.2117942	3724.835991	2045.781573	3161.516899	1167.273389	664.9278982	3247.560496	1950.070038	2874.400258	1970.974802	3615.103836	3105.931319	4742.216014	3236.401823	362.4672927	1054.970867	2244.313424	719.1389157	1640.593933	975.8659772	2753.594225	2831.381187	3910.970327	2317.860105	705.2589756	2687.017707	4325.721781	1013.295864	1156.187453	3147.70415	1421.280747	4138.772677	2773.059753	1302.0099	2758.819675	1580.843645	1186.797247	2203.821005	4643.796881	2131.880535	2813.279569	1240.910573	2832.410916	1560.160939	2401.167583	2296.977585	738.5407581	2796.699971	1321.440719	608.1205662	1364.465627	2278.97389	3512.737753	5848.358476	4626.967508	2352.526699	2925.778496	1544.877236	1866.792168	3264.419652	2807.714043	6396.459375	1428.28534	1796.037138	1239.536707	3802.73247	2831.11016	3031.05544	4760.262905	1541.94251	2122.163681	1843.304292	3551.5545	2345.641918	942.4714933	2285.991265	2422.019346	1891.809836	1320.027348	2734.066317	1666.951162	1787.721502	1261.636251	1439.342152	2398.39306	1092.435511	5827.555493	451.283735	3018.739115	2696.675631	284.7327782	4141.406422	4839.548772	1629.51714	2111.084622	1750.248849	2920.238256	975.8920357	2342.805982	2215.220739	4582.814541	1872.433709	1220.153914	54.33144612	1895.950548	2609.159695	54.3354718	5590.199116	2084.633914	429.0770062	1560.111111	6374.355189	1762.763266	5454.209111	3482.115258	2212.153203	4828.083943	473.4800423	1256.196412	3630.695624	2730.059748	2493.871187	2845.162234	2305.396204	3683.555734	3409.879488	3121.423187	6132.893328	2963.177102	2761.949795	3362.789385	2209.327934	2991.820108	3486.056669	1629.485061	887.0566381	2605.068263	1032.760696	3104.648418	681.6690505	5737.338023	1914.006582	1063.313836	5510.979037	4116.426653	871.7770911	5042.092268	1922.239471	2506.584095	2484.322185	3849.973612	1417.063484	4604.877526	2989.463871	8097.883665	3071.064527	5197.283025	2856.267381	5168.308399	1646.159448	6195.233568	1063.330925	4023.395345	1446.302353	2772.922135	2725.88428	2460.842083	2514.784281	1440.801244	4152.492287	2571.836015	3010.194481	1197.914957	4157.475152	2864.605621	6284.026147	3147.838136	3569.470071	3984.575769	5226.573823	4138.441965	1646.162595	1293.686943	1922.381689	1801.615807	3128.315812	2297.056078	1197.942369	992.5305793	2630.011747	781.5909193	2877.111351	4400.696707	3272.500915	340.2523096	1036.94757	2878.475211	2856.359262	4742.241778	4278.682922	1358.843833	652.531097	3333.329403	2520.44185	3318.250784	2020.758073	3434.898018	3389.188914	4345.355441	2045.867001	1113.275242	2903.43614	2623.092202	1786.32642	211.1854052	792.6955263	2474.472864	685.8337223	1887.644195	1328.38185	3977.577693	1902.957052	3787.419313	1386.689208	1880.699843	1800.282763	1575.440391	2684.259374	903.6870802	1364.460712	1730.719893	2431.671302	1782.006999	1045.286487	2813.10236	2580.084201	2294.215047	4647.991349	1546.118929	1290.837933	2933.996092	1983.228449	894.0061907	2247.05869	3175.426279	1158.938152	5899.589989	1268.650933	1464.298593	2922.732935	595.6255547	4274.721393	634.4684107	5383.400952	3221.182565	4393.815769	1797.48466	3472.446913	816.195251	1907.040015	868.9413889	2489.936819	2409.383582	1422.708722	4941.839717	3095.004127	2267.886241	2134.466707	477.6536902	3973.472194	966.1691156	232.0013331	3239.301771	1418.571923	737.1507187	2037.551123	1086.810286	1422.766409	2693.771752	2800.788456	896.7823938	1535.14692	1110.472693	505.4147036	916.1623146	2370.337697	1034.148926	3013.102142	1884.812139	1485.198482	2727.287026	195.9183315	2388.601793	2270.658692	2505.222663	566.4608768	660.8506794	1114.599313	1157.545342	1406.089377	1497.67	738.5642202	1349.116514	949.503898	733.0116984	5682.939641	454.0587494	1508.758379	1900.109779	8078.541234	1802.869914	1053.586552	1034.176588	3150.462902	1650.337419	5408.089412	1601.643433	4196.832154	5173.968302	469.2952393	3913.822186	3348.915823	1289.537991	1351.972609	1453.180823	1031.366416	3587.620563	4561.809755	1074.40986	1564.158471	2889.585822	1882.087791	1593.413993	1025.867272	914.8214175	1043.89022	1093.836114	1419.992106	4114.686745	1780.74649	1136.873932	2087.473071	1386.652696	2133.284077	1729.458147	809.3104878	2097.020643	2223.448834	2093.021323	3749.738792	1449.109468	3752.883105	2452.357182	120.967549	702.4953258	1546.122135	2069.471316	1525.420682	1711.423181	2649.476763	613.6405442	3394.548788	5902.336603	3741.757345	2608.788566	1214.579598	5086.441285	3094.727139	2876.834821	4348.18059	2062.453876	1293.67856	3099.161971	3096.361208	1668.356981	1129.841922	376.3449329	1419.962055	2771.561166	1330.870342	3641.505922	2163.678237	1039.703653	2882.701617	1558.688433	1957.007668	3910.895799	1847.286766	2240.171388	4542.274233	3235.037255	3981.695214	2384.395584	2477.376163	2255.385233	3064.507387	673.3123848	3451.395352	1460.220499	2667.603769	2130.373929	2421.925717	2918.749447	2313.634219	1252.042171	2700.9122	3951.181697	1436.408957	2352.425342	3359.902944	2119.246576	3705.61247	2645.042506	1988.901748	1257.60337	2974.258734	1106.348793	5183.448185	1118.643862	2857.59706	1236.75798	895.308906	1428.271976	4642.038185	3010.302553	3013.206757	3836.819609	1215.919166	2482.976375	2265.015007	2168.030393	1190.983459	1773.714485	2332.69311	1843.161365	807.9745262	1107.697208	373.5683393	1598.976136	1499.068002	1364.446435	1346.315668	1746.090693	2065.118964	583.1306717	1272.83208	2847.978943	3905.325148	2123.622625	3057.463518	3632.046294	4166.009157	2237.336022	3334.891246	716.3467086	1498.894532	581.7236568	2434.295123	2131.800319	1281.186294	2480.279625	3146.286122	1164.63756	1818.27061	2276.242827	1129.866298	980.0288838	1178.464467	2827.147097	1882.097958	2070.804303	1286.709418	942.5429303	739.932929	4394.010664	2686.844745	1210.422041	3748.401783	19.62371024	1549.039246	2283.12588	1278.300019	1862.587609	3372.378942	3974.670077	1336.657961	4927.748196	2010.913016	2501.042152	2992.249558	3458.109293	2381.556952	2671.559082	2926.973989	3742.961208	841.2146452	1671.200527	5276.510209	2753.559588	3411.301038	2215.118728	953.5975098	1969.535207	2939.581234	2667.549585	3176.884063	4153.721192	705.2544917	1779.432284	3304.469362	1347.829886	3072.628676	2071.940294	3437.757946	785.7052654	2954.666199	458.229498	1950.101749	853.764138	1228.468185	1265.914745	1740.500254	2707.871021	2346.899636	5007.430454	1734.987737	3662.480369	1823.748146	767.6084777	1408.797065	6230.989069	3598.647086	1073.007022	1177.071594	1415.751032	3322.362391	1318.678211	2924.383778	2416.41436	1786.33797	3307.344422	1422.704033	2475.956185	960.5046001	1274.210014	3902.604069	3244.776368	3136.472079	120.9685527	5742.728443	3075.60318	1533.603792	567.8475788	1747.444852	763.4665723	953.6327855	1994.372673	1363.0368	8143.717875	1583.494266	1118.795551	1374.146262	3465.224641	2102.548473	572.0205704	4527.058595	405.4604035	1315.840035	1153.430423	3579.371312	2965.952918	2345.475053	1480.980801	1028.540306	916.1162752	2919.779371	776.0404394	4836.657915	1261.770488	2130.565696	2456.56895	1653.151836	856.2421291	4369.01741	2938.19222	4869.777868	1898.698242	251.421743	1528.180725	1281.205642	1189.554806	491.5363061	3525.174133	3796.812539	3271.150711	3285.142868	1389.448744	1974.917502	1053.566647	946.7386003	485.968028	1790.515907	2883.897884	638.6016283	4295.270076	2635.591092	7595.515233	2915.740584	1254.851509	1189.615127	995.230182	1743.239953	1422.63976	1028.514376	1947.286141	630.3039377	1697.532156	1440.671691	2585.588582	1270.057262	810.672258	1164.560048	3597.21289	2378.80271	180.6515204	2800.721259	2056.789752	4041.291027	3786.020104	3078.357204	1623.907868	2027.635993	2588.508105	1383.840587	1099.341615	3392.989618	1028.58974	3710.763881	2709.200011	2366.198641	1995.677277	818.9677701	1859.844323	2366.340447	5617.590156	3739.038052	1031.398631	3734.787626	1328.236942	3061.297834	1282.384205	1433.815868	863.4385024	3405.823076	4735.206376	1873.702949	1555.968407	3439.141821	1315.83177	767.7132486	3286.478529	1235.352177	2886.653625	2886.875311	1417.132372	1157.663707	788.5169148	1263.118779	2824.348124	1239.54774	2249.848665	2215.203871	1786.197824	3415.51497	4110.662349	1616.985163	1537.900456	4779.623725	1009.192545	791.2646633	1949.956711	993.8740921	387.4328868	1843.292967	1932.050812	1290.90963	1594.790812	2094.386366	3466.773975	1240.911965	1787.575706	2517.663832	1811.265637	1801.592979	687.2020779	4081.698256	1948.637537	2341.511667	3223.883999	998.0492659	6251.898229	3240.72909	1583.585069	1546.223405	1282.572876	3539.058147	1104.916288	2781.301958	73.77322406	1437.927161	3037.90104	1679.445599	1726.608391	798.2300602	603.9335629	1447.657303	2509.399903	798.1977239	3693.021495	2105.476136	1254.803554	3963.579339	839.8297551	839.7915907	1530.707303	3214.300647	2029.08314	1335.305165	975.8710745	3424.90393	707.9876895	633.0759965	2335.807263	1914.079753	1714.000941	2832.547832	913.3465375	2460.743251	2116.613813	3111.486435	1899.893819	1555.879483	1450.482848	570.6352789	1122.964324	3148.947988	1653.095411	369.3985801	2535.495695	1092.34924	1855.683147	1672.353604	1855.740634	1258.969285	8457.188206	867.5440294	1000.871528	841.25131	4423.952012	1322.798506	1826.537468	1580.883316	2668.942119	2127.643541	1039.707429	1217.340874	1224.117535	1254.833475	2038.856652	61.27105143	2892.422566	2353.885467	2694.685875	1694.652188	1245.076398	932.7702104	2133.224102	1338.08122	764.8874394	463.7460824	1873.69401	1170.136349	967.5376853	1855.569474	2506.549941	1690.334752	1392.160013	1299.170244	1516.841033	1376.720718	2964.578615	361.0618343	1714.174109	1567.07221	542.8863801	2531.427738	1483.630151	874.4595919	1213.072742	1306.163658	1221.456241	1915.431186	1079.760675	1830.754612	1235.221637	717.755923	3124.176031	1263.138561	3983.079333	3682.873107	3002.087989	1772.383002	4314.726945	1870.92421	5456.602517	1221.411286	1220.132903	2596.632972	936.9473634	1768.226635	1991.651667	1608.561177	1693.349415	1171.482934	1958.373187	1404.682888	2885.36095	1326.749442	1411.49717	94.59675959	1378.230288	920.3656951	3321.180993	3498.850732	1346.346067	2582.870455	1079.887753	1118.809408	2067.998187	1407.48466	1837.667315	1072.9261	2156.806204	3708.148107	4568.793993	1472.490691	1661.442693	4561.083316	2307.795423	2309.364049	1117.336475	634.4761459	769.076165	2769.980814	823.2101732	1364.424114	1496.227688	2084.594894	2145.737649	1403.108376	3364.212472	1254.819046	1196.532734	1289.455414	2298.290341	1622.281577	2667.212576	232.0036232	4485.083526	1206.21536	1693.281706	4471.66796	3347.616367	462.3460673	1930.277888	2644.003787	108.4754874	1342.223352	1146.587326	1710.006432	4034.06918	1840.485405	1537.895993	3099.099246	3251.658675	1959.780139	946.704306	1948.601952	1206.218818	3147.732828	1635.073269	2026.315531	2399.719981	1641.998055	1214.553254	1744.684417	1355.949946	857.9073755	429.0782122	1469.795856	5225.086543	1743.300546	1428.225019	1410.089004	2031.83152	1918.049079	3601.465671	2700.81369	799.6187702	3265.500051	2177.631451	2563.194503	648.3597075	1816.85959	1246.478034	652.4901403	763.5507721	2965.822778	1321.28928	5250.096868	5068.332965	1197.893945	2936.728763	1201.89686	1905.596399	2310.661158	1301.905814	558.1068906	1347.801615	1797.300178	785.7503304	3357.101183	2438.532192	3750.926774	2026.437333	386.0533011	4044.119626	1185.201164	2806.249455	1231.233896	188.9768366	250.0431905	2839.642424	1750.173988	1197.924203	752.4150072	4732.468415	1097.98827	1765.361709	1050.795869	2208.179079	1827.968208	1251.912891	3396.047799	569.1907787	1358.924091	2356.665827	1784.911337	1891.828193	698.2973451	1181.273249	4328.503219	1776.63081	1955.622839	3100.450418	2696.453207	1020.281065	3071.298068	3626.087209	4243.964533	1246.463948	345.7983782	3325.154843	1000.843939	58.50679994	1245.098146	1567.080919	2364.843788	2406.629894	2463.527716	3267.030819	1900.012953	3350.354027	5000.423365	934.2470043	2198.535547	5215.196558	2098.49811	1293.576004	691.3535825	3390.611465	2001.406039	2004.167843	1960.734247	2147.166552	3364.018072	4531.289521	2772.99994	488.7509814	2092.980765	902.3112822	574.8094439	4507.555277	3360.771839	1758.342498	1408.840102	1003.507776	2197.084006	2341.396204	2972.744784	1440.727348	1654.397998	1744.656046	3076.943537	1294.919119	1394.969685	857.865293	2428.852472	3294.62583	4275.899541	2523.048841	1585.122592	4055.370775	2339.949786	2187.404228	3321.080605	1790.506405	533.1614266	3681.956968	1442.130185	967.4811157	549.8036311	3005.978663	2012.433961	4549.162073	1356.114023	1847.188626	870.3962926	1399.065207	2406.502239	1020.293605	1164.531201	2047.141389	2283.218008	1116.018712	2674.388546	1290.86282	1886.122502	2164.972625	2967.247524	419.3624472	2079.056966	2257.9877	1550.372928	1591.919847	3949.828973	1791.786336	3551.19827	4095.431494	2612.753302	1973.531698	1542.062355	1686.349263	3150.302119	567.8489272	3703.920315	1131.313898	2030.160517	2668.924318	4701.883835	1730.838499	447.1243603	1501.734242	4320.161102	1807.132264	2846.560823	1159.004526	1418.576426	1048.048365	870.4031364	831.494266	2630.098054	465.1658541	1096.607498	1039.611365	1426.800874	2892.313672	7416.750853	2012.520819	1822.401434	771.8642641	3040.670005	1751.627349	1618.171302	2918.698457	2451.008935	2274.660158	1128.529705	1063.294285	1675.273994	1256.11623	1776.603423	959.1994542	1658.676009	2567.432827	2615.902839	4128.348919	1070.256622	1869.530526	1730.844522	2864.465537	1508.691579	2217.92526	1303.350851	873.1862194	1299.187774	730.1663069	920.3693964	2288.526574	842.6347746	1493.435934	670.5453137	738.5604316	2512.071598	1010.419779	5077.879851	2131.697013	3251.77741	1104.943159	2611.765117	2333.05564	3140.580166	2427.360782	4109.326045	3455.516451	2344.085435	2241.431129	776.0051366	1401.909809	1139.572128	920.32911	2026.267962	2717.274771	1711.293768	637.1175224	2571.744423	848.2010242	1084.083838	3810.830114	3003.393177	1031.381252	5460.958628	1562.832619	1861.156305	782.9698112	2396.928437	973.1037617	290.289962	1157.54454	1279.779839	1934.800584	1213.032331	1220.046162	1561.496241	2901.66585	1499.029663	1260.359225	1980.589438	57.11546524	1533.707602	1310.203112	1662.841228	1261.719401	87.65559945	2251.204104	1165.979308	1899.943589	1504.561501	3764.877183	1701.653521	1444.87145	2188.792739	1787.571449	232.003356	4157.960879	1143.616087	1752.968221	667.7671227	1992.971596	1257.567834	792.6720833	2457.981011	1340.81438	3007.559426	1977.76517	3043.507068	2825.600596	1369.935424	2987.927292	2513.509438	148.7295933	3684.500512	111.2543812	2784.065211	2648.089589	1317.205969	1830.609099	1936.132662	1755.759161	1873.692269	1966.742984	2133.199447	1441.895183	1751.48888	1623.928595	3897.005923	730.2202435	3271.169624	663.6206633	683.0249249	1075.795715	1246.403223	710.7513961	2815.840992	2033.366491	3594.468772	2216.515578	1875.101789	1777.97188	2607.889922	2158.052264	2864.457071	3787.469809	2205.376241	1540.684186	921.7084172	3241.602699	5288.816637	3003.432312	1759.968355	3329.555815	1276.994911	1032.724224	2162.351869	1073.011414	1930.523722	692.7344621	2595.359988	1496.286801	973.1189727	823.2151258	145.952176	1260.24173	1653.078224	2749.291251	143.1779856	2811.768619	2355.04842	2617.630537	1844.531479	1393.544558	2686.815798	1743.296708	1182.598965	1686.367656	1190.917721	2600.79006	2802.01437	1594.748764	2488.159946	1841.738434	985.5928969	2857.640377	1658.465833	813.4729361	1103.516267	1380.922368	336.0897048	667.7775828	591.4392383	1589.273723	794.0527229	1902.915389	2585.518697	2419.088233	1719.700041	576.1910802	3537.678061	2058.331507	830.1598652	512.3446433	774.6235792	2467.607702	1338.059954	1218.667011	2460.67094	1796.016858	1250.611776	1976.241823	2105.444253	1278.374341	2888.03549	4034.405173	767.679321	2130.218462	2650.918625	1830.602676	1945.835932	1387.96219	1393.559071	2259.516958	966.0700955	1969.465688	3570.793416	3186.409951	2811.703469	2109.605822	548.4192152	1009.135676	2800.700705	1056.253031	2370.508269	946.7046116	2054.138036	1378.314068	2518.752186	2431.560965	6049.262454	4834.627522	706.6153319	1728.049998	623.3586492	419.3564006	1160.45886	2173.554044	3519.656717	3126.71743	619.1874538	2292.813246	4206.502279	2824.154819	151.5047809	1331.129511	885.6430106	1514.308815	1801.551669	1307.525852	347.1851423	753.7620056	794.0047808	2128.995581	825.9431382	391.5866149	381.8816471	925.8934881	1745.821524	552.5915755	1592.038654	1451.866182	2457.671098	362.4544299	1208.838406	2391.240425	796.8128224	2754.864952	2639.728419	3499.921004	1250.646073	3434.950673	1945.910057	4338.330322	1315.792357	2378.720416	2251.164577	1823.727829	1335.299755	4567.222657	2609.183567	1078.554012	2810.469969	769.0862295	3283.768581	1089.656355	1300.578994	862.0680371	1206.233038	1406.06262	666.3203838	544.2682358	1315.885254	1407.402269	1816.640474	949.3137507	1541.952754	1115.955025	2024.947713	1589.154295	1328.374967	1525.378011	2479.872102	2352.386475	1759.843905	1859.741065	1911.156731	1469.923834	183.427281	3244.66603	3026.911772	870.3192633	384.6554885	1769.683924	1003.544948	844.0230609	1143.710029	1142.417787	827.3341732	3033.92004	1337.939643	3171.3483	1854.334398	1913.945601	884.262324	1011.920825	875.8741643	1433.781324	3239.06962	698.3138189	3496.057333	637.2489837	970.2925699	502.6300431	759.3677977	821.8274856	2632.940592	570.5922014	143.1780177	1078.54709	819.0282488	1747.437591	1690.571084	875.80907	984.105006	2006.914126	3094.898919	1845.916021	1091.040377	912.0286788	2067.887113	2091.541668	1107.544313	2287.212516	573.3960544	2087.450066	688.5886294	3093.472106	1537.878477	481.8115366	2187.265979	3280.793154	727.4292141	2559.28908	1124.156469	1661.373402	849.5700449	821.8313695	2353.894559	2069.070168	1428.247079	1669.633179	1775.204527	1125.689909	2890.80006	674.6514603	1979.17296	1475.417993	472.0917476	1174.302986	3069.830174	1247.835233	3237.510148	1672.526928	1450.409249	1154.86813	1927.874892	2818.731325	1437.938632	4250.809765	1571.174111	1938.871249	1666.965629	913.4006055	671.8033759	1564.290771	2574.080788	1297.755152	451.2860992	2666.044045	2735.376941	1315.801108	746.86881	1802.887134	1057.737477	494.302226	1206.18518	5266.032881	1454.595601	1479.569939	2152.574509	1546.083201	12.67929978	1325.537929	1705.780849	1167.287164	1858.326819	1864.024978	3616.604071	646.8501307	1694.687892	2744.942726	1010.55765	3692.78726	2303.936509	1224.271346	1264.526238	1744.702766	781.5632138	1594.627842	1064.70274	1256.093555	3144.77379	1702.978866	1429.676153	1079.936171	2928.274905	930.0122877	1342.16181	1913.887991	1483.777867	2087.411576	2284.601031	1289.428893	916.1277416	727.4441189	2095.798331	2140.011599	669.1377144	337.4593876	2320.550691	782.8872316	409.6460988	1243.602444	1300.559876	1594.848395	1487.888711	631.6697107	384.6125073	1701.618117	1365.798216	1210.321414	1441.93466	1853.951502	370.7862131	932.8373151	2951.79116	2525.821222	2559.161437	737.1508733	1274.129626	526.21344	1938.984869	1757.083836	427.6766317	351.3350639	1304.754985	2387.14727	1379.573273	1891.824288	3670.813887	913.2513755	2276.207772	651.1120458	4264.67855	1943.072882	585.899255	1263.066702	3459.787334	1993.002547	1711.370877	3441.840446	5341.376041	1315.847491	899.5415918	308.3308698	405.4525724	50.17403873	1054.971942	1443.523203	1601.62822	1947.076859	1393.569879	1111.512157	379.0962616	955.0565637	1922.311149	1714.070979	1669.705162	412.3888191	2618.787859	473.4819235	664.9303199	1657.220121	2061.060392	2385.770922	2759.156938	730.2109907	1170.166942	2012.408476	1251.938054	1225.650537	1107.683375	617.7753208	913.3753335	2506.022457	2510.695783	2492.584403	1838.803031	2385.563987	1682.093018	2810.41579	1944.305	1546.177656	2158.04628	3068.351661	3552.690074	712.1813793	1165.870967	674.6839283	691.3320602	574.7975407	864.8054225	2582.868312	1833.427526	2403.749768	3805.233055	1351.860856	1190.896719	3288.997109	1460.129553	2263.471818	1326.894191	1239.462358	337.4736635	3402.817928	1800.084021	1333.745271	452.6401231	2552.307864	1560.098227	1097.979803	2215.153452	1752.893366	1183.964168	2618.797481	1959.769773	2589.834327	1128.521494	3195.894935	27.96091546	1230.977239	699.6867366	1036.887086	4457.637011	2614.658489	775.9070192	2822.665438	1050.654322	1365.747402	637.2294994	244.4913138	522.0429643	764.9102561	1877.817649	512.3135764	1940.215092	1855.694227	3171.294136	830.1347822	1770.897781	454.0374986	2008.264146	1134.061513	2037.515949	431.8450953	370.7875697	1876.520294	1239.51263	26.57027125	143.1779527	431.8505613	2015.341417	1397.675719	1421.064809	590.0404805	1403.239242	1505.826573	1142.385655	974.4794926	1383.798303	963.1295246	570.6300547	2914.455683	2199.830859	1330.89899	1358.795796	1791.495186	2842.149563	1011.931005	1135.324302	2266.424381	2155.443171	1282.495776	1255.991139	2502.310337	3296.218855	2973.886049	1300.458833	1734.942885	1135.412596	874.5274425	15.4522883	212.5719447	1210.341312	828.7611155	1877.90943	1655.869166	1283.950149	1439.39264	612.2290973	913.4054442	1759.93367	1303.317089	12.68511432	3225.243797	91.82489324	1365.837475	867.622789	1093.70664	1200.654226	1611.344605	1004.960336	1410.141321	3356.647302	3332.219348	1010.548664	2457.860746	1354.695262
[truncated: 18,669,724 more chars]
