# Supplementary material for: DNMBP-AS1 Regulates NHLRC3 Expression by Sponging miR-93-5p/17-5p to Inhibit Colon Cancer Progression
Source: Front Oncol. 2022 Apr 27;12:765163. doi: 10.3389/fonc.2022.765163 (PMC9092830; doi:10.3389/fonc.2022.765163)
Supplement: Supplementary file 1 [file DataSheet_1.zip › data/bioinformatics/miRNAmatrix.txt]

id	TCGA-A6-2680-11A-01R-1757-13	TCGA-A6-2684-11A-01R-1757-13	TCGA-A6-2671-11A-01R-1757-13	TCGA-A6-2683-11A-01R-1757-13	TCGA-A6-2685-11A-01R-1757-13	TCGA-AA-3527-11A-01R-1757-13	TCGA-AA-3520-11A-01R-1757-13	TCGA-AA-3525-11A-01R-1757-13	TCGA-AA-3977-01A-01T-1021-13	TCGA-AA-A01S-01A-21R-A082-13	TCGA-F4-6807-01A-11H-1838-13	TCGA-AA-A029-01A-22R-A076-13	TCGA-AU-6004-01A-11H-1722-13	TCGA-A6-4105-01A-02T-1773-13	TCGA-A6-5659-01A-01T-1652-13	TCGA-AA-3667-01A-01T-0906-13	TCGA-F4-6460-01A-11H-1773-13	TCGA-CK-4947-01B-11H-1652-13	TCGA-NH-A8F7-06A-31H-A41D-13	TCGA-AA-3710-01A-01T-1021-13	TCGA-AY-5543-01A-01T-1652-13	TCGA-D5-6898-01A-11H-1927-13	TCGA-SS-A7HO-01A-21H-A37P-13	TCGA-AA-3812-01A-01T-0906-13	TCGA-A6-5662-01A-01T-1652-13	TCGA-G4-6307-01A-11H-1722-13	TCGA-QG-A5YX-01A-11H-A28I-13	TCGA-AA-3510-01A-01T-1409-13	TCGA-CM-6678-01A-11H-1838-13	TCGA-CK-5913-01A-11H-1652-13	TCGA-AY-A71X-01A-12H-A37P-13	TCGA-AA-3529-01A-02T-0822-13	TCGA-AA-A00D-01A-21R-A076-13	TCGA-CM-6168-01A-11H-1652-13	TCGA-CA-5256-01A-01T-1409-13	TCGA-AA-3848-01A-01T-0906-13	TCGA-G4-6304-01A-11H-1927-13	TCGA-T9-A92H-01A-11H-A37P-13	TCGA-CK-6746-01A-11H-1838-13	TCGA-G4-6303-01A-11H-1773-13	TCGA-AA-3530-01A-01T-1021-13	TCGA-A6-2682-01A-01T-1409-13	TCGA-AA-A02E-01A-21R-A076-13	TCGA-G4-6298-01A-11H-1722-13	TCGA-AA-3864-01A-01T-1021-13	TCGA-G4-6311-01A-11H-1722-13	TCGA-G4-6293-01A-11H-1722-13	TCGA-A6-5664-01A-21H-1838-13	TCGA-A6-6140-01A-11H-1773-13
hsa-mir-4511	0	0	0	0	0	0	0	0	0	0	0	0	0	0	0	0	0	2	0	0	1	0	2	0	0	0	0	1	0	0	0	1	0	0	0	0	0	0	0	0	0	1	0	0	0	0	0	0	0
hsa-mir-1299	0	0	0	0	0	0	0	0	0	0	0	0	0	0	0	0	0	0	0	0	0	0	0	0	0	0	0	0	0	0	0	0	0	0	0	0	0	0	0	0	0	0	0	0	0	0	0	0	0
hsa-mir-4767	0	0	0	1	0	1	0	1	0	0	0	0	0	0	0	0	0	0	0	0	0	0	1	0	0	0	0	0	1	0	0	0	0	0	0	0	0	0	0	0	0	0	0	0	0	0	0	0	0
hsa-mir-3926-1	0	0	0	0	0	0	0	0	1	0	2	0	0	0	0	1	0	1	0	0	0	0	0	3	0	1	0	0	1	0	0	0	1	1	0	0	0	2	0	2	0	1	0	0	0	0	1	0	0
hsa-mir-505	253	200	94	118	57	119	144	220	66	137	227	63	95	179	243	25	277	118	246	65	117	164	256	150	126	243	615	80	194	152	365	45	138	121	92	83	132	482	167	331	42	87	186	234	59	154	90	123	347
hsa-mir-4710	0	1	1	0	0	0	0	0	1	0	0	0	0	0	0	0	0	0	1	0	0	0	0	0	0	1	1	1	0	0	0	0	0	0	0	0	0	0	0	0	1	0	0	0	0	0	0	0	0
hsa-mir-940	17	1	2	2	6	26	6	14	2	11	20	1	1	11	12	0	24	5	18	2	15	25	25	12	4	43	28	1	12	7	9	6	5	8	12	8	7	26	37	43	5	0	4	8	5	15	9	16	49
hsa-mir-4725	0	2	0	1	0	0	0	0	0	0	0	0	0	0	0	0	0	0	0	0	0	1	0	1	0	0	1	0	0	0	0	0	0	0	0	0	0	1	0	0	0	0	0	0	0	1	0	0	0
hsa-mir-589	308	260	217	230	173	194	236	365	71	115	264	118	108	209	180	46	263	223	148	111	155	390	261	145	115	191	638	97	192	197	397	54	62	235	115	68	175	182	472	621	20	46	129	166	77	198	153	109	446
hsa-mir-4747	0	0	0	0	0	0	0	0	0	0	0	0	0	0	0	0	0	0	0	0	0	0	1	0	0	0	0	0	0	0	0	0	0	0	0	0	0	0	0	0	0	0	0	0	0	0	0	0	1
hsa-mir-4517	0	0	0	0	0	0	0	0	0	0	1	0	0	0	0	0	0	0	0	0	0	1	1	0	0	0	0	0	0	0	1	0	0	0	0	0	0	1	0	0	0	0	0	1	0	0	1	0	0
hsa-mir-4761	0	0	0	0	0	0	0	0	0	0	0	0	0	0	0	0	0	0	0	0	0	0	1	0	0	0	0	0	0	0	0	0	0	0	0	0	0	0	0	1	0	0	0	0	0	0	0	0	1
hsa-mir-660	2	3	1	2	5	3	3	7	22	92	152	35	56	177	222	37	153	141	803	50	93	499	541	49	116	160	1568	117	231	87	819	46	44	155	127	34	146	743	129	171	38	56	86	177	31	167	114	14	437
hsa-mir-4540	0	0	0	0	0	0	0	0	0	0	0	0	0	0	0	0	0	0	0	0	0	0	0	0	0	0	0	0	0	0	0	0	0	0	0	0	0	0	0	0	0	0	0	0	0	0	0	0	0
hsa-mir-4741	0	0	0	0	0	1	1	1	0	0	0	0	1	0	1	0	0	1	0	0	0	1	0	0	0	2	0	0	1	0	0	0	0	0	0	0	2	0	0	2	0	0	0	3	0	1	0	0	0
hsa-mir-4303	0	0	0	0	0	0	0	0	0	0	0	0	0	0	0	0	0	0	0	0	0	0	0	0	0	0	0	0	0	0	0	0	0	0	0	0	0	0	0	0	0	0	0	0	0	0	0	0	0
hsa-mir-7106	0	0	0	0	0	0	0	0	0	1	0	0	0	0	0	0	0	0	0	0	0	0	0	0	0	0	0	0	0	0	0	1	0	0	0	0	0	0	0	1	0	0	0	0	0	0	0	0	0
hsa-mir-129-1	86	26	48	47	49	41	23	36	1	1	44	0	1	4	7	2	57	8	2	0	2	14	7	11	12	0	4	0	26	44	6	1	1	32	0	0	3	1	1	30	0	1	9	8	0	11	1	37	7
hsa-mir-4428	0	0	0	0	0	0	0	0	0	0	0	0	0	0	0	0	0	0	0	0	0	0	0	0	0	0	0	0	0	0	0	0	0	0	0	0	0	0	0	0	0	1	0	0	0	0	0	0	0
hsa-mir-8055	0	0	0	0	0	0	0	0	0	0	0	0	0	0	0	0	0	0	0	0	0	0	0	0	0	0	0	0	0	0	0	0	0	0	0	0	0	0	0	0	0	0	0	0	0	0	0	0	0
hsa-mir-8064	0	0	0	0	0	0	0	0	0	0	0	0	0	0	0	0	0	0	0	0	0	0	0	0	0	0	0	0	0	0	0	0	0	0	0	0	0	0	0	0	0	0	0	0	0	0	0	0	0
hsa-mir-4791	0	0	0	0	0	0	0	0	4	5	4	3	1	6	1	4	0	3	3	3	3	3	8	8	3	2	1	4	13	3	4	3	0	1	2	3	0	2	8	9	7	2	0	0	3	0	1	0	12
hsa-mir-7112	0	0	0	0	0	0	0	0	0	3	0	0	0	1	2	1	1	0	0	0	1	5	8	0	0	0	3	0	0	0	1	3	0	0	1	0	0	0	2	3	0	0	1	0	2	0	1	0	1
hsa-mir-124-1	0	0	0	0	0	0	0	0	0	0	1	0	0	0	0	1	0	0	0	0	0	0	1	1	1	1	0	0	0	0	0	0	0	1	0	0	0	0	0	0	0	0	2	0	0	0	0	0	0
hsa-mir-4753	1	0	0	0	0	0	0	0	0	1	1	0	0	0	0	0	0	1	0	0	0	1	0	1	0	1	0	1	0	0	0	0	0	0	0	0	0	1	1	0	0	0	0	0	0	0	0	0	1
hsa-mir-6839	0	0	0	0	0	0	0	0	0	0	0	0	0	1	0	0	0	0	0	0	0	0	0	2	0	0	0	0	0	0	0	0	0	0	0	0	0	0	3	0	0	0	0	0	0	0	0	0	0
hsa-mir-584	61	114	52	139	56	64	92	93	350	877	1454	205	671	590	688	174	393	345	1401	248	1766	786	6388	910	3550	880	1469	426	1314	1436	3121	653	711	1859	360	386	590	1723	2134	3377	375	55	155	1534	228	1349	346	274	673
hsa-mir-4797	0	1	0	1	0	0	0	1	0	1	1	1	1	6	6	1	5	1	3	0	0	4	5	0	1	2	2	2	2	0	7	0	1	2	3	0	1	1	5	10	1	0	1	0	0	0	0	0	8
hsa-mir-5591	0	0	0	0	0	0	0	0	0	0	0	0	0	0	0	0	0	0	0	0	0	0	0	0	0	0	0	0	0	0	0	0	0	0	0	0	0	0	0	0	0	0	0	0	0	0	0	0	0
hsa-mir-19b-2	0	1	0	2	1	0	2	1	35	254	217	205	159	152	279	270	676	486	563	171	248	463	1376	112	591	460	1337	288	339	254	807	120	120	288	238	89	271	1051	137	791	75	182	419	345	148	235	371	22	880
hsa-mir-520a	0	0	0	0	0	0	0	0	1	0	6	0	0	1	0	1	1	0	0	0	0	0	16	0	0	0	3	0	3	2	12	0	0	0	0	0	0	3	0	0	0	0	0	0	0	0	0	0	0
hsa-mir-1249	20	9	9	6	7	13	12	13	6	2	9	1	6	3	7	0	8	3	2	0	1	5	9	4	4	5	4	0	7	1	4	2	0	4	0	4	3	4	7	6	2	3	3	7	1	5	5	10	1
hsa-mir-586	0	0	0	0	0	0	0	0	0	0	0	0	0	0	0	0	0	0	0	0	0	0	0	0	0	0	0	0	0	0	0	0	0	0	0	0	0	0	0	0	0	0	0	0	0	0	0	0	0
hsa-mir-504	139	6	38	12	11	48	7	15	0	0	7	1	2	1	3	0	52	0	2	0	0	4	3	6	0	0	0	0	3	0	2	0	1	2	0	0	0	2	0	4	1	1	2	5	0	1	0	11	2
hsa-mir-4757	0	1	2	0	0	0	1	0	0	0	0	1	0	0	0	0	0	0	0	0	0	1	1	0	0	0	0	0	0	0	0	0	0	0	0	0	0	0	0	1	1	0	0	0	0	0	0	0	0
hsa-mir-6812	3	0	1	1	3	3	0	1	0	1	0	1	0	0	0	0	0	0	0	0	1	1	0	0	1	0	0	0	0	0	1	0	0	0	1	0	0	0	1	6	0	0	0	0	1	1	0	0	1
hsa-mir-548ao	0	0	0	0	0	0	0	0	0	0	0	0	0	0	0	0	0	0	0	0	0	0	0	0	0	0	0	0	0	0	0	0	0	0	0	0	0	0	0	0	0	0	0	0	0	0	0	0	0
hsa-mir-518e	0	0	0	0	0	0	0	0	0	0	3	0	0	0	0	0	0	0	0	0	0	0	5	0	2	0	1	0	1	1	1	0	0	0	0	0	0	1	0	0	0	0	0	0	0	0	0	2	1
hsa-mir-129-2	84	21	55	35	48	49	32	32	3	0	39	0	5	3	7	1	58	5	6	1	0	10	7	16	14	6	6	0	26	46	6	0	0	28	1	0	0	3	0	28	0	0	15	11	0	7	2	37	4
hsa-mir-6788	3	0	0	1	2	2	0	0	0	0	1	0	0	0	1	0	0	0	0	0	0	0	1	0	0	0	0	0	0	0	0	0	0	0	0	0	0	0	0	0	0	0	0	0	0	0	0	2	0
hsa-mir-3200	18	5	9	8	3	3	14	12	2	21	15	3	6	10	13	1	24	12	26	2	5	35	169	3	12	17	73	6	7	12	65	23	19	4	10	2	7	33	24	63	2	2	4	8	1	17	18	10	14
hsa-mir-3929	0	0	0	0	0	0	0	0	0	0	0	0	0	0	0	0	0	0	0	0	0	0	1	0	0	0	0	0	0	0	0	0	0	0	0	0	0	0	0	0	0	0	0	0	0	0	0	0	0
hsa-mir-4724	0	1	0	1	0	0	0	2	2	13	6	0	0	6	2	4	3	1	2	1	5	4	4	6	3	0	9	1	5	4	5	2	5	6	9	2	4	4	13	5	1	2	3	1	0	3	2	0	4
hsa-mir-1281	0	0	0	0	0	0	0	0	0	0	0	0	0	0	0	0	0	0	0	0	0	0	0	0	0	0	0	0	0	0	0	0	0	0	0	0	0	0	0	0	0	0	0	0	0	0	0	0	0
hsa-mir-506	0	0	0	0	0	0	0	0	0	0	2	0	0	0	0	0	3	1	132	0	4	0	0	0	0	0	0	0	2	0	0	0	0	0	2	0	2	1	0	3	0	0	0	0	2	2	1	0	1
hsa-mir-4751	0	0	0	0	0	0	0	0	0	0	0	0	0	0	0	0	0	0	0	0	1	0	0	0	0	0	0	0	0	0	0	0	0	0	0	0	0	0	0	0	0	0	0	0	0	0	0	0	0
hsa-mir-3605	32	8	23	15	11	24	10	17	8	3	6	4	1	5	5	17	28	7	0	10	12	5	7	14	10	4	12	3	9	3	19	10	4	3	4	7	1	5	13	20	3	13	4	4	4	3	5	7	3
hsa-mir-7706	10	15	8	39	14	13	9	29	2	4	8	4	11	18	9	6	17	11	6	6	7	21	12	2	37	5	18	2	11	6	16	3	1	17	1	2	5	1	18	21	3	3	4	7	2	4	12	9	13
hsa-mir-133b	74	2	9	11	9	62	8	6	3	1	150	1	12	0	27	1	249	13	0	3	3	109	1	88	41	6	10	1	26	1	0	3	0	83	0	1	2	4	5	262	1	0	22	21	0	2	7	24	7
hsa-mir-4793	0	0	0	0	0	0	0	0	1	0	0	0	0	0	0	0	0	4	0	0	0	1	0	1	0	0	0	0	0	0	0	0	0	0	0	0	0	0	0	1	0	0	0	0	0	0	0	0	0
hsa-mir-127	2021	2071	1591	2170	1527	1605	2203	1789	1172	805	11713	687	2009	4223	1569	697	7754	5735	7089	844	1459	2861	1377	3047	2448	2233	2052	686	4818	2583	1131	915	612	6402	1806	679	1266	2026	1465	7019	297	1490	2341	3542	737	4084	1385	7955	2729
hsa-mir-423	1229	944	603	1164	693	882	803	1071	72	407	746	225	339	534	424	65	912	541	567	139	367	748	1384	261	417	732	2245	167	599	411	1361	94	134	580	197	88	365	1040	920	1724	58	146	495	369	93	354	353	368	1086
hsa-mir-1287	39	44	31	28	25	28	23	36	24	51	143	12	39	70	50	24	140	45	77	23	31	101	116	55	36	58	155	17	109	87	151	44	11	82	36	14	56	92	236	158	25	27	42	48	13	41	24	22	59
hsa-mir-3671	0	0	0	0	0	0	0	0	0	0	0	0	0	0	0	0	0	0	0	0	0	0	0	0	0	0	0	0	0	0	0	0	0	0	0	0	0	0	0	0	0	0	0	0	0	0	0	0	0
hsa-mir-5696	0	0	0	0	0	0	0	0	1	0	4	0	1	0	1	0	8	1	2	0	2	1	4	1	2	0	2	0	0	0	4	0	0	2	0	0	0	2	5	5	0	0	1	1	0	0	1	0	2
hsa-mir-4763	2	1	0	0	0	0	0	1	0	0	0	0	0	0	0	0	0	0	0	2	0	0	0	0	0	0	0	0	1	0	1	0	0	0	1	0	0	0	1	0	0	0	0	1	0	0	0	0	0
hsa-mir-8065	0	0	0	0	0	0	0	0	0	0	0	0	0	0	0	0	0	0	0	0	0	0	0	0	0	0	0	0	0	0	0	0	0	0	0	0	0	0	0	0	0	0	0	0	0	0	0	0	0
hsa-mir-8054	0	0	0	0	0	0	0	0	0	0	0	0	0	0	0	0	0	0	0	0	0	0	0	0	0	0	0	0	0	0	0	0	0	0	0	0	0	0	0	0	0	0	0	0	0	0	0	0	0
hsa-mir-4789	0	0	0	0	0	0	0	0	0	0	1	0	0	0	0	1	1	0	2	0	0	0	10	0	0	3	1	0	0	0	0	0	0	0	1	1	0	5	0	1	1	0	0	0	0	0	0	0	1
hsa-mir-19b-1	1	3	2	1	1	0	2	3	42	269	285	224	185	230	352	332	783	549	670	182	291	514	1525	137	658	471	1413	344	398	254	970	151	150	298	259	100	315	1054	174	875	74	214	437	369	153	221	487	11	947
hsa-mir-4301	0	0	0	0	0	0	0	0	0	0	0	0	0	0	0	0	0	0	0	0	0	0	0	0	0	0	0	0	0	0	0	0	0	0	0	0	0	0	0	0	0	0	0	0	0	0	0	0	0
hsa-mir-4743	0	0	0	0	0	0	0	0	0	0	0	0	0	0	0	0	0	0	0	0	0	0	0	0	0	0	0	0	1	0	0	0	0	0	0	0	0	0	2	1	0	0	0	0	0	0	0	0	0
hsa-mir-24-1	396	245	111	182	130	397	178	248	1039	1268	6755	1346	2197	2720	2797	655	8074	3895	2386	1067	4413	4638	4592	3632	8104	5064	5040	1157	5883	2819	5251	1488	1308	6858	2393	999	2096	4707	3796	9121	796	1089	2515	3608	574	5804	3624	1327	5977
hsa-mir-4513	0	0	0	0	0	0	0	0	0	0	1	0	0	0	0	0	0	0	0	0	0	0	0	0	0	0	0	0	0	0	0	0	0	0	0	0	0	0	0	0	0	0	0	0	0	0	0	0	0
hsa-mir-3677	1	1	0	3	0	4	2	2	19	36	30	5	50	54	48	11	52	22	27	11	41	36	35	17	30	53	70	11	25	57	9	16	28	32	20	19	16	39	159	102	7	3	8	45	10	71	25	10	155
hsa-mir-1273e	0	0	0	0	0	0	0	0	0	0	0	0	0	0	0	0	0	0	0	0	0	0	0	0	0	0	0	0	0	0	0	0	0	0	0	0	0	0	0	0	0	0	0	0	0	0	0	0	0
hsa-mir-124-2	0	0	0	0	0	0	0	0	0	0	0	0	0	0	0	0	2	0	0	0	0	0	0	0	0	0	0	0	1	0	0	0	0	1	0	0	0	0	0	0	0	0	0	0	0	0	0	0	0
hsa-mir-5190	0	0	0	0	0	0	0	0	0	0	0	0	0	0	0	0	0	0	0	0	0	0	0	0	0	0	0	0	0	0	0	0	0	0	0	0	0	0	0	0	0	0	0	0	0	0	0	0	0
hsa-mir-374a	0	3	8	9	5	2	5	2	403	1027	3709	1095	4945	8417	14300	560	8717	6596	3638	444	5705	2314	8654	1173	7956	5623	11533	2601	4152	3446	8031	639	788	4582	2958	463	1491	4768	2439	10774	537	1838	1465	5657	549	5735	5148	121	9267
hsa-mir-3156-3	0	0	0	0	0	0	0	0	0	0	0	0	0	0	0	0	0	0	0	0	0	0	0	0	0	0	0	0	0	0	0	0	0	0	0	0	0	0	0	0	0	0	0	0	0	0	0	0	0
hsa-mir-3122	0	0	0	0	0	0	0	0	0	0	0	0	0	0	0	0	0	0	0	1	0	0	0	0	0	0	0	0	0	0	0	0	0	0	0	0	0	0	0	0	0	0	0	0	0	0	0	0	0
hsa-mir-585	0	0	1	0	0	0	0	1	0	0	8	1	1	0	1	0	0	0	0	0	0	3	0	0	0	0	0	0	1	0	1	1	0	2	0	0	2	1	1	1	0	5	2	0	0	1	1	0	7
hsa-mir-5589	0	0	0	0	0	0	0	0	0	0	0	0	0	2	1	0	0	0	2	0	0	0	0	1	0	0	0	0	0	0	0	0	0	0	0	0	0	1	0	1	0	0	0	0	0	0	0	0	2
hsa-mir-640	0	0	0	0	0	0	0	0	0	0	0	0	0	0	0	0	0	0	0	0	0	0	0	0	0	0	0	0	0	0	0	0	0	0	0	0	0	0	0	0	0	0	0	1	0	0	0	0	0
hsa-mir-6806	2	0	1	0	0	4	0	4	0	0	11	0	3	4	7	1	2	4	5	2	4	2	1	0	2	1	3	0	5	2	7	0	1	3	4	0	1	4	4	8	0	3	4	5	0	6	3	2	2
hsa-mir-4307	0	0	0	0	0	0	0	0	0	0	0	0	0	0	0	0	0	0	0	0	0	0	0	0	0	0	0	0	0	0	0	0	0	0	0	0	0	0	0	0	0	0	0	0	0	0	0	0	0
hsa-mir-19a	0	0	0	0	0	0	0	0	29	135	94	106	62	93	99	186	300	139	267	127	60	264	867	106	74	179	843	149	115	106	362	123	71	101	132	68	149	410	59	236	59	76	208	43	122	60	108	2	352
hsa-mir-548az	0	0	0	0	0	0	0	0	0	0	0	0	0	0	0	0	0	0	0	0	0	1	0	0	0	0	1	0	0	0	0	0	0	0	0	0	0	1	0	1	0	0	0	0	0	0	0	0	0
hsa-mir-1283-2	0	0	0	0	0	0	0	0	0	0	1	0	0	0	0	0	0	0	0	0	0	0	0	0	0	0	0	1	1	0	0	0	0	0	0	0	0	0	0	0	0	0	0	0	0	0	0	0	0
hsa-mir-6089-1	0	0	0	0	0	0	0	0	0	0	0	0	0	0	0	0	0	0	0	0	0	0	0	0	0	0	0	0	0	0	0	0	0	0	0	0	0	0	0	0	0	0	0	0	0	0	0	0	0
hsa-mir-3685	0	0	0	0	0	0	0	0	0	0	0	0	0	0	0	0	0	0	0	0	0	0	0	0	0	0	0	0	0	0	0	1	0	0	0	0	0	1	0	0	0	0	0	0	0	0	0	0	0
hsa-mir-3202-1	0	0	0	0	0	0	0	1	0	0	0	0	0	0	0	0	0	0	0	0	0	0	0	0	0	0	0	0	0	0	0	0	0	0	1	0	0	0	0	0	0	0	0	0	0	0	0	0	0
hsa-mir-6722	0	0	0	0	0	0	0	0	0	0	0	0	0	0	0	0	0	0	0	0	0	0	0	0	0	0	0	0	0	0	0	0	0	0	0	0	0	0	0	0	0	0	0	0	5	0	0	0	0
hsa-mir-5095	0	0	0	0	0	0	0	0	0	0	0	0	0	0	0	0	0	0	0	0	0	0	0	0	0	0	0	0	0	0	0	0	0	0	0	0	0	0	0	0	0	0	0	0	0	0	0	0	0
hsa-mir-1207	0	0	0	0	0	0	0	0	0	0	0	0	0	0	0	0	0	0	0	0	0	0	0	0	0	0	0	0	0	0	0	0	0	0	0	0	0	0	0	0	0	0	0	0	0	0	0	0	0
hsa-mir-378f	0	0	0	0	0	1	0	0	1	0	0	0	0	0	0	1	3	0	0	0	0	1	0	0	0	0	2	1	2	0	0	0	0	0	0	0	0	0	0	1	0	1	0	0	0	0	0	0	0
hsa-mir-412	2	4	0	0	6	1	0	1	19	13	20	13	28	5	19	2	81	3	55	1	20	46	18	4	4	41	72	9	36	2	16	14	4	8	19	8	2	26	0	16	6	14	35	54	8	41	18	47	2
hsa-mir-3188	5	1	2	3	0	1	0	0	0	0	1	0	0	0	1	0	0	0	0	0	0	2	0	4	3	0	1	1	0	1	2	0	1	0	0	0	1	0	0	2	0	0	0	1	0	0	0	0	1
hsa-mir-4709	0	0	0	0	0	0	0	0	0	0	7	0	2	1	1	1	1	3	1	0	1	2	1	0	6	2	2	1	0	1	0	0	0	1	1	0	0	1	2	4	0	4	1	1	0	1	0	0	2
hsa-mir-3973	0	0	0	0	0	0	0	0	0	0	0	0	0	0	0	0	0	0	0	0	0	0	0	0	0	0	0	0	0	0	0	0	0	0	0	0	0	0	0	0	0	0	0	0	0	0	0	0	0
hsa-mir-4682	0	0	0	0	0	0	0	2	0	0	0	0	0	0	0	0	0	0	0	1	0	0	0	0	0	0	0	0	0	0	0	0	0	0	0	0	0	0	0	0	0	0	0	0	0	0	0	0	0
hsa-mir-885	9	7	1	2	3	2	12	3	0	0	0	1	0	0	0	1	0	0	0	0	3	0	0	1	0	1	1	0	0	0	0	0	0	0	0	0	0	0	0	0	0	1	1	0	0	0	0	0	1
hsa-mir-193a	1091	977	1423	1322	1079	1096	890	1111	92	52	1377	142	854	677	567	41	1302	318	769	57	844	1688	263	591	386	731	1348	102	696	615	1576	50	206	1458	35	107	557	639	278	1294	24	206	167	583	74	650	219	1037	390
hsa-mir-6886	0	0	0	1	0	0	0	1	0	0	0	0	2	0	0	0	1	0	1	0	1	0	0	0	1	1	0	0	0	0	0	0	0	0	0	0	0	0	0	1	1	0	0	0	0	0	0	0	0
hsa-mir-648	0	0	0	0	0	0	0	0	0	0	0	0	0	0	0	0	0	0	0	0	0	0	0	0	0	0	0	0	0	0	0	0	0	0	0	0	0	0	0	0	0	0	0	0	0	0	0	0	0
hsa-mir-1275	3	3	1	1	2	2	1	1	1	0	0	2	0	3	1	0	0	0	5	0	1	7	4	1	8	2	0	0	4	0	2	0	1	0	3	2	0	1	1	3	2	0	5	2	0	2	0	0	13
hsa-mir-889	0	0	2	0	0	0	0	0	43	16	158	19	39	134	35	6	146	83	113	23	27	60	56	57	56	41	92	14	107	48	38	21	10	86	38	6	25	39	39	103	12	36	48	72	15	71	36	15	35
hsa-mir-1972-1	0	0	0	0	0	0	0	0	0	0	0	0	0	0	0	0	0	0	0	0	0	0	0	0	0	0	0	0	0	0	0	0	0	0	0	0	0	0	0	0	0	0	0	0	0	0	0	0	0
hsa-mir-4482	0	0	0	0	0	0	0	2	0	0	0	0	0	0	0	0	0	5	2	0	1	0	8	0	0	0	1	0	0	0	0	0	0	0	0	0	0	7	0	0	0	0	0	1	0	0	0	0	0
hsa-mir-3977	0	0	0	0	0	0	0	0	0	0	0	0	0	0	0	0	0	0	0	0	0	0	0	0	0	0	0	0	0	0	0	0	0	0	0	0	0	0	0	0	0	0	0	0	0	0	0	0	0
hsa-mir-6086	0	0	0	0	0	0	0	0	0	0	0	0	0	0	0	0	0	0	0	0	0	0	0	0	0	0	0	0	0	0	0	0	0	0	0	0	0	0	0	0	0	0	0	0	0	0	0	0	0
hsa-mir-1470	0	0	0	0	0	0	0	0	0	0	0	0	0	0	0	0	0	0	0	0	0	0	0	0	0	0	0	0	0	0	0	0	0	0	0	0	0	0	0	0	0	0	0	0	0	0	0	0	0
hsa-mir-376a-2	0	0	0	0	0	0	0	0	1	0	10	1	2	1	2	0	5	1	14	0	3	1	6	3	1	6	3	1	6	1	0	0	0	2	2	1	2	4	0	3	1	0	2	4	1	3	0	1	3
hsa-mir-4430	0	0	0	0	0	0	0	0	0	0	1	0	0	0	0	0	0	0	0	0	0	0	0	0	1	0	0	0	0	0	0	0	0	0	0	0	0	0	0	0	0	0	0	0	0	0	0	0	0
hsa-mir-3684	0	0	0	0	0	0	0	0	1	1	1	0	1	5	2	1	2	1	2	0	1	2	4	0	0	3	5	1	2	0	1	2	0	0	0	2	2	1	5	3	2	3	1	1	0	2	0	0	6
hsa-mir-668	0	1	1	1	0	0	0	1	0	0	0	0	0	0	0	0	0	0	1	0	0	1	1	0	0	0	0	0	0	0	0	0	0	1	0	0	0	0	0	0	0	0	1	0	0	0	0	0	0
hsa-mir-299	14	6	3	2	3	10	1	7	4	2	18	1	11	11	6	0	21	21	40	4	2	11	12	23	6	14	22	4	12	13	9	4	2	36	12	0	6	14	3	20	3	6	14	14	5	17	5	22	25
hsa-mir-548f-3	0	0	0	0	0	0	0	0	0	0	0	0	0	0	0	0	0	0	0	0	0	0	0	0	0	0	0	0	0	0	0	0	0	0	0	0	0	0	0	0	0	0	0	0	0	0	0	0	0
hsa-mir-340	0	4	3	2	3	2	5	5	7	26	109	14	60	86	46	11	215	106	19	19	119	108	47	26	66	82	163	37	107	85	102	15	14	131	46	8	62	85	70	126	10	26	30	97	10	89	68	2	89
hsa-mir-5094	0	0	0	0	0	0	0	0	0	0	0	0	0	0	0	0	0	0	1	0	2	0	3	0	0	0	3	0	0	1	0	0	0	0	0	0	1	0	0	0	0	0	0	0	1	0	0	0	0
hsa-mir-296	41	18	20	21	15	44	33	49	3	28	11	0	1	7	3	29	11	4	2	2	5	140	7	15	3	6	9	6	19	5	12	0	1	3	49	32	7	10	6	67	6	1	12	12	0	26	1	21	34
hsa-mir-1233-1	0	0	0	0	0	0	0	0	0	0	0	0	0	0	0	0	0	0	0	0	0	0	0	0	0	0	0	0	0	0	0	0	0	0	0	0	0	0	0	0	0	0	0	0	0	0	0	0	0
hsa-mir-8079	0	0	0	0	0	0	0	0	0	0	0	0	0	0	0	0	0	0	0	0	0	0	0	0	0	0	0	0	0	0	0	0	0	0	0	0	0	0	0	0	0	0	0	0	0	0	0	0	0
hsa-mir-29c	180	159	90	139	72	236	128	359	630	336	12076	2692	2605	3037	2255	239	10886	5669	1113	994	5221	3622	1377	3895	5033	2510	6807	2064	6183	1269	6596	316	811	4751	1065	792	1412	3659	2429	11617	1166	1082	4394	10118	512	9188	2899	827	5344
hsa-mir-1203	0	0	0	0	0	0	0	0	0	0	0	0	0	0	0	0	0	0	0	0	0	0	0	0	0	0	0	0	0	0	0	0	0	0	0	0	0	0	0	0	0	0	0	0	0	0	0	0	0
hsa-mir-552	10	11	1	5	5	4	11	5	44	505	1795	124	233	1544	1419	210	2597	820	2385	18	1036	1271	3432	763	834	1915	1375	148	1204	289	3100	205	192	734	910	161	48	883	5	4279	290	239	177	758	58	360	496	54	3242
hsa-mir-4736	1	0	0	0	0	0	0	0	0	1	4	0	0	0	0	1	0	0	0	0	1	0	0	0	0	0	1	0	0	0	0	0	0	1	1	0	0	0	0	2	1	0	0	0	0	0	1	0	0
hsa-mir-1266	41	48	40	77	30	42	53	103	9	53	35	22	90	102	68	5	53	59	62	24	48	18	325	10	48	70	238	40	29	200	81	4	8	167	18	7	48	78	248	85	4	6	45	59	39	37	42	68	195
hsa-mir-4680	0	0	0	0	0	1	0	0	0	0	3	1	0	0	0	0	3	0	0	0	0	0	1	0	0	1	0	0	2	0	0	0	0	0	0	0	0	2	1	0	0	3	0	1	1	0	0	0	0
hsa-mir-3138	5	0	0	3	1	2	1	0	0	2	0	0	0	0	0	0	1	0	0	1	0	1	3	0	0	0	0	0	0	1	0	0	0	2	0	1	2	1	1	2	0	0	0	0	0	0	2	1	0
hsa-mir-1268a	0	0	0	0	0	0	0	0	0	0	0	0	0	0	0	0	0	0	0	0	0	0	0	0	0	0	0	0	0	0	0	0	0	0	0	0	0	0	0	0	0	0	0	0	0	0	0	0	0
hsa-mir-1972-2	0	0	0	0	0	0	0	0	0	0	0	0	0	0	0	0	0	0	0	0	0	0	0	0	0	0	0	0	0	0	0	0	0	0	0	0	0	0	0	0	0	0	0	0	0	0	0	0	0
hsa-mir-5687	0	0	0	0	0	0	0	0	0	0	1	1	0	0	0	1	1	0	0	1	0	1	1	0	0	2	1	0	2	1	0	0	1	1	0	0	0	0	0	0	0	1	0	0	0	0	1	0	0
hsa-mir-4632	4	6	0	2	2	2	3	2	0	0	0	0	1	0	0	0	0	0	0	0	2	1	0	1	0	0	0	0	1	1	1	0	0	3	0	0	0	0	3	0	0	2	1	0	0	1	1	3	2
hsa-mir-1246	0	0	0	2	0	0	0	0	0	7	0	0	2	0	1	1	0	1	1	0	2	3	1	2	0	0	0	0	0	1	0	1	0	1	0	1	2	2	0	0	2	0	0	4	1	1	0	0	2
hsa-mir-567	0	0	0	0	0	0	0	0	0	0	0	0	0	0	0	0	0	0	0	0	0	0	0	0	1	0	0	0	0	0	0	0	0	0	0	0	0	0	0	0	0	0	0	0	0	0	0	0	0
hsa-mir-376a-1	0	0	0	0	0	0	0	0	2	5	7	4	0	3	0	1	17	4	12	1	6	7	3	10	5	2	6	3	10	3	4	1	1	2	1	3	1	15	0	9	0	4	13	9	1	4	1	1	5
hsa-mir-643	0	0	0	0	0	0	0	0	1	0	4	2	0	5	2	1	1	4	2	2	2	4	9	0	2	1	4	2	1	5	7	1	1	2	4	0	1	1	5	4	1	1	2	1	1	0	2	0	1
hsa-mir-4285	0	0	0	0	0	0	0	0	0	0	0	0	0	0	0	0	0	0	0	0	0	0	0	0	0	0	0	0	0	0	0	0	0	0	0	0	0	0	0	0	0	0	0	0	0	0	0	0	0
hsa-mir-6836	0	0	0	0	0	1	0	2	0	0	0	0	0	0	0	0	0	0	0	0	1	0	0	0	0	0	1	0	1	0	0	0	0	0	0	0	0	0	0	0	0	0	0	0	0	0	0	0	0
hsa-mir-1233-2	0	0	0	0	0	0	0	0	0	0	0	0	0	0	0	0	0	0	0	0	0	0	0	0	0	0	0	0	0	0	0	0	0	0	0	0	0	0	0	0	0	0	0	0	0	0	0	0	0
hsa-mir-7109	0	0	0	0	1	0	0	0	0	0	0	0	0	0	1	0	0	0	0	1	1	0	2	0	0	0	0	0	0	1	0	0	1	0	0	0	0	0	0	0	0	0	0	0	0	0	0	1	0
hsa-mir-6769b	0	0	3	0	0	1	0	2	0	1	0	0	0	0	0	0	0	0	0	0	0	0	1	0	0	0	0	0	0	0	0	0	0	0	0	0	0	0	0	0	0	0	0	0	0	0	0	0	3
hsa-mir-548c	0	0	0	0	0	0	0	0	0	0	0	0	0	0	0	0	0	0	0	0	0	0	0	0	0	0	0	0	0	0	0	0	0	0	0	0	0	0	0	0	0	0	0	0	0	0	0	0	0
hsa-mir-98	5	5	1	2	3	2	3	2	25	93	358	47	114	252	277	41	451	208	186	29	167	473	469	102	366	378	355	83	271	156	235	93	113	262	182	57	131	227	377	491	44	89	70	491	28	213	109	14	242
hsa-mir-1296	117	45	22	29	13	107	31	45	5	15	18	12	5	17	18	0	17	10	39	5	23	24	47	8	3	14	66	11	29	12	40	2	2	12	8	6	18	70	33	24	3	7	29	19	3	3	10	42	86
hsa-mir-302b	0	0	0	0	0	0	0	0	0	0	0	0	0	0	0	0	0	0	0	0	0	0	0	0	0	0	0	0	0	0	0	0	0	0	0	0	0	0	0	0	0	0	0	0	0	0	0	0	0
hsa-mir-130b	39	71	32	51	34	46	44	94	54	94	117	44	61	138	84	71	184	78	187	109	114	143	670	96	54	258	342	86	143	84	393	80	72	111	126	49	121	282	349	278	39	46	130	150	76	79	65	49	274
hsa-mir-941-5	0	0	0	0	0	0	0	0	0	0	0	0	0	0	0	0	0	0	0	0	0	0	0	0	0	0	0	0	0	0	0	0	0	0	0	0	0	0	0	0	0	0	0	0	0	0	0	0	0
hsa-mir-27a	671	407	207	278	193	470	293	380	3816	1692	9371	3737	2282	5321	2826	867	8634	5969	3614	1904	6049	5548	3298	9743	7104	4728	6697	1768	11015	3191	9475	1010	1763	5648	2230	2994	4065	15650	5345	13493	1880	1729	6099	7151	1387	8215	4696	970	8054
hsa-mir-6720	8	4	6	8	1	18	4	11	0	2	10	0	4	1	2	0	12	7	0	0	1	1	4	1	4	0	2	0	5	1	0	0	0	5	0	0	0	5	0	1	0	0	1	0	0	5	4	2	0
hsa-mir-2278	0	0	0	0	0	1	0	1	0	0	0	0	0	0	0	0	0	0	0	1	0	0	1	0	0	0	1	1	1	2	0	1	0	0	0	0	1	0	3	0	0	0	0	0	0	0	0	0	0
hsa-mir-548g	0	0	0	0	0	0	0	0	0	0	0	0	0	0	0	0	0	0	0	0	0	0	0	0	0	0	0	0	0	0	0	0	0	0	0	0	0	0	0	0	0	0	0	0	0	0	0	0	0
hsa-mir-3689d-2	0	0	0	0	0	0	0	0	0	0	0	0	0	0	0	0	0	0	0	0	0	0	0	0	0	0	0	0	0	0	0	0	0	0	0	0	0	0	0	0	0	0	0	0	0	0	0	0	0
hsa-mir-1305	0	0	0	0	0	0	0	0	0	0	0	0	2	0	1	0	0	0	0	0	0	0	0	0	2	0	0	0	0	0	0	0	0	0	0	0	0	0	3	0	0	0	0	0	0	0	0	0	0
hsa-mir-1273d	0	0	0	0	0	0	0	0	0	0	0	0	0	0	0	0	0	0	0	0	0	0	0	0	0	0	0	0	0	0	0	0	0	0	0	0	0	0	0	0	0	0	0	0	0	0	0	0	0
hsa-mir-1256	0	0	0	0	0	0	0	0	0	0	0	0	0	0	1	0	1	0	1	0	0	0	2	0	0	0	1	0	0	0	1	1	0	0	0	0	0	2	1	1	1	0	0	0	0	0	0	0	1
hsa-mir-6089-2	0	0	0	0	0	0	0	0	0	0	0	0	0	0	0	0	0	0	0	0	0	0	0	0	0	0	0	0	0	0	0	0	0	0	0	0	0	0	0	0	0	0	0	0	0	0	0	0	0
hsa-mir-1283-1	0	0	0	0	0	0	0	0	0	0	0	0	0	0	0	0	0	0	0	0	0	0	0	0	0	0	0	0	0	0	0	0	0	0	0	0	0	0	0	0	0	0	0	0	0	0	0	0	0
hsa-mir-6809	0	0	0	0	0	0	0	0	0	0	1	0	0	0	0	0	0	0	0	0	0	0	0	0	0	0	0	0	0	0	0	0	0	1	0	0	0	0	0	1	0	0	1	0	0	0	0	0	0
hsa-mir-5586	0	0	0	0	0	0	0	0	0	0	9	3	4	11	7	0	11	11	1	1	10	12	9	4	6	3	9	7	3	3	5	1	0	8	4	0	3	4	4	8	0	3	8	7	2	11	2	0	5
hsa-mir-5699	0	0	0	1	0	0	1	0	0	1	1	0	2	3	4	3	2	1	5	1	2	2	18	3	2	3	5	3	2	0	4	1	1	4	3	0	2	3	7	3	0	0	1	0	2	4	2	0	8
hsa-mir-1468	25	33	19	26	18	11	29	32	1	0	23	7	3	32	68	4	15	7	110	6	38	19	46	3	15	12	31	14	31	4	67	5	8	14	13	3	14	25	6	32	7	9	15	11	0	17	14	3	21
hsa-mir-3202-2	0	0	0	0	0	0	1	0	0	0	0	0	0	0	0	0	0	0	0	0	0	0	0	0	0	0	0	1	0	1	0	0	0	0	0	0	0	0	0	0	0	0	0	0	0	0	0	0	0
hsa-mir-3918	0	0	0	0	0	0	0	0	1	0	0	0	0	0	0	0	0	0	0	0	0	0	1	0	1	1	1	0	0	0	1	0	0	0	0	0	0	0	0	1	0	0	0	0	0	0	1	2	0
hsa-mir-4284	0	0	0	0	0	0	0	0	0	0	0	0	0	0	0	0	0	0	0	0	0	0	0	0	0	0	0	0	0	0	0	0	0	0	0	0	0	0	0	0	0	0	0	0	0	0	0	0	0
hsa-mir-4786	4	1	0	0	1	3	0	1	0	0	8	1	3	2	4	0	13	2	5	0	8	11	9	1	4	1	6	2	3	2	6	2	1	15	3	0	1	8	7	11	0	1	0	1	1	1	1	2	4
hsa-mir-151b	3	6	0	3	1	3	0	3	1	1	8	1	1	3	2	2	15	6	1	2	1	4	3	4	5	3	2	2	5	0	6	2	4	4	3	2	0	4	12	13	0	4	1	6	1	4	1	0	8
hsa-mir-4432	0	0	0	0	0	0	0	0	0	0	0	0	0	0	0	0	0	0	0	0	0	0	0	0	0	0	0	0	0	0	0	0	0	0	0	0	0	0	0	0	0	0	0	0	0	0	0	0	0
hsa-mir-943	0	0	0	0	0	0	0	0	0	0	0	0	0	0	0	0	1	1	0	0	0	0	1	0	0	0	1	0	0	0	2	0	0	0	0	0	0	0	2	0	0	0	0	0	0	0	0	0	1
hsa-mir-4480	0	0	0	0	0	0	0	0	0	0	1	0	0	1	1	0	0	0	0	0	0	0	1	0	0	0	0	0	0	0	0	0	0	0	0	0	1	0	0	1	0	0	0	0	0	0	0	0	0
hsa-mir-5683	0	0	0	0	0	0	0	0	0	0	67	0	4	2	9	0	11	3	3	0	1	11	2	0	38	0	2	2	3	3	11	0	2	22	0	0	37	0	4	41	0	0	2	3	2	7	1	1	1
hsa-mir-1304	20	0	0	0	0	3	3	1	0	1	11	0	8	11	62	0	20	7	3	0	55	21	370	1	2	9	13	2	11	7	127	1	0	113	0	0	18	552	61	48	0	1	1	34	1	3	11	5	13
hsa-mir-548j	0	0	0	1	0	0	0	0	1	1	1	0	1	3	0	0	2	0	3	0	1	1	2	0	0	3	0	0	0	2	4	1	0	1	2	0	1	2	40	3	0	0	0	1	0	0	0	0	2
hsa-mir-6511b-2	35	9	28	18	9	32	24	16	0	2	4	0	2	0	0	0	9	3	4	0	5	3	29	1	1	0	4	0	3	1	9	2	1	4	1	0	3	3	5	8	1	1	0	5	1	1	3	13	2
hsa-mir-602	0	0	0	0	0	0	0	0	0	0	0	0	0	0	0	0	0	0	0	0	0	0	0	0	0	0	0	0	0	0	0	0	0	0	0	0	0	0	0	0	0	0	0	0	0	0	0	0	0
hsa-mir-6863	0	0	0	0	0	0	0	0	0	0	0	0	0	0	0	0	0	0	0	0	0	0	0	0	0	0	0	0	0	0	0	0	0	0	0	0	0	0	0	0	0	0	0	0	0	0	0	0	0
hsa-mir-550a-3	5	3	2	4	0	4	1	3	0	2	9	6	3	10	5	5	12	4	4	6	4	9	12	8	5	4	12	2	9	2	9	0	3	2	2	2	4	15	6	7	1	1	1	2	0	2	4	4	17
hsa-mir-1538	8	2	3	5	0	6	1	4	1	0	0	0	0	1	0	0	1	2	1	2	0	0	0	1	0	0	1	1	0	0	0	1	0	0	0	1	2	1	3	0	0	0	0	1	0	0	0	0	2
hsa-mir-1179	0	0	0	0	0	0	0	0	0	0	1	0	0	2	0	0	0	0	1	0	1	0	1	0	0	0	1	0	0	0	0	0	0	0	1	0	0	0	1	1	0	0	0	0	0	0	0	0	0
hsa-mir-3935	0	0	0	0	0	0	0	0	0	0	0	0	0	0	0	0	0	0	0	0	0	0	0	0	0	0	0	0	0	0	0	0	0	0	0	0	0	0	0	0	0	0	0	0	0	0	0	0	0
hsa-mir-7110	0	1	1	2	1	3	1	2	0	0	1	1	0	0	1	0	0	0	0	0	0	2	5	0	1	0	0	0	0	0	1	0	3	0	0	0	0	0	0	1	0	0	0	0	0	0	0	0	0
hsa-mir-6889	0	0	0	0	0	0	1	0	0	0	0	0	0	0	0	0	0	0	1	0	0	0	0	0	0	0	0	0	0	0	0	0	0	0	0	0	0	0	0	2	0	0	0	0	0	0	0	0	0
hsa-mir-200c	43748	57492	21594	49971	26437	30818	40221	49930	1732	19359	53665	21830	41048	49084	47707	8473	91728	77485	44239	17361	75454	30947	74099	9859	100596	54926	164237	27679	48119	90721	156445	10320	11426	50258	26859	4887	27839	47199	108397	122331	3934	14109	25482	69645	8838	37041	75810	27682	93999
hsa-mir-655	0	1	0	0	0	0	0	0	1	6	11	5	5	8	2	0	15	9	9	2	6	9	10	3	11	14	18	5	8	11	7	2	4	8	5	0	2	10	2	8	0	3	13	8	1	8	4	2	5
hsa-mir-6843	0	0	0	0	0	0	0	0	0	0	0	0	0	0	0	0	0	0	0	0	0	0	0	0	0	0	0	0	0	0	0	0	0	0	0	0	0	0	0	0	0	0	0	0	0	0	0	0	0
hsa-mir-611	1	0	0	0	0	0	1	1	0	0	0	0	0	0	0	0	0	1	0	1	0	0	0	0	0	0	0	0	0	0	0	0	0	0	0	2	0	0	0	0	0	0	0	0	0	0	0	0	0
hsa-mir-371b	0	0	0	0	0	0	0	0	0	0	0	0	0	0	0	0	0	1	0	0	1	0	0	0	0	0	0	0	1	1	0	0	0	0	0	0	0	0	0	1	0	0	0	0	0	1	0	0	0
hsa-mir-18b	1	0	1	0	0	1	0	0	1	0	2	2	1	0	2	0	10	1	2	0	2	3	4	4	0	2	2	1	3	2	2	1	1	1	5	2	7	1	2	10	0	1	2	1	0	3	1	1	2
hsa-mir-7161	0	0	0	0	0	0	0	0	0	0	2	0	0	0	0	0	0	0	0	0	0	0	0	0	0	0	0	0	1	0	0	0	1	0	0	0	0	1	0	0	0	0	0	0	0	0	0	0	0
hsa-mir-663b	0	0	0	0	0	0	0	0	0	0	0	0	0	0	0	0	0	0	0	0	0	0	0	0	0	0	0	0	0	0	0	0	0	0	0	0	0	0	0	0	0	0	0	0	0	0	0	0	0
hsa-mir-4273	0	0	0	0	0	0	0	0	0	0	0	0	0	0	0	0	0	0	0	0	0	0	0	0	0	0	0	0	0	0	0	0	0	0	0	0	0	0	0	0	0	0	0	0	0	0	0	0	0
hsa-mir-4706	0	0	0	0	0	0	0	0	0	0	0	0	0	0	0	0	0	0	0	0	0	0	0	0	0	0	1	0	0	0	0	0	0	0	0	0	0	0	0	0	0	0	0	0	0	0	0	0	1
hsa-mir-6857	0	0	0	0	0	0	0	0	0	0	0	0	0	1	0	0	0	0	1	0	0	0	0	0	0	2	0	0	0	0	0	0	0	0	0	0	0	0	0	0	0	0	0	0	0	0	0	0	0
hsa-mir-4712	0	0	0	0	0	0	0	0	0	0	0	0	0	0	0	0	0	0	0	0	0	0	0	0	0	0	0	0	0	0	0	0	0	0	0	0	0	0	0	0	1	0	0	0	0	0	0	0	0
hsa-mir-7153	0	0	0	0	0	0	0	0	0	0	0	0	0	0	0	0	0	0	0	0	0	0	0	0	0	0	0	0	0	0	0	0	0	0	0	0	0	0	0	0	0	0	0	0	0	0	0	0	0
hsa-mir-33a	6	7	1	18	7	10	6	19	98	195	144	59	36	148	51	55	528	86	173	31	99	136	239	254	56	220	385	134	292	80	318	36	87	22	126	271	89	621	169	1239	132	47	129	131	80	118	69	13	913
hsa-mir-382	5	19	5	17	4	9	16	13	24	21	195	27	42	134	42	14	129	83	87	28	37	83	45	65	70	66	59	23	66	52	34	32	15	119	46	16	44	41	34	163	7	41	50	56	26	89	25	62	48
hsa-mir-6824	0	2	0	0	2	0	1	1	0	2	0	1	0	1	0	0	1	0	0	0	0	1	1	0	0	0	1	0	1	1	1	1	0	0	0	0	0	1	0	1	0	0	0	2	0	0	0	0	2
hsa-mir-4477a	0	0	0	0	0	0	0	0	0	0	0	0	0	0	0	0	0	0	0	0	0	0	0	0	0	0	0	0	0	0	0	0	0	0	0	0	0	0	0	0	0	0	0	0	0	0	0	0	0
hsa-mir-6851	0	0	4	1	0	1	1	0	0	0	0	0	0	1	1	0	0	1	0	0	0	0	1	0	0	0	1	0	0	0	2	0	0	1	0	0	0	0	2	1	0	0	0	1	0	1	0	0	1
hsa-mir-6893	0	0	0	0	0	0	0	0	0	0	0	0	0	0	0	0	0	0	0	0	0	0	0	0	0	0	0	0	0	1	0	0	0	0	0	0	0	1	0	0	0	0	0	0	0	0	0	0	0
hsa-mir-597	0	0	0	0	0	0	0	0	0	1	2	0	3	0	0	0	3	0	1	0	0	0	1	2	1	0	2	0	0	0	0	0	0	1	0	2	0	0	0	0	1	1	0	0	0	0	0	0	0
hsa-mir-148a	2304	8228	3581	5572	3962	3101	4402	13597	49433	74907	258688	124061	70561	406765	155243	195648	724292	263282	135026	126557	394162	83139	495343	155765	128502	74289	281033	148829	229785	87325	844777	106083	107965	105246	298003	59020	104229	185210	287419	440915	93450	123361	166717	198211	88309	108596	194996	11469	385925
hsa-mir-6891	1	1	0	0	0	5	0	3	0	0	0	0	1	1	0	0	0	0	0	0	0	0	1	0	0	0	0	0	0	1	0	0	0	2	0	1	0	0	7	9	0	0	0	0	0	0	0	3	2
hsa-mir-7157	0	0	0	0	0	0	0	0	0	0	0	0	0	0	0	0	0	0	0	0	0	0	0	0	1	0	0	0	0	0	0	0	0	0	0	0	0	0	0	0	0	0	0	0	0	0	0	0	0
hsa-mir-654	13	10	13	14	8	28	36	15	47	31	206	18	57	73	40	7	170	106	167	28	28	68	55	171	81	50	79	19	148	55	41	8	14	173	45	41	45	95	20	164	30	53	101	172	39	129	34	229	102
hsa-mir-6853	3	2	1	0	0	2	0	0	0	0	0	0	0	0	2	0	0	0	0	0	1	1	4	0	1	0	0	0	0	0	0	0	0	0	0	0	0	0	0	0	0	0	0	0	0	0	0	1	0
hsa-mir-181c	59	96	56	68	47	47	56	103	83	52	642	61	79	698	207	79	1367	359	385	56	270	472	1148	221	1074	255	408	45	618	103	855	77	41	318	258	92	455	482	243	1793	85	134	137	443	36	223	240	98	341
hsa-mir-656	0	0	0	0	0	0	0	0	1	1	7	1	1	3	0	0	12	1	5	2	1	3	0	2	2	1	5	0	1	0	1	1	0	5	6	2	0	5	1	1	1	2	1	1	1	3	1	3	0
hsa-mir-3926-2	0	0	0	0	0	0	0	0	2	0	6	0	0	0	2	1	3	1	0	0	0	2	0	2	0	0	0	0	2	1	0	0	0	1	1	0	0	3	0	1	0	0	1	0	0	0	0	0	0
hsa-mir-3934	5	3	2	17	4	4	4	8	1	6	7	4	13	6	1	0	10	14	17	1	5	22	12	5	4	7	25	9	11	21	34	3	3	9	1	2	14	26	16	15	1	1	8	5	4	11	8	3	17
hsa-mir-4739	0	2	0	0	0	0	1	0	0	0	1	0	0	0	2	0	0	0	0	0	0	0	0	1	0	0	0	1	0	0	0	0	1	0	0	0	0	0	2	0	0	0	0	0	0	0	0	0	1
hsa-mir-7151	2	2	1	0	0	0	0	0	0	1	0	0	0	0	0	0	1	0	0	0	0	0	0	0	1	0	0	0	0	0	0	0	0	0	0	0	0	0	1	0	0	0	0	0	0	0	0	0	0
hsa-mir-363	8	7	4	7	8	13	8	6	18	1	55	1	3	6	20	0	85	8	4	2	41	36	75	44	30	2	69	5	7	0	56	0	0	39	3	3	10	5	11	108	1	7	18	10	20	5	1	5	9
hsa-mir-3115	0	0	0	0	0	0	0	0	0	0	1	0	0	0	0	0	1	0	0	0	1	0	2	0	1	0	1	0	1	0	0	1	1	0	0	0	0	0	0	2	0	0	0	0	0	1	0	0	1
hsa-mir-3120	0	0	0	0	0	0	0	0	0	0	0	0	0	0	0	0	0	0	0	0	0	0	1	0	0	0	0	0	0	0	0	0	0	0	0	0	0	0	0	1	0	0	0	0	0	0	0	0	0
hsa-mir-190a	0	1	0	0	1	1	3	0	16	13	11	11	8	20	15	5	26	19	17	7	15	18	30	18	20	11	110	27	33	31	96	6	2	14	15	6	20	29	33	50	14	10	35	28	7	15	9	1	65
hsa-mir-3714	0	0	0	0	0	0	0	0	0	0	0	0	0	0	0	0	0	0	0	0	0	0	0	0	0	0	0	0	0	0	0	0	0	0	0	0	0	0	0	0	0	0	0	0	0	0	0	0	0
hsa-mir-671	41	42	22	50	34	49	26	43	3	14	38	8	14	28	28	9	42	16	22	18	23	31	47	25	20	14	47	7	35	28	58	4	12	27	13	5	9	67	34	47	0	8	17	25	4	18	16	17	39
hsa-mir-8076	0	0	0	0	0	0	0	0	0	0	0	0	0	0	0	0	0	0	0	0	0	0	0	0	0	0	0	0	0	0	0	0	0	0	0	0	0	0	0	0	0	0	0	0	0	0	0	0	0
hsa-mir-5192	0	0	0	0	0	0	0	0	0	0	0	0	0	0	0	0	0	0	0	0	0	0	0	0	0	0	0	0	0	0	0	0	0	0	0	0	0	0	0	0	0	0	0	0	0	0	0	0	0
hsa-mir-3618	0	0	0	0	0	0	0	0	0	1	3	0	0	5	0	1	0	0	0	1	0	1	4	1	0	0	0	0	1	0	0	0	0	0	0	0	0	1	0	5	0	1	1	0	0	0	0	0	4
hsa-mir-6867	0	0	0	0	0	0	0	0	0	0	1	0	0	0	0	0	0	0	0	0	1	0	0	0	0	1	0	0	0	0	1	0	1	0	0	0	0	0	0	1	0	0	0	0	0	0	0	0	0
hsa-mir-10b	5327	10967	4447	9563	4219	12150	8761	17178	10136	68183	314712	146435	159361	320552	356233	34577	456091	82462	98120	44850	82232	64595	600431	81308	294570	48246	130856	62420	333301	75237	469350	32409	29714	444805	64383	16090	138209	44761	179865	413549	9534	71202	140116	289998	29968	156518	80095	80958	90156
hsa-mir-6825	2	0	1	0	0	0	0	0	0	1	0	0	0	0	0	0	0	0	0	0	0	0	0	0	0	0	0	0	0	0	2	0	0	0	0	0	0	0	1	0	0	0	1	0	0	0	1	0	0
hsa-mir-6810	3	1	2	0	2	2	5	0	0	0	0	1	0	0	0	0	0	1	0	0	0	0	3	0	1	0	0	0	0	0	2	0	0	0	0	0	0	0	0	1	0	0	0	0	0	0	0	0	0
hsa-mir-6738	1	1	0	0	0	0	0	3	0	0	1	0	0	0	0	0	0	0	0	0	0	0	0	0	1	0	0	0	0	0	0	0	0	0	0	1	0	0	0	0	0	0	0	0	0	0	0	0	0
hsa-mir-6847	0	0	0	0	0	1	0	0	0	0	1	0	1	0	0	0	2	0	0	0	0	1	0	0	0	0	1	0	0	0	0	0	0	1	0	0	0	0	0	0	0	0	0	0	0	0	0	1	0
hsa-mir-1231	0	0	0	0	0	0	0	0	0	0	0	0	0	0	0	0	0	0	0	0	0	1	0	0	1	0	0	0	0	0	0	0	0	0	0	0	0	0	2	0	0	0	0	0	0	0	0	0	0
hsa-mir-4271	0	0	0	0	0	0	0	0	0	0	0	0	0	0	0	0	0	0	0	0	0	0	0	0	0	0	0	0	0	0	0	0	0	0	0	0	0	0	0	0	0	0	0	0	0	0	0	0	0
hsa-mir-6861	0	0	0	0	0	0	0	0	0	0	0	0	0	0	0	0	0	0	0	0	0	0	0	0	0	0	0	0	0	0	0	0	0	0	0	0	0	0	0	0	0	0	0	0	0	0	0	0	0
hsa-let-7g	430	245	73	118	136	319	215	300	350	1191	4401	770	1089	2596	1641	634	6743	2380	1384	823	2611	3313	4792	1295	3299	2349	4681	1350	3632	1934	5500	544	787	2684	1599	501	1266	2741	4351	9543	455	972	1848	2390	469	1454	1691	269	5998
hsa-mir-6841	0	0	0	0	0	0	0	0	0	0	0	0	0	0	0	0	0	0	0	0	0	0	0	0	0	0	0	0	0	0	0	0	0	0	0	0	0	0	0	0	0	0	0	0	0	0	0	0	0
hsa-mir-1237	1	0	0	0	0	0	1	0	0	1	1	0	0	0	0	0	0	0	0	0	1	0	1	0	0	1	1	0	0	0	0	0	0	0	0	0	0	1	1	1	0	0	0	1	0	1	0	2	0
hsa-mir-4277	0	0	0	0	0	0	0	0	0	0	0	0	0	0	0	0	0	0	0	0	0	0	0	0	0	0	0	0	0	0	0	0	0	0	0	0	0	0	0	0	0	0	0	0	0	0	0	0	0
hsa-mir-659	0	2	0	3	5	0	1	4	1	2	2	3	2	9	1	2	8	8	5	4	2	6	14	3	10	3	8	2	7	5	14	3	2	1	5	4	3	4	5	15	2	2	4	5	2	2	6	2	12
hsa-mir-1182	0	0	0	0	0	0	0	0	0	0	0	0	0	0	0	0	0	0	0	0	0	0	1	0	0	0	0	0	0	0	0	0	0	0	0	0	0	0	0	0	0	0	0	0	0	0	0	0	0
hsa-mir-486-1	2920	1225	1866	2406	2077	657	370	906	16	5	241	45	77	331	139	33	68	57	35	24	412	394	2110	33	28	73	137	28	180	149	342	14	35	105	15	16	310	88	77	143	8	27	146	131	16	65	50	2177	292
hsa-mir-548f-4	0	0	0	0	0	0	0	0	0	0	0	0	0	0	0	0	0	0	0	0	0	0	0	0	0	0	0	0	0	0	0	0	0	0	1	0	0	0	0	0	0	0	0	0	0	0	0	0	0
hsa-mir-6872	0	0	0	0	0	0	0	0	0	0	0	0	0	0	0	0	0	0	0	0	0	0	0	0	0	0	0	0	0	1	0	0	0	0	0	0	0	0	0	0	0	0	0	0	0	0	0	0	0
hsa-mir-519d	0	0	0	0	0	0	0	0	0	1	1	0	0	0	0	0	0	0	0	0	0	0	4	0	0	0	3	0	0	0	2	0	0	0	1	0	1	3	0	0	0	0	0	0	0	0	0	1	1
hsa-mir-1273h	0	0	0	0	0	0	0	0	0	0	1	1	0	0	0	1	0	1	0	0	0	0	1	0	0	0	0	0	0	0	0	0	0	0	0	0	0	0	0	0	0	0	0	0	0	0	0	0	1
hsa-mir-4262	0	0	0	0	0	0	0	0	0	0	0	0	0	0	0	0	0	0	0	0	0	0	0	0	0	0	0	0	0	0	0	0	0	0	0	0	0	0	0	0	0	0	0	0	0	0	0	0	0
hsa-mir-3196	0	0	0	0	0	0	0	0	0	0	0	0	0	0	0	0	0	0	0	0	0	0	0	0	0	0	0	0	0	0	0	0	0	0	0	0	0	2	0	0	0	0	0	0	1	0	0	0	0
hsa-mir-4320	0	0	0	0	0	0	0	0	0	0	0	0	1	0	0	0	0	0	0	0	0	0	0	0	0	0	0	0	0	0	0	0	0	0	0	0	0	0	0	0	0	0	0	0	0	0	0	0	0
hsa-mir-924	0	0	0	0	0	0	0	0	0	0	0	0	0	0	0	0	0	0	0	0	0	0	0	0	0	0	0	0	0	0	0	0	0	0	0	0	0	0	0	0	0	0	0	0	0	0	0	0	0
hsa-mir-7158	0	0	0	0	0	0	0	0	0	0	0	0	0	0	0	0	0	0	0	0	0	0	0	0	0	0	0	0	0	0	0	0	0	0	0	0	0	0	0	0	0	0	0	0	0	0	0	0	0
hsa-mir-4676	5	7	5	12	7	3	8	6	1	0	5	3	1	2	2	0	3	1	2	0	3	2	9	1	1	3	10	0	6	9	6	2	1	6	3	1	5	2	2	6	0	0	2	2	0	1	2	0	9
hsa-mir-520h	0	0	0	0	0	0	0	0	0	0	0	0	1	0	1	0	0	0	0	0	0	0	1	0	0	0	0	1	0	0	0	0	0	0	0	0	0	1	0	0	0	0	0	0	0	0	0	0	1
hsa-mir-6133	0	0	0	0	0	0	0	0	0	0	0	0	0	0	0	0	0	0	0	0	0	0	0	0	0	0	0	0	0	0	0	0	0	0	0	0	0	0	0	0	0	0	0	0	0	0	0	0	0
hsa-mir-549a	0	0	0	0	0	0	0	0	0	5	1	4	1	10	11	1	6	3	12	3	5	1	24	4	9	2	16	6	8	2	30	0	0	8	6	3	10	7	0	15	0	3	2	2	1	0	7	0	9
hsa-mir-4278	0	0	0	0	0	0	0	0	0	0	0	0	0	0	0	0	0	0	0	0	0	0	0	0	0	0	0	0	0	0	0	0	0	0	0	0	0	0	0	0	0	0	0	0	0	0	0	0	0
hsa-mir-1238	0	0	0	1	0	0	0	0	0	0	0	0	0	0	0	0	0	0	0	0	0	0	0	0	0	0	1	0	0	0	0	0	0	0	0	0	0	0	1	0	0	0	0	0	0	0	0	0	0
hsa-mir-6731	0	0	0	1	0	0	1	1	0	0	1	0	2	0	0	0	1	2	0	0	0	0	0	0	0	0	0	0	0	0	0	0	0	0	0	0	0	1	1	1	0	0	0	0	0	1	2	0	0
hsa-mir-544a	0	0	0	0	0	0	0	0	0	0	0	0	0	0	0	0	0	0	0	1	0	1	0	1	2	0	0	0	0	0	1	0	0	0	0	0	0	1	0	0	0	1	0	0	0	0	0	0	0
hsa-mir-3166	0	0	0	0	0	0	0	0	0	0	0	0	0	0	0	0	0	0	0	0	0	0	0	0	0	0	0	0	0	0	0	0	0	0	0	0	0	0	0	0	0	0	0	1	0	0	0	0	0
hsa-mir-4292	0	0	0	0	0	0	0	0	0	0	0	0	0	0	0	0	0	0	0	0	0	0	0	0	0	0	0	0	0	0	0	0	0	0	0	0	0	0	0	0	0	0	0	0	0	0	0	0	0
hsa-mir-625	862	805	479	1339	601	457	481	1924	1528	525	1208	1824	1972	1934	933	206	1148	2284	1855	2652	972	1038	1159	806	184	1456	11142	1242	1689	3194	6510	462	1052	1329	1040	362	1851	853	1999	2056	286	1114	926	748	748	719	1060	2309	1159
hsa-mir-3611	0	0	0	0	0	0	0	0	0	1	0	0	0	0	0	0	0	0	0	0	0	0	0	0	0	0	1	0	0	0	1	0	0	0	0	0	0	1	0	0	0	0	0	0	0	0	0	0	0
hsa-mir-3146	0	0	0	0	0	0	0	0	0	0	1	0	0	1	0	0	0	0	0	0	0	0	0	0	0	0	0	0	0	0	0	0	0	0	0	0	0	0	0	1	0	0	1	0	0	0	0	0	0
hsa-mir-5704	0	0	0	0	0	0	0	0	0	0	0	0	0	0	0	0	0	0	0	0	0	0	0	0	0	0	0	0	0	0	0	0	0	0	0	0	0	0	0	0	0	0	0	0	0	0	0	0	0
hsa-mir-4662a	1	0	0	0	0	3	3	1	4	27	33	11	12	15	13	11	296	22	15	4	31	65	15	18	12	57	131	27	24	237	434	17	4	29	26	5	19	10	16	45	4	15	65	35	16	31	20	4	34
hsa-mir-6848	0	0	0	0	0	0	0	0	0	0	0	0	0	0	0	0	0	0	0	0	0	0	0	0	0	0	0	0	0	1	1	0	0	0	0	0	0	0	0	0	0	0	0	0	0	0	0	0	0
hsa-mir-6737	0	0	0	0	0	1	0	0	0	0	2	0	1	0	0	1	0	0	0	0	0	0	1	0	1	1	0	0	0	0	0	0	0	1	0	0	1	0	0	1	0	0	2	0	0	0	1	0	0
hsa-mir-3660	0	0	0	0	0	0	0	0	0	0	0	0	0	0	0	0	0	0	0	0	0	0	0	0	0	0	0	0	0	0	0	1	0	0	0	0	0	0	0	0	0	0	0	0	0	0	0	0	0
hsa-mir-3617	0	0	0	0	0	0	0	0	1	0	0	0	0	0	0	0	0	1	1	0	0	0	5	0	0	0	3	0	1	0	0	0	0	0	0	0	0	2	0	1	0	0	0	0	0	0	0	0	2
hsa-mir-4504	0	0	0	0	0	0	0	0	0	0	0	0	0	0	0	0	0	0	0	2	0	0	0	0	0	0	0	0	0	0	0	0	0	0	0	0	0	0	0	0	0	0	0	0	0	0	0	0	0
hsa-mir-6868	0	0	0	0	0	0	0	0	0	0	1	1	0	2	0	0	0	0	2	3	0	2	2	1	2	2	2	0	0	1	0	0	0	0	0	1	2	2	0	2	0	0	0	4	0	0	1	0	1
hsa-mir-4770	1	0	0	0	0	0	0	0	0	0	4	0	1	1	0	0	6	2	0	0	0	1	0	2	3	0	0	0	3	0	0	0	0	1	0	0	0	0	0	3	0	0	0	0	0	0	0	0	2
hsa-mir-578	0	0	0	0	0	0	0	0	1	0	0	0	0	0	0	0	0	0	0	0	0	0	0	0	0	0	0	0	0	0	2	0	0	0	0	0	0	0	0	3	0	0	0	0	0	0	0	0	2
hsa-mir-6068	0	0	0	0	0	0	0	0	0	0	0	0	0	0	0	0	0	0	0	0	0	0	0	0	0	0	0	0	0	0	0	0	0	0	0	0	0	0	0	0	0	0	0	0	0	0	0	0	0
hsa-mir-548o	0	0	0	0	0	0	0	0	1	0	1	1	1	9	4	0	3	4	4	2	1	4	0	2	4	0	3	3	3	0	1	0	0	0	1	0	1	3	2	8	1	3	2	3	0	3	2	0	8
hsa-mir-4314	0	0	0	0	0	0	0	0	0	0	0	0	0	0	0	0	0	0	0	0	0	0	0	0	0	0	0	0	0	0	0	0	0	0	0	0	0	0	0	0	0	0	0	0	0	0	0	0	0
hsa-mir-517c	0	0	0	0	0	0	0	0	0	0	5	0	0	0	0	0	0	0	0	0	0	1	1	0	0	0	1	0	3	0	0	0	0	0	0	0	0	2	0	0	0	0	0	1	0	0	0	0	1
hsa-mir-3913-2	0	0	2	0	0	1	0	0	1	1	6	0	0	9	3	3	8	3	3	1	4	4	9	2	4	4	6	2	15	5	3	1	0	9	1	1	2	3	6	8	1	0	3	6	0	6	5	0	9
hsa-mir-6733	0	0	0	0	0	0	0	0	0	0	5	0	2	5	1	0	0	5	2	3	3	2	3	0	4	0	2	0	1	3	3	1	0	1	1	0	3	1	3	8	0	0	0	1	0	3	0	0	2
hsa-mir-1910	0	0	0	0	0	0	0	1	1	1	1	0	0	2	0	0	0	0	0	0	0	0	0	0	0	0	0	0	0	0	0	0	0	0	0	0	0	1	0	1	0	0	0	0	0	0	0	0	0
hsa-mir-486-2	2981	1185	1989	2435	2123	674	415	940	11	9	246	40	80	296	99	41	85	51	48	20	374	410	2032	24	29	70	108	28	185	123	351	9	26	95	12	19	266	69	68	152	9	25	129	107	12	71	37	2156	312
hsa-mir-4252	0	0	0	0	0	0	0	0	0	0	0	0	0	0	0	0	0	0	0	0	0	0	0	0	0	0	0	0	0	0	0	0	0	0	0	0	0	0	0	0	0	0	0	0	0	0	0	0	0
hsa-mir-3199-1	0	0	0	0	0	1	0	0	0	0	0	2	0	0	0	1	2	0	1	0	1	0	1	0	0	0	0	0	0	0	1	0	0	1	0	0	1	2	1	1	0	1	1	0	0	0	0	0	0
hsa-mir-629	120	164	90	192	114	93	133	236	153	159	587	207	481	1092	484	165	523	511	458	239	396	562	1677	244	336	565	743	331	342	491	781	189	110	514	221	107	608	718	2268	751	52	175	270	121	97	282	309	67	1010
hsa-mir-422a	0	0	0	0	0	0	0	0	0	0	0	0	0	0	0	0	0	0	0	0	0	0	0	0	0	0	0	0	0	0	0	0	0	0	0	0	0	0	0	0	0	0	0	0	0	0	0	0	0
hsa-mir-1537	0	0	0	0	0	0	0	0	0	0	2	1	0	1	0	0	0	0	0	2	1	1	2	1	0	0	0	1	2	0	0	0	0	0	0	0	2	1	0	1	0	2	0	0	1	2	1	0	4
hsa-mir-3613	5	0	0	1	0	2	0	1	16	35	42	31	19	43	34	8	113	48	41	22	71	26	126	42	29	33	156	30	65	8	74	14	61	19	42	24	33	96	18	72	32	10	55	36	15	31	39	10	80
hsa-mir-99b	119314	103634	116897	82064	71352	102059	85175	84142	8367	10558	189092	14895	42735	55640	41303	21726	120188	42557	19182	17992	18105	57281	171458	56324	152930	46997	33738	9846	60982	30859	27788	46391	10355	109673	20672	8182	28584	22583	93408	139372	9438	24630	36456	41253	9292	33542	18410	98054	32196
hsa-mir-34b	0	0	0	0	0	0	1	0	0	0	4	0	5	0	2	0	8	2	0	1	2	7	1	4	2	0	3	0	1	0	1	3	2	3	0	1	1	2	0	4	0	3	5	0	2	2	0	0	2
hsa-mir-103b-2	0	0	0	0	0	0	0	0	0	0	0	0	0	0	0	0	0	0	0	0	0	0	0	0	0	0	0	0	0	0	0	0	0	0	0	0	0	0	0	0	0	0	0	0	0	0	0	0	0
hsa-mir-4679-1	0	0	0	0	0	0	0	0	0	0	0	0	0	0	0	0	0	0	0	0	0	0	0	0	0	0	0	0	0	0	0	0	0	0	0	0	0	0	0	0	0	0	0	0	0	0	0	0	0
hsa-mir-624	0	0	2	2	1	0	0	0	1	3	5	2	1	6	0	1	8	4	6	2	3	8	5	4	3	7	14	6	4	6	4	1	1	3	2	0	5	8	2	10	1	3	6	2	2	3	3	4	5
hsa-mir-142	11	35	25	33	21	16	15	48	3565	1763	15328	5724	3395	10763	1402	3619	35975	5128	1261	11795	15639	8162	8976	7481	3549	1788	6302	11022	7834	2197	8865	3242	4462	3224	6925	12360	6263	5664	10532	8833	4172	6231	10113	1695	4044	3962	4985	183	8709
hsa-mir-6131	0	0	0	0	0	0	0	0	0	0	0	0	0	0	0	0	0	0	0	0	0	0	0	0	0	0	0	0	0	0	0	0	0	0	0	0	0	0	0	0	0	0	0	0	0	0	0	0	0
hsa-mir-548ax	0	0	0	0	0	0	0	0	0	0	0	0	0	0	0	0	0	0	0	0	0	0	0	0	0	0	0	0	1	0	0	0	0	0	0	0	0	1	0	0	0	0	0	0	0	0	0	0	0
hsa-mir-5705	0	0	0	0	0	0	0	0	0	0	0	0	0	0	0	0	0	0	0	0	0	0	0	0	0	0	0	0	0	0	0	0	0	0	0	0	0	0	0	0	0	0	0	0	0	0	0	0	0
hsa-mir-626	0	0	0	0	0	0	0	0	0	0	0	0	0	0	0	0	0	0	0	0	0	0	0	0	0	0	0	0	0	0	0	0	0	0	0	0	0	0	0	0	0	0	0	0	0	0	0	0	0
hsa-mir-4476	0	0	0	0	0	0	0	0	0	0	0	0	0	0	0	0	0	0	0	0	0	0	0	0	0	0	0	0	0	0	0	0	0	0	0	0	0	0	0	0	0	0	0	0	0	0	0	0	0
hsa-mir-3650	0	0	0	0	0	0	0	0	0	0	0	0	0	0	0	0	0	0	0	0	0	0	0	0	0	0	0	0	0	0	0	0	0	0	0	0	0	0	0	0	0	0	0	0	0	0	0	0	0
hsa-mir-183	1108	1651	673	1680	884	1451	1286	1130	2960	22367	52845	18731	12019	38011	74059	3118	151424	44169	23400	4257	35274	30001	215646	8805	136761	57309	52604	9024	36186	30834	63973	15103	15675	56825	66474	4044	47324	30283	61504	47245	3369	14808	7382	98910	6189	23892	107974	6120	43131
hsa-mir-450b	0	0	0	0	0	0	0	0	5	18	53	8	16	55	19	14	39	58	106	18	14	27	35	22	54	22	151	9	29	22	23	13	17	29	43	7	35	48	45	123	0	25	8	24	11	25	28	0	20
hsa-mir-548f-2	0	0	0	0	0	0	0	0	0	0	0	0	0	0	0	0	0	0	0	0	0	0	0	0	0	0	0	0	0	0	0	0	0	0	0	0	0	0	0	0	0	0	0	0	0	0	0	0	0
hsa-mir-6858	0	0	0	1	0	0	0	0	0	0	0	0	0	0	0	0	0	0	0	1	0	0	0	1	0	0	0	1	1	0	0	0	0	0	0	0	0	0	0	0	0	0	0	0	0	1	0	1	0
hsa-mir-4505	0	0	0	1	0	0	0	1	0	0	0	0	0	0	0	0	0	1	0	0	0	0	0	0	0	0	0	0	0	0	0	0	0	0	0	0	0	0	0	0	0	0	0	0	0	0	0	1	1
hsa-mir-6072	0	0	0	0	0	0	0	0	0	0	0	0	0	0	0	0	0	0	0	0	0	0	0	0	0	0	0	0	0	0	0	0	0	0	0	0	0	0	0	0	0	0	0	0	0	0	0	0	0
hsa-mir-3940	19	17	9	40	18	12	14	23	4	2	4	1	6	47	1	1	3	5	0	3	3	8	4	4	4	1	8	2	7	7	8	6	6	6	0	1	2	10	33	7	0	0	2	3	3	3	5	8	8
hsa-mir-3917	19	13	3	15	12	42	6	17	4	4	11	3	15	14	8	1	10	28	1	1	7	5	5	1	16	8	2	2	5	8	9	2	1	14	1	0	4	4	15	9	2	0	4	1	1	16	2	18	26
hsa-mir-764	0	0	0	0	0	0	0	0	0	0	0	0	0	0	0	0	0	0	0	0	0	0	0	0	0	0	0	0	0	0	0	0	0	0	0	0	0	0	0	0	0	0	0	0	0	0	0	0	0
hsa-mir-320d-2	0	0	0	0	0	0	0	1	0	1	4	1	0	4	4	0	10	1	1	0	0	1	0	1	0	0	0	0	3	1	0	0	3	3	0	0	2	2	1	6	1	0	0	0	0	0	0	0	0
hsa-mir-1302-9	0	0	0	0	0	0	0	0	0	0	0	0	0	0	0	0	0	0	0	0	0	0	0	0	0	0	0	0	0	0	0	0	0	0	0	0	0	0	0	0	0	0	0	0	0	0	0	0	0
hsa-mir-570	0	0	0	0	0	0	0	0	0	1	5	3	2	1	2	0	10	0	3	0	4	3	2	1	2	4	2	5	1	2	6	0	1	2	2	1	1	8	4	5	0	1	2	0	1	3	4	0	14
hsa-mir-766	167	51	162	75	74	141	90	92	2	8	50	7	9	16	11	2	67	20	24	13	19	43	63	17	13	8	30	5	33	31	48	1	2	33	10	14	22	41	44	51	9	8	19	6	4	14	19	46	26
hsa-mir-325	0	0	0	0	0	0	0	0	0	0	0	0	0	0	0	0	0	0	0	0	0	0	0	0	0	0	0	0	0	0	0	0	0	0	0	0	0	0	0	0	0	0	0	0	0	0	0	0	0
hsa-mir-6756	2	0	1	0	0	2	1	1	0	0	0	0	0	0	0	0	0	0	0	0	0	0	0	0	0	0	0	0	0	0	0	0	0	1	0	0	0	0	0	0	0	0	1	0	0	0	0	0	1
hsa-mir-3960	0	0	0	0	0	0	0	0	0	0	0	0	0	0	0	0	0	0	0	0	0	0	0	0	0	0	0	0	0	0	0	0	0	0	0	0	0	0	0	0	0	0	0	0	0	0	0	0	0
hsa-mir-3911	0	0	0	0	1	0	0	0	0	0	2	0	0	1	0	0	1	0	0	0	1	0	0	0	0	1	0	0	0	1	0	0	0	1	0	0	0	0	1	1	0	0	0	0	0	1	0	1	0
hsa-mir-6511b-1	25	17	19	21	14	29	17	16	0	1	6	0	1	1	3	0	10	0	3	0	5	5	29	1	1	4	6	0	1	3	7	1	2	4	1	0	0	4	6	4	2	1	5	3	0	1	1	13	3
hsa-mir-487b	5	8	1	5	2	3	7	6	7	10	50	4	7	21	12	2	31	28	33	4	4	16	19	15	13	13	26	1	23	17	7	1	4	29	8	2	10	26	6	29	1	13	32	27	5	14	9	16	18
hsa-mir-512-1	0	0	0	0	0	0	0	0	1	0	3	0	0	0	0	0	0	0	0	2	0	0	2	0	0	0	2	1	1	0	0	0	0	0	0	0	0	0	0	1	0	0	0	0	0	0	1	0	4
hsa-mir-4315-2	0	0	0	0	0	0	0	0	0	0	1	0	0	0	0	0	1	0	0	0	0	0	1	0	0	0	0	0	0	0	0	0	0	0	0	0	0	0	0	0	0	0	0	0	0	0	0	0	0
hsa-mir-4801	0	0	0	0	0	0	0	0	0	0	0	0	0	0	0	0	0	0	0	0	0	0	0	0	0	0	0	0	0	0	0	0	0	0	0	0	0	0	0	0	0	0	0	0	0	0	0	0	0
hsa-mir-7856	0	0	0	0	0	0	0	0	0	0	0	0	0	0	0	0	0	0	0	0	0	0	0	0	0	0	0	0	0	0	0	0	0	0	0	0	0	0	0	0	0	0	0	0	0	0	0	0	0
hsa-mir-548ai	0	0	0	0	0	0	0	0	0	0	1	0	0	0	0	0	1	0	0	0	0	1	0	0	0	1	1	0	1	0	0	0	0	0	0	0	0	0	0	0	0	0	0	0	0	0	1	0	0
hsa-mir-192	11352	17857	3875	10141	5295	9729	7659	16158	97056	177733	139280	133453	129622	358296	114827	183915	386268	212845	354249	148132	183611	311618	508427	275838	223717	225535	644120	209760	171360	166019	635797	291084	94905	99149	184611	197589	86318	359853	33640	807088	127550	99080	193756	76357	110295	124678	171172	3992	474174
hsa-mir-3690-2	0	0	0	0	0	0	0	0	0	0	0	0	0	0	0	0	0	0	0	0	0	0	0	0	0	0	0	0	0	0	0	0	0	0	0	0	0	0	0	0	0	0	0	0	0	0	0	0	0
hsa-mir-3133	0	0	0	1	0	0	0	0	0	0	0	0	0	0	0	1	0	0	1	0	1	0	1	0	0	1	3	0	0	0	1	0	0	1	1	0	0	1	0	0	0	0	0	0	0	1	0	0	0
hsa-mir-769	21	25	12	37	11	24	27	23	42	82	181	67	59	203	107	19	149	92	167	25	90	178	215	128	40	130	230	43	136	91	138	112	39	85	93	58	107	196	241	288	35	46	52	94	22	69	48	53	166
hsa-mir-510	0	0	0	0	0	0	0	0	0	0	0	0	0	0	0	0	0	0	3	0	0	0	0	0	0	0	0	0	0	0	0	0	0	0	0	0	0	0	0	0	0	0	0	0	0	0	0	0	0
hsa-mir-324	196	170	109	198	103	121	132	255	17	70	143	44	59	100	55	17	278	109	135	20	73	224	337	73	166	128	171	73	110	114	252	55	38	125	55	40	152	169	261	306	18	62	117	103	32	59	66	94	124
hsa-mir-539	6	12	8	8	10	2	9	17	11	20	61	9	11	88	18	49	73	24	32	18	11	28	32	28	23	22	19	13	30	11	19	49	11	23	24	7	13	21	12	44	5	35	73	16	16	9	22	4	22
hsa-mir-6746	0	0	2	0	0	0	0	0	0	0	1	0	0	0	0	0	0	0	0	0	0	0	0	0	0	0	0	0	0	0	0	0	0	0	0	0	0	0	0	0	0	0	0	0	0	0	0	0	0
hsa-mir-8080	0	0	0	0	0	0	0	0	0	0	0	0	0	0	0	0	0	0	0	0	0	0	0	0	0	0	0	0	0	0	0	0	0	0	0	0	0	0	0	0	0	0	0	0	0	0	0	0	0
hsa-mir-326	126	16	13	23	2	107	24	46	8	2	37	5	15	9	8	0	42	19	6	4	19	47	10	25	18	20	18	6	29	46	5	2	7	13	0	4	8	9	17	38	2	2	18	16	2	20	5	36	17
hsa-mir-5000	0	0	0	0	0	0	1	0	0	1	10	4	3	8	1	1	9	13	9	6	10	17	55	12	12	10	29	3	11	0	7	7	3	11	2	0	3	9	8	34	2	5	1	3	3	5	6	1	5
hsa-mir-6766	1	0	0	0	1	0	2	0	0	0	0	0	0	1	0	0	0	0	0	0	1	0	0	0	0	0	0	0	0	0	2	0	0	0	0	0	0	0	0	0	0	0	1	0	0	0	0	0	0
hsa-mir-512-2	0	0	0	0	0	0	0	0	0	1	2	0	0	0	1	0	1	0	0	1	1	0	2	0	0	0	1	0	2	0	2	0	0	0	0	0	0	0	1	0	0	0	0	0	0	0	0	0	2
hsa-mir-3131	0	0	2	19	1	20	8	8	6	31	17	6	4	15	9	1	1	16	27	5	16	64	3	8	11	1	57	5	15	19	2	0	2	9	7	8	4	34	1	79	0	0	8	9	2	16	8	12	25
hsa-mir-765	0	0	0	0	0	0	0	0	0	0	2	0	1	0	0	0	2	7	0	0	0	0	3	0	1	1	1	0	0	2	0	0	0	1	0	0	0	0	0	4	0	0	1	0	0	1	0	0	0
hsa-mir-3689d-1	0	0	0	0	0	0	0	0	0	0	0	0	0	0	0	0	0	0	0	0	0	0	0	0	0	0	0	0	0	0	0	0	0	0	0	0	0	0	0	0	0	0	0	0	0	0	0	0	0
hsa-mir-5688	0	0	0	0	0	0	0	0	0	0	0	0	0	0	0	0	0	0	0	0	0	0	0	0	0	0	0	0	0	0	0	0	0	0	0	0	0	0	0	0	0	0	0	0	0	0	0	0	0
hsa-mir-4803	0	0	0	0	0	0	0	0	0	0	0	0	0	0	0	0	0	0	0	0	0	0	0	0	0	0	0	0	0	0	0	0	0	0	0	0	0	0	0	0	0	0	0	0	0	0	0	0	0
hsa-mir-3156-2	0	0	0	0	0	0	0	0	0	0	0	0	0	0	0	0	0	0	0	0	0	0	0	0	0	0	0	0	0	0	0	0	0	0	0	0	0	0	0	0	0	0	0	0	0	0	0	0	0
hsa-mir-6516	0	0	0	0	0	0	0	0	0	2	3	0	0	1	1	1	5	0	1	0	0	4	5	1	3	0	4	2	3	0	2	0	2	0	3	0	2	3	0	13	0	1	1	3	3	3	0	0	3
hsa-mir-4529	1	0	0	0	0	0	0	0	0	0	0	0	0	0	0	0	0	0	0	0	0	0	0	1	0	0	0	0	1	1	0	0	1	1	0	0	1	0	0	2	0	0	0	0	0	1	0	0	0
hsa-mir-3137	0	0	0	0	0	0	0	0	0	1	0	2	0	0	0	0	0	1	0	1	0	0	1	1	0	0	1	0	0	0	0	0	0	0	0	0	0	1	0	0	0	0	0	0	0	0	0	0	0
hsa-mir-2277	4	5	1	5	0	2	2	5	3	3	2	1	2	5	1	1	5	1	3	1	5	1	33	5	2	1	4	2	2	1	6	2	1	0	4	2	5	0	11	5	0	3	2	1	0	2	5	1	3
hsa-mir-6502	0	0	0	2	0	0	0	0	1	0	4	0	4	1	0	0	1	1	0	1	0	0	3	1	1	0	0	0	0	0	0	2	0	3	0	1	2	0	1	2	0	2	0	0	1	2	1	0	0
hsa-mir-550a-1	9	7	1	4	2	11	3	9	2	7	12	6	4	27	19	2	27	15	4	10	17	11	39	12	8	21	20	4	25	8	20	3	7	7	7	2	6	18	14	45	4	3	8	5	1	11	7	7	135
hsa-mir-744	272	129	136	191	126	215	175	150	87	85	193	54	58	127	61	48	247	144	138	60	66	276	326	153	88	130	131	40	217	135	450	203	81	110	58	70	149	188	243	254	106	46	86	42	45	73	89	132	171
hsa-mir-518b	0	0	0	0	0	0	0	0	1	0	3	0	0	1	0	0	2	0	0	1	0	0	8	1	0	0	1	0	6	0	6	0	0	0	0	0	0	9	1	2	0	0	0	0	0	0	0	1	2
hsa-mir-7846	2	0	0	0	1	2	1	6	0	0	3	2	0	4	3	0	1	5	0	0	1	0	1	1	0	0	2	0	0	1	0	0	0	1	0	0	0	0	1	1	0	0	0	0	0	0	0	0	4
hsa-mir-1909	0	0	0	1	0	1	0	0	0	0	1	0	0	1	0	0	0	0	1	0	1	0	1	0	0	0	0	1	0	0	0	0	0	0	0	0	0	0	0	0	0	0	0	0	1	0	0	0	0
hsa-mir-4444-1	0	0	0	0	0	0	0	0	3	0	3	1	1	5	0	2	4	0	0	1	4	1	0	5	4	1	2	2	3	1	4	1	2	1	3	2	1	5	3	5	2	1	1	2	0	1	3	0	3
hsa-mir-431	51	25	37	17	25	25	25	32	18	9	116	7	33	70	20	5	98	85	75	4	14	48	32	41	39	31	46	4	71	51	24	11	5	86	16	6	19	35	11	58	3	14	32	54	12	47	29	97	40
hsa-mir-548o-2	0	1	0	0	0	0	0	1	0	0	0	0	1	4	3	0	3	0	5	1	2	1	4	1	2	1	0	0	2	0	1	0	1	1	2	2	0	1	0	8	0	0	2	0	0	2	2	3	8
hsa-mir-1269b	6	10	6	0	0	29	0	12	3	0	0	0	0	94	0	3	1	1	0	1	0	0	346	1	0	0	2570	0	0	0	0	1	2	5	5	0	0	0	15	216	16	0	0	3	0	0	0	66	0
hsa-mir-6796	0	0	4	0	1	0	0	0	0	0	0	0	0	0	0	0	1	0	0	0	0	0	0	0	0	0	0	0	0	0	1	0	0	0	0	0	0	0	0	0	0	0	0	0	0	0	0	0	0
hsa-mir-3978	0	0	0	0	0	0	0	0	0	0	0	0	0	0	0	0	0	0	0	0	0	0	0	0	0	0	0	0	0	0	0	0	0	0	0	0	0	0	0	0	0	0	0	0	0	0	0	0	0
hsa-mir-3156-1	0	0	0	0	0	0	0	0	0	0	0	0	0	0	0	0	0	0	0	0	0	0	0	0	0	0	0	0	0	0	0	0	0	0	0	0	0	0	0	0	0	0	0	0	0	0	0	0	0
hsa-mir-3169	0	0	0	0	0	0	0	0	0	0	0	0	0	0	0	0	0	0	0	0	0	0	0	0	0	0	0	0	0	0	0	0	0	0	0	0	0	0	0	0	0	0	0	0	0	0	0	0	0
hsa-mir-30a	7605	4338	3248	3701	2437	4604	3989	3834	4100	6573	55719	11317	19642	16474	26509	6392	59303	26572	15990	4969	15788	27399	20175	19617	33057	10231	24960	10737	24333	7827	21291	6933	5629	66009	10603	3123	4403	13066	5870	47662	2669	13438	23232	26543	4578	26264	12319	7946	12804
hsa-mir-3149	0	0	0	0	0	0	0	0	0	0	0	0	0	0	0	0	0	0	0	0	0	0	0	0	0	1	1	0	0	0	0	0	0	1	0	0	1	0	0	0	0	1	0	0	0	0	0	0	2
hsa-mir-9-1	26	40	33	41	39	24	36	72	120	121	546	70	339	236	367	46	786	596	379	107	240	545	3209	349	618	260	2264	178	159	41	125	71	79	1119	128	4	1717	325	215	1474	97	141	464	470	137	560	644	34	220
hsa-mir-3183	2	0	3	1	0	0	0	0	0	0	0	0	0	0	0	0	0	3	2	0	0	2	0	0	0	0	0	0	0	1	1	0	0	0	1	0	2	1	0	1	0	0	0	0	0	0	1	0	0
hsa-mir-642a	52	174	71	106	37	28	60	69	2	3	13	6	4	11	5	7	10	6	9	22	10	10	19	25	2	0	19	15	7	5	36	20	3	5	7	3	6	31	105	16	3	4	27	4	6	2	1	3	3
hsa-mir-4535	0	0	0	0	0	0	0	0	0	0	0	0	0	0	0	0	0	0	0	0	0	0	0	0	0	0	0	0	0	0	0	0	0	0	0	0	0	0	0	0	0	0	0	0	0	0	0	0	0
hsa-mir-873	0	0	0	0	0	0	0	0	2	0	1	0	0	0	0	0	1	0	0	0	0	0	0	1	0	0	0	0	0	0	0	1	0	2	0	0	0	0	0	0	0	0	0	0	0	0	0	0	0
hsa-mir-218-1	6	2	4	4	0	2	1	6	9	4	115	10	29	29	39	4	134	31	20	8	17	80	15	41	69	14	15	20	62	14	38	9	12	109	17	5	19	28	2	125	1	24	34	45	3	39	8	13	14
hsa-mir-499b	0	0	0	0	0	0	0	0	0	0	0	0	0	0	1	0	0	1	0	0	1	0	0	0	0	0	1	0	0	0	0	0	0	0	0	0	0	0	0	0	0	0	0	0	0	0	0	0	2
hsa-mir-378j	0	0	0	0	0	0	0	0	0	0	0	0	0	0	0	0	0	0	0	0	0	0	0	0	0	0	0	0	0	0	0	0	0	0	0	0	0	0	0	0	0	0	0	0	0	0	0	0	0
hsa-mir-550a-2	11	6	1	4	4	14	5	5	3	8	13	4	5	17	20	4	23	18	6	8	16	9	37	16	1	13	17	4	18	12	19	1	7	20	8	9	9	27	21	34	2	2	8	8	4	10	5	5	121
hsa-mir-3942	0	0	0	0	0	0	0	0	2	1	1	0	1	1	3	0	1	6	7	0	2	1	5	3	1	2	9	2	0	5	0	1	0	1	3	1	0	1	4	1	0	0	1	1	1	2	0	0	5
hsa-mir-541	0	0	0	1	0	0	1	0	1	3	8	0	4	6	4	0	9	1	3	0	2	5	2	1	5	4	2	0	4	4	2	2	0	6	1	3	1	2	1	4	0	2	0	4	0	1	2	6	2
hsa-mir-6774	0	0	0	0	0	0	0	0	0	0	1	1	0	0	0	0	0	0	0	0	0	0	0	2	0	3	0	0	0	1	0	0	1	0	0	0	0	0	1	2	0	0	0	1	0	1	0	0	1
hsa-mir-377	16	2	3	1	2	16	12	9	4	8	30	2	5	13	4	5	26	10	32	4	3	7	12	14	6	10	16	4	19	7	3	2	6	22	6	1	9	14	4	21	0	5	34	25	4	7	8	35	11
hsa-mir-4444-2	0	0	0	0	0	0	0	0	3	1	4	1	1	5	2	8	8	1	2	3	5	5	4	8	6	2	4	2	4	0	1	1	1	2	2	8	1	5	5	9	3	2	0	1	1	0	2	0	11
hsa-mir-9500	0	0	0	0	0	0	0	0	0	0	0	0	0	0	0	0	0	0	0	0	0	0	0	0	0	0	0	0	0	0	0	0	0	0	0	0	0	0	0	0	0	0	0	0	0	0	0	0	0
hsa-mir-466	0	0	0	0	0	0	0	0	0	2	0	0	0	4	2	2	55	0	1	0	0	0	9	9	23	0	0	0	16	0	3	4	0	0	1	0	2	2	0	6	0	0	0	7	1	2	0	0	9
hsa-mir-4479	1	4	0	0	0	2	0	1	0	0	0	1	3	1	0	0	1	3	0	1	1	0	0	0	1	0	0	0	0	1	0	0	0	2	0	0	2	1	1	4	0	0	0	1	0	3	0	1	3
hsa-mir-1208	0	0	0	0	0	0	0	0	0	0	0	0	0	0	0	0	0	0	0	0	0	0	0	0	0	0	0	0	0	0	0	0	0	0	0	0	0	0	0	0	0	0	0	0	0	0	0	0	0
hsa-mir-223	32	146	23	66	29	38	51	98	127	170	2025	285	1621	641	263	511	737	1654	220	3796	1899	1005	1181	549	247	346	1077	809	2888	2232	468	366	158	3853	236	98	9882	1135	165	1359	68	1542	739	2092	293	1546	1064	282	2024
hsa-mir-320d-1	1	0	0	1	0	1	1	0	0	0	5	0	0	0	0	0	8	1	1	0	0	1	1	1	7	4	1	0	4	0	2	0	0	1	1	0	0	1	2	3	1	1	0	0	0	0	0	1	0
hsa-mir-561	0	0	0	0	0	0	0	0	1	0	3	1	4	1	0	1	3	1	1	3	1	2	3	0	4	1	0	0	2	0	3	1	0	1	2	0	0	1	1	5	1	0	1	0	0	0	0	0	3
hsa-mir-513b	0	0	0	0	0	0	0	0	0	0	0	0	0	0	1	0	1	0	33	0	1	0	0	0	0	0	2	0	0	0	0	0	0	0	0	0	1	0	0	1	0	0	0	0	0	0	0	0	0
hsa-mir-6500	0	0	0	0	0	0	0	0	0	0	0	0	0	0	0	0	0	0	0	0	0	0	0	0	0	0	0	0	0	0	0	0	0	0	0	0	0	0	0	0	0	0	0	0	0	0	0	0	0
hsa-mir-3159	0	0	0	0	1	0	0	0	0	0	0	0	0	0	0	0	0	0	0	0	0	1	1	0	0	0	0	0	0	0	0	0	0	0	0	0	0	0	1	0	0	0	0	0	0	0	0	0	0
hsa-mir-125a	4120	3739	4403	5086	3934	2243	3292	3090	165	196	3174	426	821	1043	923	565	2661	985	524	380	484	1589	2989	819	3747	815	1243	165	1535	498	1402	465	189	2004	331	153	755	685	1636	3222	235	517	1057	1181	170	913	448	2646	689
hsa-mir-522	0	0	0	0	0	0	0	0	0	0	3	0	1	0	0	0	0	0	0	1	0	0	0	0	0	0	0	1	2	2	0	0	0	0	0	0	0	0	0	0	0	0	0	0	0	0	0	0	0
hsa-mir-4534	0	0	0	0	0	0	0	0	0	0	0	0	0	0	0	0	0	0	0	0	0	0	0	0	0	0	0	0	0	0	0	0	0	0	0	0	0	0	0	0	0	0	0	0	0	0	0	0	0
hsa-mir-2110	41	30	9	18	10	34	11	20	4	3	6	14	4	10	7	0	18	8	4	2	10	14	15	6	10	10	13	2	15	12	22	5	2	12	0	1	4	11	5	25	4	1	18	2	3	4	7	7	20
hsa-mir-100	1748	1819	904	1712	1402	1452	1239	2355	1169	563	35614	1662	7771	7060	9727	2602	16925	11145	1656	1336	2248	21724	1893	4431	9731	2056	3560	1340	14759	1827	2401	2014	1919	18632	2894	569	1075	2378	960	39872	607	8796	3791	4058	869	4767	1023	8097	1154
hsa-mir-378c	45	14	13	10	14	20	10	24	18	26	110	29	26	32	24	28	167	39	138	7	84	69	55	51	39	29	138	19	49	18	85	12	14	47	44	23	22	27	67	250	18	10	47	32	9	33	38	11	99
hsa-mir-4315-1	0	0	0	0	0	0	0	0	0	0	0	0	0	1	0	0	0	0	0	0	0	0	0	0	0	0	0	0	0	0	0	0	0	0	0	1	0	0	0	0	0	0	0	0	0	0	0	0	0
hsa-mir-5002	0	0	0	1	0	0	0	0	0	0	0	0	1	0	0	0	0	0	0	0	0	0	0	0	2	1	1	1	0	1	0	0	0	1	0	0	0	1	0	1	0	0	0	1	0	0	0	0	0
hsa-mir-378g	0	0	0	0	0	0	0	0	0	0	0	0	0	0	0	0	0	0	0	0	0	0	0	0	0	0	0	0	0	0	0	0	0	0	0	0	0	0	0	0	0	0	0	0	1	0	0	0	0
hsa-mir-8082	0	0	0	0	0	0	0	0	0	0	0	0	0	0	0	0	0	0	0	0	0	0	0	0	0	0	0	0	0	0	0	0	0	0	0	0	0	0	0	0	0	0	0	0	0	0	0	0	0
hsa-mir-7976	0	1	0	0	0	0	0	0	0	1	1	0	0	0	2	0	0	2	1	0	1	0	2	0	0	1	0	0	1	0	1	0	1	0	1	0	2	4	0	1	0	1	1	2	1	2	0	1	2
hsa-mir-3181	0	0	0	0	0	0	0	0	0	0	1	0	0	0	0	0	0	0	0	0	0	0	0	0	0	0	0	0	0	0	0	0	0	0	0	0	0	0	0	0	0	0	0	0	0	0	0	0	1
hsa-mir-6775	0	0	0	0	0	0	0	0	0	0	0	0	0	0	0	0	0	0	0	0	0	1	1	0	0	1	0	0	1	0	0	0	0	0	0	0	0	0	0	1	0	0	0	0	0	0	0	0	0
hsa-mir-218-2	2	3	1	0	0	0	2	1	5	1	150	9	22	25	42	7	106	20	25	1	15	86	14	51	75	23	18	9	72	10	40	9	7	92	12	5	24	20	7	128	7	26	22	44	8	57	3	13	19
hsa-mir-3690-1	2	8	2	1	3	2	5	1	0	0	2	0	4	4	3	1	5	3	0	2	3	0	0	1	4	2	5	0	1	5	1	1	0	4	1	0	1	2	9	16	1	1	0	1	0	2	3	0	3
hsa-mir-3187	1	0	0	1	1	0	0	2	0	0	0	0	1	2	0	0	1	0	0	0	0	4	0	1	0	3	0	0	0	1	3	0	1	5	0	0	0	3	4	1	1	1	1	2	0	3	0	1	2
hsa-mir-6781	0	0	1	0	0	0	0	1	0	0	0	0	0	0	0	0	0	0	0	0	0	2	6	0	1	1	2	0	1	0	1	0	0	0	1	0	1	4	0	2	0	0	0	2	0	0	2	0	2
hsa-mir-1288	1	1	0	0	0	1	0	0	6	2	3	2	4	1	1	0	3	1	3	0	4	1	1	2	0	2	2	2	3	5	2	0	1	4	1	1	3	1	7	4	1	0	2	2	0	1	1	0	5
hsa-mir-4290	0	0	0	0	0	0	0	0	0	0	0	0	0	0	0	0	0	0	0	0	0	0	0	0	0	0	0	0	0	0	0	0	0	0	0	0	0	0	0	0	0	0	0	0	0	0	0	0	0
hsa-mir-4455	0	0	0	0	0	0	0	0	0	0	0	0	0	0	0	0	0	0	0	0	0	0	0	0	0	0	0	0	0	0	0	0	0	0	0	0	0	0	0	0	0	0	0	0	0	0	0	0	0
hsa-mir-4464	0	0	0	0	0	0	0	0	0	0	0	0	0	0	0	0	0	0	0	0	0	0	0	0	0	0	0	0	0	0	0	0	0	0	0	0	0	0	0	0	0	0	0	0	0	0	0	0	0
hsa-mir-7-2	0	0	0	0	0	0	0	0	2	5	22	14	5	29	30	1	53	10	18	6	38	8	5	3	5	48	42	11	5	17	11	3	5	21	8	9	2	45	4	5	3	3	7	9	2	13	5	2	27
hsa-mir-3913-1	0	0	1	0	0	0	0	0	1	0	5	1	3	4	4	1	5	4	3	0	2	8	10	0	2	1	10	1	10	3	8	0	0	3	2	0	1	2	1	9	0	2	2	6	0	2	3	0	5
hsa-mir-302e	0	0	0	0	0	0	0	0	0	0	0	0	0	0	0	0	0	0	0	0	0	0	0	0	0	0	0	0	0	0	0	0	0	0	0	0	0	0	0	0	0	0	0	0	0	0	0	0	0
hsa-mir-758	9	7	8	3	2	14	5	7	9	15	215	11	68	64	50	6	119	94	149	19	33	54	30	32	70	52	58	9	87	82	37	14	6	191	33	4	61	53	15	115	5	23	34	58	12	71	29	58	65
hsa-mir-3199-2	4	1	1	3	1	2	2	2	1	0	1	2	0	1	3	0	12	5	2	0	1	0	3	3	3	1	0	0	2	1	0	0	0	3	1	0	1	1	5	4	0	0	2	2	0	5	0	0	1
hsa-mir-4695	0	0	0	0	0	0	0	0	0	0	0	0	0	0	0	0	0	0	0	0	0	0	1	0	0	0	0	0	0	0	0	0	0	0	0	0	0	0	0	0	0	0	0	0	0	0	0	0	0
hsa-mir-6787	0	0	0	1	0	1	1	0	0	0	0	0	0	0	0	0	0	0	0	0	0	0	4	0	0	0	0	0	0	1	0	0	0	2	0	0	1	0	1	0	0	0	0	1	0	0	0	1	0
hsa-mir-4758	1	0	1	2	0	0	1	0	0	0	0	0	0	0	0	0	1	1	0	1	0	1	9	0	7	0	0	0	1	0	1	0	1	2	0	0	0	0	2	0	0	0	0	2	0	0	0	1	0
hsa-mir-3662	0	0	0	0	0	0	0	0	0	3	2	3	6	3	30	3	3	3	1	2	6	4	19	1	2	5	40	4	3	15	3	2	1	3	15	0	2	7	0	4	0	0	1	0	2	9	4	0	4
hsa-mir-4679-2	0	0	0	0	0	0	0	0	0	0	0	0	0	0	0	0	0	0	0	0	0	0	0	0	0	0	0	0	0	0	0	0	0	0	0	0	0	0	0	0	0	0	0	0	0	0	0	0	0
hsa-mir-103b-1	0	0	0	0	0	0	0	0	0	0	0	0	0	0	0	0	0	0	0	0	0	0	0	0	0	0	0	0	0	0	0	0	0	0	0	0	0	0	0	0	0	0	0	0	0	0	0	0	0
hsa-mir-3175	2	0	0	0	0	0	0	0	0	0	0	0	0	0	0	0	1	0	0	0	0	0	0	0	0	0	1	0	0	0	0	0	0	0	0	0	0	0	0	0	0	0	0	0	0	0	0	0	0
hsa-mir-4654	0	0	0	0	0	0	0	0	0	0	0	0	0	0	0	0	1	0	0	0	0	0	2	0	0	1	0	0	0	0	0	0	0	0	0	0	0	0	2	0	0	0	0	0	0	0	0	1	0
hsa-mir-4423	1	0	0	0	0	0	0	1	0	0	2	0	0	0	0	0	0	1	0	0	1	2	0	1	0	0	1	0	0	0	4	1	0	0	0	0	2	1	2	0	0	0	0	0	0	0	0	0	0
hsa-mir-6870	1	0	1	0	0	0	0	0	0	0	1	0	0	0	0	0	1	1	0	0	0	0	0	0	0	0	1	0	0	1	0	1	0	0	2	0	0	0	0	1	0	0	0	0	0	0	1	0	1
hsa-mir-4665	1	1	2	2	0	1	0	1	0	1	2	0	0	0	0	0	0	0	0	0	2	2	6	0	0	0	3	1	4	1	0	1	0	0	0	0	0	2	1	1	0	0	0	0	0	0	0	1	1
hsa-mir-4308	0	0	0	0	0	0	0	0	0	0	0	0	0	0	0	0	0	0	0	0	0	0	0	0	0	0	0	0	0	0	0	0	0	0	0	0	0	0	0	0	0	0	0	0	0	0	0	0	0
hsa-mir-3678	0	4	1	0	0	0	1	1	0	0	7	2	1	2	0	0	2	1	0	1	0	0	0	1	0	1	0	0	1	0	1	0	0	2	0	0	0	1	1	4	0	0	0	2	1	1	3	1	2
hsa-mir-1180	136	91	123	185	113	116	87	161	2	9	43	8	31	96	30	3	55	55	61	15	23	89	118	5	41	61	59	8	39	101	150	11	3	63	10	1	43	56	272	89	5	2	20	38	7	35	42	87	29
hsa-mir-4645	0	0	0	0	0	0	0	1	0	1	3	0	0	0	1	0	5	0	2	0	2	1	1	5	5	0	0	0	2	0	1	0	0	1	0	1	0	0	1	4	1	0	0	0	0	0	1	0	2
hsa-mir-3692	0	0	0	0	0	0	0	0	0	0	0	0	0	0	0	0	0	0	0	0	0	0	0	0	0	0	0	0	0	0	0	0	0	0	0	0	0	0	0	0	0	0	0	0	0	0	0	0	1
hsa-mir-2682	0	0	0	0	0	0	0	0	0	0	0	0	0	0	0	0	0	0	0	0	0	0	0	0	0	0	0	0	0	0	0	0	0	0	0	0	0	0	0	0	0	0	0	0	0	0	0	0	0
hsa-mir-4322	0	0	0	0	0	0	0	0	0	0	0	0	0	0	0	0	0	0	0	0	0	0	0	0	0	0	0	0	0	0	0	0	0	1	0	0	0	0	0	0	0	0	0	0	0	0	0	0	0
hsa-mir-4494	0	0	0	0	0	0	0	1	0	0	0	0	0	0	1	0	0	1	0	0	0	0	0	0	0	0	0	0	0	0	0	0	0	1	0	0	0	0	0	0	0	0	0	0	0	0	0	0	0
hsa-mir-212	8	5	6	7	5	3	2	6	8	1	48	5	43	49	8	4	57	36	12	5	26	15	30	27	21	22	9	9	52	30	12	7	6	36	5	2	10	6	88	71	2	6	7	28	2	23	23	13	37
hsa-mir-548f-1	0	0	0	0	0	0	0	0	0	9	1	0	0	23	6	1	72	4	8	0	4	8	32	0	5	7	5	2	0	0	1	8	3	17	27	1	0	19	3	37	1	1	0	5	2	6	1	0	4
hsa-mir-4260	0	0	0	0	0	0	0	0	0	0	0	0	0	0	0	0	0	0	0	0	0	0	0	0	0	0	0	0	0	0	0	0	0	0	0	0	0	0	0	0	0	0	0	0	0	0	0	0	0
hsa-mir-6759	0	0	0	0	0	0	0	0	0	0	0	0	0	0	0	0	0	0	0	0	0	0	0	0	0	0	0	0	0	0	0	0	0	0	0	0	0	0	0	0	0	0	0	0	0	0	0	0	0
hsa-mir-495	1	0	1	0	1	0	1	0	6	8	45	11	20	37	18	8	54	44	82	8	11	23	26	16	24	21	46	15	23	15	30	5	13	53	12	4	10	37	13	29	3	7	32	38	3	25	9	12	22
hsa-mir-4419b	0	0	0	0	0	0	0	0	0	2	0	0	0	0	0	0	0	1	0	1	0	0	0	0	0	0	1	0	0	0	0	0	0	0	0	1	0	0	0	0	0	0	0	0	0	0	0	0	1
hsa-mir-4427	0	0	0	0	0	0	0	0	0	0	0	0	0	0	0	0	0	0	0	0	0	0	0	0	0	0	0	0	0	0	1	0	0	0	0	0	0	0	0	0	0	0	0	0	0	0	0	0	0
hsa-mir-632	2	0	0	8	0	5	1	5	1	0	6	0	2	10	0	2	3	2	0	0	1	1	0	1	4	2	3	0	1	1	7	0	0	4	0	1	0	0	4	9	0	0	0	2	0	5	0	0	2
hsa-mir-4445	0	0	0	0	0	0	0	0	0	0	0	0	0	0	0	0	0	0	0	0	0	0	0	0	0	0	0	0	0	0	0	0	0	0	0	0	0	0	0	0	0	0	0	0	0	0	0	0	0
hsa-mir-4465	0	0	0	0	0	0	0	0	0	0	0	0	0	0	0	0	0	0	0	0	0	0	0	0	0	0	0	0	0	0	0	0	0	0	0	0	0	0	0	0	0	0	0	0	0	0	0	0	0
hsa-mir-4454	1	0	0	0	0	0	0	0	0	0	0	1	0	0	0	0	0	0	0	2	0	0	0	4	0	0	1	0	0	0	1	0	1	0	1	1	0	0	0	1	3	0	0	1	0	0	2	0	1
hsa-mir-548as	0	0	0	0	0	0	0	0	0	0	0	0	0	0	0	0	0	0	0	0	0	0	0	0	0	0	0	0	0	0	0	0	0	0	0	0	0	0	0	0	0	0	0	0	0	0	0	0	0
hsa-mir-6799	0	0	0	0	0	1	0	0	0	0	1	0	0	1	0	0	0	0	1	0	0	0	2	0	0	0	2	0	0	0	0	1	0	1	0	0	1	1	0	1	0	0	0	0	0	0	0	0	0
hsa-mir-4518	0	0	0	0	0	0	0	0	0	0	0	0	0	0	0	0	0	0	0	0	0	0	0	0	0	0	0	0	0	0	1	0	0	0	0	0	0	0	0	0	0	0	0	0	0	0	0	0	0
hsa-mir-4748	0	0	0	0	0	0	0	0	0	0	0	0	0	0	0	0	0	0	0	0	0	0	0	0	0	0	0	0	0	0	0	0	0	0	0	0	0	0	0	0	0	0	0	0	0	0	0	0	0
hsa-mir-4694	0	0	0	0	0	0	0	0	0	0	0	0	0	0	0	0	0	0	0	0	0	0	0	0	0	0	0	0	0	0	0	0	0	0	0	0	0	0	0	0	0	0	0	0	0	0	0	0	0
hsa-mir-6070	0	0	0	0	0	0	0	0	0	0	0	0	0	0	0	0	0	0	0	0	0	0	0	0	0	0	0	0	0	0	0	0	0	0	0	0	0	0	0	0	0	0	0	0	0	0	0	0	0
hsa-mir-5681b	0	0	0	0	0	0	0	0	0	0	0	0	0	0	0	0	0	0	0	0	0	0	0	0	0	0	0	0	0	0	0	0	0	0	0	0	0	0	0	0	0	0	0	0	0	0	0	0	0
hsa-mir-188	0	0	1	0	1	1	2	2	15	22	23	9	8	35	13	7	26	11	77	6	25	43	33	25	3	36	119	7	34	5	22	8	20	8	9	20	16	82	20	21	21	3	15	21	1	39	12	2	69
hsa-mir-4421	0	0	0	0	0	0	0	0	0	0	0	0	0	0	0	0	0	0	0	0	0	0	0	0	0	0	0	0	0	0	0	0	0	0	0	0	0	0	0	0	0	0	0	0	0	0	0	0	1
hsa-mir-617	0	0	0	0	0	0	0	0	0	0	0	0	0	0	0	0	0	0	0	0	0	0	1	0	0	0	0	0	0	0	0	0	0	0	0	0	0	0	0	0	0	0	0	0	0	0	0	0	0
hsa-mir-3174	0	0	0	0	0	0	0	0	0	0	1	0	0	2	0	0	3	1	0	0	0	0	0	0	0	1	3	1	1	2	0	0	0	1	1	1	1	1	0	3	1	2	0	0	1	1	0	0	0
hsa-mir-891b	0	0	0	0	0	0	0	0	0	0	0	0	0	0	0	0	0	0	0	0	0	0	0	0	0	0	0	0	0	0	0	0	0	0	0	0	0	0	0	0	0	0	0	0	0	0	0	0	0
hsa-mir-4768	0	0	0	0	0	5	1	0	0	0	0	1	1	1	0	0	0	1	0	1	0	2	2	0	0	0	4	0	4	0	2	0	0	0	0	0	0	1	5	0	0	0	0	0	0	0	1	0	2
hsa-mir-7849	0	0	0	0	0	0	0	0	0	0	0	0	0	0	0	0	0	0	0	0	0	0	0	0	0	0	0	0	0	0	0	0	0	0	0	0	0	0	0	0	0	0	0	0	0	0	0	0	0
hsa-mir-3652	5	2	2	14	4	6	2	9	7	2	11	6	8	22	2	3	5	11	2	10	8	3	10	13	2	7	6	11	17	6	7	1	2	8	0	6	4	4	7	9	3	2	2	0	4	4	7	3	22
hsa-mir-4664	1	1	0	2	1	4	0	4	0	3	2	0	3	2	0	0	1	1	3	0	2	13	12	0	2	14	6	0	1	16	5	4	1	4	0	1	0	5	9	9	0	0	0	2	0	5	0	2	5
hsa-mir-4655	0	0	0	0	0	0	0	0	0	0	0	0	0	0	0	0	0	0	0	0	0	1	0	0	0	0	0	0	0	0	0	0	0	0	0	0	0	0	0	0	0	0	0	0	0	0	0	0	0
hsa-mir-573	1	0	0	0	0	0	0	0	2	1	0	0	2	0	1	4	1	0	0	0	0	2	3	0	0	1	15	5	0	5	2	1	1	0	5	1	1	7	0	2	1	0	0	0	3	2	1	0	1
hsa-mir-4644	0	0	0	0	0	0	0	0	0	0	0	0	0	0	0	0	0	0	0	0	0	0	0	0	0	0	0	0	0	0	1	0	0	0	0	0	0	0	0	0	0	0	0	0	0	0	0	0	0
hsa-mir-4798	0	0	0	0	0	0	0	0	0	0	0	0	0	0	0	0	0	0	0	0	0	0	0	0	0	0	0	0	0	0	0	0	0	0	0	0	0	0	0	0	0	0	0	0	0	0	0	0	0
hsa-mir-4526	0	0	0	0	0	0	0	0	0	0	1	0	0	0	0	0	0	0	0	0	0	0	0	0	0	0	0	0	0	0	0	0	0	0	0	0	0	0	0	0	0	0	0	0	0	0	0	0	0
hsa-mir-4772	6	14	4	27	7	5	8	28	5	5	85	11	39	32	6	16	37	56	3	44	57	29	11	12	7	8	18	23	56	32	11	13	14	61	11	4	180	21	64	27	1	48	30	16	5	18	20	4	39
hsa-mir-3689f	0	0	0	0	0	0	0	0	0	0	0	0	0	0	0	0	0	0	0	0	0	0	0	0	0	1	0	0	0	0	0	0	0	0	0	0	0	0	0	0	0	0	0	0	0	0	0	0	0
hsa-mir-6715b	2	7	5	18	5	2	8	5	1	0	0	0	0	2	5	4	23	5	21	0	8	2	8	1	3	32	23	3	7	0	18	0	1	1	5	0	1	37	0	4	2	2	5	3	1	5	7	1	16
hsa-mir-6783	0	1	0	1	2	0	1	4	0	1	1	0	1	3	1	1	3	1	1	0	3	2	11	0	2	0	9	0	0	2	0	2	0	3	1	0	1	3	1	4	0	1	0	2	0	7	2	0	6
hsa-mir-21	1155	4525	2354	3257	2845	2013	2384	6473	100996	155989	1399526	332113	855682	1169087	691571	141748	999132	959528	416451	313849	804451	1716488	432056	476125	1442800	703258	2010995	416030	929325	1023992	1189392	190116	348591	1354146	497314	107274	451043	862694	533073	1596160	122491	779866	399000	647132	158802	868273	628832	44394	819268
hsa-mir-449b	0	0	0	0	0	0	0	0	0	0	0	0	0	0	0	0	0	0	0	0	0	0	0	0	0	0	3	0	0	0	0	0	0	0	0	0	0	0	0	0	0	0	0	0	0	0	0	0	1
hsa-mir-494	0	1	0	0	0	0	0	0	2	6	8	0	5	7	3	0	15	3	16	0	4	5	0	3	5	12	8	0	7	5	2	0	3	12	2	4	3	9	0	6	0	3	10	4	3	4	2	3	7
hsa-mir-6749	1	0	1	3	2	0	2	1	0	0	1	0	0	1	0	0	0	0	0	0	0	1	0	0	0	0	0	0	0	1	1	0	0	0	0	0	0	0	0	0	0	0	0	0	0	0	0	0	1
hsa-mir-1587	0	0	0	0	0	0	0	0	0	0	0	0	0	0	0	0	0	0	0	0	0	0	0	0	0	0	0	0	0	0	0	0	0	0	0	0	0	0	0	0	0	0	0	0	0	0	0	0	0
hsa-mir-93	1968	4414	3482	7674	4825	2104	5788	7467	1259	9871	16619	8164	12221	26584	20026	3512	43198	18764	24844	5023	21891	41678	80380	2736	28157	31804	78330	12661	14108	25909	60207	7197	2987	23166	23552	2124	20118	47104	28775	37015	1723	10503	8333	28869	5189	14856	20511	2900	42991
hsa-mir-5572	0	0	0	0	0	0	0	0	0	0	0	0	0	0	0	0	0	0	0	0	0	0	0	0	0	0	0	0	0	0	0	0	0	0	0	0	0	0	0	0	0	0	0	0	0	0	0	0	0
hsa-mir-496	0	0	0	0	1	0	0	1	4	5	23	1	9	14	4	1	16	20	16	3	7	10	5	10	4	8	5	2	14	9	2	12	5	13	7	1	4	7	4	18	1	3	7	11	1	7	0	5	7
hsa-mir-1912	0	0	0	0	0	0	0	0	0	0	0	0	0	0	0	0	0	0	0	0	0	0	0	0	0	0	0	0	0	0	0	0	0	1	0	0	0	0	0	0	0	0	0	0	0	0	0	0	0
hsa-mir-4495	0	0	0	0	0	0	0	0	0	0	0	0	0	0	0	0	0	0	0	0	0	0	0	0	0	0	0	0	0	0	0	0	0	0	0	0	0	0	0	0	0	0	0	0	0	0	0	0	0
hsa-mir-591	0	0	0	0	0	0	0	0	0	0	0	0	0	0	0	0	0	0	0	0	0	0	0	0	0	0	0	0	0	0	0	0	0	0	0	0	0	0	0	0	0	0	0	0	0	0	0	0	0
hsa-mir-6852	0	1	2	0	0	4	0	1	0	1	2	0	0	1	0	0	3	1	0	1	1	0	1	0	0	1	0	0	5	0	1	0	1	3	1	0	1	0	0	5	2	0	0	1	0	2	2	3	2
hsa-mir-140	2148	2352	1934	3560	1601	1416	2574	3384	259	400	8330	764	3322	3036	3312	335	6587	4481	2637	870	3188	3682	4462	796	3205	2057	4787	858	2921	2607	4147	360	321	7979	782	289	2362	2796	2132	5189	199	785	1212	2696	564	3166	2120	3411	4014
hsa-mir-4740	0	0	0	1	1	0	0	1	0	0	0	0	0	0	1	0	0	0	0	0	0	0	0	0	0	0	2	0	0	0	0	0	0	0	0	0	0	0	0	2	0	0	0	0	0	0	0	0	0
hsa-mir-4717	0	0	3	0	0	0	0	2	0	0	0	0	0	1	1	0	2	0	0	0	0	1	0	0	0	1	1	0	0	0	0	0	0	0	0	0	0	0	1	2	0	0	0	0	0	1	0	0	0
hsa-mir-6078	0	0	0	0	0	0	0	0	0	0	0	0	0	0	0	0	0	0	0	0	0	0	0	0	0	0	0	0	0	0	0	0	0	0	0	0	0	0	0	0	0	0	0	0	0	0	0	0	0
hsa-mir-4760	0	0	0	0	0	0	0	0	0	0	0	0	0	0	0	0	0	0	0	0	0	0	0	0	0	0	0	0	0	0	0	0	0	1	0	0	0	0	0	0	0	0	0	0	0	0	0	0	0
hsa-mir-4509-2	0	0	0	0	0	0	0	0	0	0	0	0	0	0	0	0	0	0	0	0	0	0	0	0	0	0	0	0	0	0	0	0	0	0	0	0	0	0	0	0	0	0	0	0	0	0	0	0	0
hsa-mir-4496	0	0	0	0	0	0	0	0	0	0	1	0	0	0	0	0	0	0	0	0	0	0	0	0	0	0	2	0	0	0	0	0	0	0	0	0	0	0	0	1	0	0	0	0	0	0	0	0	0
hsa-mir-22	11814	17531	8311	12357	10507	12374	10842	30980	23560	35326	411233	92901	195447	225722	144498	33609	292365	189162	92025	115736	161737	323006	138781	92129	336006	86410	291118	70236	209230	160785	285901	76333	38408	410514	80303	16312	121893	274336	243098	326379	10059	136895	137558	147233	45629	201800	182973	36502	129957
hsa-mir-489	0	0	0	0	0	1	0	0	0	0	0	0	0	0	3	0	1	0	1	0	0	0	2	0	0	0	5	0	0	0	0	1	1	0	0	0	1	5	0	1	0	1	1	1	0	0	0	0	0
hsa-mir-1295b	0	0	0	0	0	0	0	1	0	0	0	0	0	0	1	0	0	0	0	0	0	0	0	0	0	0	0	0	0	0	0	0	0	0	0	0	0	0	0	0	0	0	0	0	0	0	0	0	2
hsa-mir-4711	0	0	0	0	0	0	0	0	0	0	0	0	0	0	0	0	0	0	0	0	0	0	0	0	0	0	0	0	0	0	0	0	0	0	0	0	0	0	0	0	0	0	0	0	0	0	0	0	0
hsa-mir-198	0	0	0	0	0	0	0	0	0	0	1	0	0	0	0	0	0	0	0	0	0	0	0	0	0	0	0	0	0	0	0	0	0	0	0	0	0	0	0	0	0	0	0	0	0	0	0	0	0
hsa-mir-4656	0	0	0	0	0	0	0	0	0	0	0	0	0	0	0	0	0	0	0	0	0	0	0	0	0	0	0	0	0	0	0	0	0	0	0	0	0	0	0	0	0	0	0	0	0	0	0	0	0
hsa-mir-5193	2	0	2	0	0	0	1	3	0	0	0	0	1	0	0	1	0	0	0	0	0	2	0	0	2	0	0	0	0	0	1	0	1	0	0	0	1	1	0	0	0	0	0	1	0	0	0	0	1
hsa-mir-4510	0	0	0	0	0	0	0	0	0	0	0	0	0	0	0	0	0	0	0	0	0	0	0	0	0	0	0	0	0	0	0	0	0	0	0	0	0	0	0	0	0	0	0	0	0	0	0	0	0
hsa-mir-4525	0	2	0	0	0	3	0	0	0	0	0	0	0	0	0	0	0	0	0	0	0	0	3	0	0	0	0	1	3	0	0	0	0	0	0	0	0	1	5	2	0	0	0	2	0	0	0	0	3
hsa-mir-627	1	2	0	0	0	0	0	0	0	4	8	2	3	3	2	5	17	5	9	5	1	4	22	4	2	5	22	20	20	2	13	5	4	2	3	4	5	18	4	15	4	7	16	7	7	5	6	0	14
hsa-mir-7162	0	0	0	0	0	0	0	0	0	0	0	0	0	0	0	0	0	0	0	0	0	0	0	0	0	0	0	0	0	0	0	0	0	0	0	0	0	0	0	0	0	0	0	0	0	0	0	0	0
hsa-mir-5189	0	0	0	0	0	0	0	0	0	0	0	0	0	1	0	0	1	0	0	0	0	1	0	0	0	0	0	0	0	0	0	0	0	0	0	0	0	0	0	0	0	0	0	0	0	0	0	0	0
hsa-mir-5590	0	0	0	0	0	0	0	0	0	0	0	0	0	0	0	0	0	0	0	0	0	0	0	0	0	0	0	0	0	0	0	0	0	0	0	0	0	0	0	0	0	0	0	0	0	0	0	0	0
hsa-mir-3179-1	0	0	0	0	0	0	0	0	0	0	0	0	0	0	0	0	0	0	0	0	0	0	0	0	0	0	0	0	0	0	0	0	0	0	0	0	0	0	0	0	0	0	0	0	0	0	0	0	0
hsa-mir-519c	0	0	0	0	0	0	0	0	0	0	1	0	0	0	0	0	0	0	0	0	0	0	2	0	0	0	0	0	1	0	0	0	0	0	0	0	0	0	0	0	0	0	0	0	0	0	0	0	1
hsa-mir-148b	225	172	98	126	99	122	124	195	192	336	655	370	228	657	284	225	1297	443	336	494	324	699	2098	654	805	439	726	202	470	435	1223	992	262	444	371	287	221	507	972	1294	243	212	615	186	202	238	314	54	477
hsa-mir-4258	0	0	0	0	0	0	0	0	0	0	0	0	0	0	0	0	0	0	0	0	0	0	0	0	0	0	0	0	0	0	0	0	0	0	0	0	0	0	0	0	0	0	0	0	0	0	0	0	0
hsa-mir-4446	0	1	2	3	0	2	0	2	0	2	0	0	1	0	2	0	0	1	0	0	0	4	0	0	0	7	4	0	1	4	3	0	0	3	0	0	3	1	1	5	0	0	3	1	0	0	0	9	0
hsa-mir-378d-1	0	1	0	1	0	0	0	2	0	0	2	1	0	2	0	0	2	1	2	0	0	6	2	2	0	0	5	3	2	0	3	1	0	0	1	2	1	1	2	6	0	0	2	1	0	2	1	0	6
hsa-mir-484	395	288	189	318	120	251	205	508	23	100	212	78	98	122	127	23	531	141	340	178	205	163	870	107	112	192	519	64	233	88	206	43	91	140	107	38	203	795	142	217	19	68	245	256	70	145	158	126	271
hsa-mir-1245b	0	0	0	0	0	0	0	0	0	0	0	0	0	0	0	0	0	0	0	0	0	0	0	0	0	0	0	0	0	0	0	0	0	2	0	0	0	0	0	0	0	0	0	0	0	0	0	0	0
hsa-mir-190b	0	0	0	0	0	0	0	0	0	0	0	0	0	0	0	0	0	1	0	1	0	0	2	0	0	1	1	0	0	0	1	0	0	0	0	0	2	1	0	0	2	2	1	0	0	0	0	0	3
hsa-mir-4466	0	0	0	0	0	2	0	0	0	0	0	0	0	0	0	0	1	1	0	0	1	0	0	0	0	0	1	1	0	0	0	0	0	0	0	0	0	0	1	0	0	0	0	0	0	0	0	0	1
hsa-mir-4790	0	0	0	0	0	0	0	0	0	0	0	0	0	0	0	0	0	0	0	0	0	0	0	0	0	0	0	0	0	0	0	0	0	1	0	0	0	0	0	0	0	0	0	0	0	0	0	0	0
hsa-mir-581	0	0	0	0	0	0	2	0	0	5	2	0	0	12	1	0	1	3	3	0	1	2	13	3	1	1	7	1	1	1	3	6	0	3	7	0	1	4	0	3	2	0	1	0	0	0	0	0	2
hsa-mir-222	86	92	36	91	58	33	76	113	170	86	384	153	254	538	209	80	350	157	313	284	321	295	593	280	319	232	479	125	468	227	694	107	316	180	154	151	278	473	758	333	102	143	219	234	51	223	151	49	560
hsa-mir-6842	18	12	5	19	7	23	15	18	1	0	35	4	5	15	4	0	24	16	5	1	14	11	32	9	66	18	18	2	15	20	9	3	0	14	11	3	13	12	45	24	2	5	6	14	1	12	10	8	10
hsa-mir-548aw	0	0	0	0	0	0	0	0	0	0	3	0	0	1	0	1	3	0	0	0	0	0	0	0	2	0	1	1	2	0	0	0	0	0	0	0	0	2	0	2	2	0	1	1	1	2	0	0	0
hsa-mir-4750	0	0	0	0	1	0	0	0	0	0	0	0	0	0	0	0	0	0	0	0	1	0	0	0	0	0	0	0	0	0	1	0	0	0	0	0	0	0	1	0	0	0	0	0	0	0	0	0	0
hsa-mir-501	81	213	157	242	194	98	152	265	25	242	238	64	141	277	362	41	181	176	285	61	80	427	822	41	71	306	1987	83	126	221	376	210	123	342	222	22	105	390	201	138	26	38	133	67	47	228	140	153	334
hsa-mir-3201	0	0	0	0	0	0	0	0	0	0	0	0	0	0	0	0	0	0	0	0	0	0	0	0	0	0	0	0	0	0	0	0	0	0	0	0	0	0	0	0	0	0	0	0	0	0	0	0	0
hsa-mir-4536-2	0	0	0	0	0	0	0	0	1	0	1	0	0	0	1	0	0	1	0	0	0	0	0	0	0	0	1	0	1	0	0	0	0	1	0	0	0	0	0	1	0	0	0	0	0	1	1	0	0
hsa-mir-4272	0	0	0	0	0	0	0	0	0	0	0	0	0	0	0	0	0	0	0	0	0	0	0	0	0	0	0	0	0	0	0	0	0	0	0	0	0	0	0	0	0	0	0	0	0	0	0	0	0
hsa-mir-4298	0	0	0	0	0	0	0	0	0	0	0	0	0	0	0	0	0	0	0	0	0	0	0	0	0	0	0	0	0	0	0	0	0	0	0	0	0	0	0	0	0	0	0	0	0	0	0	0	0
hsa-mir-523	0	0	0	0	0	0	0	0	0	0	0	0	0	0	0	0	0	0	0	0	0	1	1	0	0	0	0	0	0	0	1	0	0	0	0	0	0	0	0	0	0	0	0	0	0	0	0	0	0
hsa-mir-4646	1	0	1	2	0	0	1	0	0	0	0	1	0	0	1	0	0	0	0	0	0	0	4	0	0	1	0	0	0	1	0	0	0	0	0	0	0	0	3	0	0	0	0	0	0	0	0	0	0
hsa-mir-7152	0	0	0	1	0	0	0	0	0	0	1	0	0	0	0	0	0	0	0	0	0	0	0	0	0	0	0	0	0	0	0	0	0	0	0	0	0	0	0	2	0	0	0	0	0	0	0	0	0
hsa-mir-4713	3	0	0	0	0	0	0	0	0	0	1	0	1	3	1	0	1	0	1	0	0	5	12	0	0	1	3	0	1	0	3	0	0	0	0	0	2	2	3	0	0	0	0	4	1	0	0	0	8
hsa-mir-5692c-2	0	0	0	0	0	0	0	0	0	0	0	0	0	0	0	0	0	0	0	0	0	0	0	0	0	0	0	0	0	0	0	0	0	0	0	0	0	0	0	0	0	0	0	0	0	0	0	0	0
hsa-mir-4696	0	0	0	0	0	0	0	0	0	0	0	0	0	0	0	0	0	0	0	0	0	0	0	0	0	0	0	0	0	0	0	0	0	0	0	0	0	0	0	0	0	0	0	0	0	0	0	0	0
hsa-mir-4268	0	0	0	0	0	0	0	0	0	0	0	0	0	0	0	0	0	0	0	0	0	0	0	0	0	0	0	0	0	0	0	0	0	0	0	0	0	0	0	0	0	0	0	0	0	0	0	0	0
hsa-mir-3176	0	0	0	0	0	1	0	0	1	1	1	0	1	8	2	0	2	1	0	4	0	2	1	0	0	2	6	0	0	1	0	2	0	1	0	0	2	0	2	3	0	0	0	1	0	0	0	0	3
hsa-mir-5191	0	0	0	0	0	0	0	0	0	0	0	0	0	0	0	0	0	0	0	0	0	0	0	0	0	0	0	0	0	0	0	0	0	0	0	0	0	0	0	2	0	0	0	0	0	0	0	0	0
hsa-mir-4300	0	0	0	0	0	0	0	0	0	0	0	0	0	0	0	0	0	0	0	0	0	0	0	0	0	0	0	0	0	0	0	0	0	0	0	0	0	0	0	0	0	0	0	0	0	0	0	0	0
hsa-mir-6892	17	6	10	8	9	21	10	7	2	4	34	3	6	2	7	0	11	14	2	1	5	9	7	4	15	6	5	2	10	3	2	3	4	23	0	1	6	15	3	19	2	2	7	5	5	14	5	14	9
hsa-mir-663a	0	0	0	0	0	0	0	0	0	0	0	0	0	0	0	0	0	0	0	0	0	0	0	0	0	0	0	0	0	0	0	0	0	0	0	0	0	0	0	0	0	0	0	0	0	0	0	0	0
hsa-mir-34a	37	21	12	22	7	43	47	59	99	91	560	217	209	278	342	36	376	356	272	150	447	533	176	302	212	206	669	166	1203	277	2107	66	214	475	255	81	587	1162	341	916	82	202	253	605	124	636	703	174	773
hsa-mir-99a	122	88	80	127	108	114	134	154	41	37	2702	51	280	270	623	203	1226	207	760	47	122	1502	488	503	596	63	178	75	667	113	56	57	72	985	419	86	153	81	68	1994	53	319	201	316	76	305	24	1092	55
hsa-mir-1973	0	0	0	0	0	0	0	0	0	0	0	0	0	0	0	0	0	0	0	0	0	0	0	0	0	0	0	0	0	0	0	0	0	0	0	0	0	0	0	0	0	0	0	0	0	0	0	0	0
hsa-mir-6878	0	0	0	0	0	0	0	0	0	0	0	0	0	0	0	0	0	0	0	0	0	0	0	0	0	0	4	0	0	0	1	0	0	0	0	0	0	0	0	2	0	0	0	0	0	0	0	0	0
hsa-mir-371a	0	0	0	0	0	0	0	0	0	0	0	0	0	0	0	0	0	0	0	0	0	0	0	0	0	0	0	0	0	0	0	0	0	0	0	0	0	0	0	0	0	1	0	0	0	0	0	0	0
hsa-mir-4456	0	0	0	0	0	0	0	0	0	0	0	0	0	0	0	0	0	0	0	0	0	0	0	0	0	0	0	0	0	0	0	0	0	0	0	0	0	0	0	0	0	0	0	0	0	0	0	0	0
hsa-mir-409	39	62	61	34	58	44	61	57	47	44	333	25	71	120	39	20	249	142	207	56	44	117	84	142	88	90	136	26	159	70	72	43	33	182	119	24	45	115	46	202	17	68	138	88	37	85	51	161	108
hsa-mir-5197	0	0	0	0	0	0	0	0	0	0	0	0	0	0	0	0	0	0	0	0	0	0	0	0	0	0	0	0	0	0	0	0	0	0	0	0	0	0	0	0	0	0	0	0	0	0	0	0	0
hsa-mir-485	41	15	30	31	9	19	31	21	5	3	17	3	7	13	8	0	28	17	39	3	11	10	17	17	6	7	21	1	14	9	7	2	3	18	3	2	9	13	4	16	1	5	20	7	3	9	7	60	19
hsa-mir-6776	2	0	0	0	1	1	0	0	0	0	0	0	0	0	0	0	1	0	0	0	0	0	0	0	0	1	1	0	0	0	0	0	0	0	0	0	1	0	0	0	0	0	1	0	0	0	0	0	0
hsa-mir-329-2	0	0	0	3	1	1	0	0	0	0	4	1	3	1	0	0	2	0	5	2	0	0	0	2	1	1	1	2	1	0	1	0	0	1	0	0	3	2	0	3	0	2	3	1	0	3	0	2	1
hsa-mir-7-3	0	0	0	0	1	1	0	0	2	9	28	16	8	33	24	1	52	12	20	3	29	13	6	3	4	46	45	10	6	20	15	5	5	15	11	8	3	49	10	6	2	3	9	8	3	11	7	0	30
hsa-mir-1200	0	0	0	0	0	0	0	0	0	0	0	0	0	0	0	0	0	0	0	0	0	0	0	0	0	0	0	0	0	0	0	0	0	0	0	0	0	0	0	0	0	0	0	0	0	0	0	0	0
hsa-mir-7975	0	0	0	0	0	0	0	0	0	0	0	0	0	0	0	0	0	0	0	0	0	0	0	0	0	0	0	0	0	0	0	0	0	0	0	0	0	0	0	0	0	0	0	0	0	0	0	0	0
hsa-mir-3648-1	0	0	0	0	0	0	0	0	0	0	0	0	0	0	0	0	0	0	0	0	0	0	0	0	0	0	0	0	0	0	0	0	0	0	0	0	0	0	0	0	0	0	0	0	0	0	0	0	0
hsa-mir-6508	0	1	0	0	0	0	0	0	0	0	1	0	0	0	1	0	0	1	0	0	0	1	0	0	0	1	0	0	0	0	0	0	0	0	1	0	0	0	0	0	0	1	0	0	0	0	0	0	0
hsa-mir-4436b-1	7	0	0	0	0	1	0	1	0	0	0	0	0	0	0	0	0	0	0	0	0	1	1	0	0	0	0	0	0	1	0	0	0	0	0	0	0	0	0	0	0	0	0	0	0	0	0	0	0
hsa-mir-3689b	0	0	0	0	0	0	0	0	0	0	0	0	0	0	0	0	0	0	0	0	0	0	0	0	0	0	0	0	0	0	0	0	0	0	0	0	0	0	0	0	0	0	0	0	0	0	0	0	0
hsa-mir-1244-3	0	0	0	0	0	0	0	0	0	0	0	0	0	0	0	0	0	0	0	0	0	0	0	0	0	0	0	0	0	0	0	0	0	0	0	0	0	0	0	0	0	0	0	0	0	0	0	0	0
hsa-mir-1302-7	0	0	0	0	0	0	0	0	0	0	0	0	0	0	0	0	0	0	0	0	0	0	0	0	0	0	0	0	0	0	0	0	0	0	0	0	0	0	0	0	0	0	0	0	0	0	0	0	0
hsa-mir-320c-2	0	3	2	4	0	0	0	0	0	0	7	2	2	2	0	0	5	0	0	0	1	2	0	0	1	0	2	0	2	0	1	0	0	1	2	1	2	4	7	8	0	0	0	0	0	0	1	1	4
hsa-mir-5682	0	0	0	0	0	0	0	0	0	0	0	0	0	0	0	0	0	0	0	0	0	0	0	0	0	0	0	0	0	0	0	0	0	1	0	0	0	0	0	0	0	0	0	0	0	0	0	0	0
hsa-mir-4637	0	0	0	0	0	0	0	0	0	0	0	0	0	0	0	0	0	0	0	0	0	0	0	0	0	0	0	1	0	0	0	0	0	0	0	0	0	0	0	0	0	0	0	0	0	0	0	0	0
hsa-mir-3670-4	0	0	0	0	0	0	0	0	0	0	0	0	0	0	0	0	0	0	0	0	0	0	0	0	0	0	0	0	0	0	0	0	0	0	0	0	0	0	0	0	0	0	0	0	0	0	0	0	0
hsa-mir-548an	0	0	0	0	0	0	0	0	0	0	0	0	0	0	0	0	0	0	0	0	0	0	0	0	0	0	0	0	0	0	0	0	0	0	0	0	0	0	0	0	0	0	0	0	0	0	0	0	0
hsa-mir-151a	763	893	407	873	475	973	591	961	1744	4138	23933	2765	10342	14438	9148	1643	23625	15139	7448	2068	10808	23964	16347	4016	16886	19881	14090	3281	14974	14735	9259	3625	5185	16478	6454	1877	5447	7100	29889	45469	1146	3093	3192	9091	1257	13084	7822	3757	22993
hsa-mir-933	0	0	0	0	0	0	0	0	0	0	1	0	0	0	0	0	0	0	0	0	0	0	0	0	0	0	0	0	0	0	0	0	0	0	0	0	0	0	0	0	0	0	0	0	0	0	0	0	0
hsa-mir-4437	0	1	0	0	0	0	0	2	0	0	0	0	0	0	0	0	0	0	0	0	0	0	0	0	0	0	0	0	0	0	0	0	0	0	0	0	0	0	0	0	0	0	0	0	0	0	0	0	0
hsa-mir-633	0	0	0	0	0	0	0	0	0	0	0	0	0	0	0	0	0	0	0	0	0	0	0	0	0	0	0	0	0	0	0	0	0	0	0	0	0	0	0	0	0	0	0	0	0	0	0	0	0
hsa-mir-767	18	4	5	11	7	7	15	10	0	0	209	0	1	0	1	2	79	1	1	0	0	3	1040	53	1	487	0	1	0	0	2	259	4	2	2	0	1	1	1	0	0	15	2	5	0	0	8	3	0
hsa-mir-329-1	0	0	0	0	1	1	0	0	0	0	2	0	2	0	0	0	4	4	1	1	0	0	1	0	0	3	0	0	2	0	0	1	0	0	0	0	2	1	0	4	0	1	1	2	0	2	0	3	1
hsa-mir-3670-2	0	0	0	0	0	0	0	0	0	0	0	0	0	0	0	0	0	0	0	0	0	0	0	0	0	0	0	0	0	0	0	0	0	0	0	0	0	0	0	0	0	0	0	0	0	0	0	0	0
hsa-mir-133a-1	389	54	169	86	94	319	87	81	4	8	248	11	44	5	88	5	529	43	0	4	10	304	11	132	127	26	53	10	49	8	41	5	1	227	2	4	3	21	3	490	3	10	74	44	4	16	12	67	15
hsa-mir-4633	0	0	0	0	0	0	0	0	0	0	0	0	0	0	0	0	0	0	0	0	0	0	0	0	0	0	0	0	0	0	0	0	0	0	0	0	0	0	0	0	0	0	0	0	0	0	0	0	0
hsa-mir-1302-5	0	0	0	0	0	0	0	0	0	0	0	0	0	0	0	0	0	0	0	0	0	0	0	0	0	0	0	0	0	0	0	0	0	0	0	0	0	0	0	0	0	0	0	0	0	0	0	0	0
hsa-mir-4431	0	0	0	0	0	0	0	0	0	0	1	0	0	0	0	0	1	0	0	0	0	0	0	0	2	0	0	0	0	2	0	1	0	1	1	0	0	0	1	0	0	0	0	0	0	1	0	0	0
hsa-mir-1471	0	0	0	0	0	0	0	0	0	0	0	0	0	0	0	0	0	0	0	0	0	0	0	0	0	0	0	0	0	0	0	0	0	0	0	0	0	0	0	0	0	0	0	0	0	0	0	0	0
hsa-mir-4319	0	0	0	0	0	0	0	0	0	0	0	0	0	0	0	0	0	0	0	0	0	0	0	0	0	0	0	0	0	0	0	0	0	0	0	0	0	0	0	0	0	0	0	0	0	0	0	0	0
hsa-mir-130a	18	19	9	21	4	10	12	20	50	65	271	50	45	111	84	56	322	90	182	60	53	136	132	127	73	89	199	38	275	26	119	43	40	109	94	29	40	206	28	222	17	90	204	70	34	66	38	29	121
hsa-mir-302a	0	0	0	0	0	0	0	0	0	0	0	0	0	0	0	0	0	0	0	0	0	0	0	0	0	0	0	0	0	0	0	0	0	0	0	0	0	0	0	0	0	0	0	0	0	0	0	0	0
hsa-mir-7974	0	0	0	0	0	0	1	1	1	5	0	1	4	5	9	1	5	28	2	1	2	16	4	0	0	4	31	4	3	5	4	1	0	6	5	1	2	19	0	12	0	0	1	1	3	19	6	2	5
hsa-mir-572	0	1	0	1	2	0	0	0	0	0	0	0	0	0	0	0	1	0	0	0	1	1	0	0	0	0	1	0	0	0	2	0	0	1	0	0	0	0	0	0	0	0	0	0	0	0	0	0	0
hsa-mir-6862-2	1	0	0	0	0	0	0	0	0	0	0	0	0	0	0	0	0	0	0	0	0	0	0	0	0	1	0	0	0	0	0	0	0	0	0	0	0	0	0	0	0	0	0	0	0	0	0	0	0
hsa-mir-1273a	0	0	0	0	0	0	0	0	0	0	0	0	0	0	0	0	0	0	0	0	0	0	0	0	0	0	0	0	0	0	0	0	0	0	0	0	0	0	0	0	0	0	0	0	0	0	0	0	0
hsa-mir-452	6	6	1	6	3	1	4	10	65	102	844	118	464	615	1025	89	719	598	329	67	345	386	201	131	246	776	1168	84	490	510	708	226	232	642	371	88	129	689	43	1996	126	106	150	273	44	883	478	35	1814
hsa-mir-4483	0	0	0	0	0	0	0	0	0	0	0	0	0	0	0	0	0	0	0	0	0	0	0	0	0	0	0	0	0	0	0	0	0	0	0	0	0	0	0	0	0	0	0	0	0	0	0	0	0
hsa-mir-330	51	32	35	57	31	66	46	66	19	27	283	24	102	122	62	2	183	129	61	28	91	129	191	59	121	103	133	27	107	132	149	24	46	161	23	11	91	70	371	294	9	25	49	238	21	153	99	167	105
hsa-mir-4449	9	5	2	5	1	10	5	3	0	3	16	0	13	7	0	0	3	0	7	0	33	0	37	3	3	2	0	16	11	5	2	0	2	5	1	7	3	25	2	23	14	4	1	10	8	2	1	1	27
hsa-mir-5680	0	0	0	0	0	0	0	0	0	0	0	0	0	0	0	0	0	0	0	0	0	0	1	0	0	1	0	0	0	0	0	0	0	1	0	0	0	0	0	2	0	0	1	0	0	1	0	1	0
hsa-mir-3670-1	0	0	0	0	0	0	0	0	0	0	0	0	0	0	0	0	0	0	0	0	0	0	0	0	0	0	0	0	0	0	0	0	0	0	0	0	0	0	0	0	0	0	0	0	0	0	0	0	0
hsa-mir-4469	0	1	0	2	0	0	0	0	0	0	0	0	0	0	0	0	0	0	0	0	0	1	1	0	2	0	0	0	1	0	0	0	0	0	0	0	0	0	0	0	0	1	0	0	0	0	0	0	1
hsa-let-7i	468	485	233	629	317	497	438	812	267	281	3814	469	1406	1554	874	205	2525	1860	504	637	1359	1752	822	963	2281	1097	1306	803	2190	1083	1602	284	388	2858	644	220	1021	999	1589	3602	200	972	937	1701	301	1541	661	637	1209
hsa-mir-4687	2	1	0	0	1	0	0	0	0	0	1	0	1	0	0	0	1	0	0	0	0	1	3	0	0	1	1	0	1	0	1	0	0	0	0	0	1	0	0	1	0	0	0	0	0	0	0	1	0
hsa-mir-133a-2	348	60	165	80	100	354	82	71	2	10	193	8	25	0	89	5	464	37	0	7	7	229	11	93	114	23	42	5	34	4	40	4	1	196	2	3	0	30	3	398	1	8	64	52	4	13	13	55	17
hsa-mir-6795	0	0	1	0	0	0	0	0	0	0	1	0	0	0	0	0	0	0	0	0	0	0	0	0	0	0	0	0	0	0	0	0	0	2	0	0	0	0	0	0	0	0	0	0	0	0	0	0	0
hsa-mir-938	0	0	0	0	0	0	0	0	0	0	0	0	0	0	1	0	0	0	0	1	0	1	1	0	0	0	0	0	0	2	0	0	0	0	0	0	0	0	0	0	0	0	1	0	0	0	0	0	0
hsa-mir-7854	3	6	2	0	1	1	0	2	0	1	3	1	1	1	3	0	8	3	0	0	0	1	8	1	2	1	4	1	0	2	1	2	2	1	1	1	2	3	4	1	0	1	0	1	1	1	0	0	6
hsa-mir-4330	0	0	0	0	0	0	0	0	0	0	0	0	0	0	0	0	0	0	0	0	0	0	0	0	0	0	0	0	0	0	0	0	0	0	0	0	0	0	0	0	0	0	0	0	0	0	0	0	0
hsa-mir-8088	0	0	0	0	0	0	0	0	0	0	0	0	0	0	0	0	0	0	0	0	0	0	0	0	0	0	0	0	0	0	0	0	0	0	0	0	0	0	0	0	0	0	0	0	0	0	0	0	0
hsa-mir-5186	0	0	0	0	0	0	0	0	0	0	0	0	0	0	0	0	0	0	0	0	0	0	0	0	0	0	0	0	0	0	0	0	0	0	0	0	0	0	0	0	0	0	0	0	0	0	0	0	0
hsa-mir-5008	1	0	0	3	0	0	0	0	0	2	0	0	0	0	0	0	0	0	0	0	0	0	0	0	0	0	0	0	0	0	0	0	0	1	0	0	0	0	0	0	0	0	0	0	1	0	0	0	0
hsa-mir-7845	3	1	0	2	0	2	0	1	1	0	0	1	0	1	0	0	0	1	0	0	0	1	0	0	3	0	0	1	0	0	0	0	0	1	0	0	0	0	0	0	0	0	0	0	0	0	0	0	3
hsa-mir-4681	0	0	0	0	0	0	0	0	0	0	0	0	0	0	0	0	0	0	0	0	0	0	0	0	0	0	0	0	0	0	0	0	0	0	0	0	0	0	0	0	0	0	0	0	0	0	0	0	0
hsa-mir-6721	1	0	2	0	0	0	0	1	0	0	0	0	0	0	0	0	0	0	0	0	0	0	0	0	0	0	1	0	0	0	0	0	0	0	0	0	0	0	1	0	0	0	0	0	0	2	0	0	0
hsa-mir-1228	7	9	4	7	2	9	9	4	1	0	8	1	4	3	1	2	8	3	1	1	4	3	26	3	3	3	4	3	3	1	6	9	3	4	2	0	2	2	4	7	0	1	2	6	0	3	5	6	1
hsa-mir-6515	0	0	1	0	0	0	0	1	0	0	3	1	0	2	0	1	0	0	1	0	0	0	1	0	1	0	0	0	2	0	2	0	0	0	0	0	1	0	0	1	0	0	0	0	1	0	0	0	1
hsa-mir-6862-1	1	0	0	0	0	0	0	0	0	0	0	0	0	0	0	0	1	0	0	0	0	0	0	0	0	0	0	0	0	0	0	0	0	0	0	0	0	0	0	0	0	0	0	0	0	0	0	0	0
hsa-mir-6727	2	0	0	0	1	1	0	0	0	0	0	0	0	0	0	0	1	0	0	0	1	0	3	0	0	0	0	0	0	0	0	0	0	0	0	0	0	1	2	0	0	0	0	0	0	0	0	0	0
hsa-mir-6745	0	0	0	0	0	0	0	0	0	1	0	0	0	0	0	0	0	0	0	0	0	0	0	0	0	0	0	0	0	0	0	0	0	0	0	0	0	0	0	0	0	0	0	0	0	0	0	0	0
hsa-mir-6754	0	0	1	0	0	0	0	0	0	0	0	0	0	0	0	0	0	0	0	0	0	2	0	1	0	0	0	0	0	0	1	1	0	0	0	0	0	0	0	0	0	0	0	1	0	0	0	0	0
hsa-mir-375	184064	273410	172069	226463	219044	122073	159760	243481	11842	51967	62177	78798	29848	51842	69265	11739	70717	175725	192016	29727	41765	161106	236335	82713	216626	256619	441046	56554	71968	245773	610820	50648	9637	41243	31792	17938	302457	246860	179697	121166	16006	58297	204055	86881	51474	40014	64669	34735	63946
hsa-mir-1202	0	0	0	0	0	0	0	0	0	0	0	0	0	0	0	0	0	0	0	0	0	0	0	0	0	0	0	0	0	0	0	0	0	0	0	0	0	0	0	0	0	0	0	0	0	0	0	0	0
hsa-mir-6765	0	0	0	0	0	0	0	0	0	0	0	0	0	0	0	0	0	0	0	0	0	0	0	0	0	0	0	0	0	0	0	0	0	0	0	0	0	0	0	0	0	0	0	0	0	0	0	0	0
hsa-mir-30b	96	67	19	18	15	37	33	59	136	776	1318	536	446	305	399	309	3022	431	1166	230	1285	1146	1540	788	1210	3121	2688	583	2059	831	2234	269	1075	562	787	344	703	2327	658	3087	295	383	1381	1278	153	862	774	213	3406
hsa-mir-4499	0	0	0	0	0	0	0	0	0	0	0	0	0	0	0	0	0	0	0	0	0	0	0	0	0	0	0	0	0	0	0	0	0	0	0	0	0	0	0	0	0	0	0	0	0	0	0	0	0
hsa-mir-1302-8	0	0	0	0	0	0	0	0	0	0	0	0	0	0	0	0	0	0	0	0	0	0	0	0	0	0	0	0	0	0	0	0	0	0	0	0	0	0	0	0	0	0	0	0	0	0	0	0	0
hsa-mir-548ba	0	0	0	0	0	0	0	0	0	0	0	0	0	0	2	0	8	0	0	0	0	2	0	0	0	0	0	0	0	0	0	0	0	0	0	0	0	0	0	0	0	0	0	0	0	0	0	0	0
hsa-mir-2355	3	3	0	2	2	1	3	1	31	94	233	49	48	131	215	27	190	92	99	73	140	132	342	76	124	119	637	76	116	74	308	27	57	157	142	27	139	332	33	208	21	144	90	107	33	110	56	17	187
hsa-mir-6794	0	0	0	0	0	0	0	0	0	0	0	0	0	0	0	0	0	0	0	0	0	0	0	0	0	0	0	0	0	0	0	0	0	0	0	0	0	0	0	0	0	0	0	0	0	0	0	0	0
hsa-mir-379	46	42	31	34	33	56	34	48	976	821	10029	511	3043	4537	2103	392	6463	6609	4261	628	1561	2421	1217	2909	3744	2156	2107	747	4779	3796	864	755	489	8394	2064	512	1702	1440	1493	7243	228	1638	1791	3029	613	4494	1404	1552	3317
hsa-mir-4459	0	0	0	0	0	0	0	0	0	0	0	0	0	0	0	0	0	0	0	0	0	0	0	0	0	0	0	0	0	0	0	0	0	0	0	0	0	0	0	0	0	0	0	0	0	0	0	0	0
hsa-mir-6780b	0	0	0	0	0	0	1	0	0	0	0	0	0	0	0	2	3	0	0	0	0	0	0	0	0	0	0	0	0	0	1	0	0	0	0	0	0	0	0	1	0	0	0	1	0	1	0	1	0
hsa-mir-6723	0	0	0	0	1	0	0	0	0	1	0	0	0	0	1	1	2	0	1	0	4	1	1	0	0	1	0	0	0	0	3	0	0	2	0	2	1	1	0	2	1	0	0	1	0	0	1	0	3
hsa-mir-7855	0	0	0	0	0	0	0	0	0	0	0	0	0	0	0	0	0	0	0	0	0	0	0	0	0	0	0	0	0	0	0	0	0	0	0	0	0	0	0	0	0	0	0	0	0	0	0	0	0
hsa-mir-4699	0	0	0	0	0	0	0	0	0	0	0	0	0	1	0	0	0	0	0	0	0	0	0	0	0	0	0	0	0	0	0	0	0	0	0	0	0	0	0	2	0	0	0	0	0	0	0	0	1
hsa-mir-7844	0	1	0	0	2	0	0	1	0	0	0	0	1	0	0	0	0	0	0	0	0	1	1	0	2	0	4	1	2	2	1	0	0	1	0	0	3	0	1	0	0	0	0	1	0	0	0	0	0
hsa-mir-193b	197	258	229	250	115	230	236	438	27	43	331	55	46	65	126	26	272	65	56	35	73	274	274	30	95	103	100	14	264	55	257	14	31	168	49	30	112	247	103	367	14	80	94	165	12	183	77	180	296
hsa-mir-3648-2	0	0	0	0	0	0	0	0	0	0	0	0	0	0	0	0	0	0	0	0	0	0	0	0	0	0	0	0	0	0	0	0	0	0	0	0	0	0	0	0	0	0	0	0	0	0	0	0	0
hsa-mir-4669	0	0	0	0	0	0	0	0	0	0	0	0	0	0	0	0	0	0	0	0	0	0	0	0	0	0	1	0	0	0	0	0	0	0	0	0	0	1	0	0	0	0	0	0	0	0	0	0	0
hsa-mir-143	42059	9090	9891	7545	9383	51450	7871	10002	126433	55063	3767796	92634	775152	426628	797179	83992	3779292	996727	98269	110406	313858	1531259	132427	830517	1434795	399627	203352	105544	1367931	409973	179542	93717	42798	2523703	102492	79112	118280	156345	488747	3723255	58188	197822	226543	830100	35954	691016	365169	160335	369094
hsa-mir-638	0	0	0	0	0	0	0	0	0	0	1	0	0	0	0	0	0	0	0	0	0	0	0	0	0	0	0	0	0	0	0	0	0	0	0	0	0	0	0	0	0	0	0	0	0	0	0	0	0
hsa-mir-320c-1	1	2	1	6	1	2	4	7	0	0	8	0	3	1	2	0	9	3	1	0	1	4	0	0	4	0	4	0	6	1	2	0	1	3	1	0	2	1	2	6	0	0	3	3	0	1	2	0	4
hsa-mir-4487	0	0	0	0	0	0	0	0	1	0	2	0	0	0	0	0	0	0	0	0	0	0	0	0	0	0	0	0	0	0	0	0	0	0	0	0	0	0	0	0	0	0	0	0	0	0	0	0	1
hsa-mir-548ad	0	0	0	0	0	0	0	0	0	0	0	0	0	0	0	0	0	0	0	0	0	0	0	0	0	0	0	0	0	0	0	0	0	0	0	0	0	0	0	0	0	0	0	0	0	0	0	0	0
hsa-mir-3972	0	0	0	0	0	0	0	0	0	0	0	0	0	0	0	0	0	0	0	0	0	0	0	0	0	0	0	0	0	0	0	0	0	0	0	0	0	0	0	0	0	0	0	0	0	0	0	0	0
hsa-mir-4683	0	0	0	2	0	1	0	2	0	0	2	0	1	0	0	0	3	0	0	0	2	1	0	0	0	0	0	1	0	0	0	0	0	0	0	0	0	1	1	0	0	0	1	0	0	1	0	0	0
hsa-mir-3180-3	0	0	0	0	0	0	0	0	0	0	0	0	0	0	0	0	0	0	0	0	0	0	0	0	0	0	0	0	0	0	0	0	0	0	0	0	0	0	0	0	0	0	0	0	0	0	0	0	0
hsa-mir-6514	2	0	0	0	1	0	2	1	0	1	2	0	0	0	0	1	3	2	1	0	4	1	4	1	2	2	2	0	5	3	3	1	2	4	0	0	3	0	0	4	0	0	0	2	0	1	0	0	0
hsa-mir-4649	0	1	0	1	0	0	0	0	0	0	3	0	0	2	0	1	1	0	0	0	0	0	0	0	0	0	0	0	1	1	0	1	0	0	0	0	0	0	0	0	0	1	1	0	0	0	0	0	0
hsa-mir-6165	0	0	0	0	0	0	0	0	0	0	0	0	0	0	0	0	0	0	0	0	0	0	0	0	0	0	0	0	0	0	0	0	0	0	0	0	0	0	0	0	0	0	0	0	0	0	0	0	0
hsa-mir-6744	0	0	0	3	0	1	0	3	2	1	0	0	0	0	0	0	1	0	0	0	0	0	1	0	0	0	5	1	0	2	0	0	1	0	0	0	0	0	0	10	0	0	0	0	1	0	1	0	0
hsa-mir-4481	0	0	0	0	0	0	0	0	0	0	0	0	0	0	0	0	0	0	0	0	0	0	0	0	0	0	0	0	0	0	0	0	0	0	0	0	0	0	0	0	0	0	0	0	0	0	0	0	0
hsa-mir-182	299	949	408	713	501	541	531	713	3724	21222	102393	35095	32959	77930	205824	7241	315961	95186	61592	10051	77195	41830	302279	20525	367268	78444	114735	18188	77889	58455	155991	7995	24569	76246	97382	7161	91666	63920	127970	89403	5137	37877	15290	117861	11574	37285	252911	7806	110622
hsa-mir-6764	1	0	0	0	0	1	0	1	0	0	0	0	0	1	0	0	3	0	0	0	1	1	2	0	1	2	1	0	5	0	0	0	0	0	1	0	0	0	2	2	1	0	0	0	0	0	0	0	0
hsa-mir-6127	0	0	0	0	0	0	0	0	0	0	0	0	0	0	0	0	0	0	0	0	0	0	0	0	0	0	0	0	0	0	0	0	0	0	0	0	0	0	0	0	0	0	0	0	0	0	0	0	0
hsa-mir-6755	0	1	1	0	0	1	0	0	0	1	6	0	1	1	1	1	8	1	2	0	4	5	10	0	10	8	4	0	2	6	0	1	1	7	0	0	3	3	4	8	0	1	0	4	0	1	3	1	2
hsa-mir-548n	0	0	0	0	0	0	0	0	0	0	0	0	0	1	0	1	0	0	0	0	0	0	0	0	0	0	1	0	0	0	0	0	0	0	0	0	0	2	1	1	0	0	0	1	0	0	1	0	1
hsa-mir-4475	0	0	0	0	0	0	0	0	0	0	0	0	0	0	0	0	0	0	0	0	0	0	0	0	0	0	0	0	0	0	0	0	0	0	0	0	0	0	0	0	0	0	0	0	0	0	0	0	0
hsa-mir-6813	0	0	0	1	0	2	0	0	0	0	0	0	0	0	0	0	0	0	1	0	1	0	0	0	0	0	0	0	0	0	0	0	2	0	0	0	1	0	0	0	0	0	0	0	0	1	0	0	0
hsa-mir-7160	0	0	0	0	0	0	0	0	0	0	0	0	0	0	1	0	0	0	0	0	0	0	0	0	0	0	0	0	0	0	0	0	0	0	0	0	0	0	0	0	0	0	0	0	0	0	0	0	0
hsa-mir-4506	0	0	0	0	0	1	0	0	0	0	0	0	0	0	0	0	0	0	0	0	0	0	0	0	0	0	0	0	0	0	0	0	0	0	0	0	0	0	0	0	0	0	0	0	0	0	0	0	0
hsa-mir-616	3	6	10	5	7	3	5	7	7	13	8	6	3	22	11	18	12	1	17	69	7	18	97	8	3	1	16	12	5	7	33	17	4	0	9	6	14	17	43	15	11	10	5	3	14	4	4	2	16
hsa-mir-3164	0	0	0	0	0	0	0	0	0	0	0	0	0	0	0	0	1	1	0	0	0	0	0	0	0	0	1	0	0	0	0	4	0	0	0	0	0	0	0	0	0	0	0	0	0	0	0	0	1
hsa-mir-4792	0	0	0	0	0	0	0	0	0	0	0	0	0	0	0	0	0	0	0	0	0	0	0	0	0	0	0	0	0	1	0	0	0	0	0	0	0	0	0	0	0	0	0	0	0	1	0	0	0
hsa-mir-3179-4	0	0	0	0	0	0	0	0	0	0	0	0	0	0	0	0	0	0	0	0	0	0	0	0	0	0	0	0	0	0	0	0	0	0	0	0	0	0	0	0	0	0	0	0	0	0	0	0	0
hsa-mir-4778	0	0	0	0	0	0	0	0	0	0	0	0	0	0	0	0	0	0	0	0	0	0	0	0	0	0	0	0	0	0	0	0	0	0	0	0	0	0	0	0	0	0	1	0	0	0	0	0	0
hsa-mir-7111	0	0	0	0	0	0	0	0	0	0	0	0	0	0	0	0	1	0	0	0	0	0	1	0	0	1	0	0	1	0	0	0	0	0	0	0	0	0	0	1	0	0	0	1	0	0	0	0	0
hsa-mir-376b	0	0	0	1	0	0	0	0	2	5	9	2	1	2	4	1	14	4	20	2	4	3	2	10	5	5	11	4	14	1	2	1	1	4	4	0	5	9	2	7	2	0	9	5	4	6	2	0	8
hsa-mir-1825	0	0	0	0	0	0	0	0	0	0	0	0	0	0	0	0	0	0	0	0	1	0	0	0	0	0	0	0	0	1	0	0	0	0	0	1	0	0	0	0	0	0	0	0	0	0	0	0	0
hsa-mir-374b	7	3	2	1	2	9	2	10	17	116	426	179	121	293	453	58	648	244	229	69	186	180	518	160	345	389	716	221	421	168	617	36	115	272	210	82	189	419	125	916	52	115	260	559	59	242	215	47	963
hsa-mir-4536-1	0	0	0	0	0	0	0	0	0	0	1	0	0	0	0	0	0	1	0	0	0	0	0	0	0	0	0	0	0	0	1	0	0	0	0	0	0	0	0	0	0	0	0	0	0	0	0	0	0
hsa-mir-5706	0	0	0	0	0	0	0	0	0	0	3	1	1	0	0	0	2	1	1	1	2	2	2	3	0	1	1	2	6	1	4	0	1	2	1	1	2	3	7	1	0	0	1	1	2	4	4	0	5
hsa-mir-614	0	0	0	0	0	0	0	0	0	1	1	0	0	1	0	0	0	0	0	0	3	0	0	2	0	0	0	0	2	2	0	0	0	0	0	2	0	1	0	1	0	0	0	1	0	0	0	0	1
hsa-mir-3144	0	0	0	0	0	0	0	0	0	0	1	0	0	4	0	0	0	1	4	0	0	0	15	1	0	0	5	0	0	0	0	0	0	0	0	0	3	3	0	0	0	0	0	10	1	0	0	1	6
hsa-mir-1273g	0	0	0	0	0	0	0	0	0	0	0	0	0	0	0	0	0	0	0	0	0	0	0	0	0	0	0	0	0	0	0	0	0	0	0	0	0	0	0	0	0	0	0	0	0	0	0	0	0
hsa-mir-675	79	15	21	15	20	65	33	6	25	21	130	114	15	547	26	14	70	3	35	24	3	56	4508	62	28	4	5	8	36	105	18	2203	13	34	64	134	485	18	12	241	2	254	10	3	26	4	0	30	47
hsa-mir-630	0	0	0	0	0	0	0	0	0	0	0	0	0	0	0	0	0	0	0	0	0	0	0	0	0	0	0	0	1	0	0	0	0	0	0	0	0	0	0	0	0	0	0	0	0	0	0	0	0
hsa-mir-3194	1	0	0	0	0	0	0	2	0	0	1	1	0	2	2	0	6	0	5	0	0	2	6	2	0	0	9	2	2	0	1	0	6	0	1	0	0	3	0	4	0	0	5	0	1	1	0	0	13
hsa-mir-619	0	0	0	0	0	0	0	0	0	0	0	0	0	0	0	0	0	0	0	0	0	0	0	0	0	0	0	0	0	0	0	0	0	0	0	0	0	0	0	0	0	0	0	0	0	0	0	0	0
hsa-mir-4762	0	0	0	0	0	0	0	0	0	1	3	0	0	2	1	0	1	0	0	1	1	1	1	1	2	2	3	1	3	0	3	0	0	1	0	0	3	1	1	3	0	0	0	0	1	0	0	0	0
hsa-mir-3658	0	0	0	0	0	0	0	0	0	0	1	0	0	2	0	0	0	0	0	0	0	0	0	0	0	0	0	0	0	0	1	0	0	0	0	1	0	0	0	0	0	0	0	0	0	0	0	0	0
hsa-mir-4742	1	3	0	2	2	1	0	0	0	0	3	0	0	3	2	0	2	2	2	0	1	4	11	3	3	0	2	0	1	2	7	0	0	2	2	0	1	0	2	7	2	0	0	4	0	0	0	1	2
hsa-mir-4674	0	0	2	0	1	0	0	1	0	0	0	0	0	0	1	0	0	0	0	0	0	1	2	0	0	0	0	0	0	0	2	1	0	0	0	1	1	1	2	0	0	0	1	0	0	0	0	0	0
hsa-mir-6850	0	0	0	0	0	0	0	0	0	0	0	0	0	1	0	0	1	0	0	0	0	0	0	0	0	2	0	0	0	1	0	1	1	0	0	0	0	0	3	1	0	0	0	0	0	0	0	0	0
hsa-mir-6090	0	0	0	0	0	0	0	0	0	0	0	0	0	0	0	0	0	0	0	0	0	0	0	0	0	0	0	0	0	0	0	0	0	0	0	0	0	0	0	0	0	0	0	0	0	0	0	0	0
hsa-mir-3150a	0	0	0	0	0	0	0	1	0	0	0	0	0	0	0	0	3	0	0	0	0	0	1	0	0	1	1	0	0	0	1	0	0	0	0	1	0	3	0	2	0	0	0	0	0	0	0	0	1
hsa-mir-497	34	19	11	18	19	12	33	15	2	13	154	36	15	21	48	15	140	41	55	9	25	76	29	75	48	28	75	24	48	7	66	13	7	38	15	19	7	61	9	120	8	10	99	56	7	34	35	30	49
hsa-mir-6779	1	0	1	0	1	0	1	1	0	0	0	0	0	0	0	0	0	0	0	0	0	0	2	0	3	0	2	0	0	0	0	0	0	0	0	2	0	1	1	0	0	0	1	0	0	1	1	0	1
hsa-mir-4512	1	1	0	0	0	1	0	0	0	0	0	0	0	1	0	0	0	0	0	0	0	0	0	0	1	0	0	0	0	0	0	0	0	0	0	0	0	0	1	0	0	0	0	0	0	0	0	0	0
hsa-mir-154	4	16	3	4	3	1	8	6	10	5	40	3	5	20	5	8	40	14	34	15	15	16	15	31	14	6	35	10	26	2	14	13	5	18	21	11	12	32	6	36	6	16	38	23	10	21	10	13	23
hsa-mir-3123	0	0	0	0	0	0	0	0	0	0	0	0	0	0	0	0	0	0	0	0	0	0	0	0	0	0	0	0	0	0	0	0	0	0	0	0	0	0	0	0	0	0	0	0	0	0	0	0	0
hsa-mir-4328	0	0	0	0	0	0	0	0	0	0	0	0	0	0	0	0	0	0	0	0	0	0	0	0	0	0	0	0	0	0	0	0	0	0	0	0	0	0	0	0	0	0	0	0	0	0	0	0	0
hsa-mir-338	277	77	49	94	46	38	101	81	63	101	1481	996	1000	1131	262	1577	1767	3557	10246	1938	831	629	4780	710	3497	381	2426	833	1235	3718	13136	427	141	1515	1104	115	2311	1233	643	5678	438	1261	2781	699	384	1468	3377	227	5987
hsa-mir-4474	0	0	0	0	0	0	0	0	0	0	0	0	1	2	0	1	0	0	1	0	0	1	8	0	0	0	1	0	0	0	1	0	0	1	0	0	1	1	0	1	0	0	0	0	0	0	1	0	2
hsa-mir-4509-1	0	0	0	0	0	0	0	0	0	0	0	0	0	0	0	0	0	0	0	0	0	0	0	0	0	0	0	0	0	0	0	0	0	0	0	0	0	0	0	0	0	0	0	0	0	0	0	0	0
hsa-mir-651	0	0	0	0	0	0	0	2	4	14	7	2	4	28	15	2	12	11	23	7	5	22	129	0	5	12	79	12	30	8	46	10	4	3	16	4	15	35	14	22	3	6	8	5	2	7	7	2	23
hsa-mir-5739	0	0	0	0	0	0	0	0	0	0	0	0	0	0	0	0	0	0	0	0	0	0	0	0	0	0	0	0	0	0	0	0	0	0	0	0	0	0	0	0	0	0	0	0	0	0	0	0	0
hsa-mir-3121	0	0	0	0	0	0	0	0	0	0	0	0	0	0	0	0	0	0	0	0	0	0	0	0	0	0	0	0	0	0	0	0	0	0	0	0	0	1	0	0	0	0	0	0	0	0	0	0	0
hsa-mir-7150	0	0	0	0	0	0	0	0	0	0	0	0	0	0	0	0	0	0	0	0	0	0	0	0	0	0	0	0	0	0	0	0	0	0	0	0	0	0	0	0	0	0	0	0	0	0	0	0	0
hsa-mir-3672	0	0	0	0	0	0	0	0	0	0	0	0	0	0	0	0	0	0	0	0	0	0	0	0	0	0	0	0	0	0	0	0	0	0	0	0	0	0	0	0	0	0	0	0	0	0	0	0	0
hsa-mir-615	129	15	0	4	0	14	7	7	0	1	11	4	1	1	2	0	5	0	4	1	2	0	11	0	0	0	1	0	7	7	2	0	2	6	0	1	6	0	8	0	0	10	0	1	0	4	1	16	0
hsa-mir-3154	1	1	3	2	1	0	0	1	0	0	0	0	0	0	0	0	0	1	0	0	1	0	3	0	1	3	0	0	0	0	0	0	0	0	1	0	0	0	0	1	0	0	0	0	0	0	0	0	2
hsa-mir-520b	0	0	0	0	0	0	0	0	1	0	2	0	0	0	0	0	0	0	0	2	0	0	5	0	0	1	1	0	1	0	3	0	0	0	0	0	0	0	1	1	0	0	1	0	0	0	0	1	1
hsa-mir-3165	0	0	0	0	0	0	0	0	0	0	0	0	0	0	0	0	0	0	0	0	0	0	0	0	0	0	0	0	0	0	0	0	0	0	0	0	0	3	0	0	0	0	0	0	0	0	0	0	0
hsa-mir-3145	0	0	0	0	0	0	0	0	0	1	0	1	0	0	1	0	2	0	1	0	0	1	7	1	0	0	4	0	0	0	4	1	3	1	1	0	0	3	0	0	0	0	0	0	0	0	1	0	0
hsa-mir-5088	0	0	0	0	0	0	0	0	0	0	0	0	0	0	0	0	1	0	0	0	0	0	1	0	0	0	0	0	0	0	0	0	0	1	0	0	0	0	0	0	0	0	0	0	0	0	0	0	0
hsa-mir-676	0	4	0	1	0	0	1	0	0	0	3	0	0	14	14	1	10	0	1	1	0	27	15	8	1	7	1	1	1	2	6	4	2	1	14	1	0	4	13	10	1	2	4	0	0	0	6	1	3
hsa-mir-3127	34	76	46	82	51	57	66	80	4	38	39	21	26	17	34	2	20	26	37	3	40	65	79	2	15	27	179	18	21	53	68	13	10	38	22	1	20	39	100	56	2	4	21	23	13	27	14	12	46
hsa-mir-6890	0	0	0	0	0	0	0	0	0	0	0	0	0	0	0	0	0	0	0	0	0	0	0	0	0	0	0	0	0	0	0	0	0	0	0	0	0	0	0	0	0	0	0	0	0	0	0	0	0
hsa-mir-4302	0	0	0	0	0	0	0	0	0	0	0	0	0	0	0	0	0	0	0	0	0	0	0	0	0	0	0	0	0	0	0	0	0	0	0	0	0	0	0	0	0	0	0	0	0	0	0	0	0
hsa-mir-210	329	1018	319	991	371	284	653	673	1932	2322	935	2185	771	3371	895	699	3193	617	3376	2089	1336	5000	2568	3785	1155	1246	3773	2297	1141	2228	16670	2340	1460	568	1375	1595	1961	8137	9267	5441	687	2784	2526	268	2010	451	829	66	4533
hsa-mir-4539	0	0	0	0	0	0	0	0	1	0	0	0	0	0	0	0	0	0	0	0	0	0	0	0	0	0	0	0	0	0	0	0	0	0	0	0	0	0	0	0	0	0	0	0	0	0	0	3	0
hsa-mir-24-2	390	205	133	158	134	330	185	191	1026	1303	6527	1371	2239	2753	2810	681	8038	3840	2388	1006	4317	4476	4671	3695	8349	5039	4971	1191	6016	2927	5357	1456	1250	6643	2412	998	2169	4811	3731	9160	759	1169	2449	3649	543	5712	3666	1305	5839
hsa-mir-4752	0	0	0	0	0	0	0	0	0	0	0	0	0	0	0	0	0	0	0	0	0	0	0	0	0	0	0	0	0	0	0	1	0	3	0	0	0	0	0	0	0	1	0	0	0	0	0	0	0
hsa-mir-3195	0	0	0	0	0	0	0	0	0	0	0	0	0	0	0	0	0	0	0	0	0	0	0	0	0	0	0	0	0	0	0	0	0	0	0	0	0	0	1	1	0	0	0	0	0	0	0	1	0
hsa-mir-7113	1	0	2	0	0	0	0	0	0	0	0	0	2	0	0	0	1	1	0	0	0	0	0	0	0	1	0	0	0	0	0	0	0	0	0	0	0	0	0	0	0	0	0	0	0	0	0	0	0
hsa-mir-3668	0	0	0	0	0	0	0	0	0	0	0	0	0	0	0	0	0	0	0	0	0	0	0	0	0	0	0	0	0	0	0	0	0	0	0	0	0	0	0	0	0	0	0	0	0	0	0	0	0
hsa-mir-6840	0	0	0	0	0	0	0	0	0	0	0	0	0	1	0	0	0	0	0	0	0	0	0	0	0	0	0	0	0	0	0	0	0	0	0	0	0	0	1	0	0	0	0	0	0	0	0	0	0
hsa-mir-6817	1	0	0	0	0	0	0	0	0	0	0	0	0	0	0	0	0	0	0	0	0	0	0	0	0	0	0	0	0	0	0	0	0	0	0	0	0	0	1	0	0	0	0	0	0	0	0	0	0
hsa-mir-4316	0	0	0	0	0	0	0	0	0	0	0	0	0	0	0	0	0	0	0	0	0	0	0	0	0	0	0	0	0	0	0	0	0	0	0	0	0	0	0	0	0	0	0	0	0	0	0	0	0
hsa-mir-3179-2	0	0	0	0	0	0	0	0	0	0	0	0	0	0	0	0	0	0	0	0	0	0	0	0	0	0	0	0	0	0	0	0	0	0	0	0	0	0	0	0	0	0	0	0	0	0	0	0	0
hsa-mir-4675	0	0	0	0	0	0	0	0	0	0	0	0	0	0	0	0	0	0	0	0	1	0	0	0	0	0	2	0	0	0	0	0	0	1	0	0	0	0	0	0	0	0	0	0	0	0	0	0	0
hsa-mir-6860	0	0	0	0	0	0	0	0	0	0	0	0	0	0	0	0	0	0	0	0	0	0	0	0	0	0	0	0	0	0	0	0	0	0	0	0	0	0	0	0	0	0	0	0	0	0	0	0	0
hsa-mir-4999	0	0	0	0	1	0	0	0	0	0	8	0	2	6	0	1	7	9	3	2	3	5	3	1	10	0	1	0	2	0	11	2	0	3	3	0	3	1	11	3	0	4	1	5	0	2	3	1	1
hsa-mir-155	84	205	83	167	134	116	167	368	174	222	1984	790	2064	1747	466	91	1243	2800	209	1212	1916	1162	208	522	616	516	2165	949	425	763	1464	84	1195	1485	636	121	690	1315	1256	2441	147	374	1343	1186	274	1443	1691	367	1079
hsa-mir-6811	0	0	0	0	0	0	0	0	0	0	0	0	0	0	0	0	0	0	0	0	0	0	0	0	0	0	0	0	2	0	0	0	0	0	0	0	0	0	0	0	0	0	0	0	0	0	0	0	0
hsa-mir-23c	2	1	0	0	0	4	0	0	1	0	158	0	0	0	1	0	1	2	0	0	3	0	1	1	2	6	0	0	74	0	4	0	0	0	0	0	0	0	1	1	0	0	0	1	0	3	0	0	0
hsa-mir-378d-2	0	0	0	0	0	0	1	0	0	0	6	0	1	1	0	0	4	0	6	2	3	2	3	2	3	0	4	3	4	0	1	0	0	3	2	2	0	2	1	3	0	0	3	0	0	0	1	1	3
hsa-mir-4270	0	0	0	0	0	0	0	0	0	0	0	0	0	0	0	0	0	0	0	0	0	0	0	0	0	0	0	0	0	0	0	0	0	0	0	0	0	0	0	0	0	0	0	0	0	0	0	0	0
hsa-mir-1282	0	0	0	0	0	0	0	0	0	0	0	0	0	0	0	0	0	0	0	0	0	0	0	0	0	0	0	0	0	0	0	0	0	0	0	0	0	0	0	0	0	0	0	0	0	0	0	0	1
hsa-mir-3128	0	0	0	0	0	0	0	0	0	0	0	0	0	0	0	0	0	0	0	4	0	0	2	0	0	0	1	0	0	0	0	0	0	0	0	0	0	0	1	0	0	0	0	0	0	0	0	0	0
hsa-mir-3180-1	0	0	0	0	0	0	0	0	0	0	0	0	0	0	0	0	0	0	0	0	0	0	0	0	0	0	0	0	0	0	0	0	0	0	0	0	0	0	0	0	0	0	0	0	0	0	0	0	0
hsa-mir-5087	0	0	0	0	0	1	0	1	0	0	0	0	0	0	0	0	0	2	0	0	0	1	0	0	0	0	0	1	1	1	1	0	0	0	0	0	0	0	0	0	0	0	0	0	0	0	0	0	0
hsa-mir-507	0	0	0	0	0	0	0	0	0	1	0	0	0	0	0	0	0	0	38	0	0	0	0	0	0	1	0	0	0	0	2	0	0	0	0	0	1	1	0	1	0	0	0	0	0	0	1	0	0
hsa-mir-2681	0	0	2	0	0	0	0	0	0	0	0	0	0	0	0	0	0	0	0	0	0	0	0	0	0	0	0	0	0	0	0	0	0	0	0	0	0	0	0	0	0	0	0	0	0	0	0	0	0
hsa-mir-125b-2	1103	557	755	672	634	656	731	646	83	39	1837	189	336	404	829	121	1804	585	376	84	180	1123	235	372	867	140	223	82	817	122	197	90	138	1160	169	66	122	248	63	1810	40	339	347	366	82	300	64	1592	111
hsa-mir-4321	0	0	0	0	0	0	0	0	0	0	0	0	0	0	0	0	0	0	0	0	0	0	0	0	0	0	0	0	0	0	0	0	0	0	0	0	0	0	0	0	0	0	0	0	0	0	0	0	0
hsa-mir-1244-2	0	0	0	0	0	0	0	0	0	0	0	0	0	0	0	0	0	0	0	0	0	0	0	0	0	0	0	0	0	0	0	0	0	0	0	0	0	0	0	0	0	0	0	0	0	0	0	0	0
hsa-mir-8069-2	0	0	0	0	0	0	0	0	0	0	0	0	0	0	0	0	0	0	0	0	0	0	0	0	0	0	0	0	0	0	0	0	0	0	0	0	0	0	0	0	0	0	0	0	0	0	0	0	0
hsa-mir-126	256	179	94	147	56	208	149	196	2517	3945	14247	2575	2408	7260	3322	3074	14911	3822	4809	6184	3477	5178	14837	10192	5198	2973	11331	5614	9097	2974	9747	3135	2030	4691	6635	3300	2374	10900	5691	15815	1260	4054	9726	4006	4102	2799	3067	1074	13778
hsa-mir-513a-2	0	0	0	0	0	0	0	0	0	0	0	0	0	0	0	0	1	0	14	0	0	0	0	0	0	0	0	0	0	0	0	0	1	0	0	0	0	0	0	1	0	0	0	0	0	0	0	0	0
hsa-mir-509-2	1	2	0	1	1	3	1	3	3	2	1	2	1	7	8	3	21	3	1148	1	10	1	2	1	4	0	25	3	3	0	2	5	1	1	9	1	27	30	2	58	2	2	4	0	2	7	13	0	5
hsa-mir-3653	95	15	8	21	9	71	27	27	2	18	26	36	9	20	10	15	53	11	22	24	20	11	49	27	4	8	21	18	45	1	26	8	19	10	18	12	17	42	20	69	16	8	33	8	10	15	17	19	71
hsa-mir-921	0	0	0	0	0	0	0	0	0	0	0	0	0	0	0	0	0	0	0	0	0	0	0	0	0	0	0	0	0	0	0	0	0	0	0	0	0	0	0	0	0	0	0	0	0	0	0	0	0
hsa-mir-6826	2	0	0	2	0	0	0	0	0	0	0	0	0	0	1	0	0	0	2	0	0	0	0	0	0	0	0	0	0	0	0	0	0	0	0	0	1	0	0	0	0	0	0	0	0	0	0	0	0
hsa-mir-4327	0	0	0	0	0	0	0	0	0	0	0	0	0	0	0	0	0	0	0	0	0	0	0	0	0	0	0	0	0	0	0	0	0	0	0	0	0	0	0	0	0	0	0	0	0	0	0	0	0
hsa-mir-449a	0	0	0	0	1	0	0	0	0	0	1	0	0	1	0	0	0	0	0	0	0	4	0	0	0	0	1	0	0	0	0	0	0	0	0	0	0	2	2	0	0	0	0	0	0	0	2	0	0
hsa-mir-3691	0	0	2	1	0	0	0	0	0	0	2	0	3	1	2	0	6	1	1	0	0	0	16	0	1	2	4	0	0	2	2	1	0	0	1	0	2	3	3	2	0	0	1	0	1	1	0	0	1
hsa-mir-4704	0	0	0	0	0	0	0	0	7	4	0	0	0	0	0	0	0	0	1	0	0	0	0	0	0	0	0	0	0	0	0	0	0	0	0	0	1	26	0	0	0	0	0	0	0	0	0	0	0
hsa-mir-3909	3	1	0	4	0	0	1	2	0	0	2	0	2	3	1	0	1	1	3	0	2	1	2	0	4	0	4	0	2	0	0	0	0	2	1	0	2	5	2	12	1	0	0	3	0	1	1	0	1
hsa-mir-3661	0	0	0	0	0	0	0	0	0	0	0	0	0	0	0	0	0	0	0	0	0	1	1	0	0	0	0	0	0	0	0	0	0	0	0	0	0	0	0	0	0	0	0	0	0	0	0	0	0
hsa-mir-8075	0	0	0	0	0	0	0	0	0	0	0	0	0	0	0	0	0	0	0	0	0	0	0	0	0	0	0	0	0	0	0	0	0	0	0	0	0	0	0	0	0	0	0	0	0	0	0	0	0
hsa-mir-891a	9	1	7	4	1	8	4	4	0	1	19	0	1	29	2	0	10	2	4	0	1	9	1	8	6	4	3	0	2	3	0	1	0	10	3	14	3	9	6	6	0	3	4	3	1	0	4	5	6
hsa-mir-6782	0	0	1	1	0	0	0	1	0	1	0	0	0	0	0	0	0	0	0	0	0	0	0	1	0	0	0	0	0	0	0	1	0	0	1	0	0	0	0	0	0	0	1	0	0	1	0	1	0
hsa-mir-3610	4	1	1	1	1	2	1	2	2	1	8	1	4	20	3	1	10	6	0	2	3	6	1	6	10	16	2	1	5	2	5	1	1	8	1	2	2	2	9	21	1	0	2	1	2	3	4	1	19
hsa-mir-3667	0	0	1	0	0	0	0	0	0	0	0	0	0	0	0	0	3	0	6	4	0	0	0	0	1	0	0	2	1	0	0	0	0	0	1	0	1	0	0	0	0	0	2	0	1	2	1	0	2
hsa-mir-3910-2	0	0	0	0	0	0	0	0	0	0	1	0	0	0	0	0	0	0	0	0	0	2	0	0	0	0	0	0	0	0	0	0	0	2	1	0	0	0	0	0	0	0	0	0	0	0	0	0	0
hsa-mir-6818	0	0	0	0	0	2	0	0	0	0	1	0	0	0	0	0	1	0	1	0	0	0	2	0	0	0	0	0	0	0	1	0	0	0	1	0	0	0	0	2	0	0	0	0	0	1	0	0	0
hsa-mir-1913	0	0	0	0	0	0	0	0	0	1	0	0	0	0	0	0	0	0	0	0	0	0	0	0	0	0	1	0	0	0	0	0	0	0	0	0	0	0	0	0	0	0	0	0	0	0	0	0	0
hsa-mir-6730	1	0	1	2	0	1	4	0	0	0	1	0	0	0	0	0	3	0	1	0	0	1	0	0	0	1	1	0	1	0	0	0	0	0	0	0	0	1	1	0	0	0	0	0	0	0	0	3	1
hsa-mir-509-1	1	1	2	2	0	1	1	0	3	2	2	4	3	3	7	7	23	5	1165	2	16	1	5	2	1	2	19	2	3	1	1	6	1	3	5	5	23	29	0	46	2	3	5	1	7	3	12	3	2
hsa-mir-941-3	0	0	0	0	0	0	0	0	0	0	0	0	0	0	0	0	0	0	0	0	0	0	0	0	0	0	0	0	0	0	0	0	0	0	0	0	0	0	0	0	0	0	0	0	0	0	0	0	0
hsa-mir-1254-2	2	1	2	3	2	1	0	2	0	2	0	0	0	0	4	0	5	1	9	0	0	0	12	1	1	1	6	1	1	3	1	0	0	1	0	0	1	3	6	3	0	0	1	1	1	2	1	7	3
hsa-mir-548ah	0	0	0	0	0	0	0	0	0	0	0	0	0	0	0	0	0	0	0	0	0	0	0	0	0	0	0	0	1	0	0	0	0	0	0	0	0	0	0	0	0	0	0	0	0	0	0	0	0
hsa-mir-5571	0	1	0	0	0	0	0	6	0	0	1	1	0	1	0	0	1	1	0	0	1	1	0	0	0	0	0	0	0	0	0	0	2	0	2	0	0	1	0	0	1	0	2	0	0	2	0	4	0
hsa-mir-1911	0	0	0	0	0	0	0	0	0	0	6	0	0	0	2	1	0	0	0	0	1	0	0	1	0	0	0	0	0	0	0	2	0	0	0	0	0	0	0	0	0	0	0	0	0	0	0	0	0
hsa-mir-96	0	0	1	4	0	0	0	0	8	23	43	41	21	92	171	7	326	58	102	35	110	47	411	25	198	119	162	29	127	41	234	5	14	46	93	14	98	204	122	78	8	49	23	173	23	33	215	2	184
hsa-mir-4777	0	0	0	0	0	0	0	0	0	0	1	0	2	1	1	0	0	3	1	0	1	1	1	2	0	0	3	0	0	0	0	1	0	3	0	0	0	1	1	3	0	0	0	1	0	0	0	0	0
hsa-mir-558	0	0	0	0	0	0	0	0	0	0	0	0	0	0	0	0	0	0	0	0	0	0	0	0	0	0	0	0	0	0	0	0	0	0	0	0	0	0	0	0	0	0	0	0	0	0	0	0	0
hsa-mir-3663	0	0	0	0	0	0	0	0	0	0	0	0	0	0	0	0	0	0	0	0	0	0	0	0	0	0	0	0	0	0	0	0	0	0	0	0	0	0	0	1	0	0	0	0	0	0	0	0	0
hsa-mir-3119-1	0	0	0	0	0	0	0	0	0	0	0	0	0	0	0	0	0	0	0	0	0	0	0	0	0	0	0	0	0	0	0	0	0	0	0	0	0	0	0	0	0	0	0	0	0	0	0	0	0
hsa-mir-548d-1	0	0	0	0	0	0	0	0	0	1	0	0	0	0	0	0	0	0	1	0	1	0	1	0	0	2	2	2	0	0	3	0	2	0	1	0	0	2	2	1	0	0	0	0	1	0	1	0	3
hsa-mir-3670-3	0	0	0	0	0	0	0	0	0	0	0	0	0	0	0	0	0	0	0	0	0	0	0	0	0	0	0	0	0	0	0	0	0	0	0	0	0	0	0	0	0	0	0	0	0	0	0	0	0
hsa-mir-3130-2	24	4	5	8	9	11	11	8	4	0	2	3	6	57	14	5	15	9	16	5	16	22	16	8	9	1	14	5	12	1	12	2	0	4	1	13	17	8	40	107	9	4	9	2	4	17	14	8	27
hsa-mir-4422	0	0	0	0	0	0	2	2	0	0	0	0	0	0	0	0	0	0	0	0	0	0	0	0	0	0	1	0	0	0	0	0	0	0	0	0	0	1	0	0	0	0	0	0	0	0	0	0	0
hsa-mir-8074	0	0	0	0	0	0	0	0	0	0	0	0	0	0	0	0	0	0	0	0	0	0	0	0	0	0	0	0	0	0	0	0	0	0	0	0	0	0	0	0	0	0	0	0	0	0	0	0	0
hsa-mir-942	13	33	6	11	12	4	4	34	11	26	20	14	15	78	36	19	21	52	81	31	63	86	175	7	11	45	118	27	27	30	74	18	8	52	22	9	63	89	146	48	6	6	27	11	14	20	34	1	100
hsa-mir-4705	0	0	0	0	0	0	0	0	0	0	1	0	0	0	0	0	0	0	0	0	0	0	0	0	0	0	0	0	0	0	0	0	0	0	0	0	0	0	0	0	0	0	0	0	0	0	0	0	0
hsa-mir-621	0	0	0	0	0	0	0	0	0	0	0	0	0	0	0	0	0	0	0	0	2	1	0	0	0	0	0	0	0	0	0	0	0	0	0	0	0	0	0	0	0	0	0	0	0	0	0	0	0
hsa-mir-4433b	0	0	2	4	1	1	0	1	0	0	0	0	0	0	2	0	0	0	0	0	4	0	5	1	0	0	0	0	1	0	0	1	0	0	0	0	0	0	0	0	0	0	1	0	0	0	0	0	0
hsa-mir-3651	16	4	10	3	1	10	7	7	1	7	8	6	2	7	1	0	22	0	13	3	5	4	59	3	0	9	9	5	20	2	19	0	2	3	6	9	12	42	2	15	6	8	3	5	6	1	1	1	30
hsa-mir-103a-1	2419	5794	2146	5050	3082	2369	4463	5834	1494	11515	47656	6910	33712	21445	50390	4282	74927	60476	24776	5273	60263	42364	26205	2926	87051	41483	143498	14189	25038	47615	79170	5498	3218	74139	10749	1524	19852	36461	29743	74501	730	12725	10575	20819	4273	46295	54140	6459	35928
hsa-mir-662	0	0	0	0	0	0	0	0	0	0	0	0	0	0	0	0	0	0	0	0	0	0	0	0	0	1	0	0	0	0	0	1	0	0	0	0	0	0	0	2	0	0	0	0	0	0	0	0	0
hsa-mir-1244-4	0	0	0	0	0	0	0	0	0	0	0	0	0	0	0	0	0	0	0	0	0	0	0	0	0	0	0	0	0	0	0	0	0	0	0	0	0	0	0	0	0	0	0	0	0	0	0	0	0
hsa-mir-6130	0	0	0	0	0	0	0	0	0	0	0	0	0	0	0	0	0	0	0	0	0	0	0	0	0	0	0	0	0	0	0	0	0	0	0	0	0	0	0	0	0	0	0	0	0	0	0	0	0
hsa-mir-518a-1	0	0	0	0	0	0	0	0	0	0	1	0	0	0	0	0	1	0	0	0	0	0	1	0	1	0	0	0	0	0	0	0	0	0	0	0	0	3	0	0	0	0	0	0	0	0	0	0	2
hsa-mir-587	0	0	0	0	0	0	0	0	0	0	0	0	0	0	0	0	0	0	0	0	0	0	0	0	0	0	0	0	0	0	0	0	0	0	0	0	0	0	0	0	0	0	0	0	0	0	0	0	0
hsa-mir-1279	0	0	0	0	0	0	0	0	0	0	0	0	0	0	0	0	0	0	0	0	0	0	0	0	0	0	0	0	0	0	0	0	0	0	0	0	0	0	0	0	0	0	0	0	0	0	0	0	0
hsa-mir-3936	0	0	0	2	0	0	0	0	0	0	0	0	0	0	0	0	1	0	0	0	0	0	0	0	0	0	1	0	2	0	0	0	0	0	0	0	0	1	0	0	0	0	0	0	0	0	0	0	0
hsa-mir-3657	0	0	0	0	0	0	0	0	0	0	0	1	0	0	0	0	0	0	0	3	0	0	0	0	0	0	0	0	1	0	0	0	0	0	1	0	0	0	0	0	0	0	0	0	0	0	0	0	0
hsa-mir-4323	0	0	0	0	0	0	0	0	0	0	0	0	0	0	0	0	0	0	0	0	0	0	0	0	0	0	0	0	0	0	0	0	0	0	0	0	0	0	0	0	0	0	0	0	0	0	0	0	0
hsa-mir-603	0	0	0	0	0	0	0	0	0	0	0	0	0	0	0	0	0	0	0	0	0	0	0	0	0	0	0	0	0	0	0	0	0	0	0	0	0	0	0	0	0	0	0	0	0	0	0	0	0
hsa-mir-1294	0	0	0	0	0	2	0	0	2	0	2	1	0	1	0	0	4	0	1	0	2	2	5	0	0	0	0	2	3	1	2	0	0	0	0	0	0	0	0	4	0	0	0	1	0	0	3	2	2
hsa-mir-761	0	0	0	0	0	0	0	0	0	0	0	0	0	0	0	0	0	0	0	0	0	0	0	0	0	0	0	0	0	0	0	0	0	0	0	0	0	0	0	0	0	0	0	0	0	0	0	0	0
hsa-mir-3689c	0	0	0	0	0	0	0	0	0	0	0	0	0	0	0	0	0	0	0	0	0	0	0	0	0	0	0	0	0	0	0	0	0	0	0	0	0	0	0	0	0	0	0	0	0	0	0	0	0
hsa-mir-3925	0	0	0	0	0	0	0	0	0	0	0	0	1	2	0	0	1	0	0	0	0	1	0	0	0	0	1	0	0	0	0	0	0	0	0	0	0	0	0	0	0	0	0	0	0	0	2	0	0
hsa-mir-3116-2	0	0	0	0	0	0	0	0	0	1	0	0	0	0	0	0	0	0	0	0	0	0	2	1	0	0	0	0	0	0	0	0	0	0	0	0	0	0	0	0	0	0	0	0	0	0	0	0	0
hsa-mir-3609	5	1	3	1	0	4	1	0	0	0	1	2	0	2	7	0	2	2	2	0	2	2	0	0	4	0	1	1	1	1	1	0	0	4	5	0	2	1	1	1	0	0	1	3	0	5	0	1	1
hsa-mir-4524b	0	0	0	0	0	0	0	0	0	0	0	0	0	0	0	0	0	0	0	0	0	0	0	0	0	0	0	0	0	0	0	0	0	0	0	0	0	0	0	0	0	0	0	0	0	0	0	0	0
hsa-mir-4666b	0	0	0	0	0	0	0	0	0	0	0	0	0	0	0	0	0	0	0	0	0	0	0	0	0	0	0	0	0	0	0	0	0	0	0	0	0	0	0	0	0	0	0	0	0	0	0	0	0
hsa-mir-3941	0	0	1	0	0	0	0	0	2	0	2	1	1	7	1	0	2	2	5	2	2	2	2	0	2	0	5	0	4	1	3	0	0	0	3	0	0	6	2	0	0	0	0	0	0	1	2	0	4
hsa-mir-4773-2	0	1	0	0	0	0	0	0	0	0	0	0	0	0	0	0	0	0	0	0	0	0	1	0	0	0	0	0	0	2	0	0	0	0	0	0	0	0	1	1	0	0	0	1	0	0	0	0	0
hsa-mir-5003	0	0	0	0	0	1	0	0	1	0	3	1	0	3	1	0	5	4	8	0	0	3	2	2	0	0	4	1	0	1	0	0	0	0	3	1	0	0	3	4	1	0	2	0	1	3	1	0	1
hsa-mir-4509-3	0	0	0	0	0	0	0	0	0	0	0	0	0	0	0	0	0	0	0	0	0	0	0	0	0	0	0	0	0	0	0	0	0	0	0	0	0	0	0	0	0	0	0	0	0	0	0	0	0
hsa-mir-6128	0	0	0	0	0	0	0	0	0	0	0	0	0	0	0	0	0	0	0	0	0	0	0	0	0	0	0	0	0	0	0	0	0	0	0	0	0	0	0	0	0	0	0	0	0	0	0	0	0
hsa-mir-6834	0	0	0	0	0	0	0	0	0	0	1	0	1	2	0	0	0	0	0	0	0	2	2	0	0	0	0	0	0	0	0	1	1	0	0	0	0	0	0	0	0	0	0	0	0	1	0	0	0
hsa-mir-383	5	0	9	0	0	7	0	0	0	0	23	0	1	0	17	3	17	1	2	0	0	28	1	1	20	2	6	0	11	0	1	0	0	17	0	0	0	0	0	20	0	0	0	2	0	0	0	1	9
hsa-mir-297	0	0	0	0	0	0	0	0	0	0	0	0	0	0	0	0	0	0	0	0	0	0	0	0	0	0	0	0	0	0	0	0	0	0	0	0	0	0	0	0	0	0	0	0	0	0	0	0	0
hsa-mir-4785	0	0	0	1	0	0	0	0	0	0	0	0	1	0	0	0	0	0	0	0	2	0	0	1	0	0	0	0	1	0	0	0	0	1	0	0	0	0	0	1	0	0	0	0	0	0	2	0	0
hsa-mir-8083	0	0	0	0	0	0	0	0	0	0	0	0	0	0	0	0	0	0	0	0	0	0	0	0	0	0	0	0	0	0	0	0	0	0	0	0	0	0	0	0	0	0	0	0	0	0	0	0	0
hsa-mir-1264	0	0	0	0	0	0	0	0	0	0	0	0	0	0	0	0	0	0	0	0	0	0	0	0	0	0	0	0	0	0	0	0	0	0	0	0	0	0	0	0	0	0	0	0	0	0	0	0	0
hsa-mir-5585	0	0	0	0	0	0	0	0	0	0	0	0	0	0	0	0	0	0	0	0	0	0	0	0	0	0	0	0	0	0	0	0	0	0	0	0	0	0	0	1	0	0	0	0	0	0	0	0	0
hsa-mir-342	263	373	121	224	150	110	214	501	25	40	474	246	220	248	158	105	563	330	68	271	376	186	199	108	201	113	421	204	122	111	229	26	103	381	153	33	115	323	230	267	28	95	504	302	73	290	187	384	228
hsa-mir-4488	2	0	0	0	0	0	0	0	0	0	0	0	0	0	0	0	0	0	1	0	0	0	1	0	0	0	0	0	0	0	0	0	0	0	0	2	1	1	0	0	0	0	0	0	0	0	0	0	0
hsa-mir-4800	4	0	1	0	0	0	3	0	0	0	1	0	0	0	0	0	0	2	1	0	0	0	0	1	2	0	0	0	0	0	0	0	0	0	0	0	0	0	0	0	0	0	1	1	0	0	0	0	0
hsa-mir-887	11	7	6	7	6	9	12	8	1	7	28	6	4	7	1	2	27	7	12	2	2	5	16	10	7	5	10	3	15	3	8	3	3	9	2	3	2	14	1	13	1	0	13	17	4	5	5	2	8
hsa-mir-550b-2	2	0	0	0	0	0	0	0	0	0	0	0	0	0	0	0	0	0	0	0	0	0	0	0	0	0	0	0	0	0	0	0	0	0	0	0	0	0	0	0	0	0	0	0	0	0	0	0	1
hsa-mir-5007	0	0	0	0	0	0	0	0	0	1	0	0	0	0	0	0	0	0	0	0	0	0	0	0	0	0	0	0	0	0	0	0	0	0	0	0	0	0	0	0	0	0	0	0	0	0	0	0	0
hsa-mir-410	24	10	7	12	5	11	16	12	12	16	151	4	50	68	38	6	103	93	106	9	17	61	33	18	70	64	50	11	73	54	26	7	1	141	17	11	19	19	22	158	2	19	20	75	4	59	36	52	36
hsa-mir-6716	3	1	5	3	3	1	6	1	0	1	2	0	0	1	2	0	2	3	0	0	3	3	3	1	3	1	6	0	1	1	3	1	0	3	3	0	1	2	0	6	0	1	3	3	0	2	1	2	3
hsa-mir-8087	0	0	0	0	0	0	0	0	0	0	0	0	0	0	0	0	0	0	0	0	0	0	0	0	0	0	0	0	0	0	0	0	0	0	0	0	0	0	0	0	0	0	0	0	0	0	0	0	0
hsa-mir-3924	0	0	0	0	0	0	0	0	0	0	0	0	0	0	0	0	0	0	0	0	0	0	0	0	0	0	0	0	0	0	0	0	0	0	0	0	0	0	0	0	0	0	0	0	0	0	0	0	0
hsa-mir-4729	0	0	0	0	0	0	1	0	0	0	0	0	0	0	0	0	0	0	0	0	0	1	0	0	0	0	0	0	0	0	0	0	0	0	0	0	0	0	0	0	0	0	1	0	0	0	0	0	0
hsa-mir-499a	0	0	0	0	0	0	0	0	0	0	1	1	1	25	5	0	115	1	4	0	1	0	116	1	5	4	4	1	16	1	16	0	0	1	4	3	71	2	5	4	0	2	0	0	0	0	18	1	8
hsa-mir-1306	150	62	102	98	69	183	77	93	15	19	40	7	17	27	19	2	51	33	20	11	6	37	119	27	16	27	46	7	29	32	76	15	14	19	8	13	14	37	85	120	4	5	23	11	6	13	12	39	66
hsa-mir-1260a	0	0	0	0	0	0	0	0	0	0	0	0	0	0	0	0	0	0	0	0	0	0	0	0	0	0	0	0	0	0	0	0	0	0	0	0	0	0	0	0	0	0	0	0	0	0	0	0	0
hsa-mir-5001	5	2	0	4	2	5	2	3	1	0	6	1	4	10	5	1	3	15	3	3	1	3	4	1	6	6	12	0	5	3	2	1	2	6	1	0	0	4	4	8	2	0	2	2	0	0	0	3	9
hsa-mir-4688	0	0	0	0	0	0	0	0	0	0	0	0	0	0	0	0	0	0	0	0	0	0	0	0	0	0	0	0	0	0	0	0	0	0	0	0	0	0	0	0	0	0	0	0	0	0	0	0	0
hsa-mir-362	13	37	12	9	7	8	34	55	6	43	47	10	17	61	164	74	51	33	157	18	80	103	186	36	43	47	840	59	126	35	195	11	22	20	96	21	18	395	35	76	17	24	56	54	15	77	60	5	255
hsa-mir-8081	0	0	0	0	0	0	0	0	0	0	0	0	0	0	0	0	0	0	0	0	0	0	0	0	0	0	0	0	0	0	0	0	0	0	0	0	0	0	0	0	0	0	0	0	0	0	0	0	0
hsa-mir-3182	0	0	0	0	0	0	1	0	0	0	0	0	0	0	0	0	0	0	0	0	0	0	0	0	0	0	0	0	0	0	0	0	0	0	0	1	0	0	0	0	0	0	0	0	0	0	0	0	0
hsa-mir-8059	1	0	0	0	0	0	0	0	0	0	0	0	0	0	0	0	0	0	0	0	0	0	0	1	0	0	0	1	0	0	0	0	0	0	0	0	0	0	0	0	0	0	0	0	0	0	0	0	0
hsa-mir-4771-2	0	0	0	0	0	0	0	0	0	0	0	0	0	0	0	0	0	0	0	0	0	0	3	0	0	0	1	0	0	0	0	0	0	0	0	0	0	0	0	0	1	0	0	0	0	0	0	0	0
hsa-mir-3943	0	0	0	0	0	0	0	0	0	0	0	0	0	0	2	0	0	0	0	0	0	0	0	0	0	2	0	0	0	0	0	0	0	1	0	0	0	1	0	0	0	0	0	0	0	1	0	0	0
hsa-mir-6835	0	0	0	0	0	0	0	0	0	0	0	0	0	0	0	0	0	1	0	0	0	0	0	0	0	0	1	0	0	0	0	0	0	0	0	0	0	0	0	0	0	0	0	0	0	0	0	1	0
hsa-mir-450a-1	0	0	0	0	0	0	0	0	4	10	19	3	5	11	5	4	14	9	24	5	2	3	17	6	17	9	46	2	19	10	7	0	8	4	6	1	6	20	12	29	1	3	8	19	4	10	5	0	5
hsa-mir-6728	0	0	0	0	0	0	0	0	0	1	0	0	0	1	0	0	1	0	0	0	0	5	4	0	0	2	2	0	0	0	0	3	0	0	0	0	0	0	0	1	0	0	0	0	0	3	0	0	1
hsa-mir-4784	1	3	0	1	1	4	0	3	0	0	2	1	0	1	0	1	0	1	0	0	2	0	1	1	4	3	4	1	0	4	0	0	1	1	1	0	1	2	4	2	0	2	0	0	1	2	2	1	4
hsa-mir-4286	2	0	1	0	0	0	0	0	1	0	0	0	0	0	0	0	1	0	0	0	3	0	0	1	0	0	0	0	1	0	1	0	0	0	0	0	1	5	0	0	0	0	0	1	0	0	1	0	1
hsa-mir-548h-5	0	0	0	0	0	0	0	0	0	0	0	0	0	0	0	0	0	0	0	0	0	0	0	0	0	0	0	0	0	0	0	0	0	0	0	0	0	0	0	0	0	0	0	0	0	0	0	0	0
hsa-mir-1265	0	1	1	1	0	0	0	0	0	0	0	0	0	0	0	0	0	0	0	0	0	0	0	0	0	0	0	0	0	0	0	0	0	0	0	0	0	0	0	0	0	0	0	0	0	0	0	0	0
hsa-mir-3135a	0	0	0	0	0	0	0	0	0	0	0	0	0	0	0	0	0	0	0	0	0	0	0	0	0	0	0	0	0	0	0	0	0	0	0	0	0	0	0	0	0	0	0	0	0	0	0	0	0
hsa-mir-642b	0	0	0	1	1	0	1	0	0	0	0	1	0	0	0	0	0	0	0	0	0	0	0	0	0	0	0	0	0	0	0	0	0	0	0	0	0	1	0	0	0	0	0	0	0	0	0	0	0
hsa-mir-5584	0	0	0	0	0	0	0	0	0	0	0	0	0	0	0	0	0	0	0	0	0	0	0	0	0	0	0	0	0	0	0	0	0	0	0	0	0	0	0	0	0	0	0	0	0	0	0	0	0
hsa-mir-1227	7	2	1	1	1	4	0	1	0	0	0	0	0	1	0	0	1	1	1	1	0	2	3	0	0	0	0	0	0	0	0	1	0	1	0	1	0	0	2	5	0	0	0	1	0	0	0	0	1
hsa-mir-550b-1	1	0	0	1	0	0	1	0	0	0	0	0	0	0	0	0	0	0	0	0	0	1	0	1	0	0	1	0	0	0	0	0	0	0	0	0	0	0	0	1	0	0	0	0	0	0	1	0	0
hsa-mir-4735	0	0	0	0	0	0	0	0	0	0	0	0	0	0	0	0	0	0	0	2	0	0	0	0	0	0	0	0	1	0	0	0	0	0	0	0	0	0	0	2	0	0	0	0	0	0	0	0	0
hsa-mir-6884	0	0	0	0	0	0	0	0	0	1	2	0	1	0	0	0	0	0	0	0	0	0	3	0	0	0	2	0	1	0	0	1	0	1	1	0	0	0	0	0	0	0	0	0	0	0	1	0	0
hsa-mir-27b	1818	676	406	519	344	1102	636	858	2784	1435	10381	2485	1825	3904	2692	561	13858	4595	2392	944	4389	5287	6470	5366	4830	5059	8017	1741	9178	1996	10419	1002	2473	5783	1557	1691	2178	7127	7091	8921	1333	1395	6119	6723	772	3717	2678	1124	5795
hsa-mir-4802	0	0	0	0	0	0	0	0	0	0	0	1	1	0	2	0	1	0	2	1	0	0	1	2	1	0	1	1	0	1	0	1	1	1	0	0	1	0	1	0	1	0	1	0	0	0	0	0	4
hsa-mir-205	7	27	5	15	10	0	14	20	0	0	6	0	4	0	3	72	0	0	0	3	1	1	77	1	0	0	0	0	0	0	10	5	18	0	4	0	70	5	0	0	0	4	1	1	0	0	40	38	0
hsa-mir-1-1	1	0	2	0	0	0	1	0	3	15	578	32	63	37	312	26	839	115	5	9	12	391	6	158	658	24	98	25	142	11	63	20	2	417	22	7	7	32	13	971	3	26	147	57	5	21	29	6	22
hsa-mir-4438	0	0	0	0	0	0	0	0	0	0	0	0	0	0	0	0	0	0	0	0	0	0	0	0	0	0	0	0	0	0	0	0	0	0	0	0	0	0	0	0	0	0	0	0	0	0	0	0	0
hsa-mir-1324	0	0	0	0	0	0	0	0	0	0	0	0	0	0	0	0	0	0	0	0	0	0	0	0	0	0	0	0	0	0	0	0	0	0	0	0	0	0	0	0	0	0	0	0	0	0	0	0	0
hsa-mir-600	0	0	0	0	0	2	0	0	0	0	1	0	0	0	0	0	1	0	1	0	0	0	1	0	0	0	1	0	0	0	1	0	1	0	0	0	0	0	0	2	0	0	0	2	0	0	0	0	0
hsa-mir-4436a	0	0	0	0	0	0	0	0	0	0	0	0	0	0	0	0	0	0	0	0	0	0	0	0	0	0	0	0	0	0	0	0	0	0	0	0	0	0	0	0	0	0	0	0	0	0	0	0	0
hsa-mir-3912	0	0	0	0	0	0	0	0	0	1	2	2	0	4	0	1	3	3	1	0	4	5	2	1	3	0	3	1	5	2	6	0	0	2	1	1	1	1	8	7	0	0	1	1	1	3	1	0	1
hsa-mir-138-1	0	2	1	0	2	1	0	5	0	0	3	3	1	1	0	2	8	0	0	0	1	1	0	4	3	3	8	1	0	0	1	1	0	1	5	0	2	5	0	2	2	0	3	0	0	2	3	1	0
hsa-mir-6503	2	1	1	1	0	0	1	0	0	0	2	0	4	0	1	0	2	0	0	0	1	3	0	3	0	1	0	1	0	0	0	0	0	2	0	0	1	1	2	2	2	1	2	3	0	1	0	1	0
hsa-mir-6829	0	0	0	0	0	0	0	0	0	0	0	0	0	0	0	0	0	0	0	0	0	0	0	0	0	2	0	0	0	0	0	0	0	0	0	0	0	0	0	0	0	0	0	0	0	0	0	0	0
hsa-mir-4771-1	0	0	0	0	0	0	0	0	0	0	0	0	0	0	0	0	0	0	1	0	0	0	1	0	0	0	0	1	0	1	0	0	0	0	0	0	0	0	0	0	0	0	0	0	0	0	0	0	0
hsa-mir-548l	0	0	0	0	0	0	0	0	0	0	0	0	1	0	0	0	0	0	0	0	2	0	0	0	0	1	1	0	0	1	1	0	0	0	0	0	0	4	1	1	0	0	0	0	0	1	1	0	0
hsa-mir-450a-2	0	0	0	0	0	0	0	0	3	6	29	3	6	12	9	1	17	19	32	5	4	10	19	7	22	7	53	2	10	12	5	0	1	4	10	7	13	12	8	39	0	10	7	18	3	4	8	0	6
hsa-mir-2113	0	0	0	0	0	0	0	0	0	0	0	0	0	0	0	0	0	0	0	0	0	0	0	0	0	0	0	0	0	0	0	1	0	0	0	0	1	0	0	0	0	0	0	0	0	0	0	0	0
hsa-mir-6085	0	0	0	0	0	0	0	0	0	0	0	0	0	0	0	0	0	0	0	0	0	0	0	0	0	0	0	0	0	0	0	0	0	0	0	0	0	0	0	0	0	0	0	0	0	0	0	0	0
hsa-mir-1343	12	6	2	9	2	13	10	3	0	1	2	0	0	2	1	0	5	3	3	0	2	2	12	0	2	2	4	0	1	3	3	0	0	2	0	0	1	4	10	5	1	0	2	2	1	2	3	2	8
hsa-mir-6507	3	8	0	1	1	0	2	3	0	1	2	0	0	1	2	0	0	3	0	0	0	1	0	0	0	0	3	0	0	0	2	0	0	2	0	0	0	2	0	2	0	0	1	0	0	1	0	0	0
hsa-mir-566	0	0	0	0	0	0	0	0	0	0	0	0	0	0	0	0	0	0	0	0	0	0	0	0	0	0	0	0	0	0	0	0	0	0	0	0	0	0	0	0	0	0	0	0	0	0	0	0	0
hsa-mir-3179-3	0	0	0	0	0	0	0	0	0	0	0	0	0	0	0	0	0	0	0	0	0	0	0	0	0	0	0	0	0	0	0	0	0	0	0	0	0	0	0	0	0	0	0	0	0	0	0	0	0
hsa-mir-770	2	0	0	0	0	0	0	1	0	0	0	0	0	0	0	0	0	1	0	1	0	0	0	0	0	0	0	0	0	0	0	0	0	0	0	0	0	0	0	0	0	0	1	1	0	0	0	3	0
hsa-mir-1276	0	0	0	2	0	0	0	0	1	3	1	0	1	0	1	0	0	0	1	0	1	1	4	0	2	1	6	0	1	1	2	2	0	1	0	0	0	0	2	5	0	0	0	0	0	2	0	0	0
hsa-mir-4734	0	0	0	0	0	0	1	0	0	0	0	0	0	2	0	0	0	0	0	0	0	0	0	0	2	0	0	0	1	1	0	0	0	0	0	0	0	0	0	0	0	0	0	0	0	0	0	0	0
hsa-mir-3939	0	0	0	0	0	0	0	0	0	0	0	0	0	0	0	0	1	0	0	0	1	0	0	0	1	0	0	1	0	0	0	0	0	0	0	0	0	0	0	1	0	0	0	0	0	1	0	0	0
hsa-mir-564	0	0	0	2	0	0	0	0	0	0	0	0	0	0	0	0	1	0	1	0	0	0	0	2	0	0	0	0	1	0	0	1	0	0	0	0	0	0	0	0	1	0	0	0	0	1	0	0	1
hsa-mir-6885	0	2	0	0	1	0	1	1	0	0	2	0	0	0	0	0	1	0	1	0	0	0	0	0	0	0	0	0	0	0	0	0	0	0	2	0	0	1	0	0	1	0	0	0	0	0	0	0	0
hsa-mir-3116-1	0	0	0	0	0	0	0	0	0	0	0	0	0	1	0	0	0	0	1	0	0	0	1	0	1	0	0	0	1	0	0	0	0	0	1	0	0	0	0	0	0	0	1	0	0	0	0	0	0
hsa-mir-6501	2	0	0	5	1	0	0	3	0	0	1	0	0	1	0	0	0	0	0	0	2	0	2	1	1	0	2	1	1	1	0	0	0	2	0	0	2	0	3	0	0	0	2	0	0	1	2	0	0
hsa-mir-206	0	0	0	0	0	0	0	0	0	1	2	2	3	10	0	12	2	13	0	0	28	0	7	0	2	6	16	0	1	0	1	0	0	0	2	0	0	0	0	0	0	0	0	1	0	0	3	1	6
hsa-mir-2117	0	0	0	0	0	0	0	0	0	0	0	0	0	0	0	0	0	0	0	0	0	0	0	0	0	0	0	0	0	0	0	0	0	0	0	0	0	0	0	0	0	0	0	0	0	0	0	0	0
hsa-mir-3155b	0	0	0	0	0	0	0	0	0	0	0	0	0	0	0	0	0	0	0	0	0	0	0	0	0	0	0	0	0	0	0	0	0	0	0	0	0	0	0	0	0	0	0	0	0	0	0	0	0
hsa-mir-204	13	10	6	6	11	5	10	5	0	1	34	2	1	39	23	1	435	2	26	1	0	4	256	2	16	0	1	0	20	0	20	0	0	6	1	3	45	3	68	4	0	6	10	4	0	2	7	29	27
hsa-mir-4773-1	0	0	0	0	0	0	0	0	0	0	0	0	0	0	0	0	0	1	0	0	0	1	0	0	0	0	0	0	0	0	0	0	0	1	0	0	0	0	0	0	0	1	0	1	0	0	0	0	0
hsa-mir-3686	0	0	0	0	0	0	0	0	0	0	0	0	0	0	0	0	0	0	0	0	0	0	0	0	0	0	0	0	0	0	0	0	0	0	0	0	0	0	0	0	0	0	0	0	0	0	0	0	0
hsa-mir-5096	0	0	0	0	0	0	0	0	0	0	0	0	0	0	0	0	0	0	0	0	0	0	0	0	0	0	0	0	0	0	0	0	0	0	0	0	0	0	0	0	0	0	0	0	0	0	0	0	0
hsa-mir-545	0	0	0	0	0	0	0	0	0	0	1	0	0	3	4	0	4	0	6	0	0	2	6	2	1	3	5	1	1	2	3	1	6	0	6	2	0	4	1	4	0	3	1	0	1	5	0	1	4
hsa-mir-4638	2	0	4	4	3	0	2	5	0	1	6	1	1	11	1	0	0	1	1	3	2	8	10	3	8	0	3	0	4	4	6	1	2	0	3	3	0	3	16	10	1	0	1	0	1	0	0	0	4
hsa-mir-569	0	0	0	0	0	0	0	0	0	0	0	0	0	0	0	0	0	0	0	0	0	0	0	0	0	0	0	0	0	0	0	0	0	0	0	0	0	0	0	0	0	0	0	0	0	0	0	0	0
hsa-mir-4436b-2	4	1	0	0	0	0	0	0	0	0	0	0	0	0	0	0	0	0	0	0	0	0	0	0	0	1	0	0	0	0	0	0	0	0	0	0	0	0	0	0	0	0	0	0	0	0	0	0	0
hsa-mir-520e	0	0	0	0	0	0	0	0	0	0	1	0	0	1	0	0	0	0	0	0	0	0	0	0	0	0	0	0	2	0	0	0	0	0	0	0	0	0	0	0	0	0	0	0	0	0	0	0	0
hsa-mir-487a	8	5	6	7	2	8	10	7	2	3	10	0	1	3	1	1	17	9	5	2	0	3	3	9	3	4	3	1	4	6	3	3	0	5	4	1	2	4	0	10	0	3	3	5	3	10	4	10	3
hsa-mir-138-2	1	0	0	2	0	0	0	1	0	0	4	0	1	0	0	1	3	1	0	0	1	0	0	6	0	1	2	1	0	0	0	1	0	0	1	1	0	4	0	2	2	0	3	1	0	3	0	0	1
hsa-mir-6084	0	0	0	0	0	0	0	0	0	0	1	0	0	0	0	0	0	0	0	0	0	0	0	0	1	0	0	0	0	0	0	0	0	0	0	0	0	0	0	0	0	0	0	0	0	0	0	0	0
hsa-mir-3132	0	0	0	1	0	0	0	0	0	0	0	0	0	0	0	0	0	0	0	0	0	0	0	0	0	0	0	0	0	0	0	0	0	0	0	0	0	0	0	0	0	0	0	0	0	0	0	0	0
hsa-mir-33b	0	2	0	1	0	1	1	2	45	7	12	10	9	33	4	8	26	14	10	34	4	6	8	35	9	15	17	19	39	15	38	6	19	6	7	32	13	33	32	62	17	6	20	13	8	4	9	1	36
hsa-mir-657	0	1	0	0	0	0	0	0	0	0	0	0	0	0	0	0	0	0	0	0	0	0	0	0	0	0	0	0	1	1	0	0	0	0	0	0	0	0	0	0	0	0	0	0	0	0	0	0	0
hsa-mir-1254-1	1	1	2	4	2	0	2	2	0	0	2	1	0	5	3	0	3	1	8	0	1	1	22	0	1	0	14	1	2	2	1	1	1	6	0	0	0	3	1	1	0	0	0	2	0	2	0	3	3
hsa-mir-4297	0	0	0	0	0	0	0	0	0	0	0	0	0	0	0	0	0	0	0	0	0	0	0	0	0	0	0	0	0	0	0	0	0	0	0	0	0	0	0	0	0	0	0	0	0	0	0	0	0
hsa-mir-892c	0	0	0	0	0	0	0	0	0	0	0	0	0	0	0	0	0	0	0	0	0	0	0	0	0	0	0	0	0	0	0	0	0	0	0	0	0	0	0	0	0	0	0	0	0	0	0	0	0
hsa-mir-548w	0	0	0	0	0	0	0	0	0	0	0	0	0	0	0	0	0	0	0	0	0	0	0	0	0	0	0	0	0	0	0	0	0	0	0	0	0	0	0	0	0	0	0	0	0	0	0	0	0
hsa-mir-5692c-1	0	0	0	0	0	0	0	0	0	0	0	0	0	0	0	0	0	0	0	0	0	0	0	0	0	0	0	0	0	0	0	0	0	0	0	0	0	0	0	0	0	0	0	0	0	0	0	0	0
hsa-mir-6805	0	0	0	2	1	0	0	0	0	0	0	1	0	0	0	0	0	0	0	0	0	1	1	0	0	1	1	0	0	0	1	1	0	0	0	0	0	1	1	0	0	0	1	0	0	0	0	0	0
hsa-mir-5695	0	0	0	0	0	0	0	0	0	0	0	0	0	0	0	0	0	0	0	0	0	0	0	0	0	0	0	0	0	0	0	0	0	0	0	0	0	0	3	0	0	0	0	0	0	1	0	0	0
hsa-mir-4253	0	0	0	0	0	0	0	0	0	0	0	0	0	0	0	0	0	0	0	0	0	0	0	0	0	0	0	0	0	0	0	0	0	0	0	0	0	0	0	0	0	0	0	0	0	0	0	0	0
hsa-mir-6732	0	0	0	0	0	0	0	1	0	0	0	0	0	0	0	0	0	0	0	0	0	0	0	0	0	0	2	0	0	0	0	0	0	0	0	0	0	0	1	0	0	1	0	0	0	0	0	0	0
hsa-mir-8066	0	0	0	0	0	0	0	0	0	0	0	0	0	0	0	0	0	0	0	0	0	0	0	0	0	0	0	0	0	0	0	0	0	0	0	0	0	0	0	0	0	0	0	0	0	0	0	0	0
hsa-mir-4291	0	0	0	0	0	0	0	0	0	0	0	0	0	0	0	0	0	0	0	0	0	0	0	0	0	0	0	0	0	0	0	0	0	0	0	0	0	0	0	0	0	0	0	0	0	0	0	0	0
hsa-mir-3612	0	0	0	0	0	0	0	0	0	0	0	0	0	0	0	0	1	0	0	0	0	0	0	0	0	0	0	0	0	0	0	0	0	0	0	0	0	0	0	0	0	0	0	0	0	0	0	0	0
hsa-mir-3119-2	0	0	0	0	0	0	0	0	0	0	0	0	0	0	0	0	0	0	0	0	0	0	0	0	0	0	0	0	0	0	0	0	0	0	0	0	0	0	0	0	0	0	0	0	0	0	0	0	0
hsa-mir-3606	0	0	0	0	0	0	0	0	0	0	0	0	0	0	0	0	1	0	0	0	0	0	0	0	0	0	0	0	0	0	0	0	0	0	0	0	0	0	0	0	0	0	0	0	0	0	0	0	0
hsa-mir-4261	0	0	0	0	0	0	0	0	0	0	0	0	0	0	0	0	0	0	0	0	0	0	0	0	0	0	0	0	0	0	0	0	0	0	0	0	0	0	0	0	0	0	0	0	0	0	0	0	0
hsa-mir-3130-1	20	4	5	7	7	8	7	15	3	0	2	4	6	43	14	3	9	13	21	3	13	25	21	14	12	2	15	5	14	4	4	3	3	7	1	9	12	5	33	101	11	2	13	2	3	16	15	17	38
hsa-mir-548d-2	0	0	0	0	0	0	0	0	0	1	0	0	0	0	1	0	3	0	5	0	1	1	2	1	0	0	2	0	0	1	1	0	0	0	0	0	0	0	0	0	0	0	0	0	0	0	0	0	3
hsa-mir-7705	0	0	0	0	0	0	0	0	0	1	33	1	1	2	1	0	19	2	4	2	4	2	7	0	1	10	11	1	1	9	13	2	0	3	5	1	0	8	8	5	0	1	1	6	2	5	0	1	4
hsa-mir-25	3548	5590	2398	4696	3051	2912	4207	5573	3693	10715	30921	13740	30078	43176	39563	4968	65803	37045	25339	9139	36343	41684	61859	12198	29947	46830	72702	16504	27030	39218	44421	5378	7949	38377	22417	7882	27493	46192	37575	53053	4139	13363	14812	43785	5561	35122	31192	10035	100509
hsa-mir-6877	4	1	3	2	0	0	2	2	0	2	1	0	0	0	2	0	5	0	0	0	0	0	13	3	0	4	2	0	1	0	1	0	0	0	0	1	0	0	0	4	0	0	1	2	0	1	1	1	1
hsa-mir-103a-2	2423	5859	2086	4960	3100	2510	4404	5960	1579	11533	47848	6912	33359	21639	50338	4233	75017	60860	24745	5319	60204	42699	26223	2902	87293	41822	143981	14084	24842	47899	79520	5425	3306	74346	10816	1467	19622	36502	29978	74554	772	12957	10392	20694	4116	46805	53893	6569	35892
hsa-mir-1181	2	1	0	2	0	2	3	1	0	0	2	1	3	10	1	1	3	9	0	0	6	1	0	3	4	2	0	0	3	3	2	0	0	6	0	3	0	6	5	1	1	1	2	1	0	1	0	3	10
hsa-mir-2054	0	0	0	0	0	0	0	0	0	0	0	0	0	0	0	0	0	0	0	0	0	0	0	0	0	0	0	0	0	0	0	0	0	0	0	0	0	0	0	0	0	0	0	0	0	0	0	0	0
hsa-mir-4267	0	0	0	0	0	0	0	0	0	0	0	0	0	0	0	0	0	0	0	0	0	0	0	0	0	0	0	0	0	0	0	0	0	0	0	0	0	0	0	0	0	0	0	0	0	0	0	0	0
hsa-mir-548at	0	0	0	0	0	0	0	0	0	0	2	0	0	1	0	0	0	0	0	0	0	0	1	0	0	0	0	0	0	0	0	0	0	0	0	0	0	0	0	2	0	0	0	1	0	0	0	0	0
hsa-mir-518a-2	0	0	0	0	0	0	0	0	0	0	1	0	0	0	0	0	0	0	0	0	0	0	0	0	0	1	0	0	0	0	0	0	0	0	0	0	0	0	0	0	0	0	0	0	0	0	0	0	0
hsa-mir-3622a	6	4	12	12	12	0	1	3	0	0	2	0	0	0	0	0	1	0	0	0	0	2	1	2	0	0	1	0	0	0	0	0	0	1	0	0	0	0	0	1	0	0	2	0	1	0	0	2	0
hsa-mir-132	181	466	183	532	377	164	271	320	88	49	686	80	542	675	215	55	551	703	192	171	261	556	459	178	447	256	292	97	490	607	507	71	36	980	81	36	149	176	713	876	36	141	216	439	49	270	464	206	379
hsa-mir-6073	0	0	0	0	0	0	0	0	0	0	0	0	0	1	0	0	0	0	0	0	1	0	0	0	0	0	0	0	0	1	0	0	0	0	0	0	0	0	0	0	0	0	0	0	1	0	1	0	0
hsa-mir-3180-4	0	0	0	0	0	0	0	0	0	0	0	1	0	0	0	0	0	2	1	0	0	0	0	0	0	0	0	0	0	0	0	0	0	0	0	0	0	0	1	0	0	0	0	0	0	0	0	0	0
hsa-mir-595	0	0	0	0	0	0	0	0	0	0	0	0	0	0	0	0	0	0	0	0	0	0	0	0	0	0	0	0	0	0	0	0	0	0	0	0	0	0	0	0	0	0	0	0	0	0	0	0	0
hsa-mir-300	0	0	0	0	0	0	0	0	0	0	0	0	0	0	0	0	0	0	0	0	0	0	0	0	0	0	0	0	0	0	0	0	0	0	0	0	0	0	0	0	0	0	0	0	0	0	0	0	0
hsa-mir-6871	0	1	2	1	1	0	0	1	0	0	2	0	0	0	1	0	1	0	0	0	0	1	1	0	0	0	0	0	0	0	0	0	0	0	0	0	0	0	2	4	0	0	0	0	0	0	0	1	1
hsa-mir-18a	13	11	1	4	3	5	7	26	22	152	89	50	34	60	51	32	279	64	149	58	56	175	703	62	56	198	483	78	81	82	139	38	87	74	175	54	124	342	32	194	32	29	109	20	30	85	61	7	261
hsa-mir-3180-2	0	0	0	0	0	0	0	0	0	0	0	0	0	0	0	0	0	0	0	0	0	0	0	0	0	0	0	0	0	0	0	0	0	0	0	0	0	0	0	0	0	0	0	0	0	0	0	0	0
hsa-mir-1183	0	0	0	0	0	0	0	0	0	0	0	0	0	0	0	0	0	0	0	0	0	0	0	0	0	0	0	0	0	0	0	0	0	0	0	0	0	0	0	0	0	0	0	0	0	0	0	0	0
hsa-mir-6804	0	0	0	0	0	0	0	0	0	0	2	0	0	0	0	0	0	0	0	0	0	0	0	0	0	0	0	0	1	0	3	0	1	0	0	0	0	0	0	0	0	0	0	0	0	0	0	0	0
hsa-mir-544b	0	0	0	0	0	0	0	0	0	0	0	0	0	0	0	0	0	0	0	0	0	0	0	0	0	0	2	0	0	0	0	0	0	1	0	0	0	0	0	0	0	0	0	0	0	0	0	0	0
hsa-mir-380	0	0	0	0	0	0	0	0	0	0	12	0	1	1	2	1	12	5	9	1	1	5	3	3	4	4	1	1	2	2	0	0	0	19	1	1	2	5	3	11	0	0	0	3	1	5	3	2	3
hsa-mir-599	0	0	0	0	0	0	0	0	0	0	9	1	0	0	0	0	8	0	0	0	0	1	6	0	0	0	0	0	0	1	4	7	0	1	0	0	0	0	4	1	0	0	0	0	0	0	0	0	1
hsa-mir-6873	0	0	0	0	0	0	0	0	0	0	0	0	0	0	0	0	0	0	0	0	0	1	1	0	0	0	0	0	0	0	0	0	0	1	0	0	0	0	0	1	0	0	0	0	0	0	1	0	0
hsa-mir-718	0	0	0	0	0	0	0	0	0	0	0	0	0	0	0	0	0	0	0	0	0	0	2	0	0	1	0	0	0	0	0	0	0	0	0	0	0	0	0	0	0	0	0	0	0	0	0	0	1
hsa-mir-4420	0	0	0	0	0	0	0	3	0	0	0	0	2	0	0	0	0	0	0	0	0	0	0	0	0	0	0	0	0	0	0	0	0	0	0	0	0	0	0	0	0	0	0	0	0	1	0	0	1
hsa-mir-125b-1	1067	555	737	682	650	682	709	604	83	27	1727	180	338	381	814	159	1684	557	353	76	152	1102	189	385	808	136	212	88	812	129	208	87	115	1072	162	70	105	260	67	1799	52	288	330	386	83	328	59	1579	102
hsa-mir-1244-1	0	0	0	0	0	0	0	0	0	0	0	0	0	0	0	0	0	0	0	0	1	0	0	0	0	0	0	0	0	0	0	0	0	0	0	0	0	0	0	0	0	0	0	0	0	0	0	0	1
hsa-mir-10a	9400	17938	3790	9513	5124	8927	4693	15359	34272	59980	801733	137874	584812	820309	396860	64619	624312	262878	2552	23076	415613	215242	857091	59031	2812304	188707	212900	92628	420405	270500	874719	73536	146064	240625	37806	74589	354448	135939	89713	926403	39777	180338	107393	1076467	31640	248530	87776	44202	118434
hsa-mir-6071	0	0	0	0	0	0	0	0	0	0	0	0	0	0	0	0	0	0	0	0	0	0	0	0	0	0	0	0	0	0	0	0	0	0	0	0	0	0	0	0	0	0	0	0	0	0	0	0	0
hsa-mir-513a-1	0	0	0	0	0	0	0	0	0	0	0	0	0	0	0	0	0	0	11	0	1	0	0	0	0	0	0	0	0	0	0	0	0	0	0	0	0	1	0	0	0	0	0	0	0	0	0	0	0
hsa-mir-8056	0	0	0	0	0	0	0	0	0	0	0	0	0	0	0	0	0	0	0	0	0	0	0	0	0	0	0	0	0	0	0	0	0	0	0	0	0	0	0	0	0	0	0	0	0	0	0	0	0
hsa-mir-8069-1	0	0	0	0	0	0	0	0	0	0	0	0	0	0	0	0	0	0	0	0	0	0	0	0	0	0	0	0	0	0	0	0	0	0	0	0	0	0	0	0	0	0	0	0	0	0	0	0	0
hsa-mir-4263	0	0	0	0	0	0	0	0	0	0	0	0	0	0	0	0	0	0	0	0	0	0	0	0	0	0	0	0	0	0	0	0	0	0	0	0	0	0	0	0	0	0	0	0	0	0	0	0	0
hsa-mir-5694	0	0	0	0	0	0	0	0	0	0	0	0	0	0	0	0	0	0	0	0	0	1	0	0	4	0	0	1	1	0	0	1	0	0	1	0	4	0	0	1	0	1	0	0	0	1	0	0	1
hsa-mir-6132	2	0	0	0	0	1	0	0	0	0	0	0	0	0	0	0	0	1	0	0	0	0	0	2	0	0	0	0	1	0	0	0	0	1	0	1	0	0	0	1	0	0	0	1	0	0	0	0	0
hsa-mir-608	0	0	0	0	0	0	0	0	0	0	0	0	0	0	0	0	0	0	0	0	0	0	0	0	0	0	1	0	0	0	0	0	0	0	0	0	0	0	0	0	0	0	0	0	0	0	0	0	0
hsa-mir-4289	0	0	0	0	0	0	0	0	0	0	0	0	0	0	0	0	0	0	0	0	0	0	0	0	0	0	0	0	0	0	0	0	0	0	0	0	0	0	0	0	0	0	0	0	0	0	0	0	0
hsa-mir-6077	0	0	0	0	0	0	0	0	0	0	0	0	0	0	0	0	0	0	0	0	0	0	0	0	0	0	0	0	0	0	0	0	0	0	0	0	0	0	0	0	0	0	0	0	0	0	0	0	0
hsa-mir-4718	0	0	0	0	0	0	0	0	0	0	0	0	0	0	0	0	0	0	0	0	0	0	0	0	0	0	0	0	0	0	0	0	0	0	0	0	0	0	0	0	0	0	0	0	0	0	0	0	0
hsa-mir-4293	0	0	0	0	0	0	0	0	0	0	0	0	0	0	0	0	0	0	0	0	0	0	0	0	0	0	0	0	0	0	0	0	0	0	0	0	0	0	0	0	0	0	0	0	0	0	0	0	0
hsa-mir-7704	0	0	0	0	0	0	0	0	0	0	0	0	0	0	0	0	0	0	0	0	0	0	0	0	0	0	0	0	0	0	0	0	0	0	0	0	0	0	0	0	0	0	0	0	0	0	0	0	0
hsa-mir-4251	0	0	0	0	0	0	0	0	0	0	0	0	0	0	0	0	0	0	0	0	0	0	0	0	0	0	0	0	0	0	0	0	0	0	0	0	0	0	0	0	0	0	0	0	0	0	0	0	0
hsa-mir-181d	6	6	3	10	4	3	2	6	5	8	247	11	25	252	126	16	542	84	86	1	136	84	457	25	516	87	92	3	159	34	143	12	7	95	26	14	87	104	67	1161	8	26	24	32	2	76	72	18	114
hsa-mir-4659b	0	0	0	0	0	0	0	0	0	0	0	0	0	0	0	0	0	0	0	0	0	0	0	0	0	0	1	0	0	0	0	0	0	0	0	0	0	0	0	0	0	0	0	0	0	0	0	0	0
hsa-mir-4257	0	0	0	0	0	0	0	0	0	0	0	0	0	0	0	0	0	0	0	0	0	0	0	0	0	0	0	0	0	0	0	0	0	0	0	0	0	0	0	0	0	0	0	0	0	0	0	0	0
hsa-mir-6719	0	0	0	0	0	0	0	0	0	0	0	0	0	0	0	0	0	0	0	0	0	0	1	0	0	0	0	0	0	0	0	0	0	0	0	0	0	0	0	0	0	0	0	0	0	0	0	0	0
hsa-mir-3910-1	0	0	0	0	0	0	0	0	0	0	0	0	0	1	0	0	1	0	0	0	0	0	0	1	0	0	0	1	0	0	0	0	0	0	0	0	0	0	0	0	0	0	0	0	0	0	0	0	1
hsa-mir-491	13	2	1	4	4	9	2	7	2	9	13	6	3	10	10	1	13	6	12	1	8	18	37	8	4	11	22	10	9	8	23	6	5	5	4	1	12	9	5	27	3	3	9	15	2	3	10	6	19
hsa-mir-553	0	0	0	0	0	0	0	0	0	0	0	0	0	0	0	0	0	0	0	0	0	0	0	0	0	0	0	0	0	0	0	0	0	0	0	0	0	0	0	0	0	0	0	0	0	0	0	0	0
hsa-mir-4726	0	0	0	0	1	0	0	0	0	2	0	0	0	0	0	0	0	0	0	1	0	1	6	0	2	2	0	1	1	0	0	1	1	1	6	0	0	1	1	2	0	0	0	1	0	1	1	2	2
hsa-mir-1199	0	0	0	0	0	0	0	0	0	0	1	0	0	0	0	0	0	0	0	0	0	0	1	1	0	0	1	1	0	0	0	0	0	0	0	0	0	0	0	1	0	0	0	0	0	0	0	0	0
hsa-mir-596	0	1	0	0	0	0	0	0	0	0	0	0	0	0	1	0	1	0	0	0	1	0	0	0	1	0	0	0	0	0	2	0	0	0	0	0	0	0	0	0	0	0	0	0	0	0	0	0	0
hsa-mir-3616	0	0	0	0	0	0	0	0	0	0	2	0	0	0	0	0	0	0	0	0	0	0	0	0	0	0	0	0	1	0	0	0	0	0	0	0	0	0	0	0	0	0	0	0	0	0	0	0	0
hsa-mir-3141	0	0	0	0	0	0	0	0	0	0	0	0	0	0	0	0	0	0	0	0	0	0	0	0	0	0	0	0	0	0	0	0	0	0	0	0	0	0	0	0	0	0	0	0	0	0	0	0	0
hsa-mir-376c	0	0	0	1	0	0	0	0	6	9	45	9	11	13	9	6	53	26	91	6	5	5	10	23	16	26	25	1	55	12	8	3	7	18	17	0	17	30	7	35	4	5	35	29	8	29	5	7	24
hsa-mir-548aa-1	0	0	0	0	0	0	0	0	0	0	0	0	0	0	0	0	0	0	0	0	0	0	0	0	0	0	0	0	0	0	0	0	0	0	0	0	0	0	0	0	0	0	0	0	0	0	0	0	0
hsa-mir-374c	0	0	0	0	0	0	0	0	0	0	1	17	0	1	0	1	0	0	0	4	0	0	0	27	0	2	0	27	2	0	0	1	7	0	10	20	0	0	0	2	10	9	24	1	5	0	0	0	0
hsa-mir-6736	0	0	0	0	0	2	0	0	0	0	0	0	0	0	0	0	0	0	0	0	0	0	0	0	0	0	0	0	0	0	0	0	0	0	0	0	0	0	0	0	0	0	0	0	0	0	0	1	1
hsa-mir-7114	1	0	0	1	0	3	1	0	1	0	0	0	0	0	0	0	0	1	0	0	0	0	2	0	0	0	0	0	0	0	1	0	1	0	0	0	0	0	1	2	0	0	1	0	0	0	0	0	0
hsa-mir-8062	0	0	0	0	0	0	0	0	0	0	0	0	0	0	0	0	0	0	0	0	0	0	0	0	0	0	0	0	0	0	0	0	0	0	0	0	0	0	0	0	0	0	0	0	0	0	0	0	0
hsa-mir-3161	0	0	0	1	1	0	0	2	0	0	0	3	0	0	0	0	0	0	0	0	4	0	0	0	0	5	1	0	0	0	10	0	0	1	0	0	0	0	0	4	0	0	3	0	6	0	0	0	0
hsa-mir-6724-2	0	0	0	0	0	0	0	0	0	0	0	0	0	0	0	0	0	0	0	0	0	0	0	0	0	0	0	0	0	0	0	0	0	0	0	0	0	0	0	0	0	0	0	0	0	0	0	0	0
hsa-mir-3125	0	0	0	0	0	0	0	0	1	0	2	0	0	0	3	0	0	0	0	0	0	1	0	0	0	0	3	0	0	0	0	0	0	0	0	0	0	0	4	0	0	0	1	0	0	0	0	0	0
hsa-mir-548i-2	0	0	0	0	0	0	0	0	0	0	0	0	0	0	0	0	0	0	0	0	0	0	0	0	0	0	0	0	0	0	0	0	0	0	0	0	0	0	0	0	0	0	0	0	0	0	0	0	0
hsa-mir-3147	0	0	0	0	0	0	0	0	0	0	0	0	0	0	0	0	0	0	0	0	0	0	0	0	0	0	0	0	0	0	0	0	0	0	0	0	0	0	0	0	0	0	0	0	0	0	0	0	0
hsa-mir-3167	0	0	0	0	0	0	0	0	0	0	0	0	0	0	0	0	0	0	0	0	0	0	0	0	0	0	0	0	0	0	0	0	0	0	0	0	0	0	0	0	0	0	0	0	0	0	0	0	0
hsa-mir-1302-1	0	0	0	0	0	0	0	0	0	0	0	0	0	0	0	0	0	0	0	0	0	0	0	0	0	0	0	0	0	0	0	0	0	0	0	0	0	0	0	0	0	0	0	0	0	0	0	0	0
hsa-mir-4677	0	0	1	0	0	0	0	2	13	8	38	10	12	51	14	14	31	20	36	35	16	21	76	9	13	12	71	17	20	39	49	7	6	29	10	2	26	51	77	38	5	10	11	3	9	25	18	2	67
hsa-mir-3680-1	3	1	0	0	0	0	2	1	1	1	4	1	3	0	4	0	0	0	2	0	1	2	4	0	3	4	1	2	0	2	1	0	1	2	0	0	0	2	4	5	0	0	0	1	0	1	0	0	2
hsa-mir-3197	0	0	0	0	0	0	0	0	0	0	0	0	0	0	0	0	0	0	0	0	0	0	0	0	0	0	0	0	0	0	0	0	0	0	0	0	0	0	0	0	0	0	0	0	1	0	0	0	0
hsa-mir-106b	590	541	596	1066	650	770	628	1082	509	940	3006	1021	1379	3128	1421	387	7258	2260	2687	573	1964	3151	4739	1218	2102	3541	3269	892	2342	1630	3032	500	864	2213	1444	1009	2223	3428	4087	3679	416	621	1219	5189	377	2022	1450	707	5799
hsa-mir-4473	0	0	2	2	0	0	1	1	0	2	2	0	0	19	1	4	0	2	13	5	4	8	128	3	4	6	9	6	3	1	14	10	1	2	4	4	5	4	0	2	1	7	1	3	5	1	3	0	8
hsa-mir-6815	0	0	0	0	0	0	0	0	0	0	1	0	1	1	0	0	2	4	1	0	0	0	0	1	0	0	0	2	0	0	0	0	0	0	0	1	0	0	2	3	0	1	1	1	0	2	1	0	2
hsa-mir-6820	5	0	0	3	0	4	1	1	0	0	1	1	0	0	2	0	1	1	2	1	3	3	17	2	2	0	1	0	0	0	0	0	1	0	1	0	1	3	0	4	0	0	0	0	1	1	0	1	4
hsa-mir-4671	0	0	0	0	0	0	0	0	0	0	0	0	0	0	0	0	0	0	0	0	0	0	0	0	0	0	0	0	0	0	0	0	0	0	0	0	0	0	0	0	0	0	0	0	0	0	0	0	0
hsa-mir-217	0	8	1	1	10	0	1	0	4	49	362	32	101	121	219	30	517	85	27	11	141	535	47	36	248	93	752	72	77	90	150	56	15	337	85	9	167	175	15	172	4	109	85	204	27	64	65	29	46
hsa-mir-1184-3	0	0	0	0	0	0	0	0	0	0	0	0	0	0	0	0	0	0	0	0	0	0	0	0	0	0	0	0	0	0	0	0	0	0	0	0	0	0	0	0	0	0	0	0	0	0	0	0	0
hsa-mir-3191	0	0	1	0	0	1	4	1	0	1	5	0	0	1	1	1	1	0	0	0	0	2	2	0	0	0	1	0	1	1	3	0	1	0	0	0	1	3	4	1	0	0	1	0	0	1	1	1	2
hsa-mir-548a-1	0	0	0	0	0	0	0	0	0	0	0	0	0	0	0	0	0	0	0	0	0	0	0	0	0	0	0	0	0	0	0	0	0	0	0	0	0	0	0	0	0	0	0	0	0	0	0	0	0
hsa-mir-451a	93	42	25	23	43	36	15	90	325	193	773	356	171	1084	530	272	423	430	400	188	3419	1133	14161	560	322	631	1408	260	1859	391	1759	153	208	392	252	403	1728	1714	104	1051	132	283	1933	1328	525	607	352	843	3615
hsa-mir-8078	0	0	0	0	0	0	0	0	0	0	0	0	0	0	0	0	0	0	0	0	0	0	0	0	0	0	0	0	0	0	0	0	0	0	0	0	0	0	0	0	0	0	0	0	0	0	0	0	0
hsa-mir-937	9	4	16	24	11	10	11	25	3	1	27	3	6	9	3	1	24	5	5	0	5	82	61	4	37	36	30	1	4	7	10	6	15	10	4	1	4	6	43	64	2	3	2	7	1	19	1	9	12
hsa-mir-3153	0	0	0	0	0	0	0	0	0	0	0	0	0	0	0	0	0	0	0	0	0	0	0	0	0	0	0	0	0	0	0	0	0	0	0	0	0	1	0	0	0	0	0	0	0	0	0	0	0
hsa-mir-7973-1	0	0	0	0	0	0	0	0	0	0	0	0	0	0	0	0	0	0	0	0	0	0	0	0	0	0	0	0	0	0	0	0	0	0	0	0	0	0	0	0	0	0	0	0	0	0	0	0	0
hsa-mir-520c	0	0	0	0	0	0	0	0	0	0	0	0	0	0	0	0	0	0	0	0	0	0	0	0	0	1	0	0	1	0	0	0	0	0	0	0	0	0	0	0	0	0	0	0	0	0	0	0	1
hsa-mir-4673	0	0	0	0	0	0	0	0	0	0	2	0	0	1	0	0	1	0	0	1	0	0	1	0	0	0	0	0	0	0	0	0	0	0	0	0	1	0	0	0	0	0	0	0	0	0	0	0	1
hsa-mir-8052	0	0	0	0	0	0	0	0	0	0	0	0	0	0	0	0	0	0	0	0	0	0	0	0	0	0	0	0	0	0	0	0	0	0	0	0	0	0	0	0	0	0	0	0	0	0	0	0	0
hsa-mir-3151	0	0	0	0	0	0	0	0	0	0	0	0	0	0	0	0	0	0	0	0	0	0	0	0	0	0	0	0	0	0	0	0	0	0	0	0	0	0	0	0	0	0	0	0	0	0	0	0	0
hsa-mir-637	0	0	0	0	0	0	0	0	0	0	0	0	0	0	0	0	0	0	0	0	0	0	0	0	0	0	0	0	0	0	0	0	0	0	0	0	0	0	0	0	0	0	0	0	0	0	0	0	0
hsa-mir-448	0	0	0	0	0	0	0	0	0	0	0	0	0	0	0	0	0	0	0	0	0	0	0	0	0	0	0	0	0	0	0	0	0	0	0	0	0	0	0	0	0	0	0	0	0	0	0	0	0
hsa-mir-520g	0	0	0	0	0	0	0	0	0	0	0	0	1	0	1	0	0	0	0	0	0	0	1	0	0	0	0	1	1	0	2	0	0	0	0	0	0	2	0	0	0	0	0	0	0	0	0	0	1
hsa-mir-3193	1	2	2	1	3	2	0	0	0	2	5	1	2	3	2	4	7	0	0	0	3	1	12	2	15	3	2	0	1	2	2	0	0	8	0	0	1	3	0	1	1	1	1	2	1	0	0	0	9
hsa-mir-612	0	0	0	0	0	0	0	0	0	0	6	0	1	0	0	0	0	0	0	0	2	0	1	1	0	2	0	2	1	0	0	0	0	1	1	1	0	0	0	1	0	0	0	1	1	0	0	0	2
hsa-mir-3124	3	0	0	0	0	0	0	0	1	0	1	0	0	0	0	0	1	3	1	0	0	0	0	0	2	0	0	0	0	0	1	0	0	0	0	0	0	1	0	2	0	0	0	1	0	0	1	0	0
hsa-mir-4471	0	0	0	0	0	0	0	0	0	0	0	0	0	0	0	0	0	0	0	0	0	0	0	0	0	0	0	0	0	0	0	0	0	0	0	0	0	0	0	0	0	0	0	0	0	0	0	0	0
hsa-mir-490	203	4	78	5	120	109	10	2	0	0	202	0	20	1	35	0	245	0	0	0	1	102	0	32	93	0	2	1	19	0	4	1	0	144	1	0	0	1	5	140	0	9	1	16	0	1	0	20	0
hsa-mir-3157	8	0	0	0	0	0	2	1	1	0	4	1	1	0	1	0	1	0	0	3	7	1	4	1	2	0	2	0	0	0	3	0	0	1	0	0	3	1	0	4	1	0	1	0	2	3	0	0	3
hsa-mir-20a	7	22	16	21	11	10	15	37	164	1048	2224	544	1024	2383	1764	1089	4111	3364	3347	520	2580	4174	14143	386	4880	2264	7980	1717	1959	1417	4996	417	528	1983	1469	274	1461	4213	1811	5909	212	852	820	1672	452	1290	1986	38	4171
hsa-mir-1827	0	0	0	0	0	0	0	0	0	0	0	0	0	0	0	0	0	0	0	0	0	0	0	0	0	0	0	0	0	0	0	0	0	0	0	0	0	0	0	0	0	0	0	0	0	0	0	0	0
hsa-mir-1302-10	0	0	0	0	0	0	0	0	0	0	0	0	0	0	0	0	0	0	0	0	0	0	0	0	0	0	0	0	0	0	0	0	0	0	0	0	0	0	0	0	0	0	0	0	0	0	0	0	0
hsa-mir-4722	0	0	0	0	0	0	0	0	0	0	0	0	0	0	0	0	0	1	0	0	0	0	0	0	0	0	0	0	0	0	0	0	0	1	0	0	0	0	0	0	0	0	0	0	0	0	0	0	0
hsa-mir-548i-4	0	0	0	0	0	0	0	0	0	0	0	0	0	0	0	0	0	0	0	0	0	0	0	0	0	0	0	0	0	0	0	0	0	0	0	0	0	0	0	0	0	0	0	0	0	0	0	0	0
hsa-mir-6814	0	1	0	0	1	0	0	0	0	0	0	0	0	0	0	0	2	0	0	0	0	1	0	0	0	0	0	0	0	0	2	2	0	0	0	0	0	0	0	0	0	0	0	0	0	1	0	1	0
hsa-mir-381	20	35	12	26	19	13	21	35	71	34	372	35	114	289	90	30	300	345	398	42	120	167	170	102	154	165	222	42	239	124	115	50	20	377	74	33	129	89	74	281	21	89	132	179	39	207	113	85	188
hsa-mir-152	22	21	10	13	7	29	12	18	275	173	3411	236	726	834	629	188	2055	1186	223	208	341	922	466	990	1255	518	369	199	1438	563	517	323	159	1795	359	234	261	366	1823	2552	103	414	607	709	168	915	354	227	532
hsa-mir-3189	0	0	0	0	0	0	0	0	1	0	2	0	5	5	4	0	1	0	4	1	0	11	5	0	5	4	0	1	1	2	2	1	1	2	2	0	0	5	3	4	3	2	0	1	0	1	0	1	10
hsa-mir-6724-4	0	0	0	0	0	0	0	0	0	0	0	0	0	0	0	0	0	0	0	0	0	0	0	0	0	0	0	0	0	0	0	0	0	0	0	0	0	0	0	0	0	0	0	0	0	0	0	0	0
hsa-mir-3143	0	0	0	0	0	0	0	1	0	1	0	0	1	0	1	0	2	0	0	2	0	0	1	2	0	1	3	0	0	1	0	0	0	0	0	0	0	1	0	1	0	0	0	0	0	0	0	0	2
hsa-mir-3163	0	0	0	0	0	0	0	0	0	0	0	0	0	0	0	0	0	0	0	0	0	0	0	0	0	0	0	0	0	0	0	0	0	0	0	0	0	0	0	0	0	0	0	0	0	0	0	0	0
hsa-mir-4435-1	0	0	0	0	0	0	0	0	0	0	0	0	0	0	1	0	1	0	0	0	0	0	0	0	0	0	0	0	0	0	1	0	0	0	0	0	0	0	0	0	0	0	0	0	0	1	0	0	0
hsa-mir-4708	0	0	1	1	1	0	0	0	0	0	0	0	0	0	0	0	0	0	0	0	0	0	1	0	0	0	0	0	0	0	2	0	0	0	0	0	0	0	0	2	1	0	0	2	0	0	1	0	1
hsa-mir-4684	0	0	0	2	0	1	0	0	4	5	1	2	2	3	0	0	1	5	5	1	6	1	11	1	0	2	4	1	0	3	4	2	2	4	0	1	4	2	0	9	2	2	3	0	1	1	3	0	3
hsa-mir-6513	0	2	0	0	0	0	0	0	0	0	0	0	0	0	1	0	1	0	1	0	1	1	1	3	1	0	0	0	1	0	0	0	0	0	0	0	0	0	1	0	0	0	0	0	0	0	0	0	0
hsa-mir-7851	0	0	0	0	0	0	0	0	0	0	0	1	0	0	0	0	0	0	0	0	0	0	2	0	0	0	1	0	0	0	0	0	0	0	0	0	0	0	0	0	0	0	0	0	0	0	2	0	0
hsa-mir-203a	323	1749	611	1274	857	823	809	1609	33398	94599	37664	135083	34550	25259	31223	25507	20086	113235	70999	22221	60123	54049	57663	40188	116402	75024	193590	62388	93518	47582	253805	114982	56307	50305	84216	17679	51435	129604	5921	187555	11705	46774	53321	58891	28357	86481	245574	2310	52825
hsa-mir-6763	1	0	0	1	0	0	1	1	0	1	1	0	0	2	0	0	0	1	0	0	1	0	2	0	0	0	2	0	0	1	1	0	0	0	0	0	0	0	1	1	0	0	2	0	0	0	0	0	0
hsa-mir-6743	0	0	0	1	1	0	1	1	0	0	0	0	0	0	0	0	0	0	0	0	0	0	1	0	0	1	0	0	0	0	0	0	0	0	0	0	0	0	0	0	0	0	0	0	0	1	0	1	0
hsa-mir-6789	1	0	0	0	0	1	0	0	0	0	0	0	0	0	0	0	0	0	0	0	0	0	1	0	0	0	0	0	0	0	0	0	0	0	0	0	0	0	0	0	0	0	0	0	1	0	0	0	1
hsa-mir-498	0	0	0	0	0	0	0	0	0	0	0	0	0	0	0	0	1	0	0	0	0	0	0	0	0	0	1	0	0	0	0	0	0	0	0	0	0	0	0	0	0	0	0	0	0	0	0	0	0
hsa-mir-3928	7	12	3	17	3	19	10	9	5	4	10	2	4	10	2	5	13	1	4	5	2	6	8	4	2	8	5	2	6	1	10	3	4	2	3	3	10	4	12	18	0	1	4	3	5	2	3	1	6
hsa-mir-6793	5	3	6	8	1	3	2	2	1	1	3	2	0	3	2	0	1	0	0	0	2	3	1	1	0	0	3	1	0	3	6	2	0	1	0	0	2	2	2	3	0	1	0	2	1	0	1	2	1
hsa-mir-6751	1	0	1	1	0	1	0	0	0	0	0	0	0	0	0	1	0	0	0	0	0	0	1	0	1	0	2	0	0	0	2	0	0	0	0	0	0	0	2	0	0	0	0	0	0	0	0	0	0
hsa-mir-1258	0	0	0	0	2	2	1	0	0	1	11	0	0	1	2	0	1	0	0	0	0	3	0	0	2	0	0	0	4	0	0	1	1	8	1	2	1	0	0	0	0	0	2	1	0	0	0	3	0
hsa-mir-711	0	0	0	0	0	0	0	0	0	0	0	0	0	0	0	0	0	0	0	0	0	0	0	0	0	0	0	0	0	0	0	0	0	0	0	0	0	0	0	0	0	0	0	0	0	0	0	0	0
hsa-mir-4485	0	0	0	0	0	0	0	0	0	0	0	0	0	0	0	0	0	0	0	0	0	0	0	0	0	0	0	0	0	0	0	0	0	0	0	0	0	0	0	0	0	0	0	0	0	0	0	0	0
hsa-mir-6770-3	0	0	0	0	0	0	0	0	0	0	0	0	0	0	0	0	0	0	0	0	0	0	0	0	1	0	0	0	0	0	0	0	0	0	0	0	0	0	0	0	0	0	0	0	0	0	0	0	0
hsa-mir-5588	0	0	0	1	0	0	2	1	0	0	1	0	0	2	0	2	0	1	0	0	0	0	1	0	0	0	0	0	1	0	5	0	0	1	0	0	1	1	2	0	0	0	0	0	0	1	0	0	2
hsa-mir-623	0	0	0	0	0	0	0	0	0	0	0	0	0	0	0	0	0	0	0	0	0	0	0	0	0	0	0	0	0	0	0	0	0	0	0	0	0	0	0	0	0	0	0	0	0	0	0	0	0
hsa-mir-1273f	0	0	0	0	0	0	0	0	0	0	0	0	0	0	0	0	0	0	0	0	0	0	0	0	0	0	0	0	0	0	0	0	0	0	0	0	0	0	0	0	0	0	0	0	0	0	0	0	0
hsa-mir-7843	0	0	0	0	0	0	0	0	0	0	0	0	0	0	0	0	0	0	0	0	0	0	0	0	0	0	0	0	0	0	0	0	0	0	0	0	0	0	0	0	0	0	0	0	0	0	0	0	0
hsa-mir-186	95	172	51	122	58	129	102	189	264	904	968	537	497	956	671	581	1297	907	1547	688	777	1276	3349	446	714	672	3412	1098	807	676	2166	428	412	982	946	189	613	2003	1623	2017	300	502	912	511	499	562	795	136	2230
hsa-mir-6859-3	0	0	0	0	0	0	0	0	0	0	0	0	0	0	0	0	0	0	0	0	0	0	0	0	0	0	0	0	0	0	0	0	0	0	0	0	0	0	0	0	0	0	0	0	0	0	0	0	0
hsa-mir-6125	9	5	1	7	3	3	3	2	0	0	0	1	0	7	0	1	0	5	3	2	1	0	1	0	5	2	1	0	2	0	1	1	1	2	0	1	0	0	3	5	1	0	3	0	0	3	0	0	4
hsa-mir-6757	0	0	0	0	0	0	0	0	0	0	0	0	1	0	0	0	0	0	1	0	0	0	0	0	0	0	0	0	0	0	0	0	0	0	0	0	0	0	0	0	0	0	0	0	0	0	0	0	0
hsa-mir-31	49	1	0	0	1	0	0	0	6	0	35	8	41	28	0	3	65	3	0	194	6	3	176	39	87	2	0	1	161	17	299	1	20	4	5	0	17	3	172	101	29	23	7	90	12	10	6	4	73
hsa-mir-4788	0	0	0	1	0	0	0	0	1	0	2	0	3	0	1	0	1	3	0	0	6	0	2	1	0	0	0	0	3	1	1	0	0	1	0	1	0	0	0	0	0	0	1	0	0	0	0	1	0
hsa-mir-372	0	0	0	0	0	0	0	0	0	0	4	0	0	0	1	0	0	0	0	1	0	0	10	0	3	0	0	0	0	1	0	2	0	1	0	0	0	0	1	0	0	1	0	0	0	0	0	1	0
hsa-mir-3916	1	0	0	0	0	0	0	1	0	0	0	0	0	0	0	0	0	0	0	0	1	0	0	0	0	0	0	0	2	0	0	0	0	0	0	0	0	0	0	1	0	0	0	0	0	0	0	0	1
hsa-let-7c	2533	1684	2766	2416	2292	2403	3520	1611	147	153	12025	192	1750	1134	3632	407	5758	2446	2066	173	744	4304	2370	1303	4625	297	445	304	2701	1059	311	196	239	7745	1571	203	422	271	1101	6781	100	1084	649	1197	220	1237	159	4211	225
hsa-mir-601	0	0	0	0	0	0	0	0	0	0	0	0	0	0	0	0	0	0	0	0	0	0	0	0	2	0	0	0	0	0	0	0	0	0	0	0	0	0	0	0	0	0	0	0	0	0	0	0	0
hsa-mir-184	0	1	0	1	3	7	0	5	0	0	4	1	2	3	7	0	1	3	0	0	2	1	11	0	0	0	0	1	10	1	22	0	2	4	2	0	0	0	13	1	0	0	1	2	1	4	1	2	0
hsa-mir-759	0	0	0	0	0	0	0	0	0	0	0	0	0	0	0	0	0	0	0	0	0	0	0	0	0	0	0	0	0	0	0	0	0	0	0	0	0	0	0	0	0	0	0	0	0	0	0	0	0
hsa-mir-181a-1	1884	5246	2816	6061	3362	1092	3315	5502	384	333	5123	438	852	2595	829	158	4374	2105	890	541	1777	2775	8147	821	3237	1130	2885	482	2497	662	4825	653	300	2466	731	272	2474	2561	8096	4496	221	937	1090	3479	195	1244	951	1173	1607
hsa-mir-6797	0	0	0	2	0	0	4	0	0	0	0	0	0	0	1	0	1	1	0	0	3	1	8	0	0	3	3	0	0	1	0	0	0	2	0	1	0	0	0	1	0	0	0	2	0	2	0	2	1
hsa-mir-4685	5	2	1	2	2	3	1	1	0	0	4	1	2	2	0	0	0	1	0	0	0	0	4	0	0	1	1	0	2	0	3	0	0	1	0	0	3	4	0	2	0	1	0	1	0	1	0	3	2
hsa-mir-4429	0	0	0	0	0	0	0	0	0	0	0	0	0	0	0	0	0	0	0	0	0	0	0	0	0	0	0	0	0	0	0	0	0	0	0	0	0	0	0	0	0	0	0	0	0	0	0	0	0
hsa-mir-6753	0	0	1	0	0	0	0	0	0	0	0	0	0	0	0	0	0	0	0	0	0	1	0	0	0	0	0	0	0	1	0	0	0	0	0	0	0	1	0	0	0	0	0	0	0	0	0	0	0
hsa-mir-1272	0	0	0	0	0	0	0	0	0	0	0	0	0	0	0	0	0	0	0	0	0	0	0	0	0	0	0	0	0	0	0	0	0	0	0	0	0	0	0	0	0	0	0	0	0	0	0	0	0
hsa-mir-527	0	0	0	0	0	0	0	0	0	0	0	0	0	0	0	0	1	0	0	0	0	0	0	0	0	0	0	0	0	0	0	0	0	0	0	0	0	1	0	0	0	0	0	0	0	0	0	0	2
hsa-mir-7847	0	0	0	0	0	0	0	0	0	0	0	0	0	0	0	0	0	1	0	0	0	0	0	0	0	0	0	0	0	0	0	0	0	0	0	0	0	0	0	0	0	0	0	0	0	0	0	0	0
hsa-mir-1298	0	0	0	0	0	0	0	0	0	0	1	0	0	0	0	0	0	0	1	0	0	0	0	0	0	0	1	0	0	0	0	0	0	0	0	0	0	0	0	2	0	0	0	0	0	0	0	0	1
hsa-mir-6791	0	0	1	0	0	0	0	0	0	0	1	0	0	0	0	0	0	0	0	0	0	0	1	0	0	0	1	0	0	0	0	0	0	0	0	0	0	0	1	2	0	0	0	0	0	0	0	1	0
hsa-mir-2276	0	0	0	1	2	0	0	0	0	3	2	0	0	2	0	0	3	0	1	0	1	0	3	1	1	1	2	0	0	0	2	0	0	0	0	2	0	1	0	0	0	0	3	0	0	0	0	0	0
hsa-mir-4280	0	0	0	0	0	0	0	0	0	0	0	0	0	0	0	0	0	0	0	0	0	0	0	0	0	0	0	0	0	0	0	0	0	0	0	0	0	0	0	0	0	0	0	0	0	0	0	0	0
hsa-mir-6715a	0	0	0	1	0	2	0	0	0	0	0	0	0	0	0	0	2	0	1	0	0	0	2	0	0	0	0	0	1	1	0	1	0	0	1	1	0	1	0	0	0	0	0	0	0	0	0	0	0
hsa-mir-6761	1	2	2	2	5	4	0	3	2	10	10	2	0	9	5	2	15	9	4	4	11	22	15	5	14	11	6	3	5	5	11	7	5	10	0	5	1	10	3	29	3	5	2	0	1	7	5	5	17
hsa-mir-323b	9	5	7	2	16	6	12	9	17	18	29	3	5	54	3	17	14	7	48	14	1	29	28	54	7	6	8	3	19	5	4	10	2	4	10	16	4	11	20	38	2	21	30	8	4	1	8	13	12
hsa-mir-3136	0	1	0	1	0	0	0	0	1	3	2	0	0	2	0	3	1	1	2	4	2	1	8	1	1	2	3	7	2	1	2	2	2	1	0	2	2	7	5	1	0	1	0	3	3	1	0	0	8
hsa-mir-4484	0	0	0	0	0	0	0	0	1	1	1	0	0	0	0	0	6	1	0	2	0	0	0	3	2	1	0	0	4	0	0	0	0	1	0	2	0	0	0	0	0	0	4	0	1	3	4	0	3
hsa-mir-548q	0	1	0	0	0	0	0	0	0	0	3	0	1	0	0	0	1	0	0	0	0	1	3	0	0	0	0	0	1	0	1	0	1	0	0	0	1	3	0	0	0	0	1	0	1	0	0	0	2
hsa-mir-4419a	0	0	0	0	0	0	0	0	0	0	0	0	0	0	0	0	0	0	0	0	0	0	0	0	0	0	0	0	0	0	0	0	0	0	0	0	0	0	0	0	0	0	0	0	0	0	0	0	0
hsa-mir-1248	12	11	3	9	9	11	5	3	5	9	14	3	23	4	6	7	14	4	7	7	8	8	7	4	12	1	14	30	23	9	7	3	5	4	5	3	8	10	2	10	1	11	13	11	19	9	1	6	7
hsa-mir-6741	1	0	0	2	2	0	0	1	0	0	0	0	0	0	0	0	1	0	0	0	0	0	2	0	0	0	0	0	0	0	1	0	1	0	1	0	0	0	0	2	0	0	0	1	0	0	0	0	0
hsa-mir-337	1	7	2	0	3	2	6	10	13	42	200	31	59	95	58	29	192	64	245	28	34	74	72	97	88	58	97	30	99	55	66	19	30	166	65	21	62	108	13	175	9	52	157	119	41	81	28	87	73
hsa-mir-301b	0	0	1	0	0	0	0	0	1	10	8	1	4	5	4	1	8	3	5	6	7	10	87	5	0	43	13	14	9	4	30	37	3	5	13	12	3	8	12	30	6	1	4	19	6	2	2	1	15
hsa-mir-5092	0	0	0	0	0	0	0	1	1	0	0	1	0	1	0	0	0	1	1	1	0	2	1	0	0	1	0	0	2	2	3	1	1	3	1	1	1	2	0	5	0	0	0	1	0	4	0	1	1
hsa-mir-6767	0	0	0	0	0	0	0	0	0	0	0	0	0	0	0	0	0	0	0	0	0	0	0	0	0	0	0	0	0	1	1	0	0	0	0	0	0	0	1	0	0	0	0	0	0	0	0	0	0
hsa-mir-6124	0	0	0	0	0	0	0	0	0	0	0	0	0	0	0	0	0	0	0	0	0	0	0	0	0	0	0	0	0	0	0	0	0	0	0	0	0	0	0	0	0	0	0	0	0	0	0	0	0
hsa-mir-548ap	0	0	0	0	0	0	0	0	0	0	0	0	0	0	0	0	0	0	0	0	0	0	0	0	0	0	0	0	0	0	0	0	0	0	0	0	0	0	0	0	0	0	0	0	0	0	0	0	0
hsa-mir-320b-1	4	4	2	5	4	3	3	6	0	6	24	2	4	7	0	0	29	5	4	12	1	7	13	3	4	6	11	4	22	4	7	0	1	8	3	0	19	32	11	13	1	5	4	13	3	3	1	4	24
hsa-mir-185	42	11	15	22	11	19	13	39	49	113	303	109	187	300	158	32	320	341	221	93	208	415	621	82	173	170	595	97	230	299	418	101	59	395	146	32	175	287	416	563	28	61	162	194	64	173	167	33	360
hsa-mir-7853	0	0	0	0	0	0	0	0	0	0	0	0	0	0	0	0	0	0	0	0	0	0	0	0	0	0	0	0	0	0	0	0	0	0	0	0	0	0	0	0	0	0	0	0	0	0	0	0	0
hsa-mir-3682	0	0	0	0	0	0	0	0	0	3	4	1	1	8	2	0	3	9	6	1	7	1	13	1	6	1	10	3	1	5	6	2	0	5	4	0	1	10	1	8	1	0	2	3	3	1	0	1	9
hsa-mir-5681a	0	0	0	0	0	0	0	0	0	0	0	0	0	0	0	0	0	0	0	0	0	0	0	0	0	0	0	0	0	0	0	0	0	0	0	0	0	0	0	0	0	0	0	0	0	0	0	0	0
hsa-mir-6838	0	0	0	0	0	0	0	0	0	0	1	0	0	0	0	0	1	0	0	0	0	0	0	0	1	0	0	0	0	0	0	1	0	0	0	0	0	0	0	1	0	0	0	2	0	1	0	0	0
hsa-mir-6747	0	1	2	0	1	0	1	0	0	0	1	1	2	1	0	0	1	0	0	0	0	0	2	0	1	2	1	0	0	0	0	0	0	0	0	0	0	0	1	1	0	0	1	1	0	0	0	0	1
hsa-mir-516b-1	0	0	0	0	0	0	0	0	0	0	2	0	0	1	0	0	0	0	0	2	0	0	6	0	0	0	1	0	2	0	3	0	0	1	0	0	0	1	0	0	0	0	0	0	0	0	0	0	0
hsa-mir-4662b	0	0	0	0	0	0	0	0	0	0	0	0	0	0	0	0	0	0	1	0	0	0	0	0	0	0	0	0	0	0	0	0	0	0	0	0	0	0	0	0	0	0	0	0	0	0	0	0	0
hsa-mir-147b	3	0	0	0	2	3	0	2	15	38	4	22	2	12	0	5	5	9	46	17	8	1	5	27	0	14	169	21	12	15	34	12	8	6	16	7	13	177	2	14	0	5	73	4	13	23	14	0	61
hsa-mir-548x	0	0	0	0	0	0	0	0	0	0	0	0	0	0	0	0	0	0	0	0	0	0	0	0	0	0	0	0	0	0	0	0	0	0	0	0	0	0	0	0	0	0	0	0	0	0	0	0	0
hsa-mir-548ak	0	0	0	0	0	0	0	0	0	0	0	0	0	0	0	0	0	0	0	0	0	0	0	0	0	0	0	0	0	0	0	0	0	0	0	0	0	0	0	0	0	0	0	0	0	0	0	0	0
hsa-mir-181a-2	2569	6295	3535	7127	4116	1836	4290	6548	578	619	12153	1374	1542	5389	2427	511	10349	4735	2325	906	3923	4303	12140	2063	5074	2327	6342	1504	6996	1323	14696	1205	656	4436	2625	948	4891	5860	6700	6378	789	1929	2385	5661	603	2239	2175	2427	3064
hsa-mir-628	1	1	0	0	0	2	0	0	50	39	41	42	16	34	24	44	58	26	22	61	16	39	21	143	27	17	22	61	31	18	40	105	43	59	58	23	12	24	69	62	46	66	74	16	35	14	29	3	19
hsa-mir-194-2	6808	14126	3324	7791	5336	3467	4921	6350	4861	20403	40040	19982	34655	45503	30864	7630	82594	57118	56038	7644	46942	61736	60498	21151	91672	52424	145551	28549	31873	43216	99250	17269	14901	24162	31125	10402	17293	37824	5174	177840	7623	17880	26768	26610	7635	28048	50839	1965	85470
hsa-mir-548v	0	1	1	0	0	0	1	2	1	0	3	3	1	7	4	1	4	6	4	7	1	3	8	2	0	2	31	4	1	5	3	3	1	0	4	1	1	14	19	5	2	4	6	0	2	2	2	0	2
hsa-mir-153-2	0	0	0	1	0	3	0	2	16	22	77	45	11	151	51	111	235	53	130	13	49	74	38	202	146	43	82	56	196	27	496	63	28	26	32	27	20	35	479	425	26	34	144	56	42	20	16	2	397
hsa-mir-579	5	1	1	3	0	0	2	0	0	1	2	1	0	2	0	0	1	2	2	3	4	0	15	1	2	0	5	0	4	1	3	0	1	0	0	0	1	13	7	4	0	1	2	3	1	0	3	0	5
hsa-mir-4738	3	0	0	3	0	0	0	2	0	0	2	0	2	1	0	2	0	2	1	0	0	1	1	1	0	0	1	1	0	0	1	0	1	0	0	0	0	1	4	1	0	0	1	1	0	0	0	0	3
hsa-mir-548av	0	0	0	0	0	0	0	0	0	0	0	0	0	2	0	0	0	0	0	0	0	0	0	0	0	0	0	0	0	0	0	0	0	0	0	0	0	0	0	1	0	0	0	0	0	0	0	0	0
hsa-mir-574	846	623	532	600	364	671	538	693	44	47	417	119	115	66	83	28	366	178	103	24	86	256	183	164	274	144	430	39	227	153	932	21	89	327	24	59	104	260	401	255	57	50	283	118	56	139	144	666	252
hsa-mir-4634	4	0	0	0	0	0	0	1	0	0	0	0	0	0	0	0	0	0	0	0	0	0	0	0	0	0	0	0	0	0	0	0	0	0	0	0	0	0	0	0	1	0	0	0	0	0	0	0	0
hsa-mir-6088	0	0	0	0	0	0	0	0	0	0	0	0	0	0	0	0	0	0	0	0	0	0	0	0	0	0	0	0	0	0	0	0	0	0	0	0	0	0	0	0	0	0	0	0	0	0	0	0	0
hsa-mir-576	1	5	3	1	3	7	5	7	4	10	35	30	21	35	33	30	38	18	35	66	55	28	221	17	26	28	162	29	20	20	129	23	16	36	31	6	38	104	79	33	12	11	52	15	17	16	33	4	96
hsa-mir-760	9	5	13	4	5	2	6	7	4	2	3	0	2	5	3	1	6	4	4	3	4	14	10	4	2	3	2	1	2	2	2	5	3	7	1	4	3	1	21	15	0	2	0	3	1	3	0	1	4
hsa-mir-548al	0	0	0	0	0	0	0	0	0	0	0	0	0	0	0	0	1	0	0	0	0	0	2	0	0	0	0	0	0	0	0	0	0	0	0	0	0	0	0	0	0	0	0	0	0	0	0	0	0
hsa-mir-454	1	0	0	0	0	0	0	0	6	36	32	11	16	35	24	13	82	33	45	18	25	34	76	14	35	51	169	19	22	20	82	8	13	24	56	10	10	43	24	60	3	12	23	26	14	18	16	0	57
hsa-mir-208a	0	0	0	0	0	0	0	0	0	0	0	0	0	0	0	0	0	0	0	0	0	0	0	0	0	0	0	0	0	0	0	0	0	0	0	0	0	0	0	0	0	0	0	0	0	0	0	0	0
hsa-mir-3619	0	0	0	1	1	0	0	3	0	2	2	0	1	0	0	1	2	0	1	3	0	2	3	3	0	0	1	1	1	0	2	0	2	0	1	0	0	1	11	0	0	0	1	0	1	1	1	0	4
hsa-mir-320b-2	12	10	0	7	5	4	6	9	0	2	38	2	5	11	4	2	58	10	10	17	5	11	15	12	12	9	22	5	31	6	11	0	3	10	8	4	27	56	35	27	4	7	9	13	4	7	8	10	40
hsa-mir-26a-2	454	264	95	232	137	287	236	398	568	762	7043	1608	2274	3299	2463	673	7075	4750	2043	919	3904	3019	3071	2249	10082	2825	2694	1605	6471	1549	4089	457	614	5080	1093	612	1433	4263	3367	11349	615	1046	4813	3843	442	3989	2108	572	5815
hsa-mir-197	12269	3433	4476	6960	2587	7710	5771	6703	171	308	868	421	414	731	600	140	1179	512	1458	307	659	1391	3458	435	282	598	2129	351	874	845	2442	195	365	693	169	197	1317	2177	1421	1222	157	301	609	689	278	649	531	1662	2354
hsa-mir-493	10	5	1	0	5	1	12	9	12	12	119	10	44	83	36	19	104	70	61	12	22	63	42	37	46	42	55	12	70	52	31	14	13	73	34	9	29	23	25	96	9	28	40	62	8	46	19	14	46
hsa-mir-6739	0	0	0	0	0	0	0	0	0	0	0	0	0	0	0	0	2	0	0	0	0	0	0	0	0	0	0	0	0	1	0	0	0	0	0	0	0	0	0	2	0	0	1	0	0	0	0	0	0
hsa-mir-378h	0	0	0	0	0	0	0	0	0	0	0	0	0	0	0	0	0	0	0	0	0	0	0	0	0	0	0	0	0	0	0	0	0	0	0	0	0	0	0	0	0	0	0	0	0	0	0	0	0
hsa-mir-516b-2	0	0	0	0	0	0	0	0	0	0	1	0	0	0	0	0	0	0	0	1	0	0	3	0	0	0	0	0	3	0	1	0	0	0	0	0	1	1	0	0	0	0	0	0	0	0	0	0	0
hsa-mir-3186	0	0	0	0	0	0	0	0	0	0	0	0	0	0	0	0	1	0	0	0	0	0	0	0	0	0	0	0	0	0	0	0	0	0	0	0	0	0	0	0	0	0	0	0	0	0	0	0	0
hsa-mir-194-1	4235	8162	647	2615	964	1196	1208	2376	4261	17689	37181	17331	31444	41005	28212	6630	77088	51809	50848	6506	41188	53801	50560	19945	85966	45743	114654	25013	29899	40172	84811	15154	13568	21395	27876	10005	15385	29382	4717	168185	6956	16071	23758	24076	6429	25688	46541	1377	77075
hsa-mir-153-1	0	0	0	0	0	0	0	0	1	0	2	1	1	3	2	2	16	5	15	0	1	3	4	5	14	3	6	6	12	3	12	1	1	0	1	2	2	4	13	16	0	1	10	5	4	0	1	0	23
hsa-mir-4434	0	0	0	0	0	0	0	0	0	0	1	0	2	7	0	0	2	2	1	0	0	0	0	2	2	0	0	0	2	0	0	0	0	0	1	0	0	1	0	1	0	0	0	0	0	1	3	0	6
hsa-mir-7977	0	0	0	0	0	0	0	0	0	0	0	0	0	0	0	0	0	0	0	0	0	0	0	0	0	0	0	0	0	0	0	0	0	0	0	0	0	0	0	0	0	0	0	0	0	0	0	0	0
hsa-mir-1178	0	0	0	0	0	0	0	0	0	0	0	0	0	0	0	0	0	0	0	0	0	0	0	0	0	0	0	0	0	0	0	0	0	0	0	0	0	0	0	0	0	0	0	0	0	0	0	0	0
hsa-mir-1539	0	0	0	0	1	1	0	2	0	0	0	0	0	0	0	0	0	0	0	0	0	0	0	0	0	0	0	0	0	0	0	0	0	1	0	0	0	0	0	0	1	0	0	0	0	0	0	0	0
hsa-mir-6888	0	0	0	0	0	0	0	0	0	0	2	0	0	2	0	2	0	0	0	0	0	0	1	0	0	1	2	0	0	0	0	3	0	0	0	0	0	0	0	1	0	0	0	1	0	0	0	0	0
hsa-mir-5090	1	0	4	9	1	1	0	5	0	0	1	0	0	1	1	0	0	1	1	0	0	2	0	0	2	2	0	0	2	0	0	0	0	0	0	0	0	0	0	4	0	0	0	0	0	1	0	1	1
hsa-mir-518d	0	0	0	0	0	0	0	0	0	0	0	0	0	0	0	0	0	0	0	0	0	0	0	0	0	0	0	0	0	0	0	0	0	0	0	0	0	0	0	0	0	0	0	0	0	0	0	0	0
hsa-mir-4635	0	0	0	0	0	0	0	0	0	0	1	0	0	0	0	0	0	0	0	0	1	0	0	0	0	2	0	0	1	0	0	0	0	0	0	0	0	0	0	0	0	0	0	0	0	0	0	0	0
hsa-mir-411	0	0	0	0	0	0	0	3	7	13	77	5	35	19	13	4	105	57	76	5	15	21	11	18	17	37	26	7	52	41	13	3	6	85	13	5	20	21	12	77	4	14	24	41	2	37	21	14	44
hsa-mir-548ag-1	0	0	0	0	0	0	0	0	0	0	0	0	0	0	0	0	0	0	0	0	0	0	0	0	0	0	0	0	0	0	0	0	0	0	0	0	0	0	0	0	0	0	0	0	0	0	0	0	0
hsa-mir-575	0	0	0	0	0	0	0	0	0	0	0	0	0	0	0	0	0	0	0	0	0	0	0	0	0	0	0	0	0	0	0	0	0	0	0	0	0	0	0	0	0	0	0	0	0	0	0	0	0
hsa-mir-26a-1	477	239	100	252	124	309	221	391	547	668	7148	1635	2259	3291	2478	689	6906	4725	2106	957	3947	3030	3050	2199	10010	2919	2671	1628	6475	1528	4105	468	655	4909	1104	654	1333	4307	3318	11280	673	1030	4801	3805	416	3943	2088	585	5957
hsa-mir-548h-3	0	0	0	0	0	0	0	0	0	0	0	0	0	0	0	0	0	0	0	0	0	0	0	0	0	0	0	0	0	0	0	0	0	0	0	0	0	0	0	0	0	0	0	0	0	0	0	0	0
hsa-mir-4282	0	0	0	0	0	0	0	0	0	0	0	0	0	0	0	0	0	0	0	0	0	0	0	0	0	0	0	0	0	0	0	0	0	0	0	0	0	0	0	0	0	0	0	0	0	0	0	0	0
hsa-mir-5011	0	0	0	0	0	0	0	0	0	0	0	0	0	0	0	0	0	0	0	0	0	0	0	0	0	0	0	0	0	0	0	0	0	0	0	0	0	0	0	0	0	0	0	0	0	0	0	0	0
hsa-mir-455	573	504	289	428	336	436	474	486	772	200	1147	121	223	1799	182	612	3880	186	805	548	162	769	3311	1215	431	360	477	168	1105	371	1670	652	64	286	1109	260	205	788	1032	1220	514	510	292	294	358	355	194	82	1364
hsa-mir-1270	2	2	2	1	0	3	4	6	1	1	4	0	0	0	0	0	16	5	0	0	1	6	3	0	1	1	1	4	3	27	8	1	0	1	9	0	2	12	1	4	0	1	0	0	0	0	2	0	3
hsa-mir-26b	270	116	66	135	91	173	132	166	322	1435	3040	1627	1008	1821	1869	417	5336	1727	2148	1039	2415	1355	3255	1622	4795	1594	4554	2748	3864	1204	4159	343	662	1612	1429	333	1288	5492	2052	5498	352	1189	5056	1273	842	1941	1762	160	4712
hsa-mir-6822	0	0	0	0	0	1	0	2	0	0	0	1	0	0	0	0	0	0	0	0	0	0	0	0	0	0	0	0	0	0	1	0	0	0	0	0	0	0	1	2	0	0	0	0	0	0	0	0	0
hsa-mir-5698	1	3	0	8	3	0	1	8	0	0	3	1	3	0	2	0	2	3	1	2	1	1	9	0	2	1	5	0	0	3	2	0	0	4	0	0	0	3	7	6	1	0	1	1	0	0	2	6	1
hsa-mir-1469	0	0	0	0	0	0	0	0	0	0	0	0	0	0	0	0	0	0	0	0	0	0	0	0	0	0	0	0	0	0	0	0	0	0	0	0	0	0	0	0	0	0	0	0	0	0	0	0	0
hsa-mir-7973-2	0	0	0	0	0	0	0	0	0	0	0	0	0	0	0	0	0	0	0	0	0	0	0	0	0	0	0	1	0	0	0	0	0	0	0	0	0	0	0	0	0	0	0	0	0	0	0	0	0
hsa-mir-514b	0	0	0	0	0	0	0	0	1	0	0	0	0	0	3	0	0	0	66	0	0	0	0	0	0	0	2	0	0	0	0	0	0	0	0	1	1	9	0	2	0	0	1	0	0	1	0	1	0
hsa-mir-548ar	0	0	0	0	0	0	0	0	0	0	0	1	0	0	0	2	0	1	0	0	0	0	0	1	0	0	0	0	0	0	0	1	0	0	0	0	0	0	0	0	0	0	0	1	0	0	0	0	2
hsa-mir-3919	0	0	0	0	0	0	0	0	0	0	2	0	0	0	0	0	0	0	0	0	0	0	0	0	0	0	0	0	0	0	0	0	0	0	0	0	0	0	0	0	0	0	0	0	0	0	0	0	0
hsa-mir-4714	0	0	0	1	0	0	0	0	1	1	1	0	0	1	2	1	0	0	1	0	0	0	0	0	1	0	0	0	1	0	1	0	0	0	1	1	1	1	1	0	0	1	0	0	1	0	1	0	1
hsa-mir-224	24	38	7	35	10	6	27	21	56	121	346	80	157	457	696	203	574	130	431	64	173	335	147	85	197	566	942	47	204	204	963	137	268	179	423	94	57	487	14	1426	117	140	84	164	26	390	259	22	1166
hsa-mir-509-3	1	2	1	2	3	2	3	0	3	2	4	6	2	4	15	3	29	3	1267	2	13	1	1	2	4	3	18	1	6	0	2	5	1	5	10	5	25	44	0	62	1	8	2	0	5	4	15	0	7
hsa-mir-941-1	0	0	0	0	0	0	0	0	0	0	0	0	0	0	0	0	0	0	0	0	0	0	0	0	0	0	0	0	0	0	0	0	0	0	0	0	0	0	0	0	0	0	0	0	0	0	0	0	0
hsa-mir-548ac	0	0	0	0	0	0	0	0	0	0	0	0	0	0	0	0	0	0	0	0	0	0	0	0	0	0	0	0	0	0	0	0	0	0	0	0	0	0	0	0	0	0	0	0	1	0	0	0	0
hsa-mir-1302-4	0	0	0	0	0	0	0	0	0	0	0	0	0	0	0	0	0	0	0	0	0	0	0	0	0	0	0	0	0	0	0	0	0	0	0	0	0	0	0	0	0	0	0	0	0	0	0	0	0
hsa-mir-6808	2	2	5	7	4	2	1	5	0	1	0	2	1	1	2	0	2	2	0	0	1	6	4	0	4	0	0	0	1	1	3	0	0	0	1	0	4	0	4	4	0	0	0	1	0	0	1	2	0
hsa-mir-8060	0	0	0	0	0	0	0	0	0	0	0	0	0	0	0	0	0	0	0	0	0	0	0	0	0	0	0	0	0	0	0	0	0	0	0	0	0	0	0	0	0	0	0	0	0	0	0	0	0
hsa-mir-875	0	0	0	0	0	0	0	0	0	0	0	0	0	0	0	0	0	0	0	0	0	0	1	0	0	0	0	0	0	0	3	4	0	0	0	0	0	0	0	0	0	0	0	0	0	0	0	0	0
hsa-mir-328	678	301	668	591	373	754	407	462	13	5	137	14	22	56	61	12	272	26	138	23	20	94	176	62	51	49	39	14	72	18	139	22	23	74	11	24	51	49	186	222	10	14	43	41	11	27	21	78	90
hsa-mir-6786	1	0	0	0	1	0	0	1	0	0	0	0	1	0	0	0	0	0	0	0	0	1	0	0	0	1	1	0	0	0	1	0	0	0	0	0	0	0	0	0	0	0	0	0	0	1	0	0	0
hsa-mir-548am	0	0	0	0	0	0	0	0	0	0	0	0	0	0	0	0	0	1	0	0	0	0	0	0	0	0	0	0	0	0	0	0	0	0	0	0	0	0	0	0	0	0	0	0	0	0	0	0	0
hsa-mir-4523	0	0	0	0	0	1	0	0	0	0	1	0	0	0	1	0	1	2	0	0	1	1	1	0	0	0	0	0	0	0	0	1	0	2	1	1	0	0	6	0	0	0	0	0	0	1	1	0	2
hsa-mir-548x-2	0	0	0	0	0	0	0	0	0	0	0	0	0	0	0	0	0	0	0	0	0	0	0	0	0	0	0	0	0	0	0	0	0	0	0	0	0	0	0	0	0	0	0	0	0	0	0	0	0
hsa-mir-5195	0	0	0	0	0	0	0	0	0	0	0	0	0	0	0	1	1	0	0	0	0	0	0	0	0	0	0	0	0	0	0	0	0	0	0	0	0	0	0	1	0	0	0	0	0	0	0	0	0
hsa-mir-920	0	0	0	0	0	0	0	0	0	0	0	0	0	0	0	0	0	0	0	0	0	0	0	0	0	0	0	0	0	0	0	0	0	0	0	0	0	0	0	0	0	0	0	0	0	0	0	0	0
hsa-mir-6511a-1	0	0	0	0	0	0	0	0	0	0	0	0	0	0	0	0	0	0	0	0	0	0	0	0	0	0	0	0	0	0	0	0	0	0	0	0	0	0	0	0	0	0	0	0	0	0	0	0	0
hsa-mir-519b	0	0	0	0	0	0	0	0	0	0	0	0	0	0	0	0	0	0	0	0	0	0	1	0	0	0	0	0	0	0	2	0	0	0	0	0	0	0	0	0	0	0	0	0	0	0	0	0	1
hsa-mir-4435-2	0	0	0	0	0	0	0	0	0	0	0	0	0	0	1	0	0	0	0	0	0	0	0	0	0	0	0	0	0	0	1	0	0	0	0	0	1	1	0	0	0	0	0	0	0	1	0	0	1
hsa-mir-4521	4	1	1	0	3	5	2	0	3	1	0	4	0	9	1	1	1	3	0	4	3	4	5	3	5	1	1	1	3	1	3	0	0	5	1	2	0	2	2	2	1	4	0	0	1	0	0	1	1
hsa-mir-941-2	0	0	0	0	0	0	0	0	0	0	0	0	0	0	0	0	0	0	0	0	0	0	0	0	0	0	0	0	0	0	0	0	0	0	0	0	0	0	0	0	0	0	0	0	0	0	0	0	0
hsa-mir-6724-1	0	0	0	0	0	0	0	0	0	0	0	0	0	0	0	0	0	0	0	0	0	0	0	0	0	0	0	0	0	0	0	0	0	0	0	0	0	0	0	0	0	0	0	0	0	0	0	0	0
hsa-mir-620	0	0	0	0	0	0	0	0	0	0	0	0	0	0	0	0	0	0	0	0	0	0	0	0	0	0	0	0	0	0	0	0	0	0	0	0	0	0	0	0	0	0	0	0	0	0	0	0	0
hsa-mir-4715	0	0	0	0	0	0	0	0	0	0	0	0	0	0	0	0	1	0	0	0	0	0	0	0	0	0	0	0	0	0	0	0	0	0	0	0	0	1	0	0	0	0	0	0	0	0	0	0	0
hsa-mir-4720	0	0	0	0	0	0	0	0	0	0	0	0	0	0	0	0	0	0	0	0	0	0	0	0	0	0	0	0	0	0	1	0	0	0	0	0	0	0	0	0	1	0	0	0	0	0	0	0	0
hsa-mir-551b	2	1	0	4	0	0	1	0	4	1	6	2	0	6	0	3	8	0	4	4	0	0	0	4	0	1	4	2	3	0	2	2	0	0	5	4	2	4	3	3	5	1	2	0	1	1	0	0	0
hsa-mir-4527	0	0	0	0	0	0	0	0	0	0	0	0	0	0	0	0	0	0	0	0	0	0	0	0	0	0	0	0	0	0	0	0	0	0	0	0	0	0	0	0	0	0	0	0	0	0	0	0	0
hsa-mir-548i-1	0	0	0	0	0	0	0	0	0	0	0	0	0	0	0	0	0	0	0	0	0	0	0	0	0	0	0	0	0	0	0	0	0	0	0	0	0	0	0	0	0	0	0	0	0	0	0	0	0
hsa-mir-1302-6	0	0	0	0	0	0	0	0	0	0	0	0	0	0	0	0	0	0	0	0	0	0	0	0	0	0	0	0	0	0	0	0	0	0	0	0	0	0	0	0	0	0	0	0	0	0	0	0	0
hsa-mir-1269a	3	130	7	658	0	286	47	20	1	43	3356	20	0	105	1978	46	6118	115	233	6	98	5	2	372	1014	1	19	5	79	2	2	147	6	6	25	2	1	206	1	1	132	289	3	1	1	56	79	0	34
hsa-mir-941-4	0	0	0	0	0	0	0	0	0	0	0	0	0	0	0	0	0	0	0	0	0	0	0	0	0	0	0	0	0	0	0	0	0	0	0	0	0	0	0	0	0	0	0	0	0	0	0	0	0
hsa-mir-3139	0	0	0	0	0	0	0	0	0	0	0	0	0	0	0	0	0	0	0	0	0	1	2	0	0	0	0	0	1	0	0	0	0	0	0	0	0	2	0	0	0	0	0	0	0	0	0	0	0
hsa-mir-4418	0	0	0	0	0	0	0	0	0	0	0	0	0	0	0	0	0	0	0	0	0	0	0	0	0	0	0	0	0	0	0	0	0	0	0	0	0	0	0	0	0	0	0	0	0	0	0	0	0
hsa-mir-876	0	0	0	0	0	0	0	0	0	0	1	0	0	0	0	0	0	0	0	0	0	0	1	2	0	0	0	0	0	0	0	0	0	0	0	0	0	0	0	0	0	0	0	1	0	0	0	0	0
hsa-mir-1302-2	0	0	0	0	0	0	0	0	0	0	0	0	0	0	0	0	0	0	0	0	0	0	0	0	0	0	0	0	0	0	0	0	0	0	0	0	0	0	0	0	0	0	0	0	0	0	0	0	0
hsa-mir-3680-2	3	0	0	0	0	0	0	0	0	0	2	0	0	2	1	0	2	1	1	0	0	0	1	0	0	2	1	2	0	1	0	0	0	0	0	0	1	4	3	3	0	1	0	1	0	1	0	1	0
hsa-mir-874	123	108	69	99	102	81	90	180	14	68	145	15	30	85	61	9	59	82	101	6	129	25	152	56	103	87	227	32	67	31	350	26	14	166	61	22	44	210	18	238	23	18	48	53	15	88	5	42	203
hsa-mir-5194	0	0	0	0	0	0	0	0	0	0	0	0	0	1	0	0	0	0	0	0	0	0	0	0	0	0	0	0	0	0	0	0	0	0	0	0	0	0	0	0	0	0	0	0	0	0	0	0	0
hsa-mir-200a	589	1939	749	1308	929	987	1231	1936	3929	6906	15436	4248	7080	7084	4860	3765	12081	12126	12970	3129	15854	8737	18408	4514	15975	6974	30832	6337	6468	7839	38109	4137	2655	7496	6507	2108	9761	11829	25307	16575	2527	2973	6836	4963	3495	7486	10859	643	13777
hsa-mir-548a-2	0	0	0	0	0	0	0	0	0	0	0	0	0	0	0	0	0	0	0	0	0	0	0	0	0	0	0	0	0	0	0	0	0	0	0	0	0	0	0	0	0	0	0	0	0	0	0	0	0
hsa-mir-4426	0	0	0	0	0	0	0	0	1	0	0	0	1	0	0	0	1	0	0	0	0	0	0	0	0	0	0	0	0	0	0	0	0	0	0	0	0	0	0	0	0	1	0	0	0	0	0	0	0
hsa-mir-7108	0	0	0	0	0	0	0	0	0	0	0	0	0	0	0	0	0	0	0	0	0	0	0	0	0	0	0	0	0	0	0	0	0	0	0	0	0	0	0	0	0	0	0	0	0	0	0	0	0
hsa-mir-5702	0	0	0	0	0	0	0	0	0	0	0	0	0	0	0	0	0	0	0	0	0	0	0	0	0	1	0	0	0	0	0	0	0	0	0	0	0	0	1	0	0	0	0	0	0	0	0	0	1
hsa-mir-4417	0	0	0	0	0	0	0	0	0	0	0	0	0	0	0	0	0	0	0	0	0	0	0	0	0	0	0	0	0	0	0	0	0	0	0	0	0	0	0	0	0	0	0	0	0	0	0	0	0
hsa-mir-5689	0	0	0	0	0	0	0	0	0	0	0	0	0	0	0	0	0	0	0	0	0	0	0	0	0	0	0	0	0	0	0	0	0	0	0	0	0	0	0	0	0	0	0	0	0	0	0	0	0
hsa-mir-6770-2	0	0	0	0	0	0	0	0	0	0	0	0	0	0	0	0	0	0	0	0	0	0	0	0	0	0	0	0	0	0	0	0	0	0	0	0	0	0	0	1	0	0	0	0	0	0	0	0	0
hsa-mir-631	0	0	0	0	0	0	0	0	0	0	0	0	0	0	0	0	0	0	0	0	0	0	0	0	0	0	0	0	0	0	0	0	0	0	0	0	0	0	1	0	0	0	0	0	0	0	0	0	0
hsa-mir-4440	0	0	0	0	0	0	0	0	0	0	0	0	0	0	0	0	0	0	0	0	0	0	0	0	0	0	0	0	0	0	0	0	0	0	0	0	0	0	0	0	0	0	0	0	0	0	0	0	0
hsa-mir-7703	0	0	0	0	0	0	0	0	0	0	0	0	0	0	0	0	1	0	0	0	0	0	0	0	0	0	0	0	0	0	0	0	1	0	0	0	1	0	1	0	0	0	0	0	0	0	0	0	0
hsa-mir-4294	0	0	0	0	0	0	0	0	0	0	0	0	0	0	0	0	0	0	0	0	0	0	0	0	0	0	0	0	0	0	0	0	0	0	0	0	0	0	0	0	0	0	0	0	0	0	0	0	0
hsa-mir-4528	0	0	0	0	0	0	0	0	0	0	0	1	0	0	0	0	0	0	0	0	0	0	0	0	0	0	0	0	0	0	0	0	0	0	0	0	0	0	0	0	0	0	0	0	0	0	0	0	0
hsa-mir-4796	0	0	0	0	0	0	0	0	0	0	1	1	0	1	0	0	2	0	0	0	0	1	3	0	0	2	0	0	1	0	3	0	0	1	0	0	0	1	0	2	0	0	0	0	0	0	1	0	0
hsa-mir-4460	0	0	0	0	0	0	0	0	0	0	0	0	0	0	0	0	0	0	0	0	0	0	0	0	0	0	0	0	0	0	0	0	0	0	0	0	0	0	0	0	0	0	0	0	0	0	0	0	0
hsa-mir-4502	0	0	0	0	0	0	0	0	0	0	0	0	1	0	0	0	0	0	0	0	0	0	0	0	0	0	0	0	0	0	0	0	0	0	0	0	1	0	0	0	0	0	0	0	0	0	1	0	0
hsa-mir-6075	0	0	0	0	0	0	0	0	0	0	0	0	0	0	0	0	0	0	0	0	0	0	0	0	0	0	0	0	0	0	0	0	0	0	0	0	0	0	0	0	0	0	0	0	0	0	0	0	0
hsa-mir-892b	0	0	0	0	0	0	0	0	0	0	0	0	0	0	0	0	0	0	0	0	0	0	0	0	0	0	0	0	0	0	0	0	0	0	0	0	0	0	0	0	0	0	0	0	0	0	0	0	0
hsa-mir-2861	0	0	0	0	0	0	0	0	0	0	0	0	0	0	0	0	0	0	0	0	0	0	0	0	0	0	0	0	0	0	0	0	0	0	0	0	0	0	0	0	0	0	0	0	0	0	0	0	0
hsa-mir-548h-1	0	0	0	0	0	0	0	0	0	0	0	0	0	0	0	0	0	0	0	0	0	0	0	0	0	0	0	0	0	0	0	0	0	0	0	0	0	0	0	0	0	0	0	0	0	0	0	0	0
hsa-mir-6859-2	0	0	0	0	0	0	0	0	0	0	0	0	0	0	0	0	0	0	0	0	0	0	0	0	0	0	0	0	0	0	0	0	0	0	0	0	0	0	0	0	0	0	0	0	0	0	0	0	0
hsa-mir-6769a	6	0	0	0	0	0	0	2	0	0	1	0	0	0	0	0	0	1	0	0	0	2	2	0	0	1	1	0	0	0	0	0	0	0	0	0	0	2	0	1	0	0	0	0	0	0	0	0	0
hsa-mir-6874	0	0	0	0	0	0	0	0	0	0	0	0	0	0	1	0	2	0	0	0	0	1	3	0	2	0	1	0	4	1	2	0	0	1	1	0	0	0	0	0	0	1	2	1	1	0	0	0	1
hsa-mir-1289-1	0	0	0	0	0	0	0	0	0	0	2	0	0	0	0	0	1	0	0	0	0	0	0	0	1	0	1	0	0	0	0	0	0	0	0	0	1	0	0	1	0	0	0	0	0	0	0	0	0
hsa-mir-1908	0	1	0	0	0	1	0	0	0	0	1	0	2	1	0	0	0	1	0	0	0	0	0	0	0	0	0	0	0	1	0	0	0	0	0	0	0	1	2	0	0	0	0	0	0	0	0	0	0
hsa-mir-6803	8	2	5	2	4	1	2	10	0	1	0	0	0	0	1	0	0	1	1	1	1	0	3	0	0	0	6	0	1	1	4	0	0	2	0	0	0	0	5	0	0	0	0	1	0	1	0	2	1
hsa-mir-16-2	24	21	5	22	11	19	13	51	555	644	1261	693	394	1033	508	1099	1171	911	753	820	1299	564	1124	1105	1725	864	1854	819	1400	477	1833	395	795	539	425	731	570	1532	1657	1600	256	436	1310	481	385	736	601	79	2595
hsa-mir-7107	0	0	0	0	0	0	0	0	0	0	0	0	0	0	0	0	0	0	0	0	0	0	0	0	0	0	0	0	0	0	0	0	0	0	0	0	0	0	0	0	0	0	0	0	0	0	0	0	0
hsa-mir-1268b	0	0	0	0	0	0	0	0	0	0	0	0	0	0	0	0	0	0	0	0	0	0	0	0	0	0	0	0	0	0	0	0	0	0	0	0	0	0	0	0	0	0	0	0	0	0	0	0	0
hsa-mir-1302-11	0	0	0	0	0	0	0	0	0	0	0	0	0	0	0	0	0	0	0	0	0	0	0	0	0	0	0	0	0	0	0	0	0	0	0	0	0	0	0	0	0	0	0	0	0	0	0	0	0
hsa-mir-4516	1	0	0	0	0	0	0	0	0	0	0	0	0	0	0	0	0	0	0	0	0	0	0	0	0	0	0	0	0	0	0	0	0	0	0	0	0	0	0	0	0	0	0	0	0	0	0	0	1
hsa-mir-517a	0	0	0	0	0	0	0	0	0	0	18	0	0	0	1	0	0	0	0	0	0	2	22	0	0	0	6	1	7	0	16	0	0	0	1	0	0	16	0	0	0	1	0	0	0	0	0	0	2
hsa-mir-4746	15	10	6	25	6	10	3	34	3	8	15	5	29	34	22	0	20	20	10	2	32	2	10	2	4	16	52	8	11	71	26	1	2	15	6	1	9	15	43	17	1	2	1	8	3	12	8	9	22
hsa-mir-219a-1	7	16	8	20	9	9	8	22	1	7	11	3	13	17	16	3	16	15	27	4	10	19	47	6	9	21	52	16	9	14	52	3	3	14	7	5	11	32	37	29	1	5	7	4	8	10	10	7	26
hsa-mir-30c-1	336	397	141	214	124	238	193	256	59	359	864	426	291	208	364	352	1834	376	778	281	725	520	1214	544	364	485	1901	365	674	270	2413	272	247	584	426	180	271	941	291	1051	252	294	888	426	199	397	643	237	1200
hsa-mir-592	0	0	0	0	0	0	0	0	16	503	85	14	2	69	102	38	110	89	268	3	237	632	41	49	22	547	324	30	383	2	274	42	16	46	190	46	43	582	11	286	8	45	170	312	5	31	237	3	1009
hsa-mir-4490	0	0	0	0	0	0	0	0	0	0	0	0	0	0	0	0	0	0	0	0	0	0	0	0	0	0	0	0	0	0	0	0	0	0	0	0	0	0	0	0	0	0	0	0	0	0	0	0	0
hsa-mir-4264	0	0	0	0	0	0	0	0	0	0	0	0	0	0	0	0	0	0	0	0	0	0	0	0	0	0	0	0	0	0	0	0	0	0	0	0	0	0	0	0	0	0	0	0	0	0	0	0	0
hsa-mir-5693	0	0	0	0	0	0	0	0	0	0	0	0	0	0	0	0	0	0	0	0	0	0	0	0	0	0	0	0	0	0	0	0	0	0	0	0	0	0	0	0	0	0	0	0	0	0	0	0	0
hsa-mir-4255	0	0	0	0	0	0	0	0	0	0	0	0	0	0	0	0	0	0	0	0	0	0	0	0	0	0	0	0	0	0	0	0	0	0	0	0	0	0	0	0	0	0	0	0	0	0	0	0	0
hsa-mir-4766	0	0	0	0	0	0	0	0	0	4	0	0	0	3	2	2	1	0	2	0	2	1	6	0	1	0	4	4	1	0	6	3	1	0	2	0	1	5	13	3	1	0	0	1	2	0	0	0	5
hsa-mir-6807	1	0	1	0	0	0	0	1	0	0	1	0	0	0	0	0	0	0	0	0	0	0	4	0	0	0	0	0	1	1	0	2	0	1	0	0	0	0	2	0	0	0	2	1	0	0	0	0	1
hsa-mir-4306	0	0	0	0	0	0	0	0	0	0	0	0	0	0	0	0	0	0	0	0	0	0	0	0	0	0	0	0	0	0	0	0	0	0	1	0	0	0	0	1	0	0	0	0	0	0	0	0	0
hsa-mir-5691	0	0	0	0	0	0	0	0	0	0	0	0	0	0	0	0	0	0	0	0	0	0	0	0	0	0	1	0	0	0	0	0	0	0	0	0	0	0	0	3	0	0	0	1	0	0	0	0	0
hsa-mir-139	1855	671	1004	902	615	966	670	594	10	29	497	30	68	103	97	29	476	107	160	43	52	211	180	139	194	65	97	22	108	49	125	45	9	339	29	23	30	74	40	444	13	27	134	99	16	83	38	555	58
hsa-mir-4450	0	0	0	0	0	0	0	0	0	0	0	0	0	0	0	0	0	0	0	0	0	0	0	0	0	0	0	0	0	0	0	0	0	0	0	0	0	1	0	0	0	0	0	0	0	0	0	0	0
hsa-mir-4295	0	0	0	0	0	0	0	0	0	0	0	0	0	0	0	0	0	0	0	0	0	0	0	0	0	0	0	0	0	0	0	0	0	0	0	0	0	0	0	0	0	0	0	0	0	0	0	0	0
hsa-mir-4690	0	0	0	0	0	0	0	1	0	0	0	0	0	2	0	0	0	0	0	0	0	2	1	0	0	1	0	1	0	0	0	0	0	0	0	0	0	2	0	0	0	0	0	0	0	0	0	0	0
hsa-let-7a-2	19142	15109	7351	15752	14904	14659	13503	17429	2300	5122	77774	4742	20469	41355	25945	3373	85685	49655	14930	4198	27688	55858	22020	8491	62608	19622	34581	8191	42359	39537	69879	4328	5242	63405	14134	2947	10891	14669	105369	95170	2287	12328	8751	14928	2592	20050	18362	6941	25988
hsa-mir-6074	0	0	0	0	0	0	0	0	0	0	0	0	0	0	0	0	0	0	0	0	0	0	0	0	0	0	0	0	0	0	0	0	0	0	0	0	0	0	0	0	0	0	0	0	0	0	0	0	0
hsa-mir-7-1	9	11	5	4	6	11	1	12	93	107	264	133	97	341	135	45	342	191	208	136	260	93	149	154	91	157	430	193	163	216	366	57	84	146	123	101	136	262	201	131	68	58	131	79	114	133	133	17	335
hsa-mir-6511a-2	0	0	0	0	0	0	0	0	0	0	0	0	0	0	0	0	0	0	0	0	0	0	0	0	0	0	0	0	0	0	0	0	0	0	0	0	0	0	0	0	0	0	0	0	0	0	0	0	0
hsa-mir-6801	0	0	0	0	0	3	0	2	0	0	0	0	0	0	0	0	0	0	0	0	0	0	0	0	0	0	0	0	0	2	0	0	0	0	0	0	0	1	0	0	0	0	0	0	0	0	0	0	0
hsa-mir-3170	0	5	1	3	0	1	5	3	1	10	10	5	4	17	11	4	23	12	6	3	9	3	44	8	4	6	12	7	16	9	1	2	0	3	4	5	8	9	2	9	3	8	10	5	0	6	2	0	23
hsa-mir-2053	0	0	0	0	0	0	0	0	0	0	0	0	0	0	0	0	0	0	0	0	0	0	0	0	0	0	0	0	0	0	0	0	0	0	0	0	0	0	0	0	0	0	0	0	0	0	0	0	0
hsa-mir-5697	0	0	0	0	0	0	0	0	0	0	0	0	0	1	0	0	0	0	0	0	0	0	0	0	0	0	0	1	0	0	0	0	0	0	0	0	0	0	1	0	0	1	0	0	0	0	0	0	0
hsa-mir-6875	0	0	0	1	2	1	0	1	0	0	2	1	1	0	1	0	2	3	0	0	1	1	1	0	2	1	0	0	0	0	0	0	0	4	0	0	0	0	0	1	0	0	0	1	0	0	1	0	0
hsa-mir-4660	1	1	0	4	2	1	0	2	0	1	0	1	2	0	0	0	6	3	0	0	1	0	3	1	1	1	5	1	0	7	2	0	0	4	1	0	0	8	9	3	0	0	1	0	0	1	1	2	0
hsa-mir-5583-1	0	0	0	0	0	0	0	0	0	1	0	0	0	0	0	0	0	0	0	0	0	0	0	0	0	0	0	0	0	0	0	0	0	0	0	0	0	0	0	0	0	0	0	0	0	0	0	0	0
hsa-mir-1286	0	0	0	0	0	0	0	0	0	0	0	0	0	0	0	0	0	1	0	1	0	1	0	0	0	0	0	0	0	1	0	0	0	0	0	0	0	0	3	1	1	0	0	0	0	0	0	0	0
hsa-mir-6859-4	0	0	0	0	0	0	0	0	0	0	0	0	0	0	0	0	0	0	0	0	0	0	0	0	0	0	0	0	0	0	0	0	0	0	0	0	0	0	0	0	0	0	0	0	0	0	0	0	0
hsa-mir-650	0	0	0	0	0	0	0	0	0	0	0	0	0	0	0	0	0	0	0	0	0	0	0	0	0	0	0	0	0	0	0	0	0	0	0	0	0	0	0	0	0	0	0	0	0	0	0	0	0
hsa-mir-4640	3	1	0	3	0	0	0	1	2	1	1	0	0	0	3	0	2	0	1	0	0	0	2	0	1	0	3	0	1	0	1	0	0	1	0	1	0	1	6	2	0	1	0	1	0	1	0	0	0
hsa-mir-30c-2	447	436	179	226	176	261	272	344	74	381	1019	392	313	240	417	405	1900	468	865	281	693	576	1232	519	437	556	1947	372	687	292	2450	278	284	850	404	209	267	1013	300	1104	271	312	907	446	199	405	619	319	1183
hsa-mir-134	172	217	219	177	186	208	230	228	970	596	3272	460	715	1746	607	377	2336	1461	2051	575	696	899	336	2133	965	941	512	275	1607	1053	297	695	415	2611	1255	501	722	840	497	1832	167	754	1357	1007	594	1257	392	1235	1073
hsa-mir-4254	0	0	0	0	0	0	0	0	0	0	0	0	0	0	0	0	0	0	0	0	0	0	0	0	0	0	0	0	0	0	0	0	0	0	0	0	0	0	0	0	0	0	0	0	0	0	0	0	0
hsa-mir-4265	0	0	0	0	0	0	0	0	0	0	0	0	0	0	0	0	0	0	0	0	0	0	0	0	0	0	0	0	0	0	0	0	0	0	0	0	0	0	0	0	0	0	0	0	0	0	0	0	0
hsa-mir-4756	0	0	1	0	0	0	0	0	0	0	0	3	0	0	0	1	3	0	0	0	0	1	0	1	0	0	2	0	0	1	2	0	0	0	0	0	0	0	0	0	0	0	2	0	0	0	1	0	1
hsa-mir-136	1	1	3	5	0	0	1	1	51	62	157	44	27	127	40	90	189	79	334	64	30	102	75	160	42	40	117	38	89	29	90	89	46	66	114	37	56	118	28	141	44	110	161	68	80	55	31	11	58
hsa-mir-4312	0	0	0	0	0	0	0	0	0	0	0	0	0	0	0	0	0	0	0	0	0	0	0	0	0	0	0	0	0	0	0	0	0	0	0	0	0	0	0	0	0	0	0	0	0	0	0	0	0
hsa-mir-211	0	0	0	0	0	0	0	0	0	0	0	0	0	0	0	0	0	0	0	0	0	0	0	0	0	0	3	0	0	0	0	0	0	0	0	0	1	0	0	0	0	0	1	0	0	0	0	0	0
hsa-mir-562	0	0	0	0	0	0	0	0	0	0	0	0	0	0	0	0	0	0	0	0	0	0	0	0	0	0	0	0	0	0	0	0	0	0	0	0	0	0	0	0	0	0	0	0	0	0	0	0	0
hsa-mir-6887	0	5	1	3	3	7	2	1	0	0	0	0	0	0	0	0	0	1	1	0	2	1	0	0	2	2	0	0	1	1	1	0	0	0	0	0	0	0	0	1	0	1	2	0	0	0	0	0	0
hsa-mir-1321	0	0	0	0	0	0	0	0	0	0	0	0	0	0	0	0	0	0	0	0	0	0	0	0	0	0	0	0	0	0	0	0	0	0	0	0	0	0	0	0	0	0	0	0	0	0	0	0	0
hsa-mir-4477b	0	0	0	0	0	0	0	0	0	0	0	0	0	0	0	0	0	0	0	0	0	0	0	0	0	0	0	0	0	0	0	0	0	0	0	0	0	0	0	0	0	0	0	0	0	0	0	0	0
hsa-mir-8071-1	0	0	0	0	0	0	0	0	0	0	0	0	0	0	0	0	0	0	0	0	0	0	0	0	0	0	0	0	0	0	0	0	0	0	0	0	0	0	0	0	0	0	0	0	0	0	0	0	0
hsa-mir-302d	0	0	0	0	0	0	0	0	0	0	0	0	0	0	0	0	0	0	0	0	0	0	0	0	0	0	0	0	0	0	0	0	0	0	0	0	0	0	0	0	0	0	0	0	0	0	0	0	0
hsa-mir-3198-1	0	0	0	0	0	0	0	0	0	0	0	0	0	0	0	0	0	0	0	0	0	0	1	0	0	0	1	0	0	0	0	0	2	0	0	0	1	0	1	0	0	0	0	0	0	0	0	0	0
hsa-mir-548ag-2	0	0	0	0	0	0	0	0	0	4	1	0	0	0	0	0	1	0	0	0	0	1	0	0	0	0	0	0	0	0	0	1	0	0	0	0	0	0	0	1	0	0	0	0	0	0	0	0	0
hsa-mir-3529	0	0	0	0	0	0	0	0	0	0	0	0	0	0	0	0	0	0	0	0	0	0	0	0	0	0	0	0	0	0	0	0	0	0	0	0	0	0	0	0	0	0	0	1	0	0	0	0	0
hsa-mir-6505	0	0	0	0	0	0	0	0	0	0	0	0	0	0	0	0	0	1	1	0	0	1	2	0	0	0	0	0	0	0	0	2	0	0	0	0	1	0	0	1	0	0	0	0	0	0	0	0	0
hsa-mir-7978	0	0	0	0	0	0	0	0	0	0	0	0	0	0	0	0	0	0	0	0	0	0	0	0	0	0	0	0	0	0	0	0	0	0	0	0	0	0	0	0	0	0	0	0	0	0	0	0	0
hsa-mir-503	2	10	3	13	3	5	4	9	17	14	45	5	12	77	20	7	99	20	47	36	9	29	68	31	43	14	130	14	24	15	8	14	10	18	36	11	12	32	26	273	3	44	22	13	10	9	7	4	39
hsa-let-7b	85008	108274	76243	114411	76166	54076	65727	105831	10025	6935	76902	13790	20669	42336	28950	12336	53588	52663	19152	13709	27604	52728	32054	26253	64977	18250	17940	6866	43892	33368	56000	13316	11678	60856	18789	8211	18818	17136	157333	100731	4084	17981	25372	17443	7826	31097	13874	31616	29454
hsa-mir-6881	0	0	0	0	0	0	0	0	0	0	0	0	0	0	0	0	0	0	0	0	0	0	0	0	0	0	0	0	0	0	0	0	0	0	0	0	0	0	0	0	0	0	1	0	0	0	0	0	0
hsa-mir-202	0	0	0	1	0	0	0	0	0	0	2	2	2	0	3	0	2	0	862	0	0	0	1	2	0	1	1	1	0	0	2	0	0	0	1	0	1	1	0	0	2	0	7	1	2	6	1	2	0
hsa-mir-4650-2	0	0	0	0	0	0	0	0	0	0	0	0	0	0	0	0	0	0	0	0	0	0	0	0	0	0	0	0	0	0	0	0	0	0	0	0	0	0	0	0	0	0	0	0	0	0	0	0	0
hsa-mir-424	12	11	1	0	1	3	2	2	292	246	969	76	177	1064	281	151	985	669	1004	266	187	119	282	786	1634	329	507	127	895	514	164	85	303	290	291	275	192	461	567	6305	61	333	234	408	126	311	257	22	511
hsa-mir-6083	0	0	0	0	0	0	0	0	0	0	0	0	0	0	0	0	0	0	0	0	0	0	0	0	0	0	0	0	0	0	0	0	0	0	0	0	0	0	0	0	0	0	0	0	0	0	0	0	0
hsa-mir-1184-2	0	0	0	0	0	0	0	0	0	0	0	0	0	0	0	0	0	0	0	0	0	0	0	0	0	0	0	0	0	0	0	0	0	0	0	0	0	0	0	0	0	0	0	0	0	0	0	0	0
hsa-mir-2115	0	0	0	0	0	0	0	0	0	0	3	0	2	0	0	0	1	3	0	1	2	2	3	0	0	0	1	0	0	4	0	0	0	1	1	0	6	1	0	0	0	1	0	3	0	1	2	0	5
hsa-mir-6069	0	0	0	0	0	0	0	0	0	0	0	0	0	0	0	0	0	0	0	0	0	0	0	0	0	0	0	0	0	0	0	0	0	0	0	0	0	0	0	0	0	0	0	0	0	0	0	0	0
hsa-mir-1206	0	0	0	0	0	0	0	0	0	0	0	0	0	0	0	0	0	0	0	0	0	0	0	0	0	0	0	0	0	0	0	0	0	0	0	0	0	0	0	0	0	0	0	0	0	0	0	0	0
hsa-mir-6724-3	0	0	0	0	0	0	0	0	0	0	0	0	0	0	0	0	0	0	0	0	0	0	0	0	0	0	0	0	0	0	0	0	0	0	0	0	0	0	0	0	0	0	0	0	0	0	0	0	0
hsa-mir-4733	3	0	0	1	0	0	0	0	0	0	1	0	1	0	0	0	0	0	0	0	0	0	2	0	4	0	1	0	0	0	0	0	1	1	0	1	0	4	3	8	0	1	0	1	0	4	1	0	0
hsa-mir-146a	25	86	15	34	39	119	51	205	129	120	2193	343	1188	805	226	612	730	933	72	458	3345	464	821	143	837	751	2234	372	1222	578	588	146	548	704	900	82	622	549	459	1004	133	559	697	589	81	598	1325	124	2953
hsa-mir-331	134	70	51	83	33	71	50	93	51	44	103	41	24	117	41	19	140	37	48	89	53	111	110	190	33	76	83	27	157	42	117	44	32	38	38	63	62	99	130	134	60	29	71	67	21	52	22	55	60
hsa-mir-101-2	41	78	90	123	68	59	87	93	2413	3730	23198	4996	7046	11729	10133	2692	24485	12832	13580	2913	12258	21677	19924	11549	16793	10718	19811	6454	18550	4334	24360	2714	3348	11908	9293	3406	10054	11108	17144	47396	6307	7577	8635	10526	1595	10931	6788	853	14017
hsa-mir-30d	9124	13323	6765	13163	8681	8062	8439	12336	1370	11075	32684	7283	16256	11728	17209	4960	49353	21225	19588	3752	21841	62689	37102	7516	54203	44169	45175	5220	18862	25037	53816	9474	13435	29158	13992	2545	11460	13745	50416	88913	2476	7741	11561	18577	1816	15001	17011	8278	38077
hsa-mir-429	45	30	19	24	18	64	34	38	294	1697	1629	715	759	513	676	254	2534	1791	2127	197	1785	1469	3758	603	2195	2418	5271	1929	1094	1226	5928	437	808	655	1877	376	1567	3053	2543	2818	400	590	1805	1731	836	1362	2197	55	3156
hsa-mir-658	3	1	0	1	0	1	5	2	0	2	0	0	2	1	0	0	1	3	0	0	0	0	3	0	5	0	1	1	0	0	0	1	2	1	2	0	0	2	3	2	1	0	1	0	0	0	1	3	7
hsa-mir-28	9780	14624	9543	11439	7825	9881	9149	12416	2343	5638	49931	9792	22056	17931	26315	5728	58391	22295	15737	5461	18975	22138	31304	14762	31972	17026	40603	9864	18298	18033	33630	5914	4675	43002	10280	2987	11945	13811	21666	39942	2682	10939	19569	26055	3218	20986	13281	10840	27458
hsa-mir-15a	4	20	4	13	10	9	10	26	61	168	690	146	362	521	401	152	627	772	546	255	778	525	546	233	1070	383	2599	338	766	506	1190	52	208	614	134	100	361	1171	808	897	33	228	310	176	118	384	463	36	1229
hsa-mir-548i-3	0	0	0	0	0	0	0	0	0	0	0	0	0	0	0	0	0	0	0	0	0	0	0	0	0	0	0	0	0	0	0	0	0	0	0	0	0	0	0	0	0	0	0	0	0	0	0	0	0
hsa-mir-196a-2	12	42	17	27	9	16	18	29	121	406	552	207	280	1134	965	158	837	460	26	90	1411	613	1317	230	753	1135	966	735	1226	359	957	253	240	198	319	232	389	453	464	2433	106	225	513	621	24	675	450	17	234
hsa-mir-4737	0	0	0	0	0	0	0	0	0	0	0	0	0	0	0	0	0	1	0	0	0	0	0	0	0	0	0	0	0	0	0	0	0	0	0	0	0	0	0	0	0	0	0	0	0	0	0	0	0
hsa-mir-7159	0	0	0	0	0	0	0	0	0	0	0	0	0	0	0	0	0	0	0	0	0	0	0	0	0	0	0	0	0	0	0	0	0	0	0	0	0	0	0	0	0	0	0	0	0	0	0	0	0
hsa-mir-6504	0	0	0	0	0	0	0	0	0	0	1	0	0	0	0	0	0	0	0	0	0	0	0	0	0	0	0	0	0	0	0	0	0	0	0	1	0	0	0	0	0	0	2	0	0	0	0	1	0
hsa-mir-135b	1	0	0	0	0	0	0	0	25	120	352	40	53	132	267	73	813	38	119	97	313	59	776	218	649	332	125	44	714	149	1059	165	239	81	114	59	21	161	311	453	145	36	86	1283	52	178	74	12	383
hsa-mir-4731	3	0	0	0	0	0	0	0	0	0	0	0	0	0	0	0	0	0	0	0	0	0	0	0	0	0	0	0	0	0	0	0	0	0	0	1	0	0	0	0	0	0	0	0	0	0	0	0	0
hsa-mir-9-2	44	48	26	34	33	34	39	61	146	116	538	63	345	219	344	55	885	608	357	113	256	589	3264	320	673	264	2429	164	174	51	112	85	115	1126	129	13	1730	334	217	1542	122	129	481	424	151	620	652	48	226
hsa-mir-4530	0	1	0	0	0	0	0	0	0	0	0	0	0	0	0	0	0	0	0	0	0	0	0	0	0	0	0	0	0	0	0	0	0	0	0	0	0	0	0	0	0	0	0	0	0	0	0	0	0
hsa-mir-2114	0	0	0	0	0	0	0	0	0	3	1	1	0	1	2	0	1	0	0	0	4	0	3	2	0	1	0	1	6	0	0	0	0	0	0	1	25	0	0	2	0	1	1	2	0	0	0	0	0
hsa-mir-1185-2	0	0	0	0	0	0	0	0	0	1	8	1	0	1	0	1	3	1	2	0	0	0	1	1	0	2	0	0	1	0	0	0	0	0	0	0	1	0	0	1	0	0	1	0	0	0	0	0	0
hsa-mir-425	180	411	101	209	138	203	217	512	224	1146	1164	599	461	857	603	242	2900	771	1498	623	2039	997	6496	1332	973	2527	4636	969	2572	1353	1746	189	459	811	2391	410	933	3379	1308	3017	119	833	1647	2450	373	894	1324	417	8033
hsa-mir-6849	0	0	0	0	0	0	0	0	0	0	0	0	0	0	1	0	0	0	0	0	0	0	0	0	1	0	0	0	0	0	1	0	0	0	0	0	0	2	0	0	0	0	0	0	0	0	0	0	0
hsa-mir-23a	1671	1957	1258	1385	1358	2111	1440	1545	6579	4110	23809	6100	4936	14868	7184	7806	19428	9770	8043	5704	9106	19779	9028	14454	19316	7095	14029	3371	15573	5344	25283	5505	3785	12923	8404	4588	6110	15494	17782	38082	4976	5859	7924	11188	3332	11552	7401	4648	14913
hsa-mir-6081	0	0	0	0	0	0	0	0	0	0	0	0	0	0	0	0	0	0	0	0	0	0	0	0	0	0	0	0	0	0	0	0	0	0	0	0	0	0	0	0	0	0	0	0	0	0	0	0	0
hsa-mir-6883	0	0	0	0	0	0	0	0	0	0	0	0	0	0	0	0	0	0	0	0	0	0	0	0	1	0	0	0	0	0	0	0	0	0	0	0	0	0	0	1	0	0	0	0	0	0	0	1	0
hsa-mir-542	5	2	2	6	2	1	2	7	120	207	1329	92	539	952	580	78	1013	1571	2142	138	456	495	902	443	2307	611	2114	148	679	717	271	117	219	895	543	142	459	646	671	2769	40	311	164	885	134	522	619	37	468
hsa-mir-6869	0	0	0	0	0	0	0	0	0	0	1	0	0	0	0	0	1	0	0	0	0	0	0	0	0	1	0	0	0	0	0	0	0	0	0	1	0	0	0	0	0	0	0	0	0	0	0	0	0
hsa-mir-526a-1	0	0	0	0	0	0	0	0	0	0	0	0	0	0	0	0	0	0	0	0	0	0	0	0	0	0	0	0	0	0	0	0	0	0	0	0	0	0	0	0	0	0	0	0	0	0	0	0	0
hsa-mir-3976	0	0	0	0	0	0	0	0	0	0	0	0	0	0	0	0	0	0	0	0	0	0	0	0	0	0	0	0	0	0	0	0	0	0	0	0	0	0	0	0	0	0	0	0	0	0	0	0	0
hsa-mir-4279	0	0	0	0	0	0	0	0	0	0	0	0	0	0	0	0	0	0	0	0	0	0	0	0	0	0	0	0	0	0	0	0	0	0	0	0	0	0	0	0	0	0	0	0	0	0	0	0	0
hsa-mir-6087	3	0	0	0	0	4	0	1	0	0	1	0	0	0	0	0	1	0	0	0	0	1	2	0	0	0	0	1	0	0	2	0	1	0	0	0	0	0	0	1	0	0	0	0	5	0	0	0	0
hsa-mir-3180-5	0	0	0	0	0	0	0	0	0	0	0	0	0	0	0	0	0	0	0	0	0	0	0	0	0	0	1	0	0	0	0	0	0	0	0	0	0	0	0	0	0	0	0	0	0	0	0	0	0
hsa-mir-199a-2	410	436	267	458	334	276	511	444	6639	2437	13757	2965	2937	8023	3084	5636	10139	5053	5221	3770	2314	9036	2965	11479	4832	2307	5447	2075	7838	2472	4960	4201	2486	7691	4940	3076	2162	5983	2686	11359	1606	6236	5365	4003	2958	4654	1860	1040	3118
hsa-mir-3158-1	3	0	0	1	2	1	2	0	2	0	2	1	1	1	1	0	2	0	3	0	0	0	8	2	0	2	0	0	1	3	1	0	0	2	1	0	1	3	3	1	0	0	1	0	1	1	1	0	3
hsa-mir-378i	0	0	0	0	0	0	0	0	0	2	0	0	1	0	0	0	0	2	0	0	0	0	0	0	0	0	0	0	1	0	0	0	0	0	1	0	0	0	0	1	0	0	0	1	0	1	1	0	0
hsa-mir-1323	0	0	0	0	0	0	0	0	0	0	1	0	0	0	0	0	0	0	0	0	0	0	1	0	0	0	1	0	1	0	3	0	0	0	0	0	1	0	0	0	0	0	0	0	0	0	0	0	0
hsa-mir-607	0	0	0	0	0	0	0	0	0	1	5	1	0	0	0	0	0	0	1	0	5	1	3	0	3	0	1	0	0	0	0	0	1	1	0	1	0	0	0	0	0	0	0	5	0	1	1	0	0
hsa-mir-3074	71	41	18	19	12	21	27	35	7	33	21	14	22	29	18	12	34	11	25	16	17	48	15	23	12	16	25	9	14	8	40	17	5	17	122	11	12	15	45	33	11	18	15	4	6	13	14	6	25
hsa-mir-101-1	41	91	94	118	57	59	67	106	2506	3694	22893	4856	6709	11594	9945	2668	23935	12625	13507	2927	11937	21975	19338	11718	16581	10576	19686	6436	18448	4183	23590	2738	3397	11605	9288	3500	10100	10943	16936	46473	6362	7483	8718	10277	1536	10997	6712	835	13929
hsa-mir-583	0	0	0	0	0	0	0	0	0	0	0	0	0	0	0	0	0	0	0	0	0	0	0	0	0	0	0	0	0	0	0	0	0	0	0	0	0	0	0	0	0	0	0	0	0	0	0	0	0
hsa-mir-4749	0	0	0	0	1	0	3	1	1	1	0	0	0	0	1	0	0	1	0	0	0	0	0	0	0	1	0	0	0	0	0	0	0	0	0	0	0	0	2	2	0	0	1	0	0	0	0	0	1
hsa-mir-196a-1	25	68	17	59	19	30	27	52	136	397	575	229	278	1181	931	143	778	485	16	87	1388	592	1255	223	820	961	938	618	1188	326	907	243	204	192	278	230	382	424	486	2387	113	196	421	559	32	631	433	27	227
hsa-mir-3944	3	6	1	2	4	0	5	4	0	3	1	1	0	1	3	0	0	3	1	0	0	5	6	0	2	0	3	0	1	4	2	1	0	4	1	1	1	3	5	3	0	0	0	0	0	1	2	0	1
hsa-mir-8085	0	0	0	0	0	0	0	0	0	0	0	0	0	0	0	0	0	0	0	0	0	0	0	0	0	0	0	0	0	0	0	0	0	0	0	0	0	0	0	0	0	0	0	0	0	0	0	0	0
hsa-mir-4783	0	0	0	0	0	0	0	0	0	0	0	0	0	0	0	0	0	0	0	0	0	0	0	0	0	0	0	0	0	0	0	0	0	0	0	0	0	0	0	0	0	0	0	0	0	0	0	0	0
hsa-mir-500b	10	9	6	4	10	3	10	23	7	21	22	9	11	39	55	3	35	27	79	8	14	45	68	6	7	30	257	15	25	18	80	1	10	27	16	9	12	114	26	28	4	1	24	15	5	31	16	8	89
hsa-mir-653	0	0	0	0	0	0	0	0	3	3	20	9	2	19	46	12	37	1	44	5	6	54	18	14	3	3	80	6	7	1	12	18	7	18	4	3	9	47	7	73	6	72	19	11	2	6	11	1	3
hsa-mir-7848	0	0	0	0	0	0	0	0	0	0	1	0	0	0	0	0	0	0	0	0	0	0	0	0	0	0	0	0	0	0	0	0	0	0	0	0	0	0	0	0	0	0	0	0	0	0	0	0	0
hsa-mir-1297	0	0	0	0	0	0	0	0	0	0	0	0	0	0	0	0	0	0	0	0	0	0	0	0	0	0	0	0	0	0	0	0	0	0	0	0	0	0	0	0	0	0	0	0	0	0	0	0	0
hsa-mir-4769	0	0	0	0	0	0	0	0	0	0	0	0	0	0	0	0	0	0	0	0	0	0	0	0	0	0	0	0	0	0	0	0	0	0	0	0	0	0	0	0	0	0	0	0	0	0	0	0	0
hsa-mir-1253	0	0	0	0	0	0	0	0	0	0	0	0	0	0	0	0	0	0	0	0	0	0	0	0	0	0	0	0	0	0	0	0	0	0	0	0	0	0	0	0	0	0	0	0	0	0	0	0	0
hsa-mir-128-2	20	48	21	25	30	23	21	53	42	101	364	64	115	642	165	22	272	229	309	66	172	465	636	92	152	190	709	72	251	167	427	65	64	233	136	24	266	387	742	423	25	51	86	80	30	184	153	39	303
hsa-mir-6772	0	0	0	0	0	1	1	0	0	0	1	0	0	1	0	0	0	0	0	0	0	0	0	1	0	0	0	0	1	0	0	0	0	0	0	0	0	1	0	0	0	0	0	0	0	0	0	0	0
hsa-mir-519e	0	0	0	0	0	0	0	0	0	0	0	0	0	0	0	0	0	0	0	0	0	0	0	0	0	0	0	0	0	0	1	0	0	0	0	0	0	0	0	0	0	0	0	0	0	0	0	0	0
hsa-mir-378a	9301	9752	5176	10082	5381	8344	7664	11892	2245	4287	8740	2369	4286	3841	3290	1513	9985	9302	10009	1870	14839	6301	6481	3426	2542	4841	27796	3945	5921	7573	7217	1950	896	8118	3791	2018	3110	11740	5724	13788	1018	844	3819	2945	1223	5360	6505	2531	15065
hsa-mir-6798	1	2	1	0	0	5	4	1	1	3	0	0	2	0	1	0	1	4	3	0	2	3	6	1	5	2	4	1	1	1	3	1	0	1	0	0	1	3	0	4	1	1	0	2	0	4	0	2	0
hsa-mir-4519	1	0	0	0	0	1	0	0	0	0	0	0	0	0	0	0	1	0	1	0	1	0	0	0	0	0	0	0	1	0	0	0	0	1	0	3	0	0	0	1	1	0	0	0	0	1	0	0	2
hsa-mir-1291	5	2	2	2	0	2	1	3	1	1	3	2	3	7	4	2	2	0	1	3	3	0	6	2	2	3	3	4	9	1	4	1	1	1	2	3	3	8	0	11	1	2	5	5	1	0	0	0	12
hsa-mir-1185-1	0	0	0	0	0	0	0	0	2	0	4	0	1	1	2	0	2	2	3	1	0	3	2	2	0	0	0	0	8	0	0	0	0	4	1	0	0	4	1	0	0	0	1	2	0	1	0	1	1
hsa-mir-3923	0	0	0	0	0	0	0	0	0	0	0	2	0	1	0	0	2	0	3	0	0	1	0	0	0	0	0	0	0	0	0	0	0	0	0	0	0	0	0	1	0	0	0	0	0	0	0	0	0
hsa-mir-320e	0	0	0	0	0	0	0	0	1	0	2	0	0	0	0	0	0	0	0	0	1	0	0	1	1	0	0	0	0	0	1	0	0	0	0	1	0	0	1	0	0	0	0	0	0	0	0	1	0
hsa-mir-6748	1	3	1	1	0	0	0	0	0	0	0	0	0	0	0	0	1	0	0	0	0	0	3	0	2	0	0	0	0	0	0	0	0	0	0	0	0	1	0	0	0	0	0	0	0	1	0	0	2
hsa-mir-6837	0	6	1	1	1	0	0	5	0	1	5	0	1	0	1	0	5	2	3	2	4	2	8	2	7	1	0	1	2	3	2	0	0	6	3	0	2	2	4	1	1	0	1	7	0	4	4	2	1
hsa-mir-369	4	0	0	0	0	3	1	1	14	18	87	15	31	49	16	14	89	52	87	20	25	28	22	31	40	58	42	10	86	25	25	9	15	48	22	12	21	47	12	58	13	31	48	80	10	69	15	28	50
hsa-mir-1261	0	0	0	0	0	0	0	0	0	0	0	0	0	0	0	0	0	0	0	0	0	0	0	0	0	0	0	0	0	0	0	0	0	0	0	0	0	0	0	0	0	0	0	0	0	0	0	0	0
hsa-mir-6768	0	0	0	0	0	0	0	0	0	0	0	0	0	0	0	0	0	0	0	0	0	0	0	0	0	0	1	0	1	0	0	0	0	0	0	0	0	0	0	0	0	0	0	0	0	0	0	0	0
hsa-mir-508	6	1	0	0	4	1	2	2	5	23	39	6	24	19	63	9	113	37	14559	3	143	10	5	1	22	15	181	9	15	10	11	6	2	7	36	11	159	180	1	345	3	24	10	6	35	30	168	0	46
hsa-mir-92a-1	24976	41037	36675	56658	35472	25925	42463	47945	2235	12939	48228	12589	23852	55780	56310	12883	89156	53884	55655	6081	45057	65254	173250	9321	119169	55143	80701	10864	55909	31276	67246	6992	12175	46687	14846	5190	27082	57303	35616	146359	2768	15215	15991	31628	5379	43331	40545	22462	98235
hsa-mir-526a-2	0	0	0	0	0	0	0	0	0	0	0	0	0	0	0	0	0	0	0	0	0	0	0	0	0	0	0	0	0	0	0	0	0	0	0	0	0	0	0	0	0	0	0	0	0	0	0	0	0
hsa-mir-432	10	35	44	32	22	17	30	21	2	2	92	8	29	46	10	3	48	43	47	5	15	31	30	10	26	25	25	1	31	18	14	4	1	72	5	2	9	31	13	50	1	11	19	25	3	20	16	59	24
hsa-mir-3689e	0	0	0	0	0	0	0	0	0	0	0	0	0	0	0	0	0	0	0	0	0	0	0	0	0	0	0	0	0	0	0	0	0	0	0	0	0	0	0	0	0	0	0	0	0	0	0	0	0
hsa-mir-1247	159	210	122	393	78	409	616	188	623	465	646	122	148	233	105	502	457	5319	49	24	363	1291	665	285	1369	1039	183	583	5991	235	260	1074	126	471	831	58	124	250	120	10851	177	500	4059	300	240	841	5103	813	3109
hsa-mir-6831	0	0	0	0	0	0	0	0	0	0	0	0	0	0	0	0	0	0	0	0	0	0	1	0	0	0	0	0	0	0	0	0	0	0	0	0	0	0	1	0	0	0	0	0	0	0	0	0	0
hsa-mir-199a-1	288	298	210	327	236	189	334	326	3407	1306	8000	1712	1684	4516	1858	2875	5852	2846	3437	2055	1370	5312	1716	5992	3110	1362	3482	1254	4383	1469	3045	2242	1262	4654	2762	1575	1257	3582	1476	6715	846	3483	2876	2354	1762	2625	1024	768	1840
hsa-mir-3158-2	2	0	0	2	0	0	0	1	2	1	1	1	0	0	0	0	0	0	2	1	1	0	0	1	0	0	2	0	0	1	0	0	1	0	1	1	0	3	0	2	0	1	0	0	0	0	1	0	1
hsa-mir-1225	0	2	0	1	0	1	0	0	0	0	2	0	0	0	0	0	1	0	0	0	0	0	1	0	0	0	0	0	2	0	0	0	0	1	0	0	0	0	2	0	0	0	0	0	1	0	0	0	0
hsa-mir-1267	0	0	0	0	0	0	0	0	0	0	0	0	0	0	0	0	0	0	0	0	0	0	0	0	0	0	0	0	0	0	1	0	0	0	0	0	0	0	0	0	0	0	0	0	0	0	0	0	0
hsa-mir-4799	2	0	0	1	1	0	0	1	0	0	0	0	0	0	0	0	0	0	0	0	0	0	0	0	0	0	0	0	0	0	0	0	0	0	0	0	0	0	0	0	0	0	1	1	0	0	0	0	1
hsa-mir-345	70	27	10	11	8	22	12	63	23	40	66	23	12	77	21	5	100	29	43	27	11	50	78	88	13	136	119	65	117	32	141	16	48	35	51	48	66	171	145	73	12	26	96	35	24	27	28	26	111
hsa-mir-92b	408	287	522	582	447	648	400	658	94	60	451	72	232	169	109	21	368	208	169	142	268	455	123	219	100	209	609	47	253	421	362	11	45	444	50	68	217	320	1330	464	43	62	135	155	75	166	201	481	98
hsa-mir-8071-2	0	0	0	0	0	0	0	0	0	0	0	0	0	0	0	0	0	0	0	0	0	0	0	0	0	0	0	0	0	0	0	0	0	0	0	0	0	0	0	0	0	0	0	0	0	0	0	0	0
hsa-mir-6833	4	0	1	1	1	4	2	2	0	0	0	0	0	0	1	1	1	1	2	1	0	2	1	0	0	0	0	1	1	0	2	0	0	0	1	1	0	0	0	3	0	0	1	0	0	1	0	1	0
hsa-let-7f-2	490	257	96	223	234	548	184	400	515	1676	52592	1724	13321	39724	19921	808	81640	34117	9748	1258	21258	32798	12407	2132	43219	24422	30732	7465	43482	34096	28980	1225	1349	46291	7197	835	5076	10833	40858	62889	621	7701	2674	18228	691	15379	16651	1525	21733
hsa-mir-3945	0	0	0	0	0	0	0	0	0	0	0	0	0	0	0	0	1	0	0	1	0	0	0	0	0	0	0	0	0	0	0	0	1	0	0	0	0	0	0	0	0	0	0	0	0	0	0	0	0
hsa-mir-3198-2	0	0	0	1	0	0	1	0	0	3	2	0	0	1	0	0	0	0	0	0	0	0	3	0	0	0	0	0	1	0	0	1	0	0	0	1	0	0	0	0	0	0	1	0	0	0	0	1	2
hsa-mir-3927	0	0	0	0	0	0	0	0	0	0	1	0	0	0	0	0	0	0	0	0	0	0	0	0	0	0	0	0	0	0	0	0	0	0	0	0	0	0	0	0	0	0	0	0	0	0	0	0	0
hsa-mir-8084	0	0	0	0	0	0	0	0	0	0	0	0	0	0	0	0	0	0	0	0	0	0	0	0	0	0	0	0	0	0	0	0	0	0	0	0	0	0	0	0	0	0	0	0	0	0	0	0	0
hsa-mir-5004	0	0	0	0	0	1	0	0	0	0	0	0	0	0	0	0	0	0	0	0	0	0	0	0	0	0	0	0	0	0	0	0	0	0	0	0	0	0	0	0	0	0	0	0	0	0	0	0	1
hsa-mir-4759	0	0	0	0	0	0	0	0	0	0	0	0	0	0	0	0	0	0	0	0	0	0	0	0	0	0	0	0	0	0	0	0	0	0	0	0	0	0	0	0	0	0	0	0	0	0	0	0	0
hsa-mir-128-1	58	56	52	89	61	60	52	124	80	144	455	105	168	869	266	44	395	278	471	96	248	623	745	135	220	230	1199	113	356	280	676	78	75	299	200	54	330	608	878	598	39	68	142	113	52	276	230	92	452
hsa-mir-1302-3	0	0	0	0	0	0	0	0	1	0	0	0	0	0	0	0	0	0	0	0	0	0	0	0	0	0	0	0	0	0	0	0	0	0	0	0	0	0	0	0	0	0	0	0	0	0	0	0	0
hsa-mir-664b	14	9	8	5	2	6	11	14	0	4	10	2	7	8	28	1	34	12	13	2	2	6	17	9	16	6	11	4	9	2	24	0	4	9	2	7	3	21	5	23	1	7	5	7	3	11	12	26	12
hsa-mir-1243	0	0	0	0	0	0	0	0	0	0	0	0	0	1	0	0	1	0	0	0	0	0	0	0	0	0	0	0	1	0	0	0	0	1	0	0	0	0	0	0	0	0	0	0	0	0	0	0	0
hsa-mir-3921	0	0	0	0	0	0	0	0	0	0	0	0	0	0	0	0	0	0	0	0	0	0	0	0	0	0	0	0	0	0	0	0	0	0	0	0	0	0	0	0	0	0	0	0	0	0	0	0	0
hsa-mir-4650-1	0	0	0	0	0	0	0	0	0	0	0	0	0	0	0	0	0	0	0	0	0	0	0	0	0	0	0	0	0	0	0	0	0	0	1	0	0	0	0	0	0	0	0	0	0	0	0	0	0
hsa-mir-548a-3	0	0	0	0	0	0	0	0	0	0	0	0	1	0	0	0	0	0	0	0	0	0	0	0	0	0	0	0	0	0	0	0	0	0	0	0	0	0	0	0	0	0	0	0	0	0	0	0	2
hsa-mir-588	0	0	0	0	0	0	0	0	0	0	1	0	0	0	0	0	0	0	0	0	0	0	0	0	3	0	0	0	0	0	0	0	0	0	0	0	0	1	0	0	0	0	0	0	0	1	0	0	0
hsa-mir-1184-1	0	0	0	0	0	0	0	0	0	0	0	0	0	0	0	0	0	0	0	0	0	0	0	0	0	0	0	0	0	0	0	0	0	0	0	0	0	0	0	0	0	0	0	0	0	0	0	0	0
hsa-mir-1263	0	0	0	0	0	0	0	0	0	0	0	0	0	0	0	0	0	0	0	0	0	0	0	0	0	0	0	0	0	0	0	0	0	0	0	0	0	0	0	0	0	0	0	0	0	0	0	0	0
hsa-mir-4787	2	1	3	4	2	2	1	2	0	0	2	0	0	1	0	0	3	0	1	0	0	0	1	0	0	1	0	0	0	0	1	0	0	0	0	0	0	1	0	3	0	0	0	0	0	1	1	3	1
hsa-mir-34c	5	4	3	0	2	4	5	3	0	3	34	3	4	5	18	1	35	4	2	4	7	28	2	19	18	7	11	1	15	18	5	1	11	13	7	2	10	8	9	26	7	6	9	17	2	15	5	5	7
hsa-mir-5581	0	0	1	0	0	0	1	0	0	0	1	1	1	0	2	0	0	1	2	0	1	1	2	0	1	1	1	0	1	1	3	0	1	5	1	0	2	0	1	0	0	0	0	0	0	1	0	0	0
hsa-mir-1293	0	1	0	0	0	0	0	1	0	0	2	0	1	1	0	0	0	0	0	32	1	4	0	0	1	0	1	0	3	1	6	1	0	0	0	1	1	1	4	2	0	0	0	0	0	0	0	0	2
hsa-mir-1251	0	0	0	0	0	1	0	0	0	0	0	0	0	0	0	0	0	0	0	0	0	0	0	0	0	0	0	0	1	0	0	0	0	1	0	0	0	0	1	0	0	0	1	0	0	0	0	0	0
hsa-mir-6758	0	0	0	0	0	0	0	0	0	0	0	0	0	1	0	2	0	1	0	0	0	0	0	1	1	0	0	0	2	0	0	0	0	0	0	0	1	0	3	0	0	0	0	0	0	0	0	0	0
hsa-mir-557	0	0	0	0	0	0	0	0	0	0	0	0	0	0	0	0	0	0	0	0	0	0	0	0	0	0	0	0	0	0	0	0	0	0	0	0	0	0	0	0	0	0	0	0	0	0	0	0	0
hsa-mir-4781	0	0	1	0	0	1	0	0	0	0	4	0	1	1	1	0	2	1	0	1	1	2	1	0	0	0	1	0	1	3	2	1	0	2	2	0	0	0	0	2	0	0	0	0	0	1	0	0	0
hsa-mir-191	1011	2844	635	1308	899	1118	1259	1851	681	2157	3827	1152	809	2191	1398	1430	5858	1941	2095	1537	3236	2307	6917	1635	3264	4364	10795	1454	3098	2093	7024	722	1504	1578	2362	806	1671	5314	3396	6538	674	988	2315	2351	935	1558	2363	594	10897
hsa-mir-1224	33	17	16	52	87	13	15	22	0	0	11	3	0	0	0	0	2	3	52	0	1	0	89	6	4	1	1	0	2	39	9	2	0	1	0	2	8	1	5	0	0	1	11	4	0	0	5	25	1
hsa-mir-4309	0	0	0	0	0	0	0	0	0	0	0	0	0	0	0	0	0	0	0	0	0	0	0	0	0	0	0	0	0	0	0	0	0	0	0	0	0	0	0	0	0	0	0	0	0	0	0	0	0
hsa-mir-5587	0	0	0	0	0	0	0	0	0	0	0	0	0	0	0	0	0	0	0	0	0	0	0	0	0	0	0	0	0	1	0	1	0	0	0	0	0	0	1	1	0	0	0	0	0	0	0	0	0
hsa-mir-4532	0	0	0	0	0	0	0	0	0	0	0	0	0	0	0	0	0	0	0	0	0	0	0	0	0	0	0	0	1	0	0	0	0	0	0	0	1	0	0	0	0	0	0	0	0	0	0	0	0
hsa-mir-92a-2	22588	37517	33015	50937	31195	24053	37474	44688	2256	12509	44760	11796	21662	52166	50992	11147	80386	50667	50655	5507	42065	60571	166779	8874	101926	51768	74552	10156	53282	28770	60665	6699	11613	44649	13430	4997	25480	54756	34392	136326	2544	14075	15207	29358	5164	40848	36819	21261	90541
hsa-mir-346	3	5	1	0	2	0	3	1	0	0	0	0	0	0	0	0	0	0	0	0	1	0	0	0	0	1	0	1	3	0	1	0	0	0	1	0	0	1	0	1	0	0	0	0	0	0	0	1	1
hsa-mir-216a	0	0	0	0	0	0	0	2	0	1	23	0	6	6	11	2	19	3	3	0	4	12	0	1	8	2	11	0	2	1	3	2	0	5	4	3	5	0	1	8	0	4	3	9	1	3	2	0	2
hsa-mir-3679	0	0	0	0	0	1	0	0	0	2	1	0	0	2	0	0	1	1	1	0	0	1	7	0	1	2	2	0	3	2	2	1	0	0	0	0	1	1	2	1	0	1	0	2	0	0	0	0	0
hsa-mir-1257	0	0	0	0	0	0	0	0	0	0	0	0	0	1	0	0	0	2	1	0	0	1	1	0	0	0	0	0	0	0	0	0	0	0	0	0	0	0	0	0	0	0	0	0	0	0	0	0	0
hsa-let-7e	1450	749	633	853	1082	1478	901	725	147	268	11757	499	1931	2189	1798	136	7601	3771	788	252	1184	6193	6895	1049	8053	1943	1731	267	5150	2410	1844	416	362	8639	522	136	1210	1152	3909	8862	183	629	1555	2025	187	1904	1023	1258	1652
hsa-mir-8073	0	0	0	0	0	0	0	0	0	0	0	0	0	0	0	0	0	0	0	0	0	0	0	0	0	0	0	0	0	0	0	0	0	0	0	0	0	0	0	0	0	0	0	0	0	0	0	0	0
hsa-mir-298	0	0	0	0	0	0	0	0	0	0	0	0	0	0	0	0	0	0	0	0	0	0	0	0	0	0	0	0	0	0	0	0	0	0	0	0	0	0	0	0	0	0	0	0	0	0	0	0	0
hsa-mir-548ab	0	0	0	0	0	0	0	0	0	0	0	0	0	0	0	0	0	0	0	0	0	0	0	0	0	0	0	0	0	0	0	0	0	0	0	0	0	0	0	0	0	0	0	0	0	0	0	0	0
hsa-mir-4775	0	0	0	0	0	0	0	0	0	0	0	0	1	0	0	0	2	0	0	0	0	2	1	1	0	0	4	0	0	0	1	0	0	0	0	0	0	0	1	0	0	0	0	1	0	0	0	0	0
hsa-mir-4652	1	0	0	0	0	3	0	0	0	0	9	0	0	9	13	2	14	0	15	0	15	4	47	4	5	0	17	6	0	0	0	2	1	3	0	0	9	16	3	11	0	6	0	2	0	0	15	1	1
hsa-mir-888	0	0	0	0	0	0	0	0	0	0	0	0	0	0	0	0	0	0	0	0	0	0	0	0	0	0	0	0	0	0	0	0	0	0	0	0	0	0	0	0	0	0	0	0	0	0	0	0	0
hsa-mir-1915	0	0	0	0	0	0	0	0	0	0	0	0	0	0	0	0	0	0	0	0	0	0	1	0	0	0	0	0	0	0	0	0	0	0	0	0	0	0	0	0	0	0	0	0	0	0	0	0	0
hsa-mir-4478	0	0	0	0	0	0	0	0	0	0	0	0	0	0	0	0	1	0	0	0	0	0	0	0	0	0	0	0	1	0	0	0	0	0	0	0	0	0	0	1	0	0	0	0	0	0	0	0	0
hsa-mir-4324	0	0	0	0	0	0	0	0	0	0	0	0	0	0	0	0	0	0	0	0	0	0	0	0	0	0	0	0	0	0	0	0	0	0	0	0	0	0	0	0	0	0	0	0	0	0	0	0	0
hsa-mir-4492	0	0	0	0	0	0	0	0	0	1	0	0	0	3	0	0	2	1	0	0	0	0	1	0	2	0	0	0	1	0	0	2	0	0	0	2	0	0	0	2	1	0	0	0	0	1	0	1	6
hsa-mir-645	0	0	0	0	0	0	0	0	0	0	0	0	0	0	0	0	0	0	0	0	0	0	0	0	0	0	0	0	0	0	0	0	0	0	0	0	0	0	0	0	0	0	0	0	0	0	0	0	0
hsa-mir-548ay	0	0	0	0	0	0	0	0	0	0	0	0	0	0	0	0	0	0	0	0	0	0	0	0	0	0	0	0	0	0	0	0	0	0	0	0	0	0	0	0	0	0	0	0	0	0	0	0	0
hsa-mir-6856	0	0	0	0	0	0	0	0	0	0	0	0	0	0	0	1	0	0	0	0	0	0	0	0	0	0	1	0	0	0	0	0	0	0	0	0	0	0	0	0	0	0	0	0	0	0	0	0	0
hsa-mir-580	0	0	0	0	0	0	0	0	0	1	2	3	1	3	0	0	4	0	20	2	6	8	14	0	0	1	8	3	2	1	5	0	0	1	1	1	2	46	2	1	1	0	0	1	0	1	2	0	3
hsa-mir-4462	0	0	0	0	0	0	0	0	0	0	0	0	0	0	0	0	0	0	0	0	0	0	0	0	0	0	0	0	0	0	0	0	0	0	0	0	0	0	0	0	0	0	0	0	0	0	0	0	0
hsa-mir-141	68	90	34	85	42	50	40	85	1404	3806	4736	3673	2914	11853	2909	1533	9636	5151	7821	5009	6110	3058	11149	5334	7984	4602	21388	14968	7887	7443	22107	1990	2135	2697	4828	2759	4441	12769	15653	12383	2318	2465	4906	4834	3518	3034	4536	241	11235
hsa-mir-944	1	0	0	0	1	0	0	0	0	0	4	0	2	0	0	4	1	0	0	0	4	3	0	0	2	1	1	1	2	2	0	0	0	4	0	0	1	1	0	1	0	0	0	5	0	1	1	0	1
hsa-mir-548h-4	0	0	0	0	0	0	0	0	0	0	0	0	0	0	0	0	0	0	0	0	0	0	0	0	0	0	0	0	0	0	0	0	0	0	0	0	0	0	0	0	0	0	0	0	0	0	0	0	0
hsa-mir-4707	6	6	1	1	0	0	0	0	0	0	5	0	0	4	0	0	2	1	3	1	2	3	3	1	2	1	7	1	1	0	2	0	0	0	0	1	1	0	7	0	0	0	1	1	0	2	1	0	2
hsa-mir-5583-2	0	0	0	0	0	0	0	0	0	0	0	0	0	0	0	0	0	0	0	0	0	0	0	0	0	0	0	0	0	0	0	0	0	0	0	0	0	0	0	0	0	0	0	0	0	0	0	0	0
hsa-mir-5700	0	0	0	0	0	0	0	0	0	0	0	0	0	0	0	0	0	0	0	0	0	0	0	0	0	0	0	0	0	0	0	0	0	0	0	0	0	0	0	0	0	0	0	0	0	0	0	0	0
hsa-mir-4442	0	2	0	0	2	2	3	0	1	1	3	2	0	3	1	3	7	2	0	1	0	3	0	4	7	1	0	0	0	0	3	2	1	1	1	1	0	1	8	5	2	0	0	0	0	4	1	1	7
hsa-mir-4701	0	0	0	0	0	0	0	3	0	0	0	0	0	0	0	0	0	0	0	0	0	0	3	0	0	0	0	0	0	0	0	0	0	0	0	0	0	0	0	1	0	0	0	0	0	0	0	0	0
hsa-mir-3655	1	2	0	0	0	2	0	0	0	1	0	1	1	2	0	0	1	2	1	0	0	1	0	2	0	1	0	2	0	0	2	1	0	1	2	1	1	2	0	5	2	1	0	2	0	0	0	0	4
hsa-mir-3664	0	1	0	0	0	0	0	0	1	2	1	0	1	6	2	4	8	0	6	2	0	0	30	2	1	1	8	6	2	1	4	4	2	0	2	4	0	6	0	5	1	3	4	2	3	0	0	0	4
hsa-mir-548u	0	0	0	0	0	0	0	0	0	0	0	0	0	0	0	0	0	0	0	0	0	0	0	0	0	0	0	0	0	0	0	0	0	0	0	0	1	1	0	0	0	0	0	0	0	0	0	0	0
hsa-mir-520f	0	0	0	0	0	0	0	0	0	0	1	0	0	0	0	0	0	0	0	0	0	0	2	0	0	0	0	0	1	0	0	0	0	0	0	0	1	0	0	0	0	0	0	0	0	0	0	0	4
hsa-mir-4500	0	0	0	0	0	0	0	0	0	0	0	0	0	0	0	0	0	0	0	0	0	0	0	0	0	0	0	0	0	0	0	0	0	0	0	0	0	0	0	0	0	0	0	0	0	0	0	0	0
hsa-mir-365b	79	53	44	22	25	78	36	73	2	32	154	33	84	79	262	38	212	68	55	28	112	168	109	49	247	99	297	14	116	67	172	10	28	200	43	13	52	152	35	139	6	54	62	115	19	167	48	152	90
hsa-mir-1236	1	0	0	0	0	0	0	0	0	0	0	0	0	0	0	0	2	0	0	0	0	0	0	0	0	0	0	0	0	0	0	0	0	0	0	0	0	0	0	1	0	0	1	1	0	0	0	1	0
hsa-mir-6770-1	0	0	0	0	0	0	0	0	0	0	0	0	0	0	0	0	0	0	0	0	0	0	0	0	0	0	0	0	0	0	0	0	0	0	0	0	0	0	0	2	0	0	0	0	0	0	0	0	0
hsa-mir-4774	0	0	0	0	0	0	0	0	0	0	0	0	0	0	0	0	2	0	0	0	0	0	0	0	0	0	1	0	0	0	0	0	0	0	0	0	0	0	0	0	0	0	0	0	0	0	0	0	0
hsa-mir-4276	0	0	0	0	0	0	0	0	0	0	0	0	0	0	0	0	0	0	0	0	0	0	0	0	0	0	0	0	0	0	0	0	0	0	0	0	0	0	0	0	0	0	0	0	0	0	0	0	0
hsa-mir-4703	0	0	0	0	0	0	0	0	0	0	0	0	0	0	0	0	0	0	0	0	0	0	0	0	0	0	0	0	0	0	0	0	0	0	0	0	0	0	0	0	0	0	0	0	0	0	0	0	0
hsa-mir-3168	0	0	0	0	0	0	0	0	0	0	0	0	0	0	0	0	0	0	0	0	0	0	0	0	0	0	0	0	0	0	0	0	0	0	0	0	0	0	0	0	0	0	0	0	0	0	0	0	0
hsa-mir-4642	0	0	0	0	0	0	0	0	0	0	0	0	0	0	0	0	0	0	0	0	0	0	0	0	0	0	0	0	0	0	0	0	0	0	0	0	0	0	0	0	0	0	0	0	0	0	1	0	0
hsa-mir-3148	0	0	0	0	0	0	0	0	0	0	0	0	0	0	0	0	0	0	0	0	0	0	0	0	0	0	0	0	0	0	0	0	0	0	0	0	0	0	0	0	0	0	0	0	0	0	0	0	0
hsa-mir-4325	0	0	0	0	0	0	0	0	0	0	0	0	0	0	0	0	0	0	0	0	0	0	0	0	0	0	0	0	0	0	0	0	0	0	0	0	0	0	0	0	0	0	0	0	0	0	0	0	0
hsa-mir-4310	0	0	0	0	0	0	0	0	0	0	0	0	0	0	0	0	0	0	0	0	0	0	0	0	0	0	0	0	0	0	0	0	0	0	0	0	0	0	0	0	0	0	0	0	0	0	0	0	0
hsa-mir-6846	0	0	0	0	0	0	0	0	0	0	0	0	0	0	0	0	0	0	0	0	0	0	0	0	0	0	1	0	0	0	0	0	1	0	0	0	0	0	0	0	0	0	0	0	0	0	0	0	0
hsa-mir-122	0	1	0	0	0	0	0	0	0	0	5	0	0	0	1	0	0	0	1	0	0	1	3	1	0	1	0	0	2	0	3	0	0	0	142	0	0	2	0	0	0	0	0	0	0	0	0	0	0
hsa-mir-1914	2	0	1	0	0	0	0	1	0	0	1	0	0	0	0	0	0	0	0	0	0	0	1	1	2	0	1	0	0	0	1	0	0	0	0	0	0	0	0	0	0	0	0	0	0	0	0	0	1
hsa-mir-646	0	0	0	0	0	0	0	0	0	0	0	0	0	0	0	0	0	0	0	0	0	0	0	0	0	0	0	0	0	0	0	0	0	0	0	0	0	0	0	0	0	0	0	0	0	0	0	0	0
hsa-mir-6859-1	0	0	0	0	0	0	0	0	0	0	0	0	0	0	0	0	0	0	0	0	0	0	0	0	0	0	0	0	0	0	0	0	0	0	0	0	0	0	0	0	0	0	0	0	0	0	0	0	0
hsa-mir-6866	0	0	0	0	0	0	0	0	0	0	0	0	0	0	0	0	0	0	0	0	0	0	0	0	0	0	0	0	0	0	0	0	0	0	0	0	0	0	0	0	0	0	0	0	0	0	0	0	0
hsa-mir-548h-2	0	0	0	0	0	0	0	0	0	0	0	0	0	0	0	0	0	0	0	0	0	0	0	0	0	0	0	0	0	0	0	0	0	0	0	0	0	0	0	0	0	0	0	0	0	0	0	0	0
hsa-mir-1289-2	0	0	0	0	0	0	0	0	0	0	0	0	0	0	0	0	0	0	0	0	0	0	0	0	0	0	0	0	0	0	0	0	0	0	0	0	0	0	0	0	0	0	0	0	0	0	0	0	0
hsa-mir-4452	0	0	0	0	0	0	0	0	0	0	0	0	0	0	0	0	0	0	0	0	0	0	0	0	0	0	0	0	0	0	0	0	0	0	0	0	0	0	0	0	0	0	0	0	0	0	0	0	0
hsa-mir-8077	0	0	0	0	0	0	0	0	0	0	0	0	0	0	0	0	0	0	0	0	0	0	0	0	0	0	0	0	0	0	0	0	0	0	0	0	0	0	0	0	0	1	0	0	0	0	0	0	0
hsa-mir-5100	0	0	0	0	0	0	0	0	0	0	1	0	0	0	0	0	0	0	0	0	0	0	0	0	0	0	0	0	0	0	0	0	0	0	0	0	0	0	0	0	0	0	0	0	0	0	0	1	0
hsa-mir-649	0	0	0	0	0	0	0	0	0	0	0	0	0	0	0	0	0	0	0	0	0	0	0	0	0	0	0	0	0	0	0	0	0	0	0	0	0	0	0	0	0	0	0	0	0	0	0	0	0
hsa-mir-548aa-2	0	0	0	0	0	0	0	0	0	0	0	0	0	0	0	0	0	0	0	0	0	0	0	0	0	0	0	0	0	0	0	0	0	0	0	0	0	0	0	0	0	0	0	0	0	0	0	0	0
hsa-mir-3621	0	0	0	0	0	0	0	0	0	0	0	0	0	0	0	0	0	0	0	0	0	0	0	0	0	0	0	0	0	0	0	0	0	0	0	0	0	0	0	0	0	0	0	0	0	0	0	0	0
hsa-mir-3665	0	0	0	0	0	0	0	0	0	0	0	0	0	0	0	0	0	0	0	0	0	0	0	0	0	0	0	0	0	0	0	0	0	0	0	0	0	0	0	0	0	0	0	0	0	0	0	0	0
hsa-mir-3654	0	0	0	0	0	0	0	0	1	0	9	0	0	2	0	1	1	0	0	1	0	0	2	0	0	0	1	4	1	0	2	0	0	0	2	6	2	3	0	1	0	0	0	3	0	0	1	0	0
hsa-mir-665	0	0	0	0	0	0	0	0	0	0	2	1	1	0	1	0	0	0	1	0	1	1	0	5	0	0	0	0	2	0	1	1	0	1	0	0	2	0	0	2	0	0	1	0	0	1	0	1	3
hsa-mir-4678	0	0	0	0	0	0	0	0	0	0	0	0	0	0	0	0	0	0	0	0	0	1	1	0	0	0	0	0	0	0	2	0	0	1	0	0	0	0	0	0	0	0	0	0	0	0	0	0	0
hsa-mir-7156	0	0	0	0	0	0	0	0	0	0	2	2	1	1	3	0	0	2	0	0	1	0	0	0	2	1	0	0	2	0	0	2	0	5	0	0	0	0	0	0	0	1	0	2	0	2	2	0	1
hsa-mir-219a-2	0	0	0	0	1	0	0	0	0	0	2	0	0	1	1	0	1	4	0	1	6	1	1	1	1	0	0	0	0	1	0	0	0	0	0	0	0	0	2	1	0	0	1	0	0	0	1	0	0
hsa-mir-4692	0	0	0	0	0	0	0	0	0	0	0	0	0	0	0	0	0	0	0	0	0	0	0	0	0	0	0	0	0	0	0	0	0	0	0	0	0	0	0	0	0	0	0	0	0	0	0	0	0
hsa-mir-3666	0	0	0	0	0	0	0	0	0	0	0	0	0	0	0	0	0	0	0	0	0	0	0	0	0	0	0	0	0	0	0	0	0	0	0	0	0	0	0	0	0	0	0	0	0	0	0	0	0
hsa-mir-4318	0	0	0	0	0	0	0	0	0	0	0	0	0	0	0	0	0	0	0	0	0	0	0	0	0	0	0	0	0	0	0	0	0	0	0	0	0	0	0	0	0	0	0	0	0	0	0	0	0
hsa-mir-4283-2	0	0	0	0	0	0	0	0	0	0	0	0	0	0	0	0	0	0	0	0	0	0	0	0	0	0	0	0	0	0	0	0	0	0	0	0	0	0	0	0	0	0	0	0	0	0	0	0	0
hsa-mir-7155	1	6	1	5	2	5	2	1	0	0	2	0	0	1	2	2	1	0	3	1	3	0	5	1	0	1	3	1	2	0	1	0	0	0	0	0	1	1	0	4	0	1	0	1	0	0	2	0	2
hsa-mir-3646	0	0	0	0	0	0	0	0	0	1	0	0	2	1	0	0	1	0	0	0	0	0	0	1	1	0	0	0	0	0	2	1	0	0	1	2	0	1	0	2	0	1	1	1	1	0	2	0	0
hsa-mir-652	90	148	52	149	87	61	83	139	18	46	203	25	66	150	94	8	224	91	174	41	61	232	211	71	80	153	298	26	193	78	153	45	37	133	62	19	94	136	298	711	37	30	50	99	17	83	50	76	235
hsa-mir-548k	0	0	0	0	0	0	0	0	0	0	2	1	1	1	2	0	1	0	0	1	1	1	0	0	4	2	5	0	5	0	2	0	0	0	0	0	0	0	1	6	0	0	1	0	0	4	0	0	1
hsa-mir-7515	0	0	0	0	0	0	0	0	0	0	0	0	0	0	0	0	0	0	0	0	0	0	0	0	0	0	0	0	0	0	0	0	0	0	0	0	0	0	0	0	0	0	0	0	0	0	0	0	0
hsa-mir-6895	0	1	1	3	2	0	0	0	0	0	1	0	0	1	0	0	1	0	0	0	0	0	14	0	0	1	0	0	1	0	1	2	0	0	0	0	0	0	0	0	0	0	0	0	0	1	0	0	0
hsa-mir-200b	1048	1851	511	1137	855	1075	1254	1651	1092	5088	11445	4240	5449	3912	5783	2430	12063	10965	11551	2063	12335	9780	13235	3114	18705	7155	29425	4848	6819	6165	33279	1854	2392	5580	5286	1445	6986	10324	15547	18898	2021	2884	7824	5060	1460	7184	13376	552	18333
hsa-mir-3140	0	0	0	0	0	0	0	0	0	0	0	0	0	3	1	0	1	1	0	0	1	0	1	0	3	1	1	1	0	0	1	0	0	0	1	0	0	0	0	1	0	0	0	0	0	0	0	1	2
hsa-mir-3117	0	0	0	0	0	0	0	0	0	0	3	0	4	4	1	0	2	3	0	2	5	2	0	0	4	1	1	0	6	0	1	1	1	1	2	0	0	4	2	3	0	3	0	2	1	3	4	0	5
hsa-mir-6845	0	2	0	0	0	0	1	0	0	0	0	0	0	0	0	0	0	0	0	0	0	0	0	0	0	0	0	0	0	0	0	0	0	0	0	0	0	0	1	1	0	0	0	0	0	0	0	1	0
hsa-mir-6827	0	0	0	0	0	1	1	0	0	0	0	0	0	0	0	1	0	0	0	0	0	1	0	0	0	0	0	0	0	0	1	1	0	0	0	0	0	0	0	0	0	1	0	0	0	0	0	0	0
hsa-mir-4326	30	7	30	35	10	20	22	52	0	26	26	18	0	9	39	5	135	9	50	14	4	43	1	0	49	25	167	4	0	0	35	0	10	34	37	4	17	47	17	95	0	21	24	2	2	22	13	16	34
hsa-mir-568	0	0	0	0	0	0	0	0	0	0	0	0	0	0	0	0	0	0	0	0	0	0	0	0	0	0	0	0	0	0	0	0	0	0	0	0	0	0	0	0	0	0	0	0	0	0	0	0	0
hsa-mir-3190	1	0	0	0	0	2	0	0	0	0	1	0	0	3	1	0	1	0	0	0	1	0	2	0	2	0	0	1	0	0	0	0	0	0	0	0	0	0	6	2	0	1	0	0	0	0	0	0	0
hsa-mir-17	72	267	77	241	158	109	139	310	730	3307	5272	1156	2812	6138	4301	4086	10688	6462	7401	1476	5311	9915	28974	1367	13055	6175	13294	3787	4316	4305	9643	2298	2051	5381	3979	1143	4136	9171	5712	13797	682	2168	2064	4330	1520	3749	4039	267	10234
hsa-mir-3687-1	0	0	0	0	0	0	0	0	0	0	0	0	0	0	0	0	0	0	0	0	0	0	0	0	0	0	0	0	0	0	0	0	0	0	0	0	0	0	0	0	0	0	0	0	0	0	0	0	0
hsa-mir-4670	0	0	0	0	0	0	0	0	0	1	0	0	0	0	0	0	1	0	0	0	0	0	0	1	0	0	0	0	0	0	0	0	0	0	0	0	0	0	0	0	0	0	0	0	0	0	0	0	0
hsa-mir-6865	0	0	0	0	0	0	0	1	0	0	1	0	0	0	0	0	0	0	0	0	0	0	0	0	0	2	0	0	0	0	0	0	0	0	0	0	0	0	0	0	0	0	0	0	0	0	0	0	0
hsa-mir-6854	0	0	0	0	0	0	0	2	0	10	4	0	6	3	2	1	1	2	1	1	3	5	0	0	1	3	9	1	0	4	9	1	0	7	4	0	1	4	1	10	1	3	4	4	5	4	4	0	7
hsa-mir-6821	0	0	0	6	0	0	0	0	1	0	1	0	0	0	0	0	0	0	0	1	0	0	4	0	0	0	2	0	4	1	0	0	1	2	0	0	2	0	0	1	0	0	0	0	0	0	0	0	0
hsa-mir-95	1	6	3	2	1	0	2	5	4	81	74	26	6	20	28	31	73	53	41	6	16	19	39	18	77	16	169	39	102	25	57	12	32	30	7	20	12	134	76	215	23	18	74	25	14	31	39	3	106
hsa-mir-3713	0	0	0	0	0	0	0	0	0	0	0	0	0	0	0	0	0	0	0	0	0	0	0	0	0	0	0	0	0	0	0	0	0	0	0	0	0	0	0	0	0	0	0	0	0	0	0	0	0
hsa-mir-4275	0	0	0	0	0	0	0	0	0	0	0	0	0	0	0	0	0	0	0	0	0	0	0	0	0	0	0	0	0	0	0	0	0	0	0	0	0	0	0	0	0	0	0	0	0	0	0	0	0
hsa-mir-433	11	12	21	17	15	10	10	4	0	1	8	1	3	4	2	1	13	11	10	3	1	9	2	4	5	3	3	0	10	4	2	3	1	5	3	1	3	5	2	6	1	3	3	4	0	6	3	31	4
hsa-mir-137	1	0	0	0	1	0	0	0	0	0	3	0	0	2	3	0	11	0	0	0	0	3	0	3	10	0	0	1	1	0	0	0	0	7	0	0	4	1	0	4	0	0	9	0	0	3	0	0	0
hsa-mir-551a	3	2	0	1	0	1	1	0	1	1	2	0	1	0	1	0	0	1	0	3	0	2	0	2	0	1	2	2	2	0	0	1	0	0	0	0	7	0	10	4	0	2	1	2	0	0	0	0	5
hsa-mir-3937	1	0	1	2	2	0	1	1	0	2	0	0	0	11	16	1	6	0	6	0	1	0	923	7	56	0	1	2	82	0	2	0	0	2	1	3	2	3	0	6	1	2	0	23	0	1	1	5	39
hsa-mir-3656	2	0	0	0	1	0	1	0	0	1	0	0	0	0	0	0	0	0	0	0	0	0	0	0	0	0	0	0	0	0	0	0	0	0	0	1	0	0	0	0	0	0	0	0	1	0	0	0	0
hsa-mir-6823	0	0	0	1	0	0	0	0	0	0	0	0	0	0	0	0	0	0	0	0	0	0	2	0	0	0	1	0	0	0	0	0	0	0	0	0	0	0	0	0	0	0	0	0	1	1	0	0	0
hsa-mir-4470	0	0	0	0	0	0	0	1	0	0	0	0	2	1	0	1	3	0	0	0	0	1	0	0	0	1	0	0	0	0	0	0	0	1	1	0	1	0	1	3	0	0	0	0	0	1	0	0	4
hsa-mir-6509	5	5	0	2	1	4	2	2	1	0	3	1	2	5	0	1	1	5	1	0	4	4	3	1	2	0	2	1	3	2	3	0	0	7	0	1	2	1	1	0	0	0	2	0	1	2	1	1	3
hsa-mir-7154	0	0	0	0	0	0	0	0	0	0	0	0	0	0	0	0	0	0	0	0	0	0	0	0	0	0	0	0	0	0	0	0	0	0	0	0	0	0	0	0	0	0	0	0	0	0	0	0	0
hsa-mir-378e	0	0	0	0	0	0	0	0	0	0	0	0	0	0	0	0	0	0	0	0	0	0	0	0	0	0	0	0	0	0	0	0	0	0	0	0	0	0	0	0	0	0	0	0	0	0	0	0	1
hsa-mir-6894	1	0	2	2	0	1	1	1	0	1	1	0	0	0	0	0	0	0	0	0	2	1	5	0	0	2	0	0	4	2	1	1	0	0	0	1	2	2	0	0	0	0	0	0	0	0	1	0	1
hsa-mir-590	0	1	0	0	0	0	0	0	19	53	56	40	35	76	70	37	158	45	44	52	56	75	241	53	27	151	67	71	78	59	96	80	37	31	121	45	62	216	105	64	31	37	87	54	40	63	44	0	215
hsa-mir-3591	0	0	0	0	0	0	0	0	0	0	0	0	0	0	0	0	0	0	0	0	0	0	0	0	0	0	0	0	0	0	0	0	0	0	0	0	0	0	0	0	0	0	0	0	0	0	0	0	0
hsa-mir-8485	0	0	0	0	0	0	0	0	0	0	0	0	0	0	0	0	0	0	0	0	0	0	0	0	0	0	0	0	0	0	0	0	0	0	0	0	0	0	0	0	0	0	0	0	0	0	0	0	0
hsa-mir-6844	0	0	0	0	0	0	0	0	2	3	0	0	0	0	1	0	1	0	0	0	1	1	3	0	1	1	0	1	0	0	2	0	2	0	1	0	0	1	0	1	0	0	0	2	0	0	0	0	2
hsa-mir-384	0	0	0	0	0	0	0	0	0	0	0	0	0	0	0	0	0	0	0	0	0	0	0	0	0	0	0	0	0	0	0	0	0	0	0	0	0	0	0	0	0	0	0	0	0	0	0	0	0
hsa-mir-6855	0	0	0	0	1	0	0	0	0	0	0	2	0	0	1	0	3	0	0	0	0	0	2	0	0	0	0	0	0	0	2	0	0	0	0	0	0	1	1	3	0	0	0	0	0	0	0	1	2
hsa-mir-6864	0	0	0	0	0	0	0	0	0	0	0	0	0	0	0	0	0	0	0	0	0	0	0	0	0	0	0	0	0	0	0	0	0	0	0	0	0	0	0	0	0	0	0	0	0	0	0	0	0
hsa-mir-320a	877	1532	727	2139	726	961	1465	953	83	391	4555	872	1608	884	1032	167	6123	3798	545	691	1221	1084	3676	286	3144	2405	8056	701	2532	2062	1939	60	307	3429	1426	68	1124	3124	2303	2011	61	444	1383	2178	401	1227	2346	2255	3247
hsa-mir-4508	0	0	0	0	0	0	0	0	0	0	0	0	0	0	0	0	0	0	0	0	0	0	0	0	0	0	0	0	0	0	0	0	0	0	0	0	0	0	0	0	0	0	0	0	0	0	0	0	0
hsa-mir-4522	4	0	0	0	0	0	1	1	1	0	1	1	0	4	0	2	0	1	0	3	0	2	0	1	2	0	1	0	1	0	1	0	0	1	0	1	0	2	1	4	1	0	0	0	0	1	0	0	4
hsa-mir-4274	0	0	0	0	0	0	0	0	0	0	0	0	0	0	0	0	0	0	0	0	0	0	0	0	0	0	0	0	0	0	0	0	0	0	0	0	0	0	0	0	0	0	0	0	0	0	0	0	0
hsa-mir-3155a	3	0	1	0	0	0	1	0	0	0	1	1	0	0	0	0	0	0	0	0	0	0	4	0	0	0	0	0	0	0	0	0	0	0	0	0	1	0	3	5	0	0	0	0	3	0	1	0	2
hsa-mir-1234	1	0	0	2	0	0	0	3	0	0	0	0	0	0	0	0	1	0	0	0	0	0	0	1	1	0	0	0	0	0	1	0	0	1	0	0	0	2	0	0	0	0	1	0	0	1	0	0	1
hsa-mir-5708	0	0	0	0	0	0	0	0	0	0	0	0	0	0	0	0	0	0	0	0	0	0	0	0	0	0	0	0	0	0	1	0	0	0	0	0	0	0	0	0	0	0	0	1	0	0	0	0	0
hsa-mir-518f	0	0	0	0	0	0	0	0	0	0	0	0	0	0	0	0	0	0	0	0	0	1	5	0	0	0	0	0	0	0	0	0	0	0	1	0	0	1	0	1	0	0	0	1	0	0	0	0	0
hsa-mir-548ae-1	0	0	0	0	0	0	0	0	0	0	0	0	0	0	0	0	0	0	0	0	0	0	0	0	0	0	0	0	0	0	0	0	0	0	0	0	0	0	0	0	0	0	0	0	0	0	0	0	0
hsa-mir-5684	0	0	0	0	0	0	0	0	0	0	5	0	0	0	0	2	7	0	0	0	0	2	1	0	3	1	2	0	0	1	4	0	0	1	1	0	0	3	0	3	0	1	2	1	0	3	2	0	2
hsa-mir-609	0	0	0	0	0	0	0	0	0	0	0	0	0	0	0	0	0	0	0	0	0	0	0	0	0	0	0	0	0	0	0	0	0	0	0	0	0	0	0	0	0	0	0	0	0	0	0	0	0
hsa-mir-4299	0	0	0	0	0	0	0	0	0	0	0	0	0	0	0	0	0	0	0	0	0	0	0	0	0	0	0	0	0	0	0	0	0	0	0	0	0	0	0	0	0	0	0	0	0	0	0	0	0
hsa-mir-7850	0	0	0	0	2	0	0	1	0	0	1	0	1	0	0	0	0	0	0	3	0	1	0	0	0	0	0	0	0	0	0	1	1	0	0	0	7	0	1	1	0	1	0	0	0	0	0	0	1
hsa-mir-15b	1108	1762	497	1007	833	716	760	1207	259	421	1448	288	443	712	712	205	1168	1129	823	408	943	598	574	549	965	1181	2343	344	1318	1144	1737	66	364	906	201	321	364	987	1564	1916	104	185	466	403	244	958	719	223	2082
hsa-mir-1303	0	0	0	0	0	0	0	0	0	0	0	0	2	0	0	0	0	0	0	0	0	0	0	0	0	0	1	0	0	0	0	0	0	0	0	0	0	1	0	0	0	0	0	0	0	0	0	0	1
hsa-mir-1193	0	0	1	0	0	0	0	0	0	0	0	1	0	0	0	0	0	0	0	0	0	0	0	0	0	1	0	0	0	0	0	0	0	0	0	0	0	0	0	0	0	0	0	0	0	0	0	0	0
hsa-mir-3622b	1	0	0	0	0	0	0	0	0	0	0	0	0	0	0	0	0	0	0	0	0	0	0	0	0	0	0	0	0	0	0	0	0	0	0	0	0	0	0	0	0	0	0	0	0	0	0	0	0
hsa-mir-890	0	0	0	0	0	0	0	0	0	0	0	0	0	0	0	0	0	0	0	0	0	0	0	0	0	0	0	0	0	0	0	0	0	0	0	0	0	0	0	0	0	0	0	0	0	0	0	0	0
hsa-mir-598	6	3	0	1	1	0	0	2	2	17	58	12	92	109	28	11	261	62	42	10	23	83	201	28	109	103	165	17	38	92	33	10	23	47	11	13	8	24	46	58	2	3	42	30	3	30	37	4	95
hsa-mir-4472-1	0	0	0	0	0	0	0	0	0	0	0	0	0	0	0	0	0	0	0	0	0	0	0	0	0	0	0	0	0	0	0	0	0	0	0	0	0	0	0	0	0	0	0	0	0	0	0	0	0
hsa-mir-548b	0	0	0	2	1	0	0	0	1	0	1	1	0	0	0	0	5	4	1	0	0	1	0	1	0	2	1	1	0	0	2	0	0	2	0	0	0	0	0	1	0	0	0	0	0	0	0	3	13
hsa-mir-6879	2	0	2	5	1	3	1	1	1	0	0	0	0	0	0	0	3	0	2	1	0	2	2	1	0	0	0	0	0	0	1	0	0	0	0	0	0	0	1	1	0	0	0	0	1	1	1	0	1
hsa-mir-302c	0	0	0	0	0	0	0	0	0	0	0	0	0	0	0	0	0	0	0	0	0	0	0	0	0	0	0	0	0	0	0	0	0	0	0	0	0	0	0	0	0	0	0	0	0	0	0	0	0
hsa-mir-548aq	0	0	0	0	0	0	0	0	0	0	0	0	0	0	0	0	0	0	0	0	0	0	3	0	0	0	0	0	0	0	0	0	0	0	1	0	0	0	2	0	0	0	0	0	1	0	0	0	0
hsa-mir-3160-2	0	0	0	0	0	0	0	0	0	0	0	0	0	0	0	0	0	0	0	0	0	0	0	0	0	0	0	0	0	0	0	1	0	0	0	0	0	0	0	0	0	0	0	0	0	0	0	0	0
hsa-mir-521-1	0	0	0	0	0	0	0	0	0	0	0	0	0	0	0	0	0	0	0	0	0	0	0	0	0	0	0	0	0	0	1	0	0	0	0	0	0	0	0	0	0	0	0	0	0	0	0	0	0
hsa-mir-4520-1	0	0	0	0	0	0	0	0	0	0	0	0	0	0	0	0	0	0	0	0	0	0	0	0	0	0	0	0	0	0	0	0	0	0	0	0	0	0	0	0	0	0	0	0	0	0	0	0	0
hsa-mir-6511a-4	0	0	0	0	0	0	0	0	0	0	0	0	0	0	0	0	0	0	0	0	0	0	0	0	0	0	0	0	0	0	0	0	0	0	0	0	0	0	0	0	0	0	0	0	0	0	0	0	0
hsa-mir-604	0	0	0	0	0	0	0	0	0	0	0	0	0	0	0	0	0	0	0	0	0	0	0	0	0	0	0	0	0	0	0	0	0	0	0	0	0	0	0	0	0	0	0	0	0	0	0	0	0
hsa-mir-6750	1	0	1	0	0	1	3	2	0	0	0	0	0	0	0	0	2	0	0	0	0	0	1	3	0	0	0	0	0	0	0	0	0	0	0	1	0	0	3	0	0	0	0	0	0	0	0	0	1
hsa-mir-4269	0	0	0	0	0	0	0	0	0	0	0	0	0	0	0	0	0	0	0	0	0	0	0	0	0	0	0	0	0	0	0	0	0	0	0	0	0	0	0	0	0	0	0	0	0	0	0	0	0
hsa-mir-606	0	0	0	0	0	0	0	0	0	0	0	0	0	0	0	0	0	0	0	0	0	0	0	0	0	0	0	0	0	0	0	0	0	0	0	0	0	0	0	0	0	0	0	0	0	0	0	0	0
hsa-mir-3064	0	0	0	0	0	0	1	0	0	0	1	0	1	0	0	0	2	1	0	0	3	1	5	0	0	1	4	0	1	1	1	1	0	0	1	2	0	1	0	2	1	0	0	2	0	1	0	1	0
hsa-mir-5685	0	0	0	0	0	0	0	0	0	0	0	0	0	0	0	0	0	0	0	0	0	0	0	0	0	0	0	0	0	0	0	0	0	0	0	0	0	0	0	0	0	0	0	0	0	0	0	0	0
hsa-mir-4776-2	0	0	0	0	0	0	0	0	0	0	0	0	0	0	0	0	0	0	0	0	0	0	0	0	0	0	0	0	0	0	0	0	0	0	0	0	0	0	0	0	0	0	0	0	0	0	0	0	0
hsa-mir-4659a	2	0	0	0	0	0	0	0	0	1	1	0	1	0	0	0	0	0	0	1	0	0	2	0	0	1	2	1	0	3	0	0	0	1	0	0	1	4	0	0	0	0	2	0	0	0	1	0	1
hsa-mir-1226	24	8	11	26	8	18	7	7	0	3	15	0	1	3	1	1	9	0	2	1	1	21	51	2	12	5	3	1	2	3	8	4	0	4	3	0	9	2	9	17	0	0	1	21	1	4	3	5	4
hsa-mir-4281	0	0	0	0	0	0	0	0	0	0	0	0	0	0	0	0	0	0	0	0	0	0	0	0	0	0	0	0	0	0	0	0	0	0	0	0	0	0	0	0	0	0	0	0	0	0	0	0	0
hsa-mir-6790	1	0	0	0	0	1	0	0	0	0	0	0	0	0	0	0	0	0	0	0	0	0	0	0	0	1	0	0	0	0	0	0	0	0	0	0	0	1	0	0	0	0	0	0	0	0	0	0	0
hsa-mir-23b	1222	1775	1199	1454	1207	1636	1366	1240	2114	1208	10638	1892	1531	3769	2401	2166	11402	3527	1477	1473	2671	5809	5669	5354	5539	2207	5460	1429	4758	1280	8409	2733	3313	4898	2616	1491	930	1980	7506	9010	2086	2609	3827	2790	782	2274	1738	1956	3381
hsa-mir-1255b-1	0	0	0	0	0	0	0	0	0	0	0	0	0	0	0	0	0	0	0	0	0	0	0	0	0	0	0	0	0	0	0	0	0	0	0	0	0	0	0	0	0	0	0	0	0	0	0	0	0
hsa-mir-516a-2	0	0	0	0	0	0	0	0	0	0	2	0	0	0	2	0	2	0	0	0	0	0	5	0	2	0	2	0	1	3	5	0	0	0	0	0	1	1	0	0	0	0	0	0	0	0	0	0	1
hsa-mir-4287	0	0	0	0	0	0	0	0	0	0	0	0	0	0	0	0	0	0	0	0	0	0	0	0	0	0	0	0	0	0	0	0	0	0	0	0	0	0	0	0	0	0	0	0	0	0	0	0	0
hsa-mir-6079	0	0	0	0	0	0	0	0	0	0	0	0	0	0	0	0	0	0	0	0	0	0	0	0	0	0	0	0	0	0	0	0	0	0	0	0	0	0	0	0	0	0	0	0	0	0	0	0	0
hsa-mir-208b	0	0	0	0	0	0	0	0	0	0	0	0	0	0	0	0	0	0	0	0	0	0	0	0	0	0	0	0	0	0	0	0	0	0	0	0	0	0	0	0	0	0	0	0	0	0	0	0	0
hsa-mir-514a-2	0	0	0	0	0	0	0	0	3	1	7	0	1	2	8	0	17	1	1222	1	26	0	1	0	1	4	7	0	1	1	2	0	0	0	1	0	14	19	1	5	2	1	0	1	9	2	51	0	2
hsa-mir-1285-1	0	0	0	0	0	0	0	0	0	0	0	0	0	0	0	0	0	0	0	0	0	0	0	0	0	0	0	0	0	0	0	0	0	0	0	0	0	0	0	0	0	0	0	0	0	0	0	0	0
hsa-mir-1301	19	19	8	10	9	21	14	20	4	13	65	5	10	35	16	2	70	23	17	5	17	26	121	15	41	39	65	9	22	19	29	8	15	13	18	8	15	33	28	59	4	1	13	10	1	8	10	22	51
hsa-mir-519a-2	0	0	0	0	0	0	0	0	1	0	5	0	1	0	1	0	0	0	0	2	0	0	6	0	0	0	1	0	3	3	3	0	0	0	0	0	0	0	0	1	0	0	1	0	0	0	1	1	0
hsa-mir-181b-2	82	328	124	361	204	74	197	333	54	60	1731	58	183	747	249	45	971	507	239	42	458	342	2573	153	661	304	500	68	554	144	879	123	66	643	143	74	450	531	1776	1044	58	145	179	454	23	164	229	162	331
hsa-mir-6510	5	0	0	0	0	0	1	0	0	0	1	0	0	5	3	0	6	0	7	0	3	0	0	0	13	3	3	0	0	3	0	0	0	3	1	0	1	1	6	0	1	1	0	2	0	0	0	0	0
hsa-mir-147a	0	0	0	0	0	0	0	0	0	0	0	0	0	0	0	0	0	0	0	0	0	0	0	0	0	0	0	0	0	0	0	0	0	0	0	0	0	0	0	0	0	0	0	0	0	0	0	0	0
hsa-mir-6717	1	0	0	0	1	0	0	0	0	0	0	0	2	0	0	0	0	0	0	0	0	0	2	0	0	0	0	0	1	0	0	0	0	3	0	0	0	0	0	0	0	0	0	0	0	1	0	0	0
hsa-mir-8086	0	0	0	0	0	0	0	0	0	0	0	0	0	0	0	0	0	0	0	0	0	0	0	0	0	0	0	0	0	0	0	0	0	0	0	0	0	0	0	0	0	0	0	0	0	0	0	0	0
hsa-mir-1197	1	0	0	0	0	0	0	0	1	0	3	0	0	0	0	0	1	3	2	0	0	0	0	2	1	0	0	0	1	0	0	0	0	1	1	0	0	0	0	2	0	0	0	3	0	0	0	2	2
hsa-mir-6740	1	0	0	0	1	0	0	0	0	0	0	0	0	0	0	0	0	1	0	0	0	0	0	0	0	1	0	0	0	0	1	0	0	0	0	0	0	0	1	0	0	0	0	0	0	0	0	0	0
hsa-mir-521-2	0	0	0	0	0	0	0	0	0	0	1	0	0	0	0	0	0	0	0	0	0	0	0	0	0	0	0	1	0	0	0	0	0	0	0	0	0	0	0	0	0	0	0	0	0	0	0	0	0
hsa-mir-5188	0	0	0	0	0	0	0	0	0	0	0	0	0	0	0	0	0	0	0	0	0	0	0	0	0	0	0	0	0	0	1	0	0	0	0	0	0	1	0	2	0	0	0	0	0	0	0	0	0
hsa-mir-1307	4423	8485	5684	13718	8308	5149	9853	15538	2517	2814	5261	2799	4855	9121	3282	1323	9272	4643	7755	1610	7185	12864	23769	3792	5583	5675	36458	2282	4717	6227	13177	3706	945	7346	2866	3324	5075	16901	20942	14639	1963	731	2720	3598	1348	4807	6390	4783	8877
hsa-mir-548z	0	0	0	0	0	0	0	0	0	0	0	0	0	0	0	0	0	0	0	0	0	0	0	0	0	0	0	0	0	0	0	0	0	0	0	0	0	0	0	0	0	0	0	0	0	0	0	0	0
hsa-mir-3065	5	7	4	10	2	3	3	7	2	5	36	9	79	12	152	3	114	69	32	3	77	59	84	14	411	19	101	11	51	37	133	5	11	42	64	2	33	14	217	84	2	3	24	84	11	125	50	9	86
hsa-mir-605	3	8	5	10	3	13	9	5	0	1	4	0	3	3	1	3	10	2	2	0	1	1	5	1	5	5	4	0	2	0	1	0	1	3	2	0	0	0	0	6	1	1	0	3	0	2	2	1	11
hsa-mir-6760	0	0	0	0	0	0	0	0	0	0	0	0	0	0	0	0	0	0	0	0	0	0	0	0	0	0	0	0	0	0	0	0	0	0	0	0	0	0	0	0	0	0	0	0	0	0	0	0	0
hsa-mir-5006	0	0	1	0	0	0	0	0	0	0	1	0	0	0	0	0	1	1	0	1	0	0	0	0	2	0	0	0	0	0	0	0	0	0	0	0	0	0	0	4	0	0	0	0	0	0	0	0	0
hsa-mir-4259	0	0	0	0	0	0	0	0	0	0	0	0	0	0	0	0	0	0	0	0	0	0	0	0	0	0	0	0	0	0	0	0	0	0	0	0	0	0	0	0	0	0	0	0	0	0	0	0	0
hsa-mir-3975	0	0	0	0	0	0	0	0	0	0	0	0	0	0	0	0	0	0	0	0	0	0	0	0	0	0	0	0	0	0	0	0	0	0	0	0	0	0	0	0	0	0	0	0	0	0	0	0	0
hsa-mir-4776-1	0	0	0	0	0	0	0	0	0	0	0	0	0	0	0	0	0	0	0	0	0	0	0	0	0	0	0	0	0	0	0	0	0	0	0	0	0	0	0	0	0	0	0	0	0	0	0	0	0
hsa-mir-548s	0	0	0	0	0	0	0	1	0	0	1	0	0	3	0	0	2	1	1	3	0	1	6	1	0	1	14	1	1	2	3	0	0	3	1	1	1	6	0	1	0	1	1	0	0	0	2	0	7
hsa-mir-5089	0	0	0	0	0	0	0	0	0	0	0	0	0	0	0	0	0	0	0	0	1	0	0	0	0	0	0	0	0	0	0	0	0	0	0	0	0	0	0	0	0	0	0	0	0	0	0	0	0
hsa-mir-323a	15	14	10	7	10	7	10	22	7	6	20	6	3	28	0	10	38	9	47	13	4	15	11	25	5	6	11	3	27	5	2	9	5	6	6	6	3	22	3	20	2	6	38	7	2	7	3	17	13
hsa-mir-559	0	0	0	0	0	0	0	0	1	3	0	3	1	3	8	1	2	7	8	0	6	5	12	2	1	2	27	1	1	2	5	0	0	1	3	0	3	9	0	9	1	0	7	0	0	2	2	0	9
hsa-mir-4538	0	0	0	0	0	0	0	0	0	0	0	0	0	0	0	0	0	0	0	0	0	0	0	0	0	0	0	0	0	0	0	0	0	0	0	0	0	0	0	0	0	0	0	0	0	0	0	0	0
hsa-mir-4329	0	0	0	0	0	0	0	0	0	0	0	0	0	0	0	0	0	0	0	0	0	0	0	0	0	0	0	0	0	0	0	0	0	0	0	0	0	0	0	0	0	0	0	0	0	0	0	0	0
hsa-mir-516a-1	0	0	0	0	0	0	0	0	0	0	3	0	1	1	1	0	0	0	0	0	0	0	10	0	3	0	5	0	2	2	8	0	0	0	0	0	1	3	0	0	0	0	0	0	0	0	0	0	0
hsa-mir-1204	0	0	0	0	0	0	0	0	0	0	0	0	0	0	0	0	0	0	0	0	0	0	0	0	0	0	0	0	0	0	0	0	0	0	0	0	0	0	0	0	0	0	0	0	0	0	0	0	0
hsa-mir-6752	0	0	0	0	0	0	0	0	0	0	1	0	0	0	0	0	0	0	0	0	0	0	0	0	0	0	0	0	0	0	0	0	0	0	0	0	0	0	0	0	0	0	0	0	0	0	0	0	0
hsa-mir-2467	0	0	0	0	0	0	0	0	0	0	0	0	0	1	0	0	0	0	0	0	0	0	0	0	0	0	0	0	0	0	0	0	0	1	0	0	1	0	0	0	0	0	1	0	0	0	0	0	0
hsa-mir-514a-1	0	0	0	0	0	0	0	0	1	0	5	0	0	0	6	0	23	1	1187	0	28	0	1	0	1	2	16	1	1	0	3	1	0	1	5	1	17	24	0	9	0	0	0	3	6	0	40	0	4
hsa-mir-301a	0	0	1	0	0	0	0	3	18	90	33	10	12	19	12	15	91	18	38	20	14	44	271	24	19	77	124	53	24	12	91	73	32	11	108	27	26	72	27	77	16	22	39	74	20	10	7	0	36
hsa-mir-1285-2	0	0	0	0	0	0	0	0	0	0	0	0	0	0	0	0	0	0	0	0	0	0	0	0	0	0	0	0	0	0	0	0	0	0	0	0	0	0	0	0	0	0	0	0	0	0	0	0	0
hsa-mir-3907	0	0	0	0	0	0	0	0	0	0	0	0	0	0	0	0	0	0	0	0	0	0	0	0	0	0	0	0	0	0	0	0	0	0	0	0	0	0	0	0	0	0	0	0	0	0	0	0	0
hsa-mir-519a-1	0	0	0	0	0	0	0	0	0	0	4	0	1	0	1	1	0	0	0	1	0	0	6	0	1	0	1	0	1	2	4	1	0	0	0	0	1	4	2	0	0	0	0	0	0	0	0	0	1
hsa-mir-571	0	0	0	0	0	0	0	0	0	0	0	0	0	0	0	0	0	0	0	0	0	0	0	0	0	0	0	0	0	0	0	0	0	0	0	0	0	0	0	0	0	0	0	0	0	0	0	0	0
hsa-mir-181b-1	72	312	146	363	213	92	168	307	103	71	1947	64	186	793	251	40	1030	510	221	72	490	356	2660	220	698	266	498	115	656	129	876	209	75	600	147	105	492	512	1956	1133	73	144	201	459	32	177	205	179	366
hsa-mir-5692b	0	0	0	0	0	0	0	0	0	0	0	0	0	0	0	0	0	0	0	0	0	0	0	0	0	0	0	0	0	0	0	0	0	0	0	0	0	0	0	0	0	0	0	0	0	0	0	0	0
hsa-mir-554	0	0	0	0	0	0	0	0	0	0	0	0	0	0	0	0	0	0	0	0	0	0	0	0	0	0	0	0	0	0	0	0	0	0	0	0	0	0	0	0	0	0	0	0	0	0	0	0	0
hsa-mir-5093	0	0	0	0	0	0	0	1	0	0	0	0	0	0	0	0	0	0	0	0	0	0	0	0	0	0	0	0	0	0	0	0	0	0	0	0	0	0	0	0	0	0	0	0	0	0	0	0	0
hsa-mir-556	0	0	0	0	0	0	0	0	2	3	0	2	0	1	0	1	7	2	6	0	2	2	7	8	1	6	16	5	7	2	7	1	2	2	1	2	2	12	8	15	2	0	2	8	4	5	0	0	9
hsa-mir-3683	0	0	0	0	0	0	0	0	0	0	0	0	0	0	0	0	0	0	0	0	0	0	0	0	0	0	0	0	0	0	0	0	0	0	0	0	0	0	0	0	0	0	0	0	0	0	0	0	0
hsa-mir-7852	0	0	0	0	0	0	0	0	0	0	0	0	0	0	0	0	0	0	0	0	0	0	0	0	0	0	0	1	0	0	0	0	0	0	0	0	0	0	0	0	0	0	0	0	0	0	0	0	0
hsa-mir-593	0	0	0	0	0	0	0	0	0	0	0	0	0	0	0	0	0	0	0	0	0	0	0	0	0	0	0	0	0	0	0	0	0	0	0	0	0	0	0	0	0	0	0	0	0	0	0	0	0
hsa-mir-3649	0	0	0	0	0	0	0	0	0	0	0	0	0	0	0	0	0	0	0	0	0	0	0	0	1	0	0	0	0	0	0	0	0	0	0	0	0	0	0	0	0	0	0	0	0	0	0	0	1
hsa-mir-802	0	0	0	0	0	0	0	0	0	0	0	0	0	0	0	0	0	0	1	0	0	0	0	0	0	0	0	0	0	0	0	0	0	0	0	0	0	0	0	0	0	0	0	0	0	0	0	0	0
hsa-mir-6512	0	0	0	0	0	0	0	0	0	0	0	0	0	0	0	0	0	0	0	0	0	0	0	0	0	0	0	0	0	0	0	0	0	0	0	0	0	0	0	0	0	0	0	0	0	0	0	0	0
hsa-mir-5091	17	1	0	2	1	2	4	3	3	1	10	0	1	11	1	0	3	14	3	2	2	4	0	3	7	6	2	0	3	1	0	1	0	1	0	1	2	0	8	15	0	0	3	1	0	2	1	3	11
hsa-mir-4433a	0	0	1	2	0	1	1	2	0	0	0	0	0	0	0	0	0	0	0	0	0	0	0	0	1	0	0	0	0	0	0	0	0	0	0	0	0	1	1	1	0	0	0	0	0	0	0	0	1
hsa-mir-4779	0	0	0	0	0	0	0	0	1	0	0	0	0	1	0	0	0	0	0	0	1	0	0	0	0	0	1	0	0	0	0	0	0	0	0	0	0	0	0	0	0	0	0	0	0	0	0	0	0
hsa-mir-3974	0	0	0	0	0	0	0	0	0	0	0	0	0	0	0	0	0	0	0	0	0	0	0	0	0	0	0	0	0	0	0	0	0	0	0	0	0	0	0	0	0	0	0	0	0	0	0	0	0
hsa-mir-3681	0	0	0	0	0	0	0	0	0	0	0	0	0	0	0	0	0	0	0	0	0	0	0	0	0	0	0	0	0	0	0	0	0	0	0	0	0	0	1	0	0	0	1	0	0	1	0	2	0
hsa-mir-2392	0	0	0	0	0	0	0	0	0	0	0	0	0	0	0	0	0	0	0	0	0	0	0	0	0	0	0	0	0	0	0	0	0	0	0	0	0	0	0	0	0	0	0	0	0	0	0	0	0
hsa-mir-5579	0	0	0	0	0	0	0	0	1	0	1	0	2	0	0	0	0	0	0	0	0	0	1	1	2	0	2	0	1	0	0	0	0	3	0	1	0	0	0	0	0	1	0	0	0	0	0	0	0
hsa-mir-6762	1	1	1	0	0	1	1	2	0	0	0	0	0	0	0	0	0	0	0	0	0	0	3	0	0	1	0	0	1	0	0	0	0	0	0	0	0	0	0	0	0	0	0	0	0	0	0	0	0
hsa-mir-1205	0	0	0	0	0	0	0	0	0	0	0	0	0	0	0	0	0	0	0	0	0	0	0	0	0	0	0	0	0	0	0	0	0	0	0	0	0	0	0	0	0	0	0	0	0	0	0	0	0
hsa-mir-367	0	0	0	0	0	0	0	0	0	0	0	0	0	0	0	0	0	0	0	0	0	0	0	0	0	0	0	0	0	0	0	0	0	0	0	0	0	0	0	0	0	0	0	0	0	0	0	0	0
hsa-mir-5692a-2	0	0	0	0	0	0	0	0	0	0	0	0	0	0	0	0	0	0	0	0	0	0	0	0	0	0	0	0	0	0	0	0	0	0	0	0	0	0	0	0	0	0	0	0	0	0	0	0	0
hsa-mir-4472-2	0	0	0	0	0	0	0	0	0	0	0	0	0	0	0	0	0	0	0	0	0	0	0	0	0	0	0	0	0	0	0	0	0	0	0	0	0	0	0	0	0	0	0	0	0	0	0	0	0
hsa-mir-6742	0	0	0	0	0	0	0	0	0	0	0	0	0	0	0	0	1	0	0	0	0	0	0	0	0	0	2	0	2	0	0	0	0	0	0	0	0	0	0	0	0	0	0	1	0	1	0	0	0
hsa-mir-1271	3	10	7	6	6	9	4	6	8	1	11	5	2	8	5	5	16	2	6	10	4	15	8	11	4	3	5	5	16	0	10	4	5	8	5	5	2	7	1	18	3	5	13	5	3	2	2	3	9
hsa-mir-6778	0	0	0	1	0	0	0	0	0	0	0	0	0	0	0	0	0	0	0	0	0	0	0	0	0	0	0	0	0	0	1	0	0	0	0	0	0	0	0	0	0	0	0	1	0	0	0	0	0
hsa-mir-511	1	11	3	4	2	7	4	9	20	3	64	9	26	40	16	3	33	22	9	39	8	31	35	184	12	6	42	13	19	10	15	2	21	35	10	10	28	34	61	36	5	6	51	15	12	45	8	5	33
hsa-mir-2909	0	0	0	0	0	0	0	0	0	0	0	0	0	0	0	0	0	0	0	0	0	0	0	0	0	0	0	0	0	0	0	0	0	0	0	0	0	0	0	0	0	0	0	0	0	0	0	0	0
hsa-mir-3160-1	0	0	0	0	0	0	0	0	0	0	0	0	0	0	0	0	0	0	1	1	0	0	0	0	0	0	1	0	0	0	0	0	0	0	0	0	0	0	0	1	0	0	0	0	0	0	0	0	3
hsa-mir-6792	0	0	0	0	0	0	0	0	0	0	0	0	0	0	0	0	0	0	0	0	2	0	0	0	0	1	0	0	0	0	0	0	0	0	0	0	0	0	1	0	0	0	0	0	0	0	1	0	0
hsa-mir-5010	3	0	4	10	7	5	5	7	0	0	3	0	3	2	4	2	6	3	3	1	2	3	26	1	3	2	15	0	6	1	11	1	1	5	4	1	3	2	2	5	0	1	0	7	2	1	0	1	2
hsa-mir-5047	0	0	0	0	0	0	0	0	0	0	0	0	0	0	0	0	0	0	0	0	0	0	0	0	0	0	0	0	0	0	0	0	0	0	0	0	0	0	0	0	0	0	0	0	0	0	0	0	0
hsa-mir-4520-2	0	0	0	0	0	0	0	0	0	0	0	0	0	0	0	0	0	0	0	0	0	0	0	0	0	0	0	0	0	0	0	0	0	0	0	0	0	0	1	0	0	0	0	0	0	0	0	0	0
hsa-mir-2116	11	5	4	4	5	1	2	6	0	1	1	0	4	3	2	0	6	2	2	0	0	4	6	1	3	2	2	1	2	0	6	1	1	2	0	1	1	7	1	10	1	3	3	2	0	1	2	1	2
hsa-mir-1277	0	0	0	0	0	0	0	0	0	6	4	1	1	6	8	1	12	3	5	0	2	2	12	9	1	2	10	2	5	2	23	1	3	1	1	3	2	18	5	8	2	2	9	9	1	0	0	0	5
hsa-mir-3659	0	0	0	0	0	0	0	0	0	0	0	0	0	0	0	0	0	0	0	0	0	0	0	0	0	0	0	0	0	0	0	0	0	0	0	0	0	0	0	0	0	0	0	0	0	0	0	0	0
hsa-mir-6506	0	0	0	0	0	0	0	0	0	0	3	0	0	0	1	0	0	0	0	0	0	1	1	0	0	0	0	0	1	1	0	0	0	0	0	0	0	0	0	2	0	1	0	0	0	1	0	0	1
hsa-mir-203b	2	3	1	6	2	4	3	6	114	885	181	1174	188	107	250	135	117	624	289	280	770	284	1466	155	302	1225	3738	1615	344	644	3257	1075	1190	265	779	103	263	941	91	1124	61	325	916	856	268	342	1064	54	354
hsa-mir-555	0	0	0	0	0	0	0	0	0	0	1	0	0	0	0	0	0	0	0	0	0	0	0	0	0	0	1	0	0	0	0	0	0	0	0	0	0	0	0	0	0	0	0	0	0	0	0	1	0
hsa-mir-4672	0	0	0	0	0	0	0	0	0	0	0	0	0	0	1	0	0	0	0	0	0	0	0	0	0	0	0	0	0	0	0	0	0	0	0	0	0	0	0	0	0	0	0	0	0	0	0	0	0
hsa-mir-221	173	134	88	253	136	92	190	346	178	178	1137	294	771	1218	783	74	1087	618	1063	263	1175	1030	1515	523	1094	949	1451	209	1474	558	1517	116	551	749	333	219	988	1602	2275	944	123	380	391	1308	74	1229	687	202	2057
hsa-mir-4744	0	0	0	0	0	0	0	0	0	0	0	0	0	1	0	0	0	0	0	0	0	0	0	0	0	0	0	0	0	0	0	0	0	0	0	0	1	0	1	2	0	0	0	0	0	0	0	0	1
hsa-mir-563	0	0	0	0	0	0	0	0	0	0	0	0	0	0	0	0	0	0	0	0	0	0	0	0	0	0	0	0	0	0	0	0	0	0	0	0	0	0	0	0	0	0	0	0	0	0	0	0	0
hsa-mir-4698	0	0	0	0	0	0	0	0	0	0	0	0	0	0	0	0	0	0	0	0	0	0	0	0	0	0	0	0	0	0	0	0	0	0	0	0	0	0	0	0	0	0	0	0	0	0	0	0	0
hsa-mir-502	20	11	7	21	8	7	13	16	11	24	43	17	18	51	52	9	47	37	69	7	23	82	75	45	19	22	342	12	46	21	101	10	30	36	38	17	23	93	35	36	10	14	26	17	9	25	15	22	103
hsa-mir-4764	0	0	0	0	0	0	0	0	0	0	0	0	0	0	0	0	0	0	0	0	0	0	0	0	0	0	0	0	0	0	1	0	0	0	0	0	0	0	0	0	0	0	0	0	0	0	0	0	0
hsa-mir-4266	0	0	0	0	0	0	0	0	0	0	0	0	0	0	0	0	0	0	0	0	0	0	0	0	0	0	0	0	0	0	0	0	0	0	0	0	0	0	0	0	0	0	0	0	0	0	0	0	0
hsa-mir-4755	1	0	0	0	0	0	0	1	0	0	0	0	0	1	0	0	3	0	1	0	1	0	4	0	0	0	0	0	0	0	0	0	0	2	0	0	0	0	1	2	0	0	0	0	0	0	0	0	5
hsa-mir-3192	0	0	0	0	0	0	0	0	0	0	0	0	0	0	1	0	1	2	1	0	0	0	1	0	0	0	0	0	0	0	0	0	0	0	0	0	0	1	0	0	0	0	0	0	0	0	1	0	0
hsa-mir-3178	0	0	0	0	0	0	0	0	0	0	2	0	0	4	3	0	0	1	1	0	1	2	0	1	1	1	0	0	3	0	1	0	0	2	0	0	0	0	1	4	2	0	0	0	0	0	1	0	4
hsa-mir-8053	0	0	0	0	0	0	0	0	0	0	0	0	0	0	0	0	0	0	0	0	0	0	0	0	0	0	0	0	0	0	0	0	0	0	0	0	0	0	0	0	0	0	0	0	0	0	0	0	0
hsa-mir-647	0	0	0	0	0	0	0	0	0	0	0	0	0	0	0	0	0	0	0	0	0	0	1	0	0	0	0	0	0	0	0	0	0	0	0	0	1	0	0	0	0	0	0	0	0	0	0	0	0
hsa-mir-6876	0	0	0	0	0	0	0	0	0	0	0	0	0	0	0	0	1	0	0	0	0	0	0	0	0	0	0	0	0	0	0	0	0	0	0	0	0	0	0	1	0	0	0	0	0	0	0	0	0
hsa-mir-3607	105	38	7	28	9	209	39	18	129	210	995	182	16	483	30	259	1099	39	155	233	51	124	370	645	52	33	158	251	1317	17	382	160	278	20	430	492	70	212	901	1139	462	180	345	38	73	20	31	119	636
hsa-mir-4514	0	0	0	0	0	0	0	0	0	0	0	0	0	0	0	0	0	0	0	0	0	0	0	0	0	0	0	0	0	0	0	0	0	0	0	0	0	0	0	0	0	0	0	0	0	0	0	0	0
hsa-mir-4458	0	0	0	0	0	0	0	0	0	0	0	0	0	0	0	0	0	2	0	0	0	0	0	0	0	0	0	0	0	0	0	0	0	1	0	0	0	0	0	0	0	0	0	0	0	0	0	0	0
hsa-mir-4723	0	0	1	0	0	1	0	1	0	0	0	0	0	0	0	0	0	0	0	0	0	0	1	0	0	0	0	0	0	0	0	0	0	0	0	0	0	0	0	0	0	0	0	0	0	0	0	0	0
hsa-mir-548m	0	0	0	0	0	0	0	0	0	0	0	0	0	0	0	0	0	0	0	0	0	0	0	0	0	0	0	0	0	0	0	0	0	0	0	0	0	0	0	0	0	0	0	0	0	0	0	0	0
hsa-mir-5701-3	0	0	0	0	0	0	0	0	0	0	0	0	0	0	0	0	0	0	0	0	0	0	0	0	0	0	0	0	0	0	0	0	0	0	0	0	0	0	0	0	0	0	0	0	0	0	0	0	0
hsa-mir-8067	0	0	0	0	0	0	0	0	0	0	0	0	0	0	0	0	0	0	0	0	0	0	0	0	0	0	0	0	0	0	0	0	0	0	0	0	0	0	0	0	0	0	0	0	0	0	0	0	0
hsa-mir-4668	0	0	0	0	0	0	0	0	1	8	11	10	1	5	1	6	7	2	4	6	3	5	27	4	5	1	10	7	4	1	21	11	13	3	13	0	8	7	2	11	2	10	10	8	7	4	2	0	8
hsa-mir-3142	0	0	0	0	0	0	0	0	0	0	1	0	0	0	0	0	0	0	0	0	0	0	0	0	0	0	0	0	0	0	0	0	0	0	0	0	0	0	0	0	0	0	0	0	0	0	0	0	0
hsa-mir-4666a	0	0	0	0	0	0	0	0	0	0	1	0	0	0	0	0	0	1	0	0	0	0	0	0	0	0	0	0	0	3	0	0	0	0	0	0	0	0	0	0	0	0	0	0	0	0	0	0	0
hsa-mir-4305	0	0	0	0	0	0	0	0	0	0	0	0	0	0	0	0	0	0	0	0	0	0	0	0	0	0	0	0	0	0	0	0	0	0	0	0	0	0	0	0	0	0	0	0	0	0	0	0	0
hsa-mir-4524a	12	0	0	0	0	1	0	0	0	0	0	0	0	0	0	0	0	0	0	0	0	0	0	0	0	0	0	0	0	0	0	0	0	2	0	0	0	0	0	0	0	0	0	0	0	0	0	0	0
hsa-mir-548aj-2	0	0	0	0	0	0	0	0	0	0	0	0	0	0	0	0	0	0	0	0	0	0	0	0	0	0	0	0	0	0	0	0	0	0	0	0	0	0	0	0	0	0	0	0	0	0	0	0	0
hsa-mir-3675	0	0	0	0	0	0	0	0	0	0	0	0	0	0	0	0	0	0	0	0	0	0	0	0	0	0	0	0	0	0	0	0	0	0	0	0	0	0	0	0	0	0	0	0	0	0	0	0	0
hsa-mir-8061	0	0	0	0	0	0	0	0	0	0	0	0	0	0	0	0	0	0	0	0	0	0	0	0	0	0	0	0	0	0	0	0	0	0	0	0	0	0	0	0	0	0	0	0	0	0	0	0	0
hsa-mir-4794	0	0	0	0	0	0	0	0	0	0	0	0	0	0	0	0	0	0	0	0	0	0	0	0	1	0	0	0	0	0	0	0	1	0	0	0	1	0	0	0	1	0	0	0	0	0	0	0	0
hsa-mir-4648	2	0	0	0	0	0	0	0	0	0	0	0	0	0	0	0	1	0	0	0	0	0	1	0	0	0	1	0	0	0	0	0	0	1	0	1	0	0	0	1	0	0	0	1	0	1	0	1	0
hsa-mir-4296	0	0	0	0	0	0	0	0	0	0	0	0	0	0	0	0	0	0	0	0	0	0	0	0	0	0	0	0	0	0	0	0	0	0	0	0	0	0	0	0	0	0	0	0	0	0	0	0	0
hsa-mir-3162	1	2	0	1	0	1	0	0	0	0	0	0	0	0	0	0	0	0	0	0	0	0	0	0	0	0	0	1	0	0	1	0	0	0	0	0	0	0	0	0	0	0	0	0	0	0	0	0	0
hsa-mir-4745	0	2	0	2	0	0	1	2	0	0	3	1	0	0	2	0	0	0	0	0	0	3	8	0	0	0	0	0	0	1	1	0	0	2	0	0	1	0	2	4	0	0	0	0	0	0	0	1	0
hsa-mir-8089	0	0	0	0	0	0	0	0	0	0	0	0	0	0	0	0	0	0	0	0	0	0	0	0	0	0	0	0	0	0	0	0	0	0	0	0	0	0	0	0	0	0	0	0	0	0	0	0	0
hsa-mir-4727	0	1	0	0	0	0	0	0	0	0	0	0	0	0	0	0	2	0	0	0	0	1	0	0	0	2	0	0	0	0	0	0	0	0	0	0	0	0	1	1	0	0	0	0	0	0	0	0	1
hsa-mir-4283-1	0	0	0	0	0	0	0	0	0	0	0	0	0	0	0	0	0	0	0	0	0	0	0	0	0	0	0	0	0	0	0	0	0	0	0	0	0	0	0	0	0	0	0	0	0	0	0	0	0
hsa-mir-106a	2	5	5	6	1	1	3	2	125	219	60	72	21	55	25	69	111	46	98	54	61	91	201	269	66	38	121	144	53	19	107	145	265	40	133	235	18	59	56	214	178	70	142	43	50	29	20	8	105
hsa-mir-6499	0	0	0	0	0	0	0	0	0	0	0	0	0	0	0	0	0	0	0	0	0	0	0	0	0	0	0	0	0	0	0	0	0	0	0	0	0	0	0	0	0	0	0	0	0	0	0	0	0
hsa-mir-8063	0	0	0	0	0	0	0	0	0	0	0	0	0	0	0	0	0	0	0	0	0	0	0	0	0	0	0	0	0	0	0	0	0	0	0	0	0	0	0	0	0	0	0	0	0	0	0	0	0
hsa-mir-1273c	0	0	0	0	0	0	0	0	0	0	0	0	0	0	0	0	0	0	0	0	0	0	0	0	0	0	0	0	0	0	0	0	0	0	0	0	0	0	0	1	0	0	0	0	0	0	0	0	0
hsa-mir-4754	0	5	1	7	2	0	0	3	0	0	0	0	0	1	0	0	0	0	0	0	0	1	1	0	1	0	2	0	1	1	0	1	0	2	0	1	1	1	0	1	0	0	0	1	0	0	0	0	0
hsa-mir-5009	0	0	0	0	0	0	0	0	0	0	0	0	0	0	0	0	0	0	0	0	0	0	1	0	0	0	0	0	0	0	1	0	0	1	0	0	0	0	0	0	0	0	0	0	0	0	0	0	0
hsa-mir-4765	0	0	0	0	0	0	0	0	0	0	0	0	0	0	0	0	0	0	0	0	0	0	0	0	0	0	0	0	0	0	0	0	0	0	0	0	0	0	0	0	0	0	0	0	0	0	0	0	0
hsa-mir-4256	0	0	0	0	0	0	0	0	0	0	0	0	0	0	0	0	0	0	0	0	0	0	0	0	0	0	0	0	0	0	0	0	0	0	0	0	0	0	0	0	0	0	0	0	0	0	0	0	0
hsa-mir-4721	0	0	0	0	0	0	0	0	0	0	0	0	0	0	0	0	0	0	0	1	2	0	0	0	0	0	0	0	1	0	0	0	0	0	0	0	0	0	0	0	0	0	0	0	0	0	0	0	0
hsa-mir-1284	0	0	0	0	0	0	0	0	0	0	0	1	0	1	0	1	1	1	0	0	0	1	1	0	1	2	4	3	1	1	4	1	2	0	0	0	1	0	2	0	0	1	2	0	1	0	0	1	4
hsa-mir-451b	0	0	0	0	0	0	0	0	0	0	0	0	0	0	0	0	0	0	0	0	0	0	0	0	0	0	0	0	0	0	0	0	0	0	0	0	0	0	0	0	0	0	0	0	0	0	0	0	0
hsa-mir-4448	0	0	0	0	0	0	0	0	0	0	0	0	0	0	0	0	0	0	0	0	0	0	0	0	0	0	0	0	0	0	0	0	0	0	0	0	0	0	0	0	0	0	0	1	0	0	0	0	0
hsa-mir-4468	0	0	0	0	0	0	0	0	0	0	0	0	0	0	0	0	0	0	0	0	0	0	0	0	0	0	0	0	0	0	0	0	0	0	0	0	0	0	0	0	0	0	0	0	0	0	0	0	0
hsa-mir-3135b	0	0	0	0	0	0	0	0	0	0	0	0	0	0	0	0	0	0	0	0	0	0	0	0	0	0	0	0	0	0	0	0	0	0	0	0	0	0	0	0	0	0	0	0	0	0	0	0	0
hsa-mir-9-3	36	48	25	38	33	29	35	66	107	99	580	57	345	207	326	55	825	629	405	95	270	539	3214	307	692	276	2385	166	178	59	119	79	78	1136	134	4	1761	326	227	1444	118	125	485	485	158	601	633	25	247
hsa-mir-4515	0	0	0	0	0	0	0	0	0	1	1	1	0	2	1	0	0	0	1	0	0	1	1	0	3	0	0	0	0	2	0	0	0	3	0	0	0	0	0	1	0	0	0	0	0	1	0	0	0
hsa-mir-3118-3	0	0	0	0	0	0	0	0	0	0	0	0	0	0	0	0	0	0	0	0	0	0	0	0	0	0	0	0	0	0	0	0	0	0	0	0	0	0	0	0	0	0	0	0	0	0	0	0	0
hsa-mir-6076	0	0	0	0	0	0	0	0	0	0	0	0	0	0	0	0	0	1	0	0	0	0	0	0	0	0	0	0	0	0	0	0	0	0	0	0	0	0	0	0	0	0	0	0	0	0	0	0	0
hsa-mir-8057	0	0	0	0	0	0	0	0	0	0	0	0	0	0	0	0	0	0	0	0	0	0	0	0	0	0	0	0	0	0	0	0	0	0	0	0	0	0	0	0	0	0	0	0	0	0	0	0	0
hsa-mir-3687-2	0	0	0	0	0	0	0	0	0	0	0	0	0	0	0	0	0	0	0	0	0	0	0	0	0	0	0	0	0	0	0	0	0	0	0	0	0	0	0	0	0	0	0	0	0	0	0	0	0
hsa-mir-4498	0	0	0	0	0	0	0	0	0	0	0	0	0	0	0	0	0	1	0	0	0	0	0	0	0	0	0	0	0	0	1	0	0	1	0	0	0	0	0	0	0	0	0	0	0	0	0	0	0
hsa-mir-543	0	2	1	4	3	4	3	3	1	3	12	3	5	10	4	0	7	7	14	2	4	3	5	5	4	2	9	1	5	2	1	0	1	10	7	1	4	7	3	13	1	3	8	4	0	7	3	2	7
hsa-mir-4304	0	0	0	0	0	0	0	0	0	0	0	0	0	0	0	0	0	0	0	0	0	0	0	0	0	0	0	0	0	0	0	0	0	0	0	0	0	0	0	0	0	0	0	0	0	0	0	0	0
hsa-mir-4658	0	2	1	1	0	0	0	1	0	1	1	0	0	0	0	0	1	2	0	0	0	1	1	0	0	0	0	0	0	0	0	0	0	0	0	0	0	0	3	0	0	0	1	0	0	0	0	0	0
hsa-mir-1229	2	4	5	5	1	3	3	2	0	1	1	1	0	0	0	0	12	0	5	0	3	4	83	0	4	2	1	1	1	3	0	3	0	3	2	0	3	2	1	4	0	2	1	10	0	0	0	2	3
hsa-mir-3152	0	0	0	0	0	0	0	1	1	0	0	0	0	0	1	0	0	1	0	0	0	1	0	0	0	0	4	2	0	0	0	0	0	0	0	0	0	1	0	5	0	0	0	0	0	0	1	0	0
hsa-mir-4795	0	0	0	0	0	0	0	0	0	0	0	0	0	0	0	0	0	0	0	0	0	0	0	0	0	0	0	0	0	0	1	0	0	0	0	0	0	0	0	1	0	0	1	1	1	0	0	0	0
hsa-mir-582	11	9	10	5	7	25	6	4	248	541	1861	955	1893	858	578	314	2350	1497	132	1688	1149	753	4505	1026	1318	820	2751	890	1676	1770	1187	287	567	1588	841	432	1708	934	3250	1330	341	819	781	1516	671	996	465	67	1105
hsa-mir-1260b	1	0	2	0	1	1	1	1	0	0	0	0	0	0	1	0	0	0	0	0	0	0	0	0	1	0	0	0	0	0	0	0	1	0	0	0	0	0	0	0	1	0	0	0	0	0	0	0	0
hsa-mir-3674	0	0	0	0	0	0	0	0	0	0	0	0	0	0	0	0	0	0	0	0	0	0	0	0	0	0	0	0	0	0	0	0	0	0	0	0	0	0	0	0	0	0	0	0	0	0	0	0	0
hsa-mir-4467	0	0	0	0	0	0	0	1	0	0	0	0	0	0	0	0	0	0	0	0	0	0	0	0	0	0	0	0	0	0	0	0	0	0	0	0	0	0	0	0	0	0	0	0	0	0	0	0	0
hsa-mir-636	1	0	0	1	0	0	1	1	0	0	1	0	0	1	0	0	1	2	1	0	0	2	5	0	1	0	5	0	0	0	1	0	0	1	0	0	1	2	5	3	0	0	1	0	0	0	0	1	2
hsa-mir-4643	0	0	0	0	0	0	0	0	0	0	0	0	0	0	0	0	0	0	0	0	0	0	0	0	0	0	0	0	0	0	0	0	0	0	0	0	0	0	0	0	0	0	0	0	0	0	0	0	0
hsa-mir-548e	1	0	0	1	0	0	0	0	1	0	3	0	1	3	0	0	1	1	2	0	1	2	5	3	0	2	7	1	2	5	2	0	1	1	2	0	3	2	1	3	1	1	4	1	0	6	1	0	3
hsa-mir-4689	0	0	2	0	0	0	0	0	0	0	0	0	0	0	0	1	0	0	0	0	0	0	0	0	0	0	0	0	0	0	0	0	0	0	0	0	1	0	1	0	0	0	0	0	0	0	0	0	0
hsa-mir-4447	0	0	0	0	0	0	0	0	0	0	0	0	0	0	0	0	0	0	0	0	0	0	0	0	0	0	0	0	0	0	0	0	0	0	0	0	0	0	0	0	0	0	0	0	0	0	0	0	0
hsa-mir-634	0	0	0	0	0	0	0	0	0	0	0	0	0	0	0	0	0	0	0	0	0	0	0	0	0	0	0	0	0	0	0	0	0	0	0	0	0	0	0	0	0	0	0	0	0	0	0	0	0
hsa-mir-4425	0	0	0	0	0	0	1	0	0	0	0	0	0	0	0	0	0	0	0	0	0	0	0	0	0	0	1	0	0	0	0	0	0	0	0	0	1	0	0	0	0	0	0	0	0	0	1	0	0
hsa-mir-4663	0	0	0	0	0	0	0	0	0	0	0	0	0	0	0	0	0	0	0	0	0	0	0	0	0	0	0	0	0	0	0	0	0	0	0	0	0	0	0	0	0	0	0	0	0	0	0	0	0
hsa-mir-4461	1	0	0	4	0	3	0	0	1	6	2	2	0	3	3	8	14	0	5	0	27	0	7	5	6	3	2	2	4	4	0	0	1	1	0	1	4	9	1	4	0	0	3	5	0	8	5	1	12
hsa-mir-150	3490	4677	2408	7543	4616	2145	5929	13332	364	120	4414	2261	1515	1736	536	339	4181	2856	190	910	2158	1861	782	527	757	893	2350	455	651	390	1087	213	348	2509	414	571	1119	1836	963	2908	502	198	2921	854	146	2042	1684	4647	1598
hsa-mir-4728	27	9	4	24	6	22	11	10	1	3	6	0	2	1	1	0	2	3	6	2	3	6	12	2	11	4	4	0	5	4	9	0	1	8	0	0	1	1	2	10	0	1	2	2	0	6	1	10	5
hsa-mir-6784	0	2	0	2	1	0	1	1	0	0	0	0	0	0	0	0	1	0	0	0	0	1	0	0	0	0	0	0	0	0	3	0	0	2	0	0	0	0	0	2	0	0	0	0	0	0	0	0	0
hsa-mir-4441	0	0	0	0	0	0	0	0	0	0	0	0	0	0	0	0	0	0	0	0	0	0	0	0	0	0	0	0	0	0	0	0	0	0	0	0	0	0	0	0	0	0	0	0	0	0	0	0	0
hsa-mir-4453	1	4	0	2	0	0	1	1	1	0	1	0	2	9	1	3	0	4	0	1	0	3	0	3	5	0	1	0	1	1	0	0	1	4	1	1	0	1	1	3	1	0	1	0	2	0	0	0	4
hsa-mir-4491	0	1	0	0	0	0	0	0	0	0	4	0	4	2	0	1	1	0	0	1	4	0	0	0	0	1	2	0	2	1	1	0	0	4	0	0	1	1	0	4	0	0	2	3	1	2	4	0	1
hsa-mir-1976	233	88	93	159	95	80	129	156	6	8	45	17	29	23	9	3	37	35	19	9	40	68	88	4	30	50	86	10	34	35	81	7	9	58	13	1	53	61	71	67	2	6	28	22	2	39	26	33	37
hsa-mir-4657	0	0	0	0	0	0	1	0	0	0	1	0	0	1	0	0	0	0	0	0	0	2	0	1	0	0	0	0	0	0	0	0	0	1	0	0	0	0	0	0	0	0	0	0	0	0	0	0	0
hsa-mir-3688-2	0	0	0	0	0	0	0	0	0	0	2	1	0	1	0	0	0	0	0	0	0	0	1	0	0	0	0	0	0	0	0	0	0	0	0	0	0	0	1	0	0	0	0	0	0	0	0	0	1
hsa-mir-8058	0	0	0	0	0	0	0	0	0	0	0	0	0	0	0	0	0	0	0	0	0	0	0	0	0	0	0	0	0	0	0	0	0	0	0	0	0	0	0	0	0	0	0	0	0	0	0	0	0
hsa-mir-610	0	0	0	0	0	0	0	0	0	0	0	0	0	0	0	0	0	0	0	0	0	0	0	1	0	0	0	0	0	0	0	0	0	0	0	0	0	0	0	0	0	0	1	0	0	0	0	0	0
hsa-mir-935	28	12	7	10	8	17	22	4	3	4	27	16	2	160	26	3	41	36	80	11	9	10	4	5	37	10	52	1	40	168	67	1	10	54	9	8	5	7	133	15	5	24	3	0	6	7	0	23	17
hsa-mir-3173	11	8	8	7	5	5	4	19	0	0	0	1	2	2	6	0	0	3	1	2	0	3	7	1	2	1	9	3	0	2	5	0	1	2	0	0	2	10	7	4	0	0	1	1	2	1	2	1	8
hsa-mir-4497	0	0	0	0	0	0	0	0	0	0	0	0	0	0	0	0	0	0	0	0	0	0	0	0	0	0	0	0	0	0	0	0	0	0	0	0	0	0	0	0	0	0	0	0	0	0	0	0	0
hsa-mir-639	2	2	1	4	0	1	3	3	2	0	4	1	1	12	2	1	4	3	0	2	4	2	2	3	3	5	0	0	3	0	5	0	1	1	2	4	2	2	5	3	2	1	1	1	0	1	1	0	8
hsa-mir-215	227	11	25	13	9	40	15	36	867	461	382	4819	6961	5123	798	367	5278	4389	1664	1477	1393	1016	930	5821	2501	1722	8652	1318	523	28014	3238	2867	955	1843	658	1101	311	974	209	5521	699	376	3678	1095	1699	2535	7277	55	4716
hsa-mir-4693	0	0	0	0	0	0	0	0	0	0	0	0	0	0	0	0	0	0	0	0	0	0	0	0	0	0	0	0	0	0	0	0	0	0	0	0	0	0	0	0	0	0	0	0	0	0	0	0	0
hsa-mir-4651	1	1	0	1	1	1	1	0	0	0	0	0	0	1	0	0	1	0	0	1	1	0	0	0	0	0	0	0	1	0	1	0	0	0	0	0	0	0	1	0	0	0	0	0	0	0	0	0	2
hsa-mir-4716	0	1	0	0	0	1	0	0	0	0	0	0	1	1	0	0	0	0	0	0	0	0	0	0	0	0	0	0	0	0	0	0	0	0	0	0	0	0	0	0	0	0	0	0	0	0	0	0	0
hsa-mir-492	0	0	0	0	0	0	0	0	0	0	0	0	0	1	0	0	1	0	0	1	0	1	0	1	0	0	0	0	0	0	0	0	0	0	0	0	1	0	0	0	0	0	0	0	0	0	0	0	0
hsa-mir-6729	0	0	0	0	0	0	0	0	0	0	0	1	0	0	0	0	0	1	0	0	0	0	0	0	0	0	0	0	0	0	0	0	0	0	0	0	0	0	0	0	1	0	0	0	0	0	0	0	0
hsa-mir-939	2	5	2	5	5	3	2	2	3	3	4	4	3	7	8	3	7	6	1	5	5	14	18	1	7	8	3	1	6	6	13	2	4	6	1	0	3	8	24	23	0	1	1	7	0	7	1	2	15
hsa-mir-4457	0	0	0	0	0	0	0	0	0	0	0	0	0	0	0	0	0	0	0	0	0	0	0	0	1	0	0	0	0	0	0	0	0	0	0	1	0	0	1	0	0	0	1	0	0	0	0	0	0
hsa-mir-8072	1	0	1	1	0	0	1	1	2	0	1	0	0	2	0	0	1	1	0	2	0	0	1	0	2	0	0	0	4	0	0	0	1	0	0	0	0	1	1	1	0	0	1	0	0	1	0	1	5
hsa-mir-3171	0	0	0	0	0	0	0	0	0	0	0	0	0	0	2	0	0	0	0	0	0	0	0	0	0	0	0	0	0	0	0	0	0	0	0	0	0	0	0	0	0	0	0	0	0	0	0	0	0
hsa-mir-5196	0	0	0	0	0	0	0	0	0	0	0	0	0	0	0	0	0	0	0	0	0	0	0	0	1	0	0	0	0	0	0	0	0	0	0	0	0	0	0	0	0	0	0	0	0	0	0	0	0
hsa-mir-635	0	0	0	0	0	0	0	0	0	0	0	0	0	0	0	0	0	0	0	0	2	0	0	0	0	0	0	0	0	0	0	0	0	0	0	0	0	0	0	0	0	0	0	0	0	0	0	0	0
hsa-mir-6800	0	0	1	0	0	0	0	0	0	0	0	0	0	0	0	0	2	0	0	0	0	0	0	0	0	0	0	0	0	0	0	0	0	1	0	0	0	0	0	1	0	0	0	0	0	0	0	0	1
hsa-mir-135a-1	0	1	1	0	1	0	1	2	0	1	3	0	4	0	0	0	2	0	3	0	0	0	0	2	2	1	0	0	2	0	0	1	0	2	1	0	0	0	0	1	0	0	4	2	0	0	1	0	0
hsa-mir-4424	0	0	0	0	0	0	0	0	0	0	0	0	0	0	0	0	2	0	0	1	0	1	0	0	0	1	1	0	0	0	1	0	0	0	1	0	0	0	0	1	0	0	0	0	0	2	0	0	0
hsa-mir-4653	0	0	0	0	0	0	0	1	0	0	0	0	0	0	0	0	0	0	0	0	1	0	0	0	0	0	0	0	0	0	0	0	0	0	0	0	0	0	0	0	0	0	0	0	0	0	0	0	0
hsa-mir-4691	0	0	1	0	0	0	0	0	0	0	0	0	0	0	0	0	0	0	1	0	0	1	0	1	0	1	0	0	0	0	0	0	0	0	0	0	0	0	0	0	0	0	0	0	0	0	0	0	1
hsa-mir-4493	0	0	0	0	0	0	0	0	0	0	0	0	0	0	0	0	0	0	0	0	0	0	0	0	0	0	0	0	0	0	0	0	0	0	0	0	0	0	0	0	0	0	0	0	0	0	0	0	0
hsa-mir-365a	74	57	47	27	27	73	40	77	3	32	157	35	85	78	261	39	211	68	54	28	113	163	109	51	246	97	291	16	113	66	170	13	29	199	44	13	50	151	34	137	6	54	62	112	19	171	52	148	93
hsa-mir-5690	0	0	1	1	0	0	2	0	0	0	1	1	0	3	0	1	1	1	0	0	0	0	3	1	0	0	7	0	1	0	1	0	0	1	0	0	0	2	0	1	0	0	2	0	0	0	0	0	3
hsa-mir-548aj-1	0	0	0	0	0	0	0	0	0	0	0	0	0	0	0	0	0	0	0	0	0	0	0	0	0	0	0	0	0	0	0	0	0	0	0	0	0	0	0	0	0	0	0	0	0	0	0	0	0
hsa-mir-4451	0	0	0	0	0	0	0	0	3	0	0	0	0	0	0	0	0	0	0	0	0	0	0	0	0	0	0	0	1	0	0	0	0	0	0	1	0	0	0	0	1	0	0	0	0	0	0	0	0
hsa-mir-3177	1	1	0	1	2	0	0	0	0	0	0	0	0	0	0	0	1	0	0	0	0	1	2	0	0	5	0	0	0	0	0	0	0	1	0	2	0	0	2	2	0	0	0	0	0	1	1	0	0
hsa-mir-6785	0	0	0	0	1	1	0	2	0	0	0	0	0	0	0	0	0	1	0	0	0	1	1	0	0	0	0	0	0	0	0	0	0	0	0	0	0	0	0	0	0	0	0	0	0	0	0	0	0
hsa-mir-30e	2576	3105	1612	1992	1588	3277	2255	2536	7646	13988	64815	13644	20350	28290	26836	14991	80561	41500	29841	17899	33882	32844	46819	32118	28118	20404	53465	27666	35023	14341	82417	12030	10654	42266	23503	8314	19489	29210	44294	69921	15303	16277	26467	17328	9594	29600	29599	3997	40720
hsa-mir-4697	0	0	0	0	0	0	0	0	0	0	0	0	0	1	0	0	0	0	0	0	0	0	0	0	0	0	0	0	0	0	0	0	0	1	1	0	0	0	2	0	0	0	0	1	0	0	0	0	0
hsa-mir-4463	0	0	0	0	0	0	0	0	0	0	0	0	0	0	0	0	0	0	0	0	0	0	0	0	0	0	0	0	0	0	0	0	0	0	0	0	0	0	0	0	0	0	0	0	0	0	0	0	0
hsa-mir-520d	0	0	0	0	0	0	0	0	0	0	0	0	0	0	0	0	0	0	0	1	0	0	0	0	0	0	1	0	2	0	1	0	0	0	0	0	0	0	0	0	0	0	0	0	0	0	0	0	0
hsa-mir-449c	0	0	0	0	0	0	0	0	0	0	0	0	0	0	0	0	0	0	0	0	0	0	0	0	0	0	0	0	2	0	0	0	0	0	0	0	0	0	0	1	0	0	0	0	0	0	0	0	0
hsa-mir-4647	0	0	0	0	0	0	1	0	0	0	1	0	0	0	3	0	1	0	0	0	0	1	0	1	0	1	0	0	0	1	0	0	0	0	0	0	0	0	3	1	0	0	0	0	0	0	0	0	0
hsa-mir-4443	3	1	0	1	0	1	1	0	0	0	4	0	0	0	0	0	9	2	0	1	3	1	0	2	0	4	1	1	3	0	2	1	0	0	0	2	0	0	0	2	3	0	1	3	0	5	1	0	2
hsa-mir-4667	0	0	0	0	1	0	1	2	0	0	0	0	0	0	0	0	1	0	0	0	0	1	1	0	0	0	0	0	0	0	0	0	0	1	0	0	1	0	1	0	0	0	0	0	0	0	0	1	0
hsa-mir-548bb	0	0	0	0	0	0	0	0	0	0	0	0	0	0	0	0	0	0	0	0	0	0	0	0	0	0	0	0	0	0	0	0	0	0	0	0	0	0	0	0	0	0	0	0	0	0	0	0	0
hsa-mir-4489	0	0	0	0	0	0	0	0	0	0	0	0	0	0	0	0	0	0	0	0	0	0	0	1	0	0	0	0	0	0	0	0	0	0	0	0	0	0	0	0	0	0	0	0	0	0	0	0	0
hsa-mir-514a-3	0	0	0	0	0	0	0	0	2	0	1	0	0	6	4	0	21	1	1212	0	20	2	0	0	4	2	14	0	5	3	1	0	2	1	5	0	15	11	0	8	0	1	2	3	3	2	53	0	3
hsa-mir-214	84	33	28	32	25	48	28	44	29	24	182	30	30	55	30	10	207	36	88	27	25	95	34	124	59	51	78	25	156	38	47	6	17	109	38	24	42	153	13	162	10	33	65	110	32	97	28	98	74
hsa-mir-6129	0	0	0	0	0	0	0	0	0	0	0	0	0	0	0	0	0	0	0	0	0	0	0	0	0	0	0	0	0	0	1	0	0	0	0	0	0	0	0	0	0	0	0	0	0	0	0	0	0
hsa-mir-8068	0	0	0	0	0	0	0	0	0	0	0	0	0	0	0	0	0	0	0	0	0	0	0	0	0	0	0	0	0	0	0	0	0	0	0	0	0	0	0	0	0	0	0	0	0	0	0	0	0
hsa-mir-4641	0	0	0	0	0	0	0	0	0	0	0	0	0	0	0	0	0	0	0	0	0	0	1	0	0	0	0	0	0	0	0	0	0	0	0	0	0	0	0	0	0	0	0	1	0	0	0	0	0
hsa-mir-526b	0	0	0	0	0	0	0	0	0	0	18	0	1	1	0	0	1	1	0	3	0	0	38	0	0	0	7	0	6	0	26	1	0	0	0	0	1	22	3	2	0	0	0	1	0	0	0	0	2
hsa-mir-936	0	0	0	0	1	0	0	0	0	0	1	0	0	0	0	0	0	0	0	0	0	0	0	0	0	0	0	0	0	1	0	1	0	0	0	0	0	0	0	0	0	0	0	0	0	0	1	0	0
hsa-mir-20b	4	9	9	5	5	4	7	7	41	4	30	2	8	11	7	15	101	2	12	11	83	64	169	29	37	3	234	17	4	4	213	4	0	53	8	1	11	12	5	131	4	15	17	3	106	8	5	4	17
hsa-mir-4661	1	7	2	15	4	3	10	10	16	37	39	3	7	19	29	9	40	11	15	8	4	100	44	5	16	22	142	7	26	4	25	8	5	8	15	6	11	8	2	241	1	6	5	6	8	21	2	2	30
hsa-mir-3914-1	0	0	0	0	0	2	0	0	0	0	0	0	0	0	0	0	2	0	0	0	0	0	0	0	0	0	0	0	0	0	0	0	0	0	0	0	0	0	0	1	0	0	0	0	0	0	0	0	0
hsa-mir-934	0	0	0	0	0	0	0	0	0	0	3	0	0	0	0	0	0	0	0	0	0	1	0	0	0	0	0	0	0	0	0	9	0	2	0	0	1	2	0	0	0	0	0	1	0	1	0	0	0
hsa-mir-670	0	0	0	0	0	0	0	0	0	0	0	0	0	0	0	0	0	0	0	0	0	0	0	0	0	0	0	0	0	1	0	0	0	0	0	0	0	0	0	0	0	0	0	0	0	0	0	0	0
hsa-mir-6780a	0	0	0	0	0	0	0	0	0	0	0	0	0	0	1	0	0	0	0	0	0	0	0	0	0	1	0	0	0	0	0	0	0	0	0	0	0	0	0	0	0	0	0	0	0	0	0	0	0
hsa-mir-6832	0	0	2	0	0	0	0	1	0	1	0	0	0	0	0	0	0	0	0	0	0	0	3	0	0	0	0	0	0	0	0	5	1	2	0	0	0	1	2	0	0	0	0	0	0	0	0	0	0
hsa-mir-107	21	36	22	42	30	17	18	55	36	126	539	80	161	288	213	46	545	461	231	79	409	527	159	59	597	231	641	142	315	302	481	44	49	358	84	34	217	453	420	695	24	89	114	111	45	293	287	41	425
hsa-mir-6880	2	0	0	1	0	0	0	0	0	0	0	0	0	1	0	0	0	0	0	0	0	0	0	0	0	0	0	0	0	0	0	0	0	0	0	0	0	0	0	0	0	0	0	0	0	0	0	0	0
hsa-mir-524	0	0	0	0	0	0	0	0	0	0	1	0	0	0	0	0	0	0	0	0	0	0	3	0	2	0	1	1	1	0	0	0	0	0	0	0	0	0	0	0	0	0	0	0	0	0	0	0	0
hsa-mir-4636	0	1	1	1	0	3	1	2	5	10	3	1	1	1	5	3	5	3	7	1	5	8	5	7	0	7	27	2	0	1	27	0	1	4	12	1	4	14	0	6	4	1	2	0	3	1	14	0	38
hsa-mir-339	252	164	79	126	58	123	148	287	19	54	126	78	32	74	143	43	189	70	164	50	167	143	255	92	115	145	304	209	203	21	227	16	44	68	101	49	77	573	76	269	21	32	147	84	70	110	94	168	412
hsa-mir-216b	0	1	0	0	0	0	0	0	0	1	2	0	0	1	0	0	0	0	1	1	0	1	2	2	0	0	0	0	1	1	0	0	0	1	0	0	4	0	0	1	0	0	0	0	1	2	0	0	0
hsa-mir-1262	2	1	1	0	1	5	0	1	1	0	3	4	6	8	6	2	8	0	1	2	7	1	22	4	3	7	9	2	6	1	8	3	3	12	3	0	2	1	9	14	0	1	2	2	3	0	3	2	5
hsa-mir-421	1	0	0	0	0	0	0	2	3	11	28	9	6	21	24	1	45	7	14	5	15	24	71	11	20	35	29	9	29	24	16	11	7	15	14	10	13	21	9	77	11	8	5	13	0	18	14	2	47
hsa-mir-3150b	12	56	19	21	7	44	40	37	4	3	9	14	14	1	4	1	15	29	8	6	10	10	1	16	0	8	15	6	8	12	0	24	4	1	0	1	13	18	3	42	1	3	11	7	0	6	12	2	24
hsa-mir-219b	0	2	0	0	0	0	0	0	0	1	0	1	1	1	0	0	5	1	4	0	0	4	6	0	0	3	5	0	1	1	7	0	0	2	1	0	1	3	3	5	0	0	0	2	1	1	0	0	0
hsa-mir-548y	0	0	0	0	0	0	0	0	0	0	0	0	0	0	0	0	0	0	0	0	0	0	2	2	0	0	0	0	0	0	0	10	0	0	0	0	0	0	0	0	0	0	0	0	0	0	0	0	0
hsa-mir-1278	0	0	0	0	0	0	0	0	0	0	0	0	0	0	0	0	0	0	1	0	0	0	1	0	0	0	1	0	0	1	0	0	0	0	0	0	0	0	1	0	0	0	0	0	0	0	0	0	1
hsa-mir-6771	1	0	0	0	0	0	0	0	0	0	0	0	0	0	0	0	0	0	0	0	0	1	0	0	0	0	0	0	0	0	0	0	0	0	0	0	0	0	0	1	0	0	0	0	0	0	0	0	0
hsa-mir-1292	2	1	1	3	1	4	1	3	0	0	8	0	2	2	6	1	9	4	1	1	2	7	4	0	4	0	4	1	3	4	3	2	1	1	2	2	2	6	3	27	2	1	0	1	0	4	3	3	0
hsa-mir-4533	0	0	0	0	0	0	0	0	0	3	0	0	0	0	0	0	0	0	0	0	0	0	0	0	0	0	0	0	0	0	0	0	0	0	0	0	0	0	0	0	0	0	0	0	0	0	0	0	0
hsa-mir-5692a-1	0	0	0	0	0	0	0	0	0	0	0	0	0	0	0	0	0	0	0	0	0	0	0	0	0	0	0	0	0	0	0	0	0	0	0	0	0	0	0	0	0	0	0	0	0	0	0	0	0
hsa-mir-3118-1	0	0	0	0	0	0	0	0	0	0	0	0	0	0	0	0	0	0	0	0	0	0	0	0	0	0	0	0	0	0	0	0	0	0	0	0	0	0	0	0	0	0	0	0	0	0	0	0	0
hsa-mir-3185	0	0	0	0	0	0	0	0	0	0	0	0	0	0	0	0	0	0	0	0	0	0	0	0	0	0	0	0	0	0	0	0	0	0	0	0	0	0	0	0	0	0	0	0	0	0	0	2	0
hsa-mir-6777	2	0	1	3	1	3	0	1	0	0	1	0	1	2	0	0	0	0	2	0	0	0	1	0	4	0	0	0	0	1	2	0	0	2	0	0	0	1	2	5	0	0	1	0	0	0	0	2	1
hsa-mir-105-1	4	5	5	1	3	2	3	1	0	1	195	0	0	2	4	7	93	5	1	1	0	2	1146	60	0	428	0	1	0	0	1	391	4	0	0	0	1	0	0	4	0	10	1	11	0	0	5	13	0
hsa-mir-664a	43	48	18	42	24	8	42	53	2	21	93	18	47	26	80	24	191	45	48	26	61	56	79	19	171	35	129	18	83	27	178	14	13	83	19	4	39	43	41	179	5	17	48	218	9	69	52	137	75
hsa-mir-4782	0	0	0	0	0	0	0	0	0	1	0	0	0	0	0	0	2	1	1	0	0	0	0	0	0	0	0	0	0	0	2	0	0	0	0	0	1	0	2	0	0	0	1	0	1	0	0	0	1
hsa-mir-5701-1	0	0	0	0	0	0	0	0	0	0	0	0	0	0	0	0	0	0	0	0	0	0	0	0	0	0	0	0	0	0	0	0	0	0	0	0	0	0	0	0	0	0	0	0	0	0	0	0	0
hsa-mir-4531	0	0	0	0	0	0	0	0	0	0	0	0	0	0	0	0	0	0	0	0	0	0	0	0	0	0	0	0	0	0	0	0	0	0	0	0	0	0	0	0	0	0	0	0	0	0	0	0	0
hsa-mir-4730	0	0	0	0	0	0	0	0	0	0	0	0	0	0	0	0	0	0	1	0	0	0	0	0	0	0	0	0	0	0	0	0	0	0	0	0	0	0	0	0	0	0	0	1	0	0	0	0	0
hsa-mir-7641-1	22	9	4	6	1	15	6	5	0	0	1	0	18	1	3	0	2	2	2	0	0	7	1	0	0	1	0	3	3	5	0	0	0	2	0	0	8	0	1	1	0	2	0	3	4	1	0	3	4
hsa-mir-3129	0	1	0	0	0	1	0	0	1	0	4	0	0	4	2	0	2	0	0	0	0	1	0	1	1	1	0	0	5	0	0	0	1	0	2	2	1	1	0	1	1	1	0	1	1	1	0	3	5
hsa-mir-1-2	1	0	0	2	0	5	0	0	5	28	629	58	58	39	328	21	882	130	6	6	25	433	9	149	743	15	114	12	151	18	80	23	2	462	27	8	2	31	15	1021	2	25	161	66	8	21	21	9	33
hsa-mir-5582	0	0	0	0	0	0	0	0	0	2	0	0	0	5	0	0	0	0	0	0	0	2	2	0	0	1	4	1	0	0	0	2	0	1	0	0	1	0	0	0	0	0	0	0	1	0	0	0	1
hsa-mir-4537	0	0	0	0	0	0	0	1	0	0	0	0	0	0	0	0	0	0	0	0	0	0	0	0	0	0	0	0	0	0	0	0	0	0	0	0	0	0	0	0	0	0	0	0	0	0	0	0	0
hsa-mir-644a	0	0	0	0	0	0	0	0	0	0	0	0	0	0	0	0	0	0	0	0	0	0	0	0	0	0	0	0	0	0	0	0	0	0	0	0	0	0	0	0	0	0	0	0	0	0	0	0	0
hsa-mir-513c	0	0	0	0	0	0	0	1	0	0	1	1	0	0	0	0	0	0	79	0	4	0	0	0	0	0	0	0	0	0	0	0	1	0	0	0	3	3	1	2	0	0	0	0	0	0	2	0	0
hsa-mir-525	0	0	0	0	0	0	0	0	0	0	2	0	0	0	0	0	1	0	0	0	0	0	3	0	0	0	3	0	1	0	1	0	0	0	0	0	1	3	0	1	0	0	0	0	0	0	0	3	3
hsa-mir-6773	0	0	0	0	0	0	0	0	0	0	3	0	1	0	1	0	2	1	0	0	0	1	5	0	0	0	1	0	1	0	1	0	1	1	0	0	0	0	0	0	0	0	0	1	0	0	0	0	0
hsa-mir-1252	0	0	0	0	0	0	0	0	0	0	0	0	0	0	0	0	0	0	0	0	0	0	1	0	0	0	2	0	0	0	0	1	0	0	0	0	1	2	0	0	0	0	0	0	0	0	0	0	0
hsa-mir-370	31	33	34	22	30	28	19	36	12	11	108	6	21	51	8	7	62	43	103	2	11	40	25	36	31	17	21	10	39	30	16	7	8	69	16	9	20	23	13	56	2	15	29	37	9	32	9	34	22
hsa-mir-335	5	14	3	9	5	5	9	17	153	631	1181	246	490	1338	1274	503	3305	1000	958	104	965	1944	1482	248	993	1763	1545	263	926	375	1451	427	264	783	771	240	342	1424	585	1387	182	225	228	1444	159	805	698	30	1336
hsa-mir-3922	1	1	0	1	1	0	1	0	2	0	2	1	1	4	0	1	1	4	0	3	4	3	8	1	1	0	1	0	1	1	0	1	0	0	1	0	2	2	2	3	0	1	1	1	1	0	0	1	2
hsa-mir-708	1	1	3	0	1	0	0	4	86	51	517	70	183	244	116	49	447	211	123	65	113	232	48	134	147	90	174	99	337	122	99	23	89	389	173	38	103	231	100	382	35	243	141	113	72	188	61	23	89
hsa-mir-500a	320	732	437	664	486	333	589	1030	173	889	1186	442	515	1294	2598	310	946	1337	3175	246	1181	1998	3921	344	514	959	13021	442	1016	897	3827	540	693	1798	911	176	651	3056	715	779	159	243	866	567	323	1267	1080	435	2701
hsa-mir-105-2	3	4	1	1	5	5	8	3	0	0	207	0	0	1	2	2	86	1	0	1	0	1	1143	71	0	415	1	1	0	0	1	413	8	1	1	0	2	0	0	0	0	9	1	10	0	0	7	9	0
hsa-mir-6819	0	0	0	0	0	0	0	0	0	0	0	0	0	0	0	0	0	0	0	0	0	1	0	0	0	0	0	0	0	0	0	1	0	0	0	0	0	0	0	0	0	0	0	0	0	0	0	0	0
hsa-mir-378b	0	0	0	0	0	0	0	0	0	0	0	0	0	0	0	0	0	0	0	0	0	0	0	0	0	0	1	0	0	0	0	0	0	0	0	0	0	0	0	0	0	0	0	0	0	0	0	0	0
hsa-let-7f-1	458	226	109	219	250	599	184	396	502	1696	52078	1798	12980	39454	19555	741	80882	33833	9655	1268	21220	32448	12493	2128	42327	24548	30321	7465	43202	33548	28509	1234	1440	46032	7134	820	5095	10523	41004	62704	584	7720	2678	18001	761	15071	16321	1542	21320
hsa-mir-618	8	0	0	1	0	0	0	0	0	0	0	0	2	9	1	0	1	1	0	5	3	6	37	1	0	0	0	0	1	3	0	0	0	1	0	1	4	1	2	0	0	3	1	8	0	3	1	0	0
hsa-mir-3184	0	0	0	0	0	0	0	0	0	0	0	0	0	0	0	0	0	0	0	0	0	0	0	0	0	0	0	0	0	0	0	0	0	0	0	0	0	0	0	0	0	0	0	0	0	0	0	0	0
hsa-mir-548p	0	0	0	0	0	0	0	0	0	0	0	0	0	0	0	0	0	0	0	0	0	0	0	0	0	0	0	0	0	0	0	0	0	0	0	0	0	0	0	0	0	0	0	0	0	0	0	0	0
hsa-mir-3908	0	0	0	0	0	0	0	0	0	0	0	0	0	0	0	0	0	0	0	0	0	0	0	0	0	0	0	0	0	0	0	0	0	0	0	0	0	0	0	0	0	0	0	0	0	0	0	0	0
hsa-mir-483	44	9	17	31	8	17	18	10	0	990	20	0	3	4	2	0	4340	6	1	2	4	1	18924	3	3	5	2	1	11	7	14	282	2	9	1164	1	5	5	0	8	390	0	2	770	0	7	4	1285	6
hsa-mir-187	177	1	33	1	1	29	3	2	0	1	20	0	0	0	12	1	50	0	2	0	0	37	2	1	45	2	2	0	9	0	0	4	0	6	0	0	1	1	3	46	1	3	1	25	1	0	0	4	0
hsa-mir-6080	0	0	0	0	0	0	0	0	0	0	0	0	0	0	0	0	0	0	0	0	0	0	0	0	0	0	0	0	0	0	0	0	0	0	0	1	0	0	0	0	0	0	0	0	0	0	0	0	0
hsa-mir-1290	0	0	0	0	0	0	0	0	0	0	0	0	0	0	0	0	0	0	0	0	0	0	0	0	0	0	0	0	0	0	0	0	0	0	0	0	0	0	0	0	0	0	0	0	0	0	0	0	0
hsa-mir-5701-2	0	0	0	0	0	0	0	0	0	0	0	0	0	0	0	0	0	0	0	0	0	0	0	0	0	0	0	0	0	0	0	0	0	0	0	0	0	0	0	0	0	0	0	0	0	0	0	0	0
hsa-mir-3118-4	0	0	0	0	0	0	0	0	0	0	0	0	0	0	0	0	0	0	0	0	0	0	0	0	0	0	0	0	0	0	0	0	0	0	0	0	0	0	0	0	0	0	0	0	0	0	0	0	0
hsa-mir-7641-2	12	4	1	8	1	13	3	4	0	0	0	0	5	2	1	0	0	0	0	0	0	1	0	0	1	0	0	0	0	1	0	0	0	1	0	0	2	0	0	1	0	0	0	1	1	0	1	2	1
hsa-mir-4719	0	0	0	0	0	0	0	0	0	0	0	0	0	0	0	0	0	0	0	0	0	0	0	0	0	0	0	0	0	0	0	0	0	0	0	0	0	0	0	0	0	0	0	0	0	0	0	0	0
hsa-mir-4288	0	0	0	0	0	0	0	0	0	0	0	0	0	0	0	0	0	0	0	0	0	0	0	0	0	0	0	0	0	0	0	0	0	0	0	0	0	0	0	0	0	0	0	0	0	0	0	0	0
hsa-mir-6726	2	3	0	2	0	7	2	0	0	0	0	0	0	0	0	0	0	0	0	0	0	0	2	0	0	0	0	0	0	0	0	0	0	0	0	0	1	0	2	1	0	0	1	0	0	0	0	0	0
hsa-mir-361	775	626	444	904	522	591	779	1579	93	263	2119	258	1064	1500	2136	143	2949	1628	1829	252	1309	1854	2182	352	1492	1206	4099	343	1955	282	2317	131	229	1546	477	217	806	1557	1206	4514	153	449	505	949	115	1213	960	850	2619
hsa-mir-1245a	0	0	0	0	0	0	0	0	0	3	13	3	10	11	5	1	13	5	2	4	2	9	6	5	8	1	6	3	2	10	1	3	1	13	2	0	2	3	2	8	0	7	6	2	3	5	2	2	5
hsa-mir-515-1	0	0	0	0	0	0	0	0	0	0	0	0	0	0	0	0	0	0	0	0	0	0	0	0	0	0	0	0	1	2	3	0	0	0	0	0	0	1	0	1	0	0	0	0	0	0	0	0	0
hsa-mir-1295a	28	3	1	3	1	1	1	0	1	0	1	2	0	2	0	0	4	1	0	0	4	1	0	1	0	0	4	0	0	0	3	0	0	2	1	0	0	3	0	2	0	0	0	1	0	0	0	1	0
hsa-mir-6882	0	0	0	0	0	1	2	0	0	0	2	0	0	0	0	0	1	0	1	0	0	1	0	0	0	0	2	0	0	2	0	0	0	0	0	0	0	0	0	2	0	0	0	1	0	0	0	0	0
hsa-mir-6830	0	0	0	0	0	0	0	0	0	0	0	0	0	0	0	0	1	0	0	0	0	0	0	0	0	2	0	0	0	0	0	0	1	0	0	0	0	0	0	0	0	0	0	0	0	0	0	0	0
hsa-mir-6718	2	1	0	4	0	3	0	4	1	0	10	1	5	7	0	0	2	9	0	2	2	0	1	5	0	1	0	1	5	4	0	0	0	5	6	1	3	3	0	5	0	3	2	5	0	3	0	0	2
hsa-mir-6511a-3	0	0	0	0	0	0	0	0	0	0	0	0	0	0	0	0	0	0	0	0	0	0	0	0	0	0	0	0	0	0	0	0	0	0	0	0	0	0	0	0	0	0	0	0	0	0	0	0	0
hsa-mir-5187	3	8	2	8	3	3	0	3	0	0	7	0	1	1	1	1	3	2	1	0	3	4	3	0	3	1	0	0	1	2	3	1	1	2	1	0	1	2	1	7	0	0	0	2	0	4	0	1	1
hsa-mir-1322	0	0	0	0	0	0	0	0	0	0	0	0	0	0	0	0	0	0	0	0	0	0	0	0	0	0	0	0	0	1	0	0	0	0	0	0	0	0	0	0	0	0	0	0	0	1	0	0	0
hsa-mir-4686	0	0	0	0	0	0	0	0	0	0	0	0	0	0	0	0	0	0	0	0	0	0	0	0	0	0	0	0	0	0	0	0	0	0	0	0	0	0	0	0	0	0	0	0	0	0	0	0	0
hsa-mir-532	1133	1854	926	1904	1254	1025	1651	2129	1128	2357	5047	1029	1548	8606	8412	1821	4209	3711	13079	1171	4175	11912	15800	1870	2299	3608	29207	1880	6159	3055	16086	2295	2000	4693	3923	1640	2618	8724	5224	7695	1167	1578	1781	2586	855	3452	2629	661	14641
hsa-mir-195	18	29	28	29	16	19	27	25	11	27	434	70	57	109	74	34	475	216	66	26	131	101	50	135	135	112	173	26	134	17	81	48	11	229	49	26	10	106	32	330	18	43	203	228	22	153	101	29	141
hsa-mir-1255b-2	0	0	0	0	0	0	0	0	0	0	0	0	0	0	0	0	0	0	0	0	0	0	0	0	0	0	0	0	0	0	0	0	0	0	0	0	0	0	0	0	0	0	0	0	0	0	0	0	0
hsa-mir-4804	0	0	0	0	0	0	0	0	0	0	1	0	0	0	1	0	0	0	0	0	0	0	2	1	0	1	0	0	0	0	0	0	0	0	0	0	0	0	1	0	0	0	0	0	0	0	0	0	0
hsa-mir-32	7	4	0	3	5	3	1	5	44	65	142	65	31	145	48	24	449	90	159	45	82	58	155	107	131	173	196	89	166	45	160	35	66	34	136	83	100	125	178	194	68	46	78	318	30	108	94	15	272
hsa-mir-6126	0	0	0	0	0	0	0	0	0	0	0	0	0	0	0	0	0	0	0	0	0	0	0	0	0	0	0	0	0	0	0	0	0	0	0	0	0	0	0	0	0	0	0	0	0	0	0	0	0
hsa-mir-548f-5	0	0	0	0	0	0	0	0	0	0	0	0	0	0	0	0	0	0	0	0	1	0	0	0	0	0	0	0	0	0	0	0	0	0	0	0	0	0	0	0	0	0	0	0	0	0	0	0	0
hsa-mir-146b	422	989	298	861	485	456	616	1272	397	220	3082	587	4546	2391	1166	537	2446	4855	712	2555	1810	1785	1554	831	1627	945	3402	1424	865	2390	1488	471	995	5762	972	157	1329	1410	3612	2590	140	782	1820	1402	683	2252	2004	371	1273
hsa-mir-3920	0	0	0	0	0	0	0	0	0	0	0	1	0	0	0	0	1	0	0	0	1	0	0	2	0	0	0	0	0	0	1	0	0	0	1	0	0	2	0	0	0	0	5	0	0	0	0	0	1
hsa-mir-3915	0	0	0	0	0	0	0	0	0	0	0	0	0	0	0	0	0	0	0	0	0	0	0	0	0	0	0	0	0	0	0	0	0	0	0	0	0	0	0	0	0	0	0	0	0	0	0	0	0
hsa-mir-515-2	0	0	0	0	0	0	0	0	0	0	0	0	0	0	0	0	0	0	0	0	0	0	0	0	0	0	0	0	0	0	0	0	0	0	0	0	0	3	0	0	0	0	0	0	0	0	0	2	1
hsa-mir-762	0	0	0	0	0	0	0	0	0	0	0	0	0	0	0	0	0	0	0	0	0	0	0	0	0	0	0	0	0	0	0	0	0	0	0	0	0	0	0	0	0	0	0	0	0	0	0	0	0
hsa-mir-1255a	0	0	0	0	0	0	0	0	3	3	0	0	0	3	0	0	3	2	6	1	3	2	9	0	1	4	5	1	1	3	3	1	1	3	0	1	0	5	11	1	1	0	1	0	0	0	0	0	6
hsa-mir-613	0	0	0	0	0	0	0	0	0	0	0	0	0	0	0	0	0	0	0	0	0	0	0	0	0	0	0	0	0	0	0	0	0	0	0	0	0	0	0	0	0	0	0	0	0	0	0	0	0
hsa-mir-3134	0	0	0	0	0	0	0	0	0	0	0	0	0	0	0	0	0	0	0	0	0	0	0	0	0	0	0	0	0	0	0	0	0	0	0	0	0	0	0	0	0	0	0	0	0	0	0	0	0
hsa-mir-6082	0	0	0	0	0	0	0	0	0	0	0	0	0	0	0	0	0	0	0	0	0	0	0	0	0	0	0	0	0	0	0	0	0	0	0	0	0	0	0	0	0	0	0	0	0	0	0	0	0
hsa-mir-302f	0	0	0	0	0	0	0	0	0	0	0	0	0	0	0	0	0	0	0	0	0	0	0	0	0	0	0	0	0	0	0	0	0	0	0	0	0	0	0	0	0	0	0	0	0	0	0	0	0
hsa-mir-488	0	0	0	0	2	0	0	0	0	0	0	0	1	0	0	0	0	0	3	0	0	0	0	1	0	0	0	0	0	0	0	0	0	0	0	1	0	0	0	0	0	0	0	0	0	0	0	0	0
hsa-mir-4486	0	0	0	0	0	0	0	0	0	0	0	0	0	0	0	0	0	0	0	0	0	0	0	0	0	0	0	0	0	0	0	0	0	0	0	0	0	0	0	0	0	0	0	0	0	0	0	0	0
hsa-mir-577	2	0	0	1	0	0	0	2	97	207	335	761	28	108	313	171	136	146	173	178	79	199	612	114	35	42	279	404	63	79	711	962	582	31	292	242	72	237	652	129	129	55	153	25	482	69	165	1	222
hsa-mir-5787	0	0	0	0	0	0	0	0	0	0	0	0	0	0	0	0	0	0	0	0	0	0	0	0	0	0	0	0	0	0	0	0	0	0	0	0	0	0	0	0	0	0	0	0	0	0	0	0	0
hsa-mir-4732	7	4	5	7	14	2	0	1	1	0	0	0	0	1	2	0	0	0	0	0	2	3	10	1	0	0	1	0	1	1	1	0	0	0	0	1	0	0	0	0	0	0	1	0	0	0	0	15	0
hsa-mir-548ae-2	0	0	0	0	0	0	0	0	0	0	0	0	0	0	0	0	0	0	0	0	0	0	0	0	0	0	0	0	0	0	0	0	0	0	0	0	0	0	0	0	0	0	0	0	0	0	0	0	0
hsa-mir-4780	2	0	0	3	2	1	0	0	2	0	7	0	4	8	6	0	4	0	1	0	4	0	2	2	1	0	1	0	1	0	12	0	2	0	0	2	0	0	0	3	1	0	0	1	0	1	0	0	2
hsa-mir-3118-2	0	0	0	0	0	0	0	0	0	0	0	0	0	0	0	0	0	0	0	0	0	0	0	0	0	0	0	0	0	0	0	0	0	0	0	0	0	0	0	0	0	0	0	0	0	0	0	0	0
hsa-mir-1250	1	0	0	0	0	0	0	0	0	0	0	0	0	1	0	0	0	0	0	0	0	0	0	0	0	0	0	0	0	0	0	0	0	1	1	0	0	2	0	0	0	0	0	0	0	0	0	0	2
hsa-mir-548au	0	0	0	0	0	0	0	0	2	2	1	3	0	3	1	0	2	0	2	1	0	0	4	0	2	0	3	1	0	0	1	0	1	0	0	0	1	7	3	1	0	0	2	2	1	0	0	0	0
hsa-mir-5580	4	0	0	0	0	0	0	0	0	0	0	1	0	8	1	1	2	5	0	2	1	1	2	2	2	0	2	0	1	1	3	2	3	2	1	1	0	0	1	7	0	1	0	2	0	2	1	0	0
hsa-mir-518c	0	0	0	0	0	0	0	0	1	0	4	0	0	0	1	0	1	0	0	1	0	0	11	1	0	0	4	0	1	0	6	0	0	0	0	0	2	8	0	1	0	0	0	0	0	0	0	0	0
hsa-mir-135a-2	0	0	0	0	0	0	1	0	0	0	0	1	0	0	1	0	3	0	3	0	0	0	0	0	3	1	0	0	0	0	1	1	0	6	0	0	0	0	0	0	0	0	5	2	0	0	0	0	0
hsa-mir-548t	0	0	0	0	0	0	0	0	0	0	0	0	0	3	0	0	0	1	1	1	2	0	1	0	0	0	1	0	1	5	3	1	1	0	0	0	0	2	4	0	0	0	1	3	0	0	0	1	1
hsa-mir-16-1	26	25	8	14	7	30	10	47	537	637	1240	674	362	1025	449	1158	1223	978	719	798	1287	530	1039	1135	1682	893	1792	801	1411	450	1783	370	807	578	401	745	524	1528	1679	1723	279	482	1281	439	381	752	570	68	2646
hsa-let-7a-3	18995	15113	7449	15879	14974	14757	13534	17339	2246	5294	77963	4765	20686	41500	25854	3330	85874	49954	15046	4133	27475	55665	22168	8273	63155	20041	34434	8229	42462	39970	70251	4351	5287	63735	14076	3146	11018	14716	105662	95629	2199	12487	8708	15239	2542	20137	18391	7120	26123
hsa-mir-149	564	97	143	129	88	201	161	215	9	13	52	24	6	13	34	19	69	12	30	10	21	59	34	84	26	33	48	16	85	13	31	21	21	27	30	11	20	99	48	83	4	7	85	88	18	55	15	153	40
hsa-mir-3938	0	0	0	0	0	0	0	0	0	0	0	0	0	0	0	0	0	0	0	0	0	0	0	0	0	0	0	0	0	0	1	0	0	0	0	0	0	1	0	0	0	0	0	0	0	0	0	0	0
hsa-mir-196b	219	1244	239	872	371	756	914	867	1585	10987	15766	3562	994	25253	14015	31126	95130	2521	2231	2827	12871	21107	29775	13418	4625	8693	1710	1476	23850	2847	20982	11711	1457	3566	16794	2353	2329	31861	6493	101557	4295	7059	2339	16165	3982	3337	6613	332	32169
hsa-mir-2052	0	0	0	0	0	0	0	0	0	0	0	0	0	0	0	0	0	0	0	0	0	0	0	0	0	0	0	0	0	0	0	0	0	0	0	0	0	0	0	0	0	0	0	0	0	0	0	0	0
hsa-mir-4639	0	0	0	0	0	0	0	0	0	0	0	0	0	0	0	1	1	0	0	0	0	0	0	0	2	0	0	0	0	0	0	0	0	0	0	0	0	0	0	0	0	0	0	0	0	0	0	0	0
hsa-mir-5707	0	0	0	0	0	0	0	0	0	0	0	0	0	0	0	0	0	0	0	0	0	0	0	0	0	0	0	0	0	0	0	0	0	0	0	0	0	0	0	0	0	0	0	0	0	0	0	0	0
hsa-mir-4501	0	0	0	0	0	0	0	0	0	0	0	0	0	0	0	1	0	0	0	0	0	0	0	0	0	0	0	0	0	0	0	0	0	1	0	0	0	0	0	0	0	0	0	0	0	0	0	0	0
hsa-mir-877	11	1	13	15	4	3	9	8	0	7	11	3	1	8	2	0	21	4	3	0	2	28	37	4	7	13	21	0	1	15	9	9	4	10	0	1	5	17	18	25	4	0	6	17	5	6	2	15	2
hsa-mir-4700	0	0	0	0	2	1	0	1	0	0	1	0	0	0	0	0	0	1	0	0	0	0	1	0	0	0	0	0	1	0	0	0	0	0	0	0	0	0	0	0	1	0	0	0	0	0	0	0	0
hsa-mir-622	0	0	0	0	0	0	0	0	0	1	0	0	0	0	0	0	0	0	0	0	0	0	2	1	0	0	0	0	1	0	0	0	0	0	0	0	0	1	0	0	0	0	0	1	0	0	0	0	1
hsa-mir-29b-2	55	86	65	64	40	49	67	103	184	825	1429	687	414	1176	848	736	2861	954	659	589	1167	1579	1905	627	2704	1711	2841	1919	1558	971	4291	333	837	666	794	466	686	4608	1143	3259	397	755	1399	1804	649	876	674	65	4027
hsa-mir-199b	368	343	230	366	274	215	490	409	9833	3410	17853	4188	3682	11196	3498	8279	12931	6923	5813	5488	3088	11530	4055	16476	5175	3208	6327	2894	10573	3142	6002	6253	3528	8674	6435	4514	2837	7752	3887	14684	2395	8219	7440	5280	4046	6141	2331	968	4094
hsa-mir-144	2	0	4	1	3	1	0	1	64	46	274	60	116	457	266	140	89	130	134	39	1114	478	4292	83	112	160	316	112	328	188	546	76	39	179	107	48	376	116	54	439	23	95	169	164	59	155	108	55	826
hsa-mir-3689a	0	0	0	0	0	0	0	0	0	0	0	0	0	0	0	0	0	0	0	0	0	0	0	0	0	0	0	0	0	0	0	0	0	0	0	0	0	0	1	0	0	0	0	0	0	0	0	0	0
hsa-mir-4507	0	0	0	0	0	0	0	0	0	0	0	0	0	0	0	0	0	0	0	0	0	0	0	0	0	0	0	0	0	0	0	0	0	0	0	0	0	0	0	0	0	0	0	0	0	0	0	0	0
hsa-mir-661	0	0	0	0	0	0	0	0	0	0	0	0	0	0	0	0	0	0	0	0	0	0	0	0	0	0	0	0	0	0	0	0	0	0	0	0	0	0	0	0	0	0	0	0	0	0	0	0	0
hsa-mir-3614	16	9	9	23	13	10	13	26	1	7	19	2	16	37	5	2	10	22	11	25	22	12	12	4	14	6	42	5	17	56	19	1	2	25	5	5	21	8	66	12	2	2	7	17	3	27	14	1	25
hsa-mir-3914-2	0	0	0	0	0	0	0	0	0	0	0	0	0	0	0	0	0	0	0	0	0	0	0	0	0	0	0	0	0	0	0	0	0	0	0	0	0	0	0	0	0	0	0	0	0	0	0	0	0
hsa-mir-4313	0	0	0	0	0	0	0	0	0	0	0	0	0	0	0	0	0	0	0	0	0	0	0	0	0	0	0	0	0	0	0	0	0	0	0	0	0	0	0	0	0	0	0	0	0	0	0	0	0
hsa-mir-6734	1	0	1	1	2	1	3	1	0	1	2	2	1	0	0	0	1	1	0	0	1	0	5	0	1	0	0	0	1	0	3	0	1	1	0	0	0	0	1	3	0	1	0	1	0	2	0	0	0
hsa-mir-373	0	0	0	0	0	0	0	0	0	0	0	0	0	0	0	0	0	0	0	0	0	1	1	0	0	0	0	0	0	0	1	0	0	0	0	0	0	0	0	0	0	0	0	0	0	0	0	0	0
hsa-mir-517b	0	0	0	0	0	0	0	0	0	0	17	0	0	0	1	0	0	0	0	0	0	2	22	0	0	0	6	1	7	0	16	0	0	0	1	0	0	16	0	0	0	1	0	0	0	0	0	0	2
hsa-mir-5703	0	1	0	1	0	3	1	0	0	3	2	0	2	6	2	0	1	8	3	1	3	6	1	2	3	2	9	0	1	3	3	1	1	5	1	0	1	3	1	4	0	0	2	1	0	3	1	1	16
hsa-mir-4439	0	0	0	0	0	0	0	0	0	0	0	0	0	0	0	0	0	0	0	0	0	0	0	0	0	0	0	0	0	0	0	0	0	0	0	0	0	0	0	0	0	0	0	0	0	0	0	0	0
hsa-mir-4311	0	0	0	0	0	0	0	0	0	0	0	0	0	0	0	0	0	0	0	0	0	0	0	0	0	0	0	0	0	0	0	0	0	0	0	0	0	0	0	0	0	0	0	0	0	0	0	0	0
hsa-mir-7702	0	14	16	10	4	18	14	82	3	2	18	4	3	6	1	0	10	7	0	4	4	2	0	0	0	0	1	2	1	2	1	0	9	2	2	0	3	0	36	1	0	0	2	0	1	0	0	3	5
hsa-mir-4503	0	0	0	0	0	0	0	0	0	0	0	0	0	0	0	0	0	0	0	0	0	0	0	0	0	0	0	0	0	0	0	0	0	0	0	0	0	0	0	0	0	0	0	0	0	0	0	0	0
hsa-let-7d	9033	5182	5277	6964	4036	7404	4376	5959	309	1509	3743	843	1159	1997	1347	639	6644	1964	1769	668	1235	2475	5335	988	2227	2015	3974	1052	1713	1750	6070	918	984	2337	2006	559	1453	1880	5365	4620	500	742	1382	3780	409	1446	1296	2492	3414
hsa-mir-641	0	0	0	0	0	0	0	0	0	1	1	1	1	1	0	0	1	0	1	0	0	2	9	2	0	0	0	1	0	2	0	0	0	0	1	0	0	3	0	2	0	1	2	3	0	2	0	0	1
hsa-mir-922	0	0	0	0	0	0	0	0	0	0	0	0	0	0	0	0	0	0	0	0	0	0	0	0	0	0	0	0	0	0	0	0	0	0	0	0	0	0	0	0	0	0	0	0	0	0	0	0	0
hsa-mir-6816	0	0	0	0	0	0	2	0	0	0	0	0	0	0	0	0	0	0	0	0	0	0	0	0	0	0	0	0	0	0	0	0	0	0	0	0	0	1	0	0	0	0	0	0	0	0	0	1	0
hsa-mir-4317	0	0	0	0	0	0	0	0	0	0	0	0	0	0	0	0	0	0	0	0	0	0	0	0	0	0	0	0	0	0	0	0	0	0	0	0	0	0	0	0	0	0	0	0	0	0	0	0	0
hsa-let-7a-1	18885	14831	7457	15987	14978	14640	13419	17354	2232	5332	78148	4843	20691	41567	26268	3269	86334	50499	14943	4286	27400	55637	21958	8247	63268	19890	34645	7995	42764	39405	70254	4164	5327	63401	13887	3032	10995	14411	105731	94604	2165	12300	8593	15214	2620	20106	18508	6959	25956
hsa-mir-3126	0	0	0	0	1	0	0	0	0	0	1	0	0	0	0	0	0	0	0	0	0	0	0	0	1	1	1	0	2	0	0	0	0	0	0	0	0	0	0	2	0	0	1	0	0	1	0	2	0
hsa-mir-6802	5	7	0	0	0	1	5	3	0	0	2	0	0	0	0	1	1	0	0	0	1	0	8	0	0	1	1	0	3	0	4	0	0	1	1	1	3	1	0	0	1	1	1	0	1	0	1	2	2
hsa-mir-145	79748	17717	37149	10106	17473	47340	17216	18381	1214	3098	34063	4857	6753	2844	13111	1299	59911	5038	3304	2315	2282	19065	3981	17223	20781	3386	7616	2023	14241	2811	8142	1050	1177	22391	2889	1284	2355	8169	2158	38508	696	4930	16057	10127	2136	4949	2915	18473	6406
hsa-mir-8070	0	0	0	0	0	0	0	0	0	0	0	0	0	0	0	0	0	0	0	0	0	0	0	0	0	0	0	0	0	0	0	0	0	0	0	0	0	0	0	0	0	0	0	0	0	0	0	0	0
hsa-mir-29a	9643	4995	1846	4381	2432	5219	3873	8428	3823	6497	43685	15171	20562	29193	29106	9085	63365	33800	14385	10587	49793	39129	20237	15601	81269	55714	32774	17066	84585	28568	44630	3481	11966	26927	8249	8007	24337	56334	26475	84188	3880	13045	22785	77242	5676	56211	19432	6911	90607
hsa-mir-3688-1	0	0	0	0	0	0	0	0	0	0	0	0	0	0	0	0	0	0	0	0	0	0	0	0	0	0	0	0	0	0	0	0	0	0	0	0	0	1	0	1	0	0	0	0	0	0	0	0	1
hsa-mir-3620	2	1	0	4	0	4	3	2	0	0	1	0	0	1	0	0	0	0	0	0	0	0	4	1	0	1	1	0	0	0	1	0	0	1	0	0	0	0	0	1	0	0	1	3	0	0	0	0	0
hsa-mir-3615	35	50	23	76	52	42	43	53	8	3	29	5	9	26	6	3	32	19	49	2	26	16	88	1	38	22	71	2	23	9	25	4	12	13	0	3	29	43	13	22	2	4	11	23	2	24	12	37	28
hsa-mir-6134	0	0	0	0	0	0	0	0	0	0	0	0	0	0	0	0	0	0	0	0	0	0	0	0	0	0	0	0	0	0	0	0	0	0	0	0	0	0	0	0	0	0	0	0	0	0	0	0	0
hsa-mir-124-3	0	0	0	0	0	0	0	0	0	0	0	0	0	0	0	1	0	0	0	0	0	0	1	0	0	0	0	0	2	0	0	0	0	0	0	0	0	0	0	0	0	0	0	0	0	0	1	1	0
hsa-mir-892a	0	0	0	0	0	0	0	0	0	0	0	0	1	0	0	0	0	0	0	0	0	1	0	0	0	0	0	0	0	1	0	0	0	0	0	0	0	1	0	0	0	0	0	0	0	0	0	0	1
hsa-mir-6828	0	0	0	0	0	0	0	0	0	0	0	0	0	0	0	0	0	0	0	0	0	0	0	0	1	0	0	0	0	0	0	0	0	0	0	0	0	0	0	0	0	0	0	0	0	0	0	0	0
hsa-mir-6735	0	0	0	1	0	0	1	0	0	0	2	0	0	0	2	0	0	0	0	0	0	0	1	0	0	2	3	0	0	0	0	0	0	2	0	0	0	1	0	0	0	0	0	1	0	1	1	2	0
hsa-mir-29b-1	14	15	4	17	11	8	14	21	199	855	1346	714	421	1185	834	750	2741	868	643	674	1184	1545	1822	660	2668	1727	2718	1928	1547	1051	4122	303	829	670	797	461	655	4779	1112	3393	395	770	1370	1637	643	857	636	41	4096
[truncated: 339 more columns]
