# Supplementary material for: DNMBP-AS1 Regulates NHLRC3 Expression by Sponging miR-93-5p/17-5p to Inhibit Colon Cancer Progression
Source: Front Oncol. 2022 Apr 27;12:765163. doi: 10.3389/fonc.2022.765163 (PMC9092830; doi:10.3389/fonc.2022.765163)
Supplement: Supplementary file 1 [file DataSheet_1.zip › data/bioinformatics/risk nom.txt]

id	futime	fustat	riskScore	risk
TCGA-3L-AA1B	1.301369863	0	0.0662310696253489	low
TCGA-4N-A93T	0.4	0	1.37812778578695	high
TCGA-5M-AAT4	0.134246575	1	45.0822452523425	high
TCGA-5M-AAT6	0.794520548	1	21.9215034716174	high
TCGA-5M-AATE	3.287671233	0	0.588519123693972	low
TCGA-A6-2671	6.731506849	1	9.01289366761553	high
TCGA-A6-2672	3.887671233	0	6.54558336354572	high
TCGA-A6-2676	5.523287671	1	4.97259405467205	high
TCGA-A6-2677	3.509589041	1	2.60387796673151	high
TCGA-A6-2678	3.523287671	0	0.6685901531743	low
TCGA-A6-2680	2.926027397	0	0.494670450403971	low
TCGA-A6-2681	3.8	0	0.55872823181416	low
TCGA-A6-2682	1.161643836	1	30.6654630533028	high
TCGA-A6-2683	2.673972603	1	5.78686239540644	high
TCGA-A6-2684	3.087671233	0	0.216161193402457	low
TCGA-A6-2685	3.104109589	0	0.240473189669175	low
TCGA-A6-2686	4.421917808	1	1.25856145914803	high
TCGA-A6-3807	2.887671233	0	1.19856753885988	high
TCGA-A6-3808	2.778082192	0	0.891692339604245	low
TCGA-A6-3810	3.043835616	0	0.281533431336706	low
TCGA-A6-4105	1.210958904	1	0.730143751286387	low
TCGA-A6-4107	2.704109589	0	0.80274709032051	low
TCGA-A6-5656	2.742465753	0	0.102841588201814	low
TCGA-A6-5657	2.635616438	0	2.0085639156963	high
TCGA-A6-5659	2.536986301	0	0.234700650558907	low
TCGA-A6-5660	2.432876712	0	1.8212326174939	high
TCGA-A6-5661	2.794520548	0	2.55765877845723	high
TCGA-A6-5662	1.967123288	0	1.64347448616717	high
TCGA-A6-5665	1.838356164	0	2.0395719152999	high
TCGA-A6-5666	2.726027397	0	0.5888983772495	low
TCGA-A6-6137	2.257534247	0	1.78507433570852	high
TCGA-A6-6138	1.876712329	0	0.071846154614933	low
TCGA-A6-6140	2.010958904	0	0.336692723514916	low
TCGA-A6-6141	0.698630137	0	0.258363926942253	low
TCGA-A6-6142	2.090410959	0	3.06118574467241	high
TCGA-A6-6648	2.098630137	0	5.53063294632598	high
TCGA-A6-6649	2.01369863	0	1.48784160916687	high
TCGA-A6-6650	1.717808219	0	0.440249101417336	low
TCGA-A6-6652	2.057534247	0	2.74063981313027	high
TCGA-A6-6653	2.032876712	0	1.50971500184501	high
TCGA-A6-6654	1.989041096	0	2.27271448128589	high
TCGA-A6-A567	5.153424658	1	2.43836618347266	high
TCGA-A6-A56B	9.057534247	1	3.40268496914745	high
TCGA-A6-A5ZU	0.802739726	0	0.896960466482803	low
TCGA-AA-3489	0.671232877	1	0.704908903226173	low
TCGA-AA-3492	0.002739726	1	9.51959365880692	high
TCGA-AA-3494	0.084931507	0	4.65052126116826	high
TCGA-AA-3495	3.087671233	0	0.266943231820086	low
TCGA-AA-3496	0.084931507	0	0.563644933858118	low
TCGA-AA-3502	2.917808219	0	0.117659842279602	low
TCGA-AA-3506	4.835616438	0	0.143104095844895	low
TCGA-AA-3509	5.246575342	0	0.193403879056576	low
TCGA-AA-3510	5.331506849	0	0.880626597027655	low
TCGA-AA-3511	0.580821918	0	0.191872696790248	low
TCGA-AA-3514	0.084931507	0	1.10444688088639	high
TCGA-AA-3517	3.249315068	0	0.230073171899332	low
TCGA-AA-3518	0.084931507	0	1.83019063357904	high
TCGA-AA-3519	0.756164384	0	0.942629312868261	low
TCGA-AA-3520	2.002739726	0	0.563986418843289	low
TCGA-AA-3522	3.087671233	0	0.420139678310731	low
TCGA-AA-3524	3.002739726	0	1.34525958432552	high
TCGA-AA-3525	0.002739726	0	13.8653936340263	high
TCGA-AA-3526	1.589041096	0	0.313408279791011	low
TCGA-AA-3530	1.589041096	0	0.184754571745206	low
TCGA-AA-3531	2.835616438	0	0.43685241033254	low
TCGA-AA-3532	2.416438356	0	0.552321587346102	low
TCGA-AA-3534	2.416438356	0	0.732418033543224	low
TCGA-AA-3538	2.167123288	0	0.0893272017920103	low
TCGA-AA-3542	1.082191781	0	2.64085358279537	high
TCGA-AA-3544	1.167123288	0	0.0909766743547877	low
TCGA-AA-3548	2.832876712	0	2.19841304088722	high
TCGA-AA-3549	1.750684932	0	0.110442300419042	low
TCGA-AA-3552	1.084931507	1	4.70620190874158	high
TCGA-AA-3553	2	0	0.0950187038346603	low
TCGA-AA-3554	1.495890411	0	4.24861560688778	high
TCGA-AA-3560	1.665753425	0	1.89972875173162	high
TCGA-AA-3561	1.161643836	0	0.231442364617889	low
TCGA-AA-3562	1.665753425	0	3.42562248008032	high
TCGA-AA-3655	5.084931507	0	0.613092446355637	low
TCGA-AA-3660	6.506849315	0	0.274096850469292	low
TCGA-AA-3662	0.504109589	0	6.05872218982716	high
TCGA-AA-3663	0.580821918	0	1.1543728538603	high
TCGA-AA-3664	4.501369863	0	1.07819086585897	high
TCGA-AA-3666	0.167123288	1	1.35222571249781	high
TCGA-AA-3667	1.167123288	0	0.0625733365671294	low
TCGA-AA-3673	4.169863014	0	0.350150711003485	low
TCGA-AA-3675	3.920547945	0	0.436771251518419	low
TCGA-AA-3678	3.917808219	0	1.78541755120969	high
TCGA-AA-3679	1.252054795	0	3.99879649597636	high
TCGA-AA-3680	0.917808219	1	8.94246481036445	high
TCGA-AA-3681	0.498630137	0	4.45412916591458	high
TCGA-AA-3685	3.087671233	0	0.41570526516317	low
TCGA-AA-3688	1.583561644	0	6.73336391065894	high
TCGA-AA-3696	0.419178082	1	10.9586698270857	high
TCGA-AA-3697	7.087671233	0	0.685586963201362	low
TCGA-AA-3710	2.249315068	0	2.34482480151488	high
TCGA-AA-3713	1.58630137	0	11.2976666355838	high
TCGA-AA-3812	2.920547945	0	2.13868189624268	high
TCGA-AA-3815	2.753424658	0	2.43942788699129	high
TCGA-AA-3818	0.082191781	1	0.924711824541042	low
TCGA-AA-3819	2.084931507	0	0.303891575118452	low
TCGA-AA-3831	1.498630137	0	0.87510950965626	low
TCGA-AA-3833	1.328767123	0	2.09937774400461	high
TCGA-AA-3841	3.079452055	0	0.725092421448008	low
TCGA-AA-3842	3.084931507	0	1.58994266411469	high
TCGA-AA-3844	1.243835616	0	1.69754505174074	high
TCGA-AA-3846	1.419178082	0	0.350844310739262	low
TCGA-AA-3848	0.920547945	1	6.45660781101478	high
TCGA-AA-3851	2.756164384	0	0.575826735816674	low
TCGA-AA-3855	2.671232877	0	0.108254914737451	low
TCGA-AA-3856	0.082191781	0	0.375932304596656	low
TCGA-AA-3858	2.589041096	0	0.153912667872695	low
TCGA-AA-3860	2.589041096	0	1.33662630262762	high
TCGA-AA-3861	2.504109589	0	0.529051962816622	low
TCGA-AA-3862	2.504109589	0	0.781623793203405	low
TCGA-AA-3864	4.416438356	0	1.88610024294053	high
TCGA-AA-3866	1.419178082	0	0.217897470530426	low
TCGA-AA-3867	2.002739726	0	9.38543325821365	high
TCGA-AA-3869	2.252054795	1	27.9365453482977	high
TCGA-AA-3870	2.498630137	0	10.1205049756988	high
TCGA-AA-3875	1.504109589	0	0.223413330569462	low
TCGA-AA-3930	0.167123288	1	60.8896885739641	high
TCGA-AA-3939	1.082191781	0	0.870258622831933	low
TCGA-AA-3941	2	0	6.3786435072582	high
TCGA-AA-3952	0.167123288	1	4.20384323938003	high
TCGA-AA-3955	1.747945205	0	0.638731051519023	low
TCGA-AA-3956	2.835616438	0	0.259084106831891	low
TCGA-AA-3968	1.832876712	0	0.144187708268209	low
TCGA-AA-3970	3.002739726	0	0.323827476940068	low
TCGA-AA-3971	1.339726027	0	1.01914700563622	high
TCGA-AA-3972	4.249315068	0	2.91190422087976	high
TCGA-AA-3973	1.087671233	0	4.11784196228316	high
TCGA-AA-3975	2.838356164	0	0.133116417501513	low
TCGA-AA-3979	2	0	1.25638348956322	high
TCGA-AA-3980	0.663013699	0	0.489691762987412	low
TCGA-AA-3982	2.252054795	0	2.21627530594524	high
TCGA-AA-3986	1.589041096	0	0.204398507361053	low
TCGA-AA-3989	0.663013699	1	9.36969115481874	high
TCGA-AA-A004	1.161643836	0	2.35298909110385	high
TCGA-AA-A00A	3.169863014	0	1.73467714138761	high
TCGA-AA-A00D	1.583561644	0	0.195673593729877	low
TCGA-AA-A00E	2.501369863	0	2.32179623713298	high
TCGA-AA-A00F	2.835616438	0	1.31325036531084	high
TCGA-AA-A00K	1.504109589	0	6.68114904334377	high
TCGA-AA-A00L	3.169863014	0	0.305846707580561	low
TCGA-AA-A00O	2.252054795	0	1.72270246723964	high
TCGA-AA-A00Q	3.501369863	0	1.72934027247853	high
TCGA-AA-A00R	0.082191781	0	1.30405333105068	high
TCGA-AA-A00U	1.419178082	0	0.827419822972646	low
TCGA-AA-A00W	1.249315068	0	0.121797902113824	low
TCGA-AA-A00Z	1.832876712	0	0.591767738350991	low
TCGA-AA-A010	2.915068493	0	0.46183717971325	low
TCGA-AA-A017	1.252054795	0	0.215131107336892	low
TCGA-AA-A01C	1.252054795	0	2.15095633694525	high
TCGA-AA-A01F	2.668493151	0	1.45032521917896	high
TCGA-AA-A01I	2.583561644	0	0.142688638151612	low
TCGA-AA-A01K	2.583561644	0	3.6257435932317	high
TCGA-AA-A01P	3.17260274	1	13.1178186209099	high
TCGA-AA-A01Q	0.084931507	0	1.56072743863331	high
TCGA-AA-A01S	0.084931507	0	1.60172357156842	high
TCGA-AA-A01T	2.753424658	0	1.27441617084342	high
TCGA-AA-A01V	0.084931507	0	0.213201155141668	low
TCGA-AA-A01X	2.167123288	0	2.60069191943211	high
TCGA-AA-A01Z	3.084931507	0	2.24959072512929	high
TCGA-AA-A029	4.331506849	0	1.21925334146236	high
TCGA-AA-A02E	0.246575342	1	12.031756430812	high
TCGA-AA-A02H	0.167123288	1	5.08267316556614	high
TCGA-AA-A02J	0.419178082	1	10.2346477621187	high
TCGA-AA-A02K	1.167123288	1	4.60827355591618	high
TCGA-AA-A02O	0.076712329	0	1.00659215611064	low
TCGA-AA-A02R	1.835616438	1	3.00493893664042	high
TCGA-AA-A02W	3.416438356	0	0.252562938251235	low
TCGA-AA-A02Y	3.331506849	0	0.0834558470727401	low
TCGA-AA-A03J	3.41369863	0	0.0942903978544151	low
TCGA-AD-6548	1.780821918	0	0.612625061576635	low
TCGA-AD-6888	1.717808219	1	3.0459427688945	high
TCGA-AD-6889	12.56986301	1	1.14712546752561	high
TCGA-AD-6895	2.090410959	0	12.4915676088701	high
TCGA-AD-6965	2.205479452	0	1.36567667904233	high
TCGA-AM-5820	0.038356164	0	5.7181728620982	high
TCGA-AM-5821	0.076712329	0	6.10992930727914	high
TCGA-AU-3779	1.208219178	0	0.62857363305696	low
TCGA-AU-6004	2.257534247	0	0.732589781211628	low
TCGA-AY-4070	1.35890411	1	2.06198626913817	high
TCGA-AY-5543	2.750684932	0	3.59088719568891	high
TCGA-AY-6386	1.484931507	0	19.2720378629786	high
TCGA-AY-A54L	1.438356164	0	0.200778549773486	low
TCGA-AY-A69D	1.487671233	0	0.287695573131618	low
TCGA-AY-A71X	1.610958904	0	0.112996459062454	low
TCGA-AY-A8YK	1.569863014	0	1.70968401926032	high
TCGA-AZ-4308	9.106849315	0	0.974277336135476	low
TCGA-AZ-4313	6.328767123	0	0.150018095814069	low
TCGA-AZ-4315	4.865753425	0	0.350252375552255	low
TCGA-AZ-4323	0.117808219	1	15.6092865320515	high
TCGA-AZ-4614	0.471232877	1	7.59161952205688	high
TCGA-AZ-4615	2.745205479	0	6.46634339445134	high
TCGA-AZ-4616	0.42739726	1	22.727279422883	high
TCGA-AZ-5407	7.350684932	0	0.100824543562018	low
TCGA-AZ-6600	1.008219178	1	4.9550584643518	high
TCGA-AZ-6601	8.334246575	1	2.23325032373356	high
TCGA-AZ-6605	0.435616438	1	1.59653656286422	high
TCGA-AZ-6606	0.978082192	1	6.02323819703684	high
TCGA-AZ-6607	0.265753425	1	35.4356280280198	high
TCGA-AZ-6608	0.161643836	1	2.02578667101959	high
TCGA-CA-5254	1.057534247	0	0.547585204798865	low
TCGA-CA-5255	1.030136986	0	0.336687832774283	low
TCGA-CA-5256	1.038356164	0	0.579307198921054	low
TCGA-CA-5797	1.049315068	0	0.475921575427953	low
TCGA-CA-6715	1.049315068	0	0.776709082865233	low
TCGA-CA-6716	1.016438356	0	0.228140130166813	low
TCGA-CA-6718	0.846575342	1	0.469171955658462	low
TCGA-CA-6719	1.191780822	0	1.10813762110038	high
TCGA-CK-4947	1.463013699	0	0.798685854789662	low
TCGA-CK-4948	12.33424658	0	0.943349861915366	low
TCGA-CK-5916	1.761643836	1	1.10583889201825	high
TCGA-CM-4743	1.920547945	0	8.07881369528768	high
TCGA-CM-4744	1.668493151	0	0.163817566935941	low
TCGA-CM-4746	3.084931507	0	0.0774656705779981	low
TCGA-CM-4747	2.084931507	0	3.89540423583526	high
TCGA-CM-4751	2.252054795	0	3.68740053125736	high
TCGA-CM-4752	1.084931507	0	0.27052526404361	low
TCGA-CM-5341	2.421917808	0	1.57389698204952	high
TCGA-CM-5344	1.835616438	0	1.2903562237112	high
TCGA-CM-5348	1.915068493	0	2.93261904369241	high
TCGA-CM-5349	2.506849315	0	0.535847444707232	low
TCGA-CM-5860	2.668493151	0	0.174918720393283	low
TCGA-CM-5861	1.252054795	0	0.600128490037889	low
TCGA-CM-5862	0.419178082	1	5.03236881521223	high
TCGA-CM-5864	1.252054795	0	0.0460648175467689	low
TCGA-CM-5868	1.419178082	0	3.28936190019761	high
TCGA-CM-6161	1.252054795	0	0.056831939059453	low
TCGA-CM-6163	1.169863014	0	0.0870511480750048	low
TCGA-CM-6164	2.419178082	0	0.157121812659101	low
TCGA-CM-6165	1.336986301	0	0.37047099861395	low
TCGA-CM-6166	1.832876712	0	0.0806092557337758	low
TCGA-CM-6167	1.249315068	0	1.33235536699627	high
TCGA-CM-6168	1.082191781	0	1.22049471212061	high
TCGA-CM-6169	1.084931507	0	0.465950770304627	low
TCGA-CM-6170	1.252054795	0	0.110644752122529	low
TCGA-CM-6171	1.169863014	0	0.237902790499821	low
TCGA-CM-6172	0.917808219	0	1.26361935883248	high
TCGA-CM-6674	1.079452055	0	0.780716880895166	low
TCGA-CM-6675	1.087671233	0	4.29795746340447	high
TCGA-CM-6676	0.923287671	0	0.238195566570977	low
TCGA-CM-6677	0.923287671	0	0.766172331338431	low
TCGA-CM-6678	0.917808219	0	2.81101406318242	high
TCGA-CM-6679	0.838356164	0	0.194152569305787	low
TCGA-CM-6680	1.002739726	0	4.5326115349322	high
TCGA-D5-5538	5.57260274	1	0.832019888444527	low
TCGA-D5-5540	4.673972603	0	0.284502721888245	low
TCGA-D5-5541	4.660273973	0	1.11855843952795	high
TCGA-D5-6529	1.682191781	0	0.394015081746893	low
TCGA-D5-6530	1.701369863	0	0.121235446559845	low
TCGA-D5-6531	1.479452055	0	0.897897372169193	low
TCGA-D5-6532	1.520547945	0	0.223937784476983	low
TCGA-D5-6536	1.487671233	0	0.361614362746756	low
TCGA-D5-6538	1.42739726	0	2.23548537343932	high
TCGA-D5-6541	1.298630137	0	0.227310791136424	low
TCGA-D5-6898	0.62739726	0	0.16817499239733	low
TCGA-D5-6920	1.032876712	0	1.555166070123	high
TCGA-D5-6922	0.843835616	0	2.25374649409717	high
TCGA-D5-6923	1.035616438	0	0.089137014267482	low
TCGA-D5-6924	1.191780822	0	0.393207705237624	low
TCGA-D5-6926	0.753424658	0	0.995067831323132	low
TCGA-D5-6927	0.78630137	0	1.70310054400911	high
TCGA-D5-6929	1.117808219	0	4.53480681549844	high
TCGA-D5-6931	1	0	3.21599364652307	high
TCGA-D5-6932	0.947945205	0	0.288651486513257	low
TCGA-DM-A0X9	9.975342466	0	0.311363169268611	low
TCGA-DM-A0XD	2.035616438	1	0.57770321092163	low
TCGA-DM-A0XF	3.183561644	1	1.71923100357463	high
TCGA-DM-A1D0	10.88767123	0	0.549950068384987	low
TCGA-DM-A1D4	15.45753425	1	0.537429534820708	low
TCGA-DM-A1D9	11.69863014	0	0.285424699184316	low
TCGA-DM-A1DA	1.249315068	1	3.00973950358662	high
TCGA-DM-A1DB	7.38630137	1	0.399006674757454	low
TCGA-DM-A1HA	7.123287671	0	1.50958110107167	high
TCGA-DM-A28A	4.410958904	1	2.09395631931295	high
TCGA-DM-A28C	13.56164384	1	0.300219434838135	low
TCGA-DM-A28E	9.994520548	0	0.250776616615881	low
TCGA-DM-A28F	5.994520548	1	2.82880666502447	high
TCGA-DM-A28G	10.13150685	1	0.575929955256688	low
TCGA-DM-A28H	9.756164384	0	1.86463144150682	high
TCGA-DM-A28M	7.931506849	0	0.370107643790039	low
TCGA-F4-6459	0.717808219	1	2.53327247188112	high
TCGA-F4-6460	3.778082192	1	0.928186016399287	low
TCGA-F4-6461	0.926027397	1	2.36282296421475	high
TCGA-F4-6569	2.978082192	0	0.229487072930314	low
TCGA-F4-6570	0.515068493	1	2.51877484865234	high
TCGA-F4-6703	3.989041096	0	1.1716954573484	high
TCGA-F4-6805	2.868493151	0	0.408105805056442	low
TCGA-F4-6806	3.452054795	0	0.0965495515919707	low
TCGA-F4-6807	3.58630137	0	1.22583152554807	high
TCGA-F4-6808	2.805479452	0	0.0831141102946858	low
TCGA-F4-6809	1.210958904	1	3.69480335116563	high
TCGA-F4-6854	0.043835616	0	0.521836665662415	low
TCGA-F4-6855	3.950684932	0	0.349359531366093	low
TCGA-G4-6293	11.09863014	0	0.715415795865994	low
TCGA-G4-6294	2.350684932	1	2.66353329117303	high
TCGA-G4-6295	0.695890411	0	0.578502596718402	low
TCGA-G4-6297	6.865753425	0	2.75169596802728	high
TCGA-G4-6299	6.21369863	0	2.39057344413841	high
TCGA-G4-6303	10.64383562	1	3.14418163514613	high
TCGA-G4-6304	4.468493151	0	0.973007008263645	low
TCGA-G4-6307	4.58630137	0	1.05562595961507	high
TCGA-G4-6309	7.123287671	0	1.26533804187814	high
TCGA-G4-6310	5.301369863	0	1.22289432433817	high
TCGA-G4-6314	2.994520548	0	12.1625296990109	high
TCGA-G4-6315	5.15890411	0	6.99120397726368	high
TCGA-G4-6586	2.983561644	0	1.40262172387039	high
TCGA-G4-6588	2.180821918	0	0.862618629333368	low
TCGA-G4-6625	7.649315068	0	0.80799998388485	low
TCGA-G4-6626	0.002739726	1	0.678430426968538	low
TCGA-G4-6627	5.95890411	0	1.01294216267489	high
TCGA-G4-6628	6.64109589	0	0.350087203402684	low
TCGA-NH-A50V	1.610958904	0	1.75145146639843	high
TCGA-NH-A8F8	1.857534247	1	6.43567812496164	high
TCGA-QG-A5Z2	2.608219178	0	0.120179477588855	low
TCGA-SS-A7HO	5.010958904	0	0.155396949298249	low
TCGA-T9-A92H	0.991780822	0	0.762264015923515	low
