# Supplementary material for: DNMBP-AS1 Regulates NHLRC3 Expression by Sponging miR-93-5p/17-5p to Inhibit Colon Cancer Progression
Source: Front Oncol. 2022 Apr 27;12:765163. doi: 10.3389/fonc.2022.765163 (PMC9092830; doi:10.3389/fonc.2022.765163)
Supplement: Supplementary file 1 [file DataSheet_1.zip › data/bioinformatics/miRNA.txt]

hsa-mir-132
hsa-mir-212
hsa-mir-7
hsa-mir-93
hsa-mir-106a
hsa-mir-372
hsa-mir-373
hsa-mir-138
hsa-mir-141
hsa-mir-200a
hsa-mir-152
hsa-mir-155
hsa-mir-17
hsa-mir-519d
hsa-mir-183
hsa-mir-184
hsa-mir-214
hsa-mir-761
hsa-mir-218
hsa-mir-22
hsa-mir-122
hsa-mir-24
hsa-mir-31
hsa-mir-103a
hsa-mir-107
hsa-mir-128
hsa-mir-301b
hsa-mir-454
hsa-mir-4295
hsa-mir-3666
hsa-mir-9
hsa-mir-140
hsa-mir-144
hsa-mir-150
hsa-mir-16
hsa-mir-195
hsa-mir-424
hsa-mir-497
hsa-mir-193b
hsa-mir-205
hsa-mir-21
hsa-mir-216a
hsa-mir-216b
hsa-mir-221
hsa-mir-222
hsa-mir-1297
hsa-mir-4465
hsa-mir-338
hsa-mir-4319
hsa-mir-503
hsa-mir-551a
hsa-mir-96
hsa-mir-1271
hsa-mir-100
hsa-mir-137
hsa-mir-143
hsa-mir-4770
hsa-mir-145
hsa-mir-4262
hsa-mir-182
hsa-mir-98
hsa-mir-4458
hsa-mir-4500
hsa-mir-194
hsa-mir-206
hsa-mir-613
hsa-mir-429
hsa-mir-204
hsa-mir-211
hsa-mir-217
hsa-mir-223
hsa-mir-25
hsa-mir-32
hsa-mir-363
hsa-mir-367
hsa-mir-124
hsa-mir-506
hsa-mir-375
hsa-mir-425
hsa-mir-153
hsa-mir-210
hsa-mir-383
hsa-mir-187
hsa-mir-192
hsa-mir-215
hsa-mir-101
hsa-mir-191
