# Supplementary material for: DNMBP-AS1 Regulates NHLRC3 Expression by Sponging miR-93-5p/17-5p to Inhibit Colon Cancer Progression
Source: Front Oncol. 2022 Apr 27;12:765163. doi: 10.3389/fonc.2022.765163 (PMC9092830; doi:10.3389/fonc.2022.765163)
Supplement: Supplementary file 1 [file DataSheet_1.zip › data/bioinformatics/WGCNApurple.txt]

TPT1
CDH17
PERP
TM9SF2
LAMP1
TSC22D1
RPL21
KLF5
ITM2B
HMGB1
HSPH1
GTF3A
IPO5
PARP4
RUBCNL
CDCA7
LMO7
SLC7A1
POMP
COTL1
CAMK2N1
NKD1
SAP18
POLR1D
TFDP1
SERINC5
PROSER1
NDFIP2
EIF4EBP2
ZDHHC20
EFNB2
FARP1
DNAJC15
UBAC2
STK24
CUL4A
ATP11A
APCDD1
YWHAH
CRYL1
NEBL
GUCY2C
IRS2
ESD
UCP2
SH3YL1
ELF1
YAP1
AKR1C3
DNAJC3
ZC3H13
ANKRD10
C2
UFM1
IFNGR2
AK3
OTULINL
SNTB1
COMMD6
ARGLU1
NFIC
ZMYM2
FNDC3A
VPS36
SPRY2
AKAP11
N4BP2L2
SYK
NUP58
IVD
TBC1D4
TMCO3
MRPL57
CDC16
USP12
SPATA13
CARS2
RB1
TDGF1
UBL3
SUGT1
PAN3
DOCK9
DACH1
HOXA13
PTCH1
CKAP2
KPNA3
ALG5
MYCBP2
AMOT
RNF6
IYD
TPP2
GTF2F2
RAP2A
MPHOSPH8
NEK3
ACSL6
ARHGEF7
MBNL2
MICU2
SUCLA2
RBM26
COG3
HOXA9
MTMR6
PCID2
LNX2
DIS3
MTIF3
MED4
SUPT20H
NAXD
XPO4
CLRN3
MIPEP
EBPL
TMTC4
RFC3
LY75
GRTP1
RAB20
FBXL3
NHLRC3
MZT1
RNASEH2B
LRCH1
ATP7B
CDK8
HOXA10
NAGA
NUDT15
MCUR1
SYNJ2
SLC39A10
SECISBP2
C6orf89
VANGL2
SLC22A3
IL10RB
GPALPP1
PDS5B
VWA8
TUBGCP3
