# Supplementary material for: DNMBP-AS1 Regulates NHLRC3 Expression by Sponging miR-93-5p/17-5p to Inhibit Colon Cancer Progression
Source: Front Oncol. 2022 Apr 27;12:765163. doi: 10.3389/fonc.2022.765163 (PMC9092830; doi:10.3389/fonc.2022.765163)
Supplement: Supplementary file 1 [file DataSheet_1.zip › data/bioinformatics/nom uni.txt]

id	futime	fustat	age	gender	T	N	M	stage	riskScore	all
TCGA-3L-AA1B	475	0	1	0	1	0	0	0	0.275096999	0.06623107
TCGA-4N-A93T	146	0	2	1	3	1	0	2	0.337851645	1.378127786
TCGA-5M-AAT4	49	1	2	1	2	0	1	3	1.18904369	45.08224525
TCGA-5M-AAT6	290	1	0	0	3	2	1	3	1.19307529	21.92150347
TCGA-5M-AATE	1200	0	3	1	2	0	0	1	0.351439568	0.588519124
TCGA-A6-2671	2457	1	3	1	2	2	1	3	0.436764704	9.012893668
TCGA-A6-2672	1419	0	3	0	2	1	0	2	0.791838274	6.545583364
TCGA-A6-2676	2016	1	2	0	3	0	0	1	1.303343423	4.972594055
TCGA-A6-2677	1281	1	2	0	2	2	0	2	0.580131563	2.603877967
TCGA-A6-2678	1286	0	0	0	2	1	0	2	0.341011458	0.668590153
TCGA-A6-2680	1068	0	2	0	2	0	0	1	0.424581884	0.49467045
TCGA-A6-2681	1387	0	2	0	2	0	0	1	0.470949761	0.558728232
TCGA-A6-2682	424	1	2	1	3	1	1	3	1.042310315	30.66546305
TCGA-A6-2683	976	1	1	0	3	0	1	3	0.546635279	5.786862395
TCGA-A6-2684	1127	0	2	0	1	0	0	0	0.586219545	0.216161193
TCGA-A6-2685	1133	0	0	0	2	0	0	1	0.428513441	0.24047319
TCGA-A6-2686	1614	1	3	0	2	0	0	1	0.640874761	1.258561459
TCGA-A6-3807	1054	0	1	0	2	2	0	2	0.423985675	1.198567539
TCGA-A6-3808	1014	0	2	1	2	0	0	1	0.648947497	0.89169234
TCGA-A6-3810	1111	0	1	1	2	0	0	1	0.349250102	0.281533431
TCGA-A6-4105	442	1	3	1	2	0	0	1	0.433547505	0.730143751
TCGA-A6-4107	987	0	1	0	2	1	0	2	0.271353575	0.80274709
TCGA-A6-5656	1001	0	2	1	1	0	0	0	0.303364447	0.102841588
TCGA-A6-5657	962	0	1	1	2	1	0	2	0.620578667	2.008563916
TCGA-A6-5659	926	0	3	1	1	0	0	0	0.478262251	0.234700651
TCGA-A6-5660	888	0	2	1	2	2	0	2	0.444007856	1.821232617
TCGA-A6-5661	1020	0	3	0	2	0	0	1	0.910893207	2.557658778
TCGA-A6-5662	718	0	0	1	2	2	1	3	0.206610559	1.643474486
TCGA-A6-5665	671	0	3	0	2	0	0	1	0.824703197	2.039571915
TCGA-A6-5666	995	0	3	1	3	0	0	1	0.35168487	0.588898377
TCGA-A6-6137	824	0	1	1	2	1	0	2	0.575662112	1.785074336
TCGA-A6-6138	685	0	1	1	1	0	0	0	0.30608373	0.071846155
TCGA-A6-6140	734	0	1	1	2	0	0	1	0.417378725	0.336692724
TCGA-A6-6141	255	0	0	1	2	0	0	1	0.455838285	0.258363927
TCGA-A6-6142	763	0	1	0	2	1	1	3	0.304160423	3.061185745
TCGA-A6-6648	766	0	1	1	2	0	1	3	0.529390611	5.530632946
TCGA-A6-6649	735	0	2	1	2	1	0	2	0.367019466	1.487841609
TCGA-A6-6650	627	0	2	0	2	0	0	1	0.380201792	0.440249101
TCGA-A6-6652	751	0	1	1	2	0	1	3	0.262042206	2.740639813
TCGA-A6-6653	742	0	3	1	1	0	0	0	1.187029297	1.509715002
TCGA-A6-6654	726	0	1	0	2	1	0	2	0.667625671	2.272714481
TCGA-A6-A567	1881	1	1	1	2	1	1	3	0.217543271	2.438366183
TCGA-A6-A56B	3306	1	1	1	2	1	0	2	0.821303843	3.402684969
TCGA-A6-A5ZU	293	0	1	1	2	1	0	2	0.313609307	0.896960466
TCGA-AA-3489	245	1	2	1	2	0	0	1	0.559444633	0.704908903
TCGA-AA-3492	1	1	3	0	2	0	0	1	1.411334514	9.519593659
TCGA-AA-3494	31	0	1	1	2	0	1	3	0.463393035	4.650521261
TCGA-AA-3495	1127	0	3	1	1	0	0	0	0.527277961	0.266943232
TCGA-AA-3496	31	0	3	0	2	0	0	1	0.334995699	0.563644934
TCGA-AA-3502	1065	0	2	1	1	0	0	0	0.354620197	0.117659842
TCGA-AA-3506	1765	0	3	1	1	0	0	0	0.289876665	0.143104096
TCGA-AA-3509	1915	0	1	0	2	0	0	1	0.206279154	0.193403879
TCGA-AA-3510	1946	0	2	1	2	0	0	1	0.644192544	0.880626597
TCGA-AA-3511	212	0	1	1	3	0	0	1	0.20325253	0.191872697
TCGA-AA-3514	31	0	3	0	1	0	0	0	1.068007125	1.104446881
TCGA-AA-3517	1186	0	1	1	2	0	0	1	0.272388604	0.230073172
TCGA-AA-3518	31	0	3	0	2	0	0	1	0.783457392	1.830190634
TCGA-AA-3519	276	0	1	1	2	1	0	2	0.332519249	0.942629313
TCGA-AA-3520	731	0	3	0	2	0	0	1	0.335226324	0.563986419
TCGA-AA-3522	1127	0	2	1	2	0	0	1	0.362399092	0.420139678
TCGA-AA-3524	1096	0	3	1	2	0	0	1	0.66624129	1.345259584
TCGA-AA-3525	1	0	3	1	2	1	0	2	1.077652388	13.86539363
TCGA-AA-3526	580	0	1	1	1	0	0	0	0.86696205	0.31340828
TCGA-AA-3530	580	0	3	1	1	0	0	0	0.387148701	0.184754572
TCGA-AA-3531	1035	0	2	0	2	0	0	1	0.377252551	0.43685241
TCGA-AA-3532	882	0	1	1	2	0	0	1	0.605848532	0.552321587
TCGA-AA-3534	882	0	3	0	2	0	0	1	0.434731725	0.732418034
TCGA-AA-3538	791	0	1	0	1	0	0	0	0.389009178	0.089327202
TCGA-AA-3542	395	0	2	1	2	2	0	2	0.58550066	2.640853583
TCGA-AA-3544	426	0	2	1	1	0	0	0	0.256686131	0.090976674
TCGA-AA-3548	1034	0	2	0	2	2	0	2	0.515678746	2.198413041
TCGA-AA-3549	639	0	2	1	1	0	0	0	0.330515213	0.1104423
TCGA-AA-3552	396	1	3	1	2	2	0	2	0.666216042	4.706201909
TCGA-AA-3553	730	0	1	0	1	0	0	0	0.412528963	0.095018704
TCGA-AA-3554	546	0	1	0	2	0	0	1	1.382718764	4.248615607
TCGA-AA-3560	608	0	2	0	2	2	0	2	0.460075768	1.899728752
TCGA-AA-3561	424	0	2	1	2	0	0	1	0.135357764	0.231442365
TCGA-AA-3562	608	0	3	1	2	2	0	2	0.545281698	3.42562248
TCGA-AA-3655	1856	0	2	1	2	0	0	1	0.506305973	0.613092446
TCGA-AA-3660	2375	0	1	0	2	0	0	1	0.339056792	0.27409685
TCGA-AA-3662	184	0	3	0	3	2	1	3	0.285535936	6.05872219
TCGA-AA-3663	212	0	0	1	2	0	0	1	1.025841446	1.154372854
TCGA-AA-3664	1643	0	2	0	2	0	0	1	0.721264342	1.078190866
TCGA-AA-3666	61	1	2	1	2	1	0	2	0.330626766	1.352225712
TCGA-AA-3667	426	0	0	0	1	0	0	0	0.392755014	0.062573337
TCGA-AA-3673	1522	0	1	0	2	0	0	1	0.43230254	0.350150711
TCGA-AA-3675	1431	0	3	1	2	0	0	1	0.237891624	0.436771252
TCGA-AA-3678	1430	0	1	0	1	1	0	2	0.575735317	1.785417551
TCGA-AA-3679	457	0	1	1	2	2	1	3	0.405900929	3.998796496
TCGA-AA-3680	335	1	2	0	3	2	1	3	0.573067708	8.94246481
TCGA-AA-3681	182	0	3	0	2	1	0	2	0.645254353	4.454129166
TCGA-AA-3685	1127	0	2	1	2	0	0	1	0.358358766	0.415705265
TCGA-AA-3688	578	0	3	1	2	1	1	3	0.325736936	6.733363911
TCGA-AA-3696	153	1	2	0	2	1	1	3	0.650487368	10.95866983
TCGA-AA-3697	2587	0	3	1	2	0	0	1	0.409571403	0.685586963
TCGA-AA-3710	821	0	3	0	2	0	0	1	0.877810596	2.344824802
TCGA-AA-3713	579	0	2	1	2	0	1	3	0.662087887	11.29766664
TCGA-AA-3812	1066	0	3	0	2	0	0	1	0.842771025	2.138681896
TCGA-AA-3815	1005	0	1	0	2	0	0	1	1.171451812	2.439427887
TCGA-AA-3818	30	1	3	0	2	0	0	1	0.523502783	0.924711825
TCGA-AA-3819	761	0	0	0	2	0	0	1	0.517639254	0.303891575
TCGA-AA-3831	547	0	2	1	2	0	0	1	0.641799482	0.87510951
TCGA-AA-3833	485	0	1	0	2	0	0	1	1.11428844	2.099377744
TCGA-AA-3841	1124	0	2	1	2	0	0	1	0.570194205	0.725092421
TCGA-AA-3842	1126	0	1	1	1	1	0	2	0.531582444	1.589942664
TCGA-AA-3844	454	0	3	0	2	2	0	2	0.277937399	1.697545052
TCGA-AA-3846	518	0	2	0	2	0	0	1	0.293765883	0.350844311
TCGA-AA-3848	336	1	3	0	2	2	0	2	0.786626773	6.456607811
TCGA-AA-3851	1006	0	2	1	2	0	0	1	0.482427791	0.575826736
TCGA-AA-3855	975	0	2	1	1	0	0	0	0.322897958	0.108254915
TCGA-AA-3856	30	0	1	1	2	0	0	1	0.459355077	0.375932305
TCGA-AA-3858	945	0	2	1	1	0	0	0	0.456892452	0.153912668
TCGA-AA-3860	945	0	1	0	2	1	0	2	0.465498718	1.336626303
TCGA-AA-3861	914	0	2	1	2	0	0	1	0.450168216	0.529051963
TCGA-AA-3862	914	0	3	1	2	0	0	1	0.459490716	0.781623793
TCGA-AA-3864	1612	0	2	1	2	0	0	1	0.93420564	1.886100243
TCGA-AA-3866	518	0	3	0	1	0	0	0	0.449975681	0.217897471
TCGA-AA-3867	731	0	2	1	2	2	1	3	0.591477404	9.385433258
TCGA-AA-3869	822	1	3	1	3	2	1	3	0.867531112	27.93654535
TCGA-AA-3870	912	0	2	0	2	2	1	3	0.620189869	10.12050498
TCGA-AA-3875	549	0	3	0	0	0	0	0	0.459494722	0.223413331
TCGA-AA-3930	61	1	2	1	2	2	1	3	1.303496185	60.88968857
TCGA-AA-3939	395	0	3	1	2	0	0	1	0.500392711	0.870258623
TCGA-AA-3941	730	0	3	0	3	1	1	3	0.305129457	6.378643507
TCGA-AA-3952	61	1	2	1	2	2	0	2	0.762523222	4.203843239
TCGA-AA-3955	638	0	0	1	1	2	0	2	0.323614558	0.638731052
TCGA-AA-3956	1035	0	1	1	2	0	0	1	0.317608034	0.259084107
TCGA-AA-3968	669	0	1	0	1	0	0	0	0.571329488	0.144187708
TCGA-AA-3970	1096	0	1	1	2	0	0	1	0.402543681	0.323827477
TCGA-AA-3971	489	0	1	1	2	1	0	2	0.362238281	1.019147006
TCGA-AA-3972	1551	0	2	1	2	1	1	3	0.145833207	2.911904221
TCGA-AA-3973	397	0	2	1	3	1	1	3	0.277781175	4.117841962
TCGA-AA-3975	1036	0	3	1	1	0	0	0	0.262328042	0.133116418
TCGA-AA-3979	730	0	3	1	2	0	0	1	0.640215245	1.25638349
TCGA-AA-3980	242	0	3	0	1	0	0	0	0.758311279	0.489691763
TCGA-AA-3982	822	0	2	1	2	1	0	2	0.518760094	2.216275306
TCGA-AA-3986	580	0	2	1	1	0	0	0	0.564913932	0.204398507
TCGA-AA-3989	242	1	3	1	2	2	1	3	0.451548013	9.369691155
TCGA-AA-A004	424	0	3	1	2	0	0	1	0.879134099	2.352989091
TCGA-AA-A00A	1157	0	3	1	2	0	0	1	0.763048137	1.734677141
TCGA-AA-A00D	578	0	2	1	1	0	0	0	0.548303014	0.195673594
TCGA-AA-A00E	913	0	1	1	2	0	0	1	1.152632842	2.321796237
TCGA-AA-A00F	1035	0	2	1	2	2	0	2	0.319490283	1.313250365
TCGA-AA-A00K	549	0	3	1	2	0	0	1	1.276515408	6.681149043
TCGA-AA-A00L	1157	0	2	1	2	0	0	1	0.241500842	0.305846708
TCGA-AA-A00O	822	0	3	0	2	2	0	2	0.283539078	1.722702467
TCGA-AA-A00Q	1278	0	2	0	3	1	0	2	0.424293627	1.729340272
TCGA-AA-A00R	30	0	1	0	1	0	0	0	1.409847173	1.304053331
TCGA-AA-A00U	518	0	0	1	2	1	0	2	0.422170859	0.827419823
TCGA-AA-A00W	456	0	3	1	0	0	0	0	0.228491749	0.121797902
TCGA-AA-A00Z	669	0	2	1	2	0	0	1	0.492825855	0.591767738
TCGA-AA-A010	1064	0	0	0	3	0	0	1	0.677010642	0.46183718
TCGA-AA-A017	457	0	1	0	2	0	0	1	0.246819452	0.215131107
TCGA-AA-A01C	457	0	2	1	1	1	0	2	0.507368949	2.150956337
TCGA-AA-A01F	974	0	2	1	2	1	0	2	0.357294903	1.450325219
TCGA-AA-A01I	943	0	3	1	1	0	0	0	0.288769588	0.142688638
TCGA-AA-A01K	943	0	2	0	2	2	0	2	0.706191006	3.625743593
TCGA-AA-A01P	1158	1	3	0	2	1	0	2	1.056547931	13.11781862
TCGA-AA-A01Q	31	0	0	0	2	0	0	1	1.140682128	1.560727439
TCGA-AA-A01S	31	0	0	0	2	1	0	2	0.673683651	1.601723572
TCGA-AA-A01T	1005	0	1	0	2	1	0	2	0.447350613	1.274416171
TCGA-AA-A01V	31	0	1	1	1	0	0	0	0.720259448	0.213201155
TCGA-AA-A01X	791	0	3	0	1	1	0	2	0.440375187	2.600691919
TCGA-AA-A01Z	1126	0	2	1	2	0	0	1	1.001312808	2.249590725
TCGA-AA-A029	1581	0	2	1	2	0	0	1	0.768082581	1.219253341
TCGA-AA-A02E	90	1	3	0	2	1	1	3	0.546768947	12.03175643
TCGA-AA-A02H	61	1	2	0	2	2	1	3	0.357938041	5.082673166
TCGA-AA-A02J	153	1	2	0	2	0	1	3	0.624460387	10.23464776
TCGA-AA-A02K	426	1	0	1	3	2	1	3	0.599208224	4.608273556
TCGA-AA-A02O	28	0	3	1	2	0	0	1	0.555809384	1.006592156
TCGA-AA-A02R	670	1	3	0	2	0	0	1	0.972261281	3.004938937
TCGA-AA-A02W	1247	0	2	0	1	0	0	0	0.645482349	0.252562938
TCGA-AA-A02Y	1216	0	2	1	1	0	0	0	0.223830532	0.083455847
TCGA-AA-A03J	1246	0	1	0	1	0	0	0	0.409599106	0.094290398
TCGA-AD-6548	650	0	3	0	1	0	0	0	0.843596791	0.612625062
TCGA-AD-6888	627	1	2	1	2	1	0	2	0.639840838	3.045942769
TCGA-AD-6889	4588	1	3	1	2	0	0	1	0.605572771	1.147125468
TCGA-AD-6895	763	0	3	1	2	1	0	2	1.037921152	12.49156761
TCGA-AD-6965	805	0	1	1	3	2	0	2	0.473685936	1.365676679
TCGA-AM-5820	14	0	1	0	3	2	1	3	0.542088439	5.718172862
TCGA-AM-5821	28	0	2	0	2	0	0	1	1.381773632	6.109929307
TCGA-AU-3779	441	0	3	0	2	0	0	1	0.376511425	0.628573633
TCGA-AU-6004	824	0	2	0	1	0	0	0	1.050982574	0.732589781
TCGA-AY-4070	496	1	0	0	2	2	0	2	0.769864167	2.061986269
TCGA-AY-5543	1004	0	1	0	2	1	1	3	0.364931443	3.590887196
TCGA-AY-6386	542	0	2	0	2	1	0	2	1.342317228	19.27203786
TCGA-AY-A54L	525	0	2	0	1	0	0	0	0.55810981	0.20077855
TCGA-AY-A69D	543	0	1	0	2	0	0	1	0.357494587	0.287695573
TCGA-AY-A71X	588	0	1	0	1	0	0	0	0.478511222	0.112996459
TCGA-AY-A8YK	573	0	0	1	2	2	1	3	0.221649761	1.709684019
TCGA-AZ-4308	3324	0	0	0	2	1	0	2	0.48438382	0.974277336
TCGA-AZ-4313	2310	0	1	0	0	0	0	0	0.586423509	0.150018096
TCGA-AZ-4315	1776	0	1	1	2	0	0	1	0.432413081	0.350252376
TCGA-AZ-4323	43	1	0	1	3	2	1	3	1.063762295	15.60928653
TCGA-AZ-4614	172	1	2	0	3	1	1	3	0.510709091	7.591619522
TCGA-AZ-4615	1002	0	3	1	2	1	0	2	0.787200496	6.466343394
TCGA-AZ-4616	156	1	3	0	2	2	1	3	0.788950037	22.72727942
TCGA-AZ-5407	2683	0	1	0	0	0	0	0	0.43511217	0.100824544
TCGA-AZ-6600	368	1	1	1	3	1	1	3	0.487545655	4.955058464
TCGA-AZ-6601	3042	1	2	1	2	0	0	1	0.998536848	2.233250324
TCGA-AZ-6605	159	1	3	1	3	1	0	2	0.254578004	1.596536563
TCGA-AZ-6606	357	1	3	1	3	2	1	3	0.283299285	6.023238197
TCGA-AZ-6607	97	1	2	1	3	2	1	3	1.097363478	35.43562803
TCGA-AZ-6608	59	1	1	0	1	1	0	2	0.623829791	2.025786671
TCGA-CA-5254	386	0	0	0	2	0	0	1	0.741859303	0.547585205
TCGA-CA-5255	376	0	0	1	2	0	0	1	0.556663373	0.336687833
TCGA-CA-5256	379	0	1	0	2	0	0	1	0.624012575	0.579307199
TCGA-CA-5797	383	0	1	1	2	0	0	1	0.549159294	0.475921575
TCGA-CA-6715	383	0	1	1	2	1	0	2	0.258797861	0.776709083
TCGA-CA-6716	371	0	1	1	2	0	0	1	0.269175846	0.22814013
TCGA-CA-6718	309	1	0	1	2	0	0	1	0.683010539	0.469171956
TCGA-CA-6719	435	0	3	1	2	0	0	1	0.592406063	1.108137621
TCGA-CK-4947	534	0	0	0	3	1	0	2	0.408712443	0.798685855
TCGA-CK-4948	4502	0	0	0	2	1	0	2	0.472100385	0.943349862
TCGA-CK-5916	643	1	2	0	0	0	0	0	1.207776923	1.105838892
TCGA-CM-4743	701	0	2	1	2	0	0	1	1.488136303	8.078813695
TCGA-CM-4744	609	0	2	1	1	0	0	0	0.480640841	0.163817567
TCGA-CM-4746	1126	0	1	1	1	0	0	0	0.334759282	0.077465671
TCGA-CM-4747	761	0	0	1	3	1	1	3	0.535216253	3.895404236
TCGA-CM-4751	822	0	1	1	2	1	0	2	0.851901998	3.687400531
TCGA-CM-4752	396	0	1	1	2	0	0	1	0.334062499	0.270525264
TCGA-CM-5341	884	0	3	0	1	1	0	2	0.249139756	1.573896982
TCGA-CM-5344	670	0	0	0	2	1	0	2	0.591373922	1.290356224
TCGA-CM-5348	699	0	2	1	2	1	0	2	0.625403802	2.932619044
TCGA-CM-5349	915	0	2	0	2	0	0	1	0.455028028	0.535847445
TCGA-CM-5860	974	0	0	1	2	0	0	1	0.307316664	0.17491872
TCGA-CM-5861	457	0	1	0	2	0	0	1	0.637458182	0.60012849
TCGA-CM-5862	153	1	3	1	2	1	1	3	0.214860443	5.032368815
TCGA-CM-5864	457	0	1	1	1	0	0	0	0.136836413	0.046064818
TCGA-CM-5868	518	0	1	0	3	1	1	3	0.331535035	3.2893619
TCGA-CM-6161	457	0	0	0	1	0	0	0	0.356108638	0.056831939
TCGA-CM-6163	427	0	2	1	0	0	0	0	0.239891042	0.087051148
TCGA-CM-6164	883	0	0	0	2	0	0	1	0.266459168	0.157121813
TCGA-CM-6165	488	0	2	1	2	0	0	1	0.314492622	0.370470999
TCGA-CM-6166	669	0	0	0	1	0	0	0	0.489196279	0.080609256
TCGA-CM-6167	456	0	1	0	2	2	0	2	0.464280066	1.332355367
TCGA-CM-6168	395	0	3	0	2	0	0	1	0.62917989	1.220494712
TCGA-CM-6169	396	0	2	1	2	0	0	1	0.401806864	0.46595077
TCGA-CM-6170	457	0	2	0	1	0	0	0	0.331212578	0.110644752
TCGA-CM-6171	427	0	3	0	1	0	0	0	0.483422278	0.23790279
TCGA-CM-6172	335	0	2	0	2	1	0	2	0.304820752	1.263619359
TCGA-CM-6674	394	0	0	1	2	0	0	1	0.876919183	0.780716881
TCGA-CM-6675	397	0	0	1	2	2	1	3	0.572662897	4.297957463
TCGA-CM-6676	337	0	3	1	1	0	0	0	0.483890596	0.238195567
TCGA-CM-6677	337	0	2	0	2	0	0	1	0.59117812	0.766172331
TCGA-CM-6678	335	0	1	0	3	1	1	3	0.271696412	2.811014063
TCGA-CM-6679	306	0	1	1	2	0	0	1	0.207750347	0.194152569
TCGA-CM-6680	366	0	3	0	2	2	0	2	0.65190529	4.532611535
TCGA-D5-5538	2034	1	1	0	2	1	0	2	0.284991764	0.832019888
TCGA-D5-5540	1706	0	2	1	2	0	0	1	0.213954901	0.284502722
TCGA-D5-5541	1701	0	1	1	2	1	0	2	0.397679099	1.11855844
TCGA-D5-6529	614	0	2	1	2	0	0	1	0.337953889	0.394015082
TCGA-D5-6530	621	0	1	1	1	0	0	0	0.505309624	0.121235447
TCGA-D5-6531	540	0	2	1	2	0	0	1	0.651588046	0.897897372
TCGA-D5-6532	555	0	1	1	2	0	0	1	0.262096504	0.223937784
TCGA-D5-6536	543	0	2	1	2	0	0	1	0.305279005	0.361614363
TCGA-D5-6538	521	0	3	0	2	2	0	2	0.382756173	2.235485373
TCGA-D5-6541	474	0	0	1	2	0	0	1	0.407079292	0.227310791
TCGA-D5-6898	229	0	1	0	1	0	0	0	0.629927071	0.168174992
TCGA-D5-6920	377	0	3	0	2	0	0	1	0.721452334	1.55516607
TCGA-D5-6922	308	0	3	1	2	1	0	2	0.385854018	2.253746494
TCGA-D5-6923	378	0	1	1	1	0	0	0	0.388197595	0.089137014
TCGA-D5-6924	435	0	2	1	2	0	0	1	0.337172836	0.393207705
TCGA-D5-6926	275	0	1	1	3	1	0	2	0.353133733	0.995067831
TCGA-D5-6927	287	0	0	1	2	0	0	1	1.17392345	1.703100544
TCGA-D5-6929	408	0	0	0	2	1	1	3	0.593088815	4.534806815
TCGA-D5-6931	365	0	3	1	3	2	0	2	0.521236773	3.215993647
TCGA-D5-6932	346	0	2	1	2	0	0	1	0.219467505	0.288651487
TCGA-DM-A0X9	3641	0	2	0	2	0	0	1	0.248307614	0.311363169
TCGA-DM-A0XD	743	1	1	1	2	0	0	1	0.622956813	0.577703211
TCGA-DM-A0XF	1162	1	2	0	2	2	0	2	0.422061167	1.719231004
TCGA-DM-A1D0	3974	0	3	0	2	0	0	1	0.325629696	0.549950068
TCGA-DM-A1D4	5642	1	3	1	2	0	0	1	0.31686044	0.537429535
TCGA-DM-A1D9	4270	0	2	0	2	0	0	1	0.215186879	0.285424699
TCGA-DM-A1DA	456	1	2	0	2	2	0	2	0.6352879	3.009739504
TCGA-DM-A1DB	2696	1	2	1	2	0	0	1	0.342747488	0.399006675
TCGA-DM-A1HA	2600	0	3	1	2	2	0	2	0.233252743	1.509581101
TCGA-DM-A28A	1610	1	3	1	2	2	0	2	0.3578521	2.093956319
TCGA-DM-A28C	4950	1	2	1	2	0	0	1	0.234429655	0.300219435
TCGA-DM-A28E	3648	0	2	0	2	0	0	1	0.165908231	0.250776617
TCGA-DM-A28F	2188	1	2	1	2	1	0	2	0.611680201	2.828806665
TCGA-DM-A28G	3698	1	2	1	2	0	0	1	0.482496041	0.575929955
TCGA-DM-A28H	3561	0	0	1	2	2	0	2	0.731555492	1.864631442
TCGA-DM-A28M	2895	0	1	1	2	0	0	1	0.453409154	0.370107644
TCGA-F4-6459	262	1	1	0	2	2	0	2	0.708954182	2.533272472
TCGA-F4-6460	1379	1	1	0	2	1	0	2	0.326639674	0.928186016
TCGA-F4-6461	338	1	0	0	3	2	0	2	0.82172132	2.362822964
TCGA-F4-6569	1087	0	1	1	1	0	0	0	0.748288745	0.229487073
TCGA-F4-6570	188	1	3	0	2	0	0	1	0.905059806	2.518774849
TCGA-F4-6703	1456	0	1	1	2	0	0	1	0.892222802	1.171695457
TCGA-F4-6805	1047	0	1	0	2	0	0	1	0.490623573	0.408105805
TCGA-F4-6806	1260	0	1	0	1	0	0	0	0.41861479	0.096549552
TCGA-F4-6807	1309	0	1	0	2	2	0	2	0.432550243	1.225831526
TCGA-F4-6808	1024	0	1	0	0	0	0	0	0.361558292	0.08311411
TCGA-F4-6809	442	1	1	0	2	1	1	3	0.375794291	3.694803351
TCGA-F4-6854	16	0	3	0	2	0	0	1	0.305649186	0.521836666
TCGA-F4-6855	1442	0	2	0	2	0	0	1	0.292151004	0.349359531
TCGA-G4-6293	4051	0	0	0	2	1	0	2	0.366787337	0.715415796
TCGA-G4-6294	858	1	2	1	2	1	1	3	0.111885438	2.663533291
TCGA-G4-6295	254	0	2	0	2	0	0	1	0.484193164	0.578502597
TCGA-G4-6297	2506	0	1	0	2	2	1	3	0.263575232	2.751695968
TCGA-G4-6299	2268	0	2	1	2	2	0	2	0.547587001	2.390573444
TCGA-G4-6303	3885	1	1	0	2	1	1	3	0.314346733	3.144181635
TCGA-G4-6304	1631	0	2	0	3	0	0	1	0.682178044	0.973007008
TCGA-G4-6307	1674	0	0	0	2	1	0	2	0.514919628	1.05562596
TCGA-G4-6309	2600	0	0	0	2	1	0	2	0.583918665	1.265338042
TCGA-G4-6310	1935	0	2	1	2	1	0	2	0.292346591	1.222894324
TCGA-G4-6314	1093	0	3	0	2	2	1	3	0.550885297	12.1625297
TCGA-G4-6315	1883	0	2	1	2	1	1	3	0.479335965	6.991203977
TCGA-G4-6586	1089	0	2	0	2	0	0	1	0.821431295	1.402621724
TCGA-G4-6588	796	0	1	0	2	0	0	1	0.775615462	0.862618629
TCGA-G4-6625	2792	0	3	0	2	0	0	1	0.472128167	0.807999984
TCGA-G4-6626	1	1	3	1	2	0	0	1	0.40557574	0.678430427
TCGA-G4-6627	2175	0	3	1	2	0	0	1	0.558203947	1.012942163
TCGA-G4-6628	2424	0	3	1	1	0	0	0	0.630524503	0.350087203
TCGA-NH-A50V	588	0	2	1	2	2	0	2	0.42913136	1.751451466
TCGA-NH-A8F8	678	1	3	1	3	2	1	3	0.308519051	6.435678125
TCGA-QG-A5Z2	952	0	1	1	1	0	0	0	0.501978493	0.120179478
TCGA-SS-A7HO	1829	0	0	0	3	0	0	1	0.262255921	0.155396949
TCGA-T9-A92H	362	0	3	1	2	0	0	1	0.449940586	0.762264016
