# Supplementary material for: DNMBP-AS1 Regulates NHLRC3 Expression by Sponging miR-93-5p/17-5p to Inhibit Colon Cancer Progression
Source: Front Oncol. 2022 Apr 27;12:765163. doi: 10.3389/fonc.2022.765163 (PMC9092830; doi:10.3389/fonc.2022.765163)
Supplement: Supplementary file 1 [file DataSheet_1.zip › data/bioinformatics/nom uniCox.xls]

id	HR	HR.95L	HR.95H	pvalue
age	1.28383373807403	0.98309066558278	1.67657890031949	0.0665454584550356
gender	0.939624765038743	0.565617502642349	1.56093949524116	0.8099620338421
T	3.74478477394547	2.21564567028994	6.32926699030299	8.18278163692309e-07
N	2.36784786548762	1.74306388190566	3.21657947955677	3.48755425926856e-08
M	5.58254138392857	3.33698212281054	9.33920745042136	5.75675024017474e-11
stage	2.76793028937783	2.04095436214416	3.75385076166346	5.78289235155814e-11
riskScore	7.6655477751714	3.44644513959163	17.0496323932195	5.92326222725769e-07
