# Supplementary material for: DNMBP-AS1 Regulates NHLRC3 Expression by Sponging miR-93-5p/17-5p to Inhibit Colon Cancer Progression
Source: Front Oncol. 2022 Apr 27;12:765163. doi: 10.3389/fonc.2022.765163 (PMC9092830; doi:10.3389/fonc.2022.765163)
Supplement: Supplementary file 1 [file DataSheet_1.zip › data/bioinformatics/WGCNAred.txt]

NORAD
ZFAS1
SNHG32
LINC02086
PAX8-AS1
AC103702.2
LINC00963
GAS6-AS1
OTUD6B-AS1
AL117382.2
SNHG11
OSER1-DT
MIR210HG
TPT1-AS1
HOXB-AS4
TUSC8
DLEU1
ANKRD10-IT1
AC008124.1
AC106876.1
AL118505.1
AL138756.1
AL035071.1
AL357033.4
AL049840.6
SMIM2-AS1
DLEU2
SNHG20
AC074117.1
DNAJC3-DT
AC108134.3
LINC-PINT
Z83843.1
TMEM161B-AS1
LINC01558
LINC02253
EIF3J-DT
LINC02487
MIR17HG
AC114488.1
AC009403.1
AP001816.1
ADD3-AS1
AC026471.1
GMDS-DT
LINC00476
AC097639.1
AC005083.1
DNMBP-AS1
AL137003.1
LINC01134
HAS2-AS1
AL691432.2
AC092171.3
AL161891.1
SOX9-AS1
HAR1A
AL137782.1
LINC01560
AL139384.1
AC017074.1
ZNF529-AS1
LINC02542
AC007383.1
LINC00886
N4BP2L2-IT2
TYMSOS
AC099343.4
AC012615.1
AL161421.1
DGCR11
FTX
AC060780.1
AFDN-DT
RBM26-AS1
AL139246.5
AC090198.1
ZBTB11-AS1
SEPSECS-AS1
LINC02323
AC009812.1
LINC00365
BDNF-AS
TMCC1-AS1
DDN-AS1
MIR503HG
AC092171.5
AL606970.1
AC123023.1
SNAI3-AS1
AL118558.3
AC011815.1
INTS6-AS1
AL009178.2
AL139089.1
KLF3-AS1
AC103760.1
DUXAP8
AZIN1-AS1
AC022150.2
TSC22D1-AS1
AC013652.1
AC005618.1
PAN3-AS1
FOXN3-AS1
DCST1-AS1
GSEC
AC007128.1
ADNP-AS1
AC078993.1
EPCAM-DT
USP27X-AS1
AL928654.1
AL133520.1
TOB1-AS1
AC026801.2
LINC00954
AL357033.3
AL442125.1
LINC01694
AL121944.2
LINC02538
AP000866.1
AC011379.2
LINC02163
AL162595.1
AC114271.1
AL163953.1
AL117379.1
TDRKH-AS1
AP000866.2
AC116351.1
AL592435.1
AL357033.1
C21orf62-AS1
LINC01811
AC106900.1
CEBPB-AS1
ATXN1-AS1
AL132712.1
AC023509.3
SUGT1P4-STRA6LP
AC012313.8
AC116345.1
LINC01719
AC016727.1
PLUT
LINC02251
AC147651.1
AC009686.2
FUT8-AS1
AL591178.1
LINC01485
U47924.2
DELEC1
AC132938.4
AP001160.3
AC136475.1
LINC01252
CHN2-AS1
AL589745.1
AC005498.3
AL354696.1
LINC02019
BTG3-AS1
TMEM202-AS1
AC136475.5
POLH-AS1
AL023803.2
AC064807.2
VPS13B-DT
AL357079.1
MFF-DT
AC099518.2
LINC02363
LINC01273
AC090617.5
C3orf35
AC005041.3
AL136962.1
SEC24B-AS1
AL138820.1
AC109347.1
AC093627.5
Z99572.1
LINC01730
SCOC-AS1
AL137060.3
AL139082.1
AGAP1-IT1
LINC00870
LINC01152
RNASEH2B-AS1
SAMD12-AS1
AC005062.1
SUCLA2-AS1
AC021683.2
AL583722.1
LINC00562
AL354993.1
AC007128.2
AL354993.2
AL354696.2
LINC00622
AC121761.2
AL354892.3
AL590483.1
AC012063.1
AC090579.1
AC005256.1
AC092164.1
AL121894.2
AL132657.1
AC024257.3
AL731563.4
AC003965.1
STK4-AS1
HAR1B
MIR4713HG
AC104109.2
MIR181A2HG
AC002401.3
AC096536.2
AC012358.4
CNNM3-DT
FSIP2-AS2
AC093585.1
AL137244.1
LINC00942
AC116535.2
AL513123.1
AC073896.3
OSGEPL1-AS1
AC025171.4
AL442128.2
AC136475.7
AC114296.1
ARHGAP31-AS1
STK24-AS1
AL118558.4
AL390208.1
AL139035.1
AL031847.1
AC023632.2
PSPC1-AS2
AL117335.1
AC103974.1
AL121583.1
CA3-AS1
AC025682.2
LINC01359
AP005271.1
GTSE1-DT
AC010148.1
LINC00571
KCNK15-AS1
AC007608.3
AC007336.1
AC020891.2
MMADHC-DT
AC082651.3
AL136221.1
AC004471.1
FSIP2-AS1
AC138356.1
LINC01484
AC100791.2
PIK3IP1-AS1
AL139383.1
AJ239328.1
CR381653.1
AL353747.2
C2-AS1
HS1BP3-IT1
AC087294.1
AL354861.3
AL031275.1
LINC02563
AC019330.1
FAM87A
DLG3-AS1
AL022157.1
AC079145.1
AL136307.1
AC002401.2
AC090515.3
AL158063.1
AL157932.1
AC021683.1
AL139274.2
BX539320.1
ZRANB2-AS2
AC092802.2
AC099518.4
AC012065.3
SNHG31
LINC01285
STARD13-AS
AL157813.1
ADORA2A-AS1
AL590096.1
AP000977.1
AC145207.1
AL355472.3
AL136988.2
AL353747.3
LINC00598
AC130324.1
AL355297.3
LINC00449
AC112236.2
AL031768.1
AC137630.1
AL138966.2
AC019197.1
AC103702.1
AL512652.1
LINC01220
DDX59-AS1
AC010422.4
AL031055.1
AL442125.2
AC021205.3
AC244100.3
LINC01762
PLCG1-AS1
LINC02097
AC005014.2
AL158196.1
AL023583.1
UVRAG-DT
LRRC2-AS1
RB1-DT
EMX2OS
WASHC5-AS1
AC090192.2
LINC01942
DCXR-DT
AC013726.2
AC034206.1
AC004707.2
AC007220.1
LINC02561
ZNF341-AS1
AL512631.1
NCMAP-DT
AL356310.1
AP003392.4
AL512506.1
ST7-OT4
AL139397.1
AC010207.1
OBI1-AS1
TLX1NB
MYCBP2-AS1
AF064858.2
IRAIN
AL135791.1
AC107032.2
AL354809.1
AL731566.3
AL355472.2
AL109804.1
AC023090.1
AC244517.1
FOCAD-AS1
AL512625.2
AL359198.1
MIR34AHG
AC010132.4
AL161725.2
AC006960.4
HCG20
AC020779.2
AOAH-IT1
LINC02569
AL121574.1
AC090164.3
AC006273.1
AC009974.1
AL157762.1
AC137770.1
AL589765.1
LINC00866
AP001207.3
AC109809.1
AC116049.1
LINC00658
AL691403.2
AC016876.4
AC026358.1
LINC02204
LINC02044
AC073475.1
LINC02172
AC007684.2
LURAP1L-AS1
AL162411.1
AL162430.3
AC008551.1
AC005332.7
AC008667.1
AL035045.1
GRHL3-AS1
CRPPA-AS1
