# Supplementary material for: DNMBP-AS1 Regulates NHLRC3 Expression by Sponging miR-93-5p/17-5p to Inhibit Colon Cancer Progression
Source: Front Oncol. 2022 Apr 27;12:765163. doi: 10.3389/fonc.2022.765163 (PMC9092830; doi:10.3389/fonc.2022.765163)
Supplement: Supplementary file 1 [file DataSheet_1.zip › data/bioinformatics/lnc risk.txt]

id	futime	fustat	SNHG11	STK24-AS1	AL590483.1	MIR210HG	DNMBP-AS1	AL928654.1	AC019330.1	FAM87A	HAR1A	riskScore	risk
TCGA-3L-AA1B	1.3013698630137	0	8.74122292108252	3.83913625074829	3.99834897318594	6.08696736015802	5.87756905491412	4.38213530785922	1.97478992850503	3.27882929467623	3.87427073370879	0.275096998644732	low
TCGA-4N-A93T	0.4	0	8.86050443604344	4.91233226459824	4.62008900544923	8.27450581766346	6.02863346207727	4.05165921993005	3.06703391092451	1.41953080161237	5.73547533227135	0.337851644848567	low
TCGA-5M-AAT4	0.134246575342466	1	8.67960782514398	1.71090625510181	1.95739089998755	9.05211397871179	6.74178784924084	7.21660521888274	3.14051773665814	0.563524933533646	5.25739538617641	1.18904369037267	high
TCGA-5M-AAT6	0.794520547945205	1	7.89046736499951	3.24803138374724	0	6.79457312453569	5.02308631816371	6.16744825393581	0	0.853251719173658	4.36260103688365	1.19307528954873	high
TCGA-5M-AATE	3.28767123287671	0	8.94673670762781	2.86519867263097	3.56353279188293	3.66591117484837	5.60798122926484	4.24860390290331	2.45606674281627	0.903629808089982	5.31316130505861	0.351439567965218	low
TCGA-A6-2671	6.73150684931507	1	9.50254084945816	3.97914002944376	2.16307842172611	9.57455814539914	5.01953246342787	4.86070014983708	2.15612701649426	5.59533148878055	6.25834196889549	0.436764704006658	low
TCGA-A6-2672	3.88767123287671	0	7.92236913447283	4.94775264110672	2.44183587695251	8.96020296833322	5.90791046088672	5.71936499830771	0.138624848837133	2.0009875473563	6.78243346588051	0.791838273683979	high
TCGA-A6-2676	5.52328767123288	1	8.75932530588438	3.10788902923837	0.261719511626253	9.08250647667343	5.11613307839903	5.61968767170879	1.63712748973281	1.63919233227456	8.12532615702227	1.3033434229428	high
TCGA-A6-2677	3.50958904109589	1	8.78743115848441	3.1875557287614	3.01732315437905	8.5622550191228	6.39413030054298	6.16864564550077	3.82480043304452	1.01273599497187	3.01773309851398	0.580131563347411	high
TCGA-A6-2678	3.52328767123288	0	8.09833322728137	4.53298889671736	4.27991621896157	8.05179079668172	5.20562593104747	4.5420066397994	4.08134047970537	1.8248362700861	3.60900789520047	0.341011458413903	low
TCGA-A6-2680	2.92602739726027	0	8.9473783253846	4.33535390720092	2.91891703329659	7.68338065478031	6.86916690889771	4.11182173945511	0.186942046046479	2.13446969283481	4.56940298668217	0.424581883744517	low
TCGA-A6-2681	3.8	0	9.25267914981329	2.82334135410696	3.15307553687335	8.75898667481578	6.15041609040527	4.61520322033211	2.79915176988631	4.75521501019408	8.54760907268888	0.47094976086232	low
TCGA-A6-2682	1.16164383561644	1	8.61720332966235	0.431221569920107	0.413059904755804	9.41496296750243	5.28137926426229	3.52157971187465	0.392430525636392	3.10640695083398	5.60463298743251	1.04231031451727	high
TCGA-A6-2683	2.67397260273973	1	8.37375129458043	3.38874005382476	4.78174053474926	8.95071102034204	5.8853759557579	3.4189057195795	2.55775096364781	0.360254700607049	8.27421366382129	0.546635278645044	high
TCGA-A6-2684	3.08767123287671	0	8.45942629049236	1.69019044833113	4.31144571459419	9.1026156182598	6.63485678015767	4.60647361647536	1.67915892687982	1.68147040519653	5.08888362035992	0.586219544798303	high
TCGA-A6-2685	3.1041095890411	0	8.68833004861902	3.36589644272071	4.14662426965805	7.62648805315938	6.33850178908629	5.2438225266971	1.4329604759387	3.12421595779276	5.96479021392064	0.428513441438366	low
TCGA-A6-2686	4.42191780821918	1	8.53120403710868	2.29118595289158	3.70419139180091	8.8608262665747	5.96132860133137	4.98369593345814	0	3.2732285156174	6.96132003413287	0.640874760967258	high
TCGA-A6-3807	2.88767123287671	0	8.42022510393957	3.60543625508161	2.75120982391846	7.71185828787765	6.93959684388161	3.62769321048991	3.57666482827778	2.29618249821708	5.72265181414167	0.423985675074037	low
TCGA-A6-3808	2.77808219178082	0	7.84281796483631	2.3369108951393	3.1184416269741	8.10124770740134	3.42526552695841	4.03360800705404	0.258226798386039	2.76997036056804	5.85091441017707	0.648947496621823	high
TCGA-A6-3810	3.04383561643836	0	9.05163475185548	4.75518242300317	1.66496926970753	7.55795453648438	7.03817495926524	3.15037802853494	4.71772686510856	1.6606712793903	4.03982447619714	0.349250101997991	low
TCGA-A6-4105	1.21095890410959	1	9.87202748433274	3.27386376552719	2.98818258697463	7.25105533808663	6.74312849935376	5.05168879855949	2.99046190074814	2.15134092482023	5.93098375721069	0.433547505294039	low
TCGA-A6-4107	2.7041095890411	0	9.75758718921692	4.37475573136939	4.46046867470167	8.8548175920224	6.45180917043861	4.28930478971509	3.24854288144844	3.61851471495919	5.49310577342118	0.271353574734316	low
TCGA-A6-5656	2.74246575342466	0	9.34165357967903	3.33723439602909	3.06929160339832	6.01324941308862	6.79018165257939	3.15177164856298	3.51068094604219	2.85764127507278	6.65864422635577	0.303364447492512	low
TCGA-A6-5657	2.63561643835616	0	7.86764384672662	2.74625815368682	1.6750535171619	6.97354584308617	6.9206339227957	5.04491689228863	1.02122030325466	2.13014507877316	2.8616751326115	0.620578667076288	high
TCGA-A6-5659	2.53698630136986	0	9.33320433400833	3.5291375343076	3.1868155581544	8.00632888395739	7.40411461388392	6.30678736710511	4.77030048949942	2.5449062139448	6.16471730286619	0.47826225112664	high
TCGA-A6-5660	2.43287671232877	0	8.95747529424467	3.56070150555972	4.65984694297379	7.64331868575565	7.82999793066065	6.04411670177755	3.66603961015467	1.38422833616922	6.24649359745829	0.444007856172972	low
TCGA-A6-5661	2.79452054794521	0	8.02645759990135	3.39992233035124	3.1141442729678	9.52569051642665	7.51597652538913	6.17139479955297	0.2566447671381	0.260222620084825	4.32971849560504	0.910893206719399	high
TCGA-A6-5662	1.96712328767123	0	9.59555382365772	4.74807206076225	3.83470110436586	7.48250385981279	7.98929685028448	4.88841498321479	2.20294172984546	6.49658266502481	5.56246346785998	0.206610558918656	low
TCGA-A6-5665	1.83835616438356	0	7.86779641061036	3.33702711254565	2.68962255638437	9.96581761053262	6.13560935837923	5.51411121104165	0	2.46978961977784	5.07953683724486	0.824703197098298	high
TCGA-A6-5666	2.72602739726027	0	9.29857698757046	3.34046784275645	4.92561069275726	7.68541599735091	6.73422593151893	6.18968403749231	3.47755429177252	1.01331646430948	2.01679474077222	0.351684870245603	low
TCGA-A6-6137	2.25753424657534	0	8.51132847860026	3.33217672360625	2.64550960920853	8.47824420892693	7.21379829646997	5.76079072509652	3.44661447673439	1.98788364372192	4.31548363091011	0.575662111924001	high
TCGA-A6-6138	1.87671232876712	0	9.00681189809026	2.96586535030423	2.77387883770497	7.48607396259651	6.82065637717064	4.60734925362172	3.87274800574356	4.48905347690161	3.13500779908741	0.306083729703549	low
TCGA-A6-6140	2.01095890410959	0	9.96899935222251	4.05270106604528	2.48881138396277	8.48635397600204	7.54314630304046	5.23252530592408	2.84847772477	2.01795717344502	3.46578905648592	0.417378725449112	low
TCGA-A6-6141	0.698630136986301	0	8.42309195259426	3.47354795763426	2.89212655615882	8.53837869169728	6.14785595001447	5.30879079146243	2.2200249753038	3.4758955224267	3.3465308947078	0.455838284820622	low
TCGA-A6-6142	2.09041095890411	0	9.29190878348037	2.29400781331164	4.21799297138721	7.37721053038855	6.68220948783541	5.05595611439669	2.29446665715676	3.77793094655909	2.77807313336315	0.304160423256279	low
TCGA-A6-6648	2.0986301369863	0	9.15039161637231	3.88389740406389	2.1303210540856	5.69716330231085	7.04543095698972	6.94267401402149	2.74025320987357	1.10223886592827	3.40222882611784	0.529390611009721	high
TCGA-A6-6649	2.01369863013699	0	8.06800702256316	4.25802361992614	3.62517695668051	6.45971848969613	6.40551268591901	4.29990400808649	0.311332446524394	3.73215738358888	6.27306077967585	0.367019465918621	low
TCGA-A6-6650	1.71780821917808	0	8.93193770429431	4.3240969984275	3.57861150414396	7.89994959021179	7.22090065078214	5.14005140000972	3.75324938079971	2.1927957415384	5.01327375916206	0.380201792214614	low
TCGA-A6-6652	2.05753424657534	0	9.10769440703448	3.88872279535522	3.60786763607492	4.93001628289674	6.87600730894968	4.5410253502639	3.15126834016101	4.29700794927485	7.23466417404358	0.262042206070079	low
TCGA-A6-6653	2.03287671232877	0	7.91305454827662	3.04366419335546	1.99618914174719	9.46927285523847	7.58608315962621	6.432779059124	0.135934356263012	2.4301161010436	8.22115932413892	1.18702929737495	high
TCGA-A6-6654	1.98904109589041	0	8.82954643015056	2.12577374536227	2.12683214699518	7.57938835339596	6.13104429644159	5.36104051302932	3.25317650059613	1.81313718231912	5.20159700924957	0.667625671370944	high
TCGA-A6-A567	5.15342465753425	1	8.35430052011445	3.92450279557777	4.7602901515798	4.29131696483452	6.35327388295245	3.92735984580333	2.69414629268512	0.0313672879028988	0.0355590644094949	0.217543271172654	low
TCGA-A6-A56B	9.05753424657534	1	9.46767870183286	2.25850656300804	2.25662091718905	6.97638082148302	6.43177320476748	6.46919538768932	3.59475753410867	0.0788816122949999	6.25547127467664	0.821303842757487	high
TCGA-A6-A5ZU	0.802739726027397	0	8.61089786407797	4.59565164611667	4.40553225714255	7.6095370583498	6.3207548872558	3.31080833878162	0.145248723601992	1.38091836048517	3.31105256621218	0.313609307470693	low
TCGA-AA-3489	0.671232876712329	1	8.49192963728612	3.26005200975333	2.93612851294865	7.75947678176192	6.62853229973173	4.9236127275052	1.18682633160331	1.18612081772069	3.74020117422143	0.559444632873799	high
TCGA-AA-3492	0.00273972602739726	1	9.30168457899224	0.398247473403584	0.381963853917333	8.56721039526328	6.91742578790986	5.83736554378751	0.363409852129783	3.87895972360578	10.1288823558169	1.41133451377674	high
TCGA-AA-3494	0.0849315068493151	0	9.95666611925061	2.76959128531468	1.99336749604767	8.07058789948002	6.41133743046903	4.95374062602743	2.42542197468249	2.76053095949944	3.47555056993922	0.46339303468728	low
TCGA-AA-3495	3.08767123287671	0	9.05106942379079	3.6771575328507	3.66667820711148	7.81756826010965	6.64244569890263	5.18018208178454	1.52648753320823	1.52797711620553	6.51352422279916	0.527277961315057	high
TCGA-AA-3496	0.0849315068493151	0	9.59284980050649	4.70429322146725	3.71926121465563	6.75995341086561	7.20850555463819	6.37093861436784	4.02206681324993	2.61115655989708	5.3701520719957	0.334995698987076	low
TCGA-AA-3502	2.91780821917808	0	8.69586022405097	3.01337399811603	3.87549896567072	7.72346231488513	5.90159654257619	4.75530528889504	0.2169942810152	4.50799057975723	3.91104821693053	0.354620197169677	low
TCGA-AA-3506	4.83561643835616	0	9.05435794674246	3.63578456801048	4.44580945468451	7.15719533072069	5.64502401143164	4.06058440218702	0.598214543503309	3.11467768737336	3.70942739849546	0.289876665490702	low
TCGA-AA-3509	5.24657534246575	0	9.05700315157023	4.3890277653568	5.96711810309781	7.59318268732566	7.50286441596372	4.96192748449043	1.36022772679235	3.46015016410756	2.78267422282384	0.206279154268886	low
TCGA-AA-3510	5.33150684931507	0	8.07947678364729	2.59032799272782	2.58428186903194	9.03116551094737	6.76914624191152	5.19158791659231	2.13442599163554	3.41349091302768	5.53250460970724	0.644192543540893	high
TCGA-AA-3511	0.580821917808219	0	9.52676427943773	3.50820170813434	4.74108077783363	5.67424679639654	7.80417426911126	3.72961911223617	3.75365159851786	3.75116161053249	6.48703575836073	0.203252530233751	low
TCGA-AA-3514	0.0849315068493151	0	9.52931907773272	0.425712586693558	0.407870342406002	8.87495246273547	5.17246711345619	5.65119638408213	0.387593044793582	2.64171271547137	3.51041764217693	1.06800712484867	high
TCGA-AA-3517	3.24931506849315	0	9.9327756253717	3.85053841850405	5.9567485524889	8.22166106655274	6.26828185899029	4.24271605748821	0.0401328156676128	3.73099637439	7.29911733184882	0.272388603881399	low
TCGA-AA-3518	0.0849315068493151	0	8.02480778734573	4.1663643678805	2.75823195749882	9.285762385259	6.78298117814063	5.39598544526408	0.132755837613012	2.75395575468428	8.05827590298492	0.783457392347024	high
TCGA-AA-3519	0.756164383561644	0	9.86274970054277	3.82362301707489	3.57578306627285	7.79311100212682	6.19643118131411	3.34339630911904	2.94190220355606	1.82082637016246	5.74459087930456	0.332519248682692	low
TCGA-AA-3520	2.0027397260274	0	8.68071184622535	3.49734794309332	2.98608085255924	6.88732908012057	7.19876522282815	4.18542098496964	4.37722510912794	2.64153423778179	4.31625147811532	0.335226323625992	low
TCGA-AA-3522	3.08767123287671	0	8.24605886793714	4.03073245602742	4.50844640086783	7.92891508035272	6.64610417612172	4.43953005745509	4.00376682404492	2.98607138409809	7.37578839541299	0.36239909165032	low
TCGA-AA-3524	3.0027397260274	0	9.06453018393747	3.64445391875878	0.64026127365684	8.77227992902785	6.25294921339879	5.51689890530611	2.41703505987326	3.91835092996907	5.53644119412543	0.666241290446134	high
TCGA-AA-3525	0.00273972602739726	0	8.11386299320938	4.39330979298296	1.63336982766532	9.87231427686311	6.56770073951724	6.10252754391776	2.28872413643721	1.62944055625841	8.30777321890581	1.07765238813246	high
TCGA-AA-3526	1.58904109589041	0	9.63410531804919	2.07306647670677	1.76202260423568	8.3715196584097	6.32628709823018	5.66876956404611	2.33360806631497	0.815015702169688	5.75738840914941	0.86696204961323	high
TCGA-AA-3530	1.58904109589041	0	8.49621345810654	3.37611350897554	3.52656340096042	7.06948521338515	5.9502791996601	4.1225956957355	2.51415180828296	1.15224183971861	2.78735827999958	0.387148700516384	low
TCGA-AA-3531	2.83561643835616	0	9.79719492497707	2.2351642683842	3.28684552342365	8.85889824508593	5.73612344569437	4.07549583598476	3.27378650018486	2.22397851369047	2.23739117195167	0.377252551079351	low
TCGA-AA-3532	2.41643835616438	0	8.73744002756422	3.84007544172708	3.50596712639948	7.49163186612866	6.17110031902375	4.86694950817716	3.30107354003519	0.152251186805245	7.83216595393497	0.605848532332744	high
TCGA-AA-3534	2.41643835616438	0	8.59140116631805	3.62264225155536	1.34471205431283	6.90059635276645	6.21623444734393	4.79994572365817	2.74483749635785	2.41377305430727	1.34167896406963	0.43473172508478	low
TCGA-AA-3538	2.16712328767123	0	9.82286411991835	3.78118972780412	3.25265453414884	6.85362270321482	7.47229036218306	6.24277359194729	3.61245276434321	2.75113246743789	5.6599017307686	0.389009177590746	low
TCGA-AA-3542	1.08219178082192	0	11.1308028424595	4.06022987132077	0.441708471470449	8.76229864736417	7.44248988765579	5.24593217783467	2.02449167167021	2.02945677301883	4.92672722645458	0.585500660088693	high
TCGA-AA-3544	1.16712328767123	0	9.1923650707206	4.21435953512608	3.870408123089	7.05567180214142	6.283091502403	1.71268161329657	0.277470044688431	2.3717737872545	4.94446258718174	0.256686131394766	low
TCGA-AA-3548	2.83287671232877	0	9.00736932312406	4.60270569344907	2.19269318200319	8.79316303724229	5.73870056349668	4.72322160204884	3.2359114434721	2.63128661631822	6.38282994443829	0.515678746374394	high
TCGA-AA-3549	1.75068493150685	0	9.19937077042664	4.09024625320192	3.41748313767313	8.6482389255755	7.523979022811	3.21001317864489	2.90777133248919	1.48360375805252	3.4414930408583	0.33051521250052	low
TCGA-AA-3552	1.08493150684932	1	8.47505488054795	4.38132906173841	2.76498769150802	9.22650419478101	5.89540854112324	5.13930371965815	1.9893137918216	1.99069242935642	7.04256335862416	0.666216042435022	high
TCGA-AA-3553	2	0	10.3777213492408	1.48438513451498	4.52598365007184	7.97175103421391	6.80196567720059	6.18673685408518	1.47868453132216	3.1778838366533	4.353210355624	0.412528963279579	low
TCGA-AA-3554	1.4958904109589	0	7.65180442367845	4.13496592073005	0.260478091280408	9.21054715709551	6.23228372671002	5.56134232925529	0.249228571628594	1.63638054519567	7.98232795669799	1.3827187637658	high
TCGA-AA-3560	1.66575342465753	0	10.2629557411178	3.45475982954721	4.72961095562415	7.84504525595659	7.43704043078836	6.14943131760601	0.380387571271014	0.386409473824311	4.38955304552299	0.460075767542666	low
TCGA-AA-3561	1.16164383561644	0	8.97131678585324	4.05394368777958	5.63233220458626	4.57693565929117	7.72111833334847	2.24162940658825	4.02576856201769	3.00795361427617	5.42331327161885	0.135357763683291	low
TCGA-AA-3562	1.66575342465753	0	9.83493301766646	3.66532795746644	3.48581578714527	8.663401907569	6.2067147162524	4.69191712058873	3.05470871456924	0.145593075445256	6.36564127638594	0.545281698084756	high
TCGA-AA-3655	5.08493150684932	0	8.22112266254991	3.83683086856814	3.69124525082651	8.05674023466325	6.01396073871322	4.88951154176139	2.14293869237363	2.35643846186701	6.54610810797983	0.506305972862957	high
TCGA-AA-3660	6.50684931506849	0	8.70011715651014	3.40036168050364	3.7880498242738	7.47932839129359	6.95573823902207	6.10924123539846	3.29281089726177	3.79109827521285	2.87297095400426	0.339056792204497	low
TCGA-AA-3662	0.504109589041096	0	8.44795808565276	3.67357903658787	4.90655633253708	5.8103901457851	6.15122116629368	2.94366407456178	0.586838995511173	1.45297648357808	4.87971752733523	0.285535936247579	low
TCGA-AA-3663	0.580821917808219	0	7.53010508575123	3.19039662225237	2.34117055076542	8.62594732458336	6.06652882246255	6.21176956534697	0.00541883643915336	2.34103701274921	7.10958935804354	1.02584144554548	high
TCGA-AA-3664	4.5013698630137	0	8.6376754477055	3.26746298732283	1.35571770142529	8.64217302588169	4.49238198755387	4.18701073522514	0.134698731184096	3.02960536343882	5.92694397961493	0.721264342113831	high
TCGA-AA-3666	0.167123287671233	1	9.49615472464282	3.52190001810197	2.89163829652881	6.03243303924381	6.96525789349158	3.54858828466451	0.300958810584816	2.43093554365122	4.31987801202574	0.330626766139795	low
TCGA-AA-3667	1.16712328767123	0	10.0624617467681	3.59296166801326	2.07651907671983	7.98610541109073	5.65435419218291	3.28327774815635	2.06024630272524	2.06555404515281	4.16060641950874	0.392755014135444	low
TCGA-AA-3673	4.16986301369863	0	9.05603910956374	3.31494893895747	1.70929372405806	7.86522228386189	6.42362690985584	5.10848263892455	3.84320099977098	4.39230162174654	4.79826259920372	0.432302540137939	low
TCGA-AA-3675	3.92054794520548	0	9.14758882920568	2.98412830692861	5.39481387200737	8.11439409605415	7.22410299704754	5.75454548946919	3.81449812866393	6.30464373298685	5.88661696431003	0.237891623836251	low
TCGA-AA-3678	3.91780821917808	0	9.67881577904441	3.52044739331893	3.38198129084216	8.42338572037576	6.7236582142926	4.23347549591138	0.0161184597506175	1.04385891138949	7.10965412549769	0.575735317302868	high
TCGA-AA-3679	1.25205479452055	0	8.98382359832288	3.87618392183736	3.35223662581951	7.60495271782395	6.56136784018683	4.71828818794049	3.33033939779026	3.33724581574109	7.4691265060595	0.405900928951862	low
TCGA-AA-3680	0.917808219178082	1	8.47149029374023	3.93932814590278	2.90631551894367	7.31231756211332	5.7053166531286	5.69865272186935	0.182588699395039	2.56419108169343	5.51584867258678	0.573067708240175	high
TCGA-AA-3681	0.498630136986301	0	8.1365723366179	4.31306296335963	1.79440380484925	9.20483129494878	5.92387201116563	4.19515307337709	0.313532272341108	3.52549011479536	6.70956635383999	0.645254352866766	high
TCGA-AA-3685	3.08767123287671	0	10.0522419811811	3.81988375425529	4.06935244768514	6.70358663008187	7.15779559175626	5.56647422376316	3.63268002288503	2.15865435931893	7.18475238633888	0.358358766232822	low
TCGA-AA-3688	1.58356164383562	0	9.41753842032921	4.62477937506592	3.02841444314687	8.22441946450277	6.87508459114452	2.21013914561588	1.77906888952952	1.77959592475874	5.45275586432952	0.325736936260345	low
TCGA-AA-3696	0.419178082191781	1	8.05150098571234	0.882463772360907	2.81487624912794	6.91805104562166	5.06052301405442	4.79043582155588	0.774229415426517	0.791129915269071	1.05746413585342	0.650487368169734	high
TCGA-AA-3697	7.08767123287671	0	9.66083487252066	2.51221525386901	3.50940955446122	7.8126824010667	6.29342768907807	4.77782629569113	2.92693212306302	1.93224036290052	3.82806588722435	0.40957140261291	low
TCGA-AA-3710	2.24931506849315	0	7.82004490045266	4.24739285790719	0.250459937644301	7.99312351025926	6.01413275617428	4.62987939300978	0.239755096481741	1.61362075780107	4.73526491706923	0.877810596357117	high
TCGA-AA-3713	1.58630136986301	0	7.9767554199703	3.97973453771922	2.37697072369604	7.51595603186768	7.09822478045035	4.70797197471889	0.579805180564286	1.44306978417669	6.15241708751648	0.662087886522665	high
TCGA-AA-3812	2.92054794520548	0	9.50368861583513	3.46248820344024	0.555286382625307	8.13701827446651	3.87574370040553	5.94668524892434	0.524112734600589	2.95375468504089	5.63723143978561	0.842771025368054	high
TCGA-AA-3815	2.75342465753425	0	8.55467134384944	1.65290266531272	1.64919741928638	8.52450527991486	6.09459585407092	5.1908293523163	0.252862738013996	0.256373156295942	5.63375174135156	1.17145181152364	high
TCGA-AA-3818	0.0821917808219178	1	8.96952063897622	2.82606050691826	2.04570646221649	8.3597969906125	6.08984640982492	4.13175326799825	3.67774838956346	2.81539733520152	5.84899943157597	0.523502783031688	high
TCGA-AA-3819	2.08493150684932	0	9.72690732018515	2.31957834046363	2.31959423588987	7.38099864751143	5.83020689204977	3.80476605451967	1.58286618522816	1.99775919798404	5.83021373857349	0.517639254435917	high
TCGA-AA-3831	1.4986301369863	0	8.59376570797741	3.49163892036882	1.86379932669431	8.2265923377834	6.20514028520152	5.34215469200692	1.86135196522402	2.29305730710566	4.66287484146449	0.641799482018841	high
TCGA-AA-3833	1.32876712328767	0	8.40428410288276	2.86050042589874	0.298182734283866	8.99949778709755	5.36718652308509	5.48978021839747	1.71844317104062	2.39034494136068	6.53466830594398	1.11428843965156	high
TCGA-AA-3841	3.07945205479452	0	9.36316603854358	3.7433006051691	2.91275102243722	9.1743794516419	6.91000585552359	4.69773323762731	0.496841393919579	2.20113008447576	6.09581621381269	0.570194204911528	high
TCGA-AA-3842	3.08493150684932	0	8.94406720573783	2.08156460488255	2.7627714623134	7.06382755531071	7.39123671431928	3.91195613158964	0.432607667410104	2.05963181381244	5.56215082162789	0.531582444346526	high
TCGA-AA-3844	1.24383561643836	0	8.394835217682	3.05996711638922	3.80367031802054	5.42951788438368	5.84594637220995	2.79519632219154	2.44357376614033	3.27604189937416	5.94899977600058	0.27793739928672	low
TCGA-AA-3846	1.41917808219178	0	8.30188985297562	4.28839769310472	4.52022547539203	6.07074759560884	6.49814952421722	3.78887151609902	1.14488758762367	2.50605601742786	5.49637989655261	0.293765883156944	low
TCGA-AA-3848	0.920547945205479	1	8.99551730702857	2.71105564376782	3.04163655015039	9.40936335493945	5.12869840091961	5.04711474865328	1.58891439566886	0.23337946960792	4.88932800016398	0.786626773381044	high
TCGA-AA-3851	2.75616438356164	0	9.03214796587925	2.97265552939944	3.83484771329357	8.84487175500965	5.85648205252782	5.17514451625112	1.5225946498144	1.52406568230577	2.64065748078246	0.482427791135875	high
TCGA-AA-3855	2.67123287671233	0	9.50936390630972	4.77807502628821	3.83290418794113	7.0112842910765	5.65962491696446	4.90723295460656	0.0688056026393792	2.55460825119116	3.84311857039391	0.322897958395897	low
TCGA-AA-3856	0.0821917808219178	0	9.53495822105995	3.55226516320142	3.89971508981901	8.90108379955562	6.32825161485314	5.62179430836593	1.06689997252945	3.25990532596039	5.74272198955753	0.459355077385276	low
TCGA-AA-3858	2.58904109589041	0	10.2043852935957	3.88123096262911	2.37526440470379	7.39042952080408	5.70669437283445	6.49861915460406	2.81138286313886	3.42763258619466	5.59145682073502	0.456892452166777	low
TCGA-AA-3860	2.58904109589041	0	9.90168239428503	3.21819327763375	1.50348561931402	7.09587907141538	6.55769558637657	4.37761104503299	4.53636565754622	1.50087800920642	4.93566057960635	0.465498718419442	low
TCGA-AA-3861	2.5041095890411	0	7.58432592139261	2.68744908841336	3.74576009332779	7.01373134423473	6.30278476226154	4.04519655921408	3.10485140879673	3.95532024383316	8.46026338760566	0.450168216075236	low
TCGA-AA-3862	2.5041095890411	0	8.91024576609838	3.94424188983464	0.392763737320939	5.48236429255538	6.09843977098618	1.94711627581136	2.60230365161584	0.379371878828164	4.7992945749546	0.459490716493291	low
TCGA-AA-3864	4.41643835616438	0	8.39290125262343	3.38642180769447	2.31288382634525	8.38367664775332	5.52129640141966	4.76758806410393	0.251832383264273	0.255324638072998	6.96866679319521	0.934205640449988	high
TCGA-AA-3866	1.41917808219178	0	9.44975201565208	3.52062716581734	4.0337181181227	7.97569437799591	6.23802328236979	5.81225048151608	1.56036230692902	1.56201719354819	3.91546353599158	0.449975681294358	low
TCGA-AA-3867	2.0027397260274	0	8.95894704651095	4.34656762823174	1.82386428228504	8.05937312514591	7.06312863001162	5.47745196980611	2.93825887638303	1.81741492139834	5.61876782084687	0.591477404376976	high
TCGA-AA-3869	2.25205479452055	1	8.70717343354357	3.28119347815063	2.66073493362448	8.92006964846912	7.30955274985361	4.92089159917586	0.214959958628536	0.217819711960268	6.57296180136932	0.867531111568238	high
TCGA-AA-3870	2.4986301369863	0	8.22447300624552	2.65479112959666	3.71329219963997	9.29225582415891	5.05401664767329	3.14120583963452	1.94114951601034	0.387833876571098	5.57462531357982	0.620189868643467	high
TCGA-AA-3875	1.5041095890411	0	9.1510282123669	3.90308166603566	2.53561753863984	7.56017154908951	5.47866123635187	4.41353518740612	2.08830037958883	3.13667603202976	6.77289120673765	0.459494722338795	low
TCGA-AA-3930	0.167123287671233	1	8.21564802248566	0.263958276355623	0.254491490738308	7.27356344414527	5.37416903252741	4.53271966068537	1.62082003775553	1.6227940379037	7.21359807888213	1.30349618544578	high
TCGA-AA-3939	1.08219178082192	0	8.94075169876302	3.31406986844396	1.82453447809116	7.2855899419647	6.39223429366957	3.3400920703655	2.48896276105855	2.49374748919198	7.03453818116395	0.500392710757968	high
TCGA-AA-3941	2	0	9.23225158345565	3.72270536084029	5.25291402759273	6.05639819430808	6.95540580554246	4.83130775056641	0.16222744137737	2.06684005775682	5.34527642970184	0.305129457133153	low
TCGA-AA-3952	0.167123287671233	1	8.65051906542156	3.54505055776049	1.55164373201349	9.25398513421357	5.12766694909511	4.48189185158351	2.54764539163627	3.76815767305613	9.59588844764615	0.762523221835009	high
TCGA-AA-3955	1.74794520547945	0	10.2346701609536	4.74566437550582	2.8682229109204	7.56848743675101	6.52962467044334	5.57283450549678	2.40438135843248	3.19703044316762	3.95993147584288	0.323614558191962	low
TCGA-AA-3956	2.83561643835616	0	8.41026392677811	4.24775969547081	2.86186129815543	7.63606193225773	6.67181843377201	1.74240424489917	1.72957495722557	1.7322027623536	3.75155584160837	0.317608034319172	low
TCGA-AA-3968	1.83287671232877	0	9.05586265102722	5.20486219695224	1.11482874674658	7.02749579277174	6.25605126928825	4.68869623408082	1.11436435946216	2.46784809807963	7.33832457084145	0.57132948787327	high
TCGA-AA-3970	3.0027397260274	0	9.70079063877156	3.8845920603348	1.32011955343308	7.93458254889885	6.12726389260648	5.77136348403928	3.40665979197999	3.99909803370561	2.39383516373361	0.402543680851835	low
TCGA-AA-3971	1.33972602739726	0	8.92570278135133	3.29017901867373	3.09173114154873	8.03200659312483	6.52508961962322	3.88796678483326	3.60646236412877	2.8633261659842	4.3954419371272	0.362238280735343	low
TCGA-AA-3972	4.24931506849315	0	9.09824294323065	4.68624390073742	4.43004234979056	5.59183886326228	6.59398219851092	2.73885536845062	1.32471096475345	4.51153318932585	2.73825572426311	0.14583320728526	low
TCGA-AA-3973	1.08767123287671	0	9.12763482723832	3.19047801101322	3.70687419460897	9.12358550192629	6.3264449476966	4.73223066198603	3.5465549622885	3.70205352387932	0.128850031346771	0.277781175321793	low
TCGA-AA-3975	2.83835616438356	0	9.07876485674035	4.526279815433	2.77690198838467	6.12281826467018	6.44460959242614	3.37337565332864	1.75535849192164	2.99979584420735	3.37349481678988	0.262328041692522	low
TCGA-AA-3979	2	0	8.89177489515854	0.231064191586396	4.51018278015517	8.1110328778122	6.54644460836498	3.52500894327886	0.213802401611744	1.55076180472224	7.46347778123423	0.640215245341392	high
TCGA-AA-3980	0.663013698630137	0	8.68053358590632	3.37307254956393	0.110555825950611	7.97054711808746	4.79135671122048	5.44368720411989	1.90830259139219	2.67395344968281	3.3810443803832	0.758311278638904	high
TCGA-AA-3982	2.25205479452055	0	9.48429827403315	2.80347297637312	3.06898614005228	8.14634414004623	5.74938516359967	5.44052703187585	3.0611236408688	2.02167373197456	4.92592775659514	0.518760093929893	high
TCGA-AA-3986	1.58904109589041	0	9.10266731612904	3.73265777382271	0.0780642944731398	8.04291569262933	5.78348101338459	4.09012512591328	0.0753352884787991	3.96773210787268	3.73965155450791	0.564913932395133	high
TCGA-AA-3989	0.663013698630137	1	9.33420980979903	3.64810414879414	2.34247225464074	9.40725416587687	6.04557336835327	4.20460400797888	2.33176024076698	4.52695331828768	6.52950551767833	0.451548012571557	low
TCGA-AA-A004	1.16164383561644	0	9.27782392245848	3.71044058320784	0.510922333207197	7.71373430085931	2.20169815375518	4.9608313880781	0.483221632105337	3.65854283603296	9.18607981258828	0.879134098993187	high
TCGA-AA-A00A	3.16986301369863	0	8.61567892131059	3.4223391802073	2.57686215304309	8.23249192089596	6.34445410739949	4.56062019808675	0.185111326701864	1.48037163969147	7.86079461429592	0.763048136577784	high
TCGA-AA-A00D	1.58356164383562	0	8.11411034483917	3.88068748411253	2.51460833809281	5.6864120018201	6.64574387488819	4.90987964654783	0.163438189345655	3.11539986469677	8.19957616196084	0.548303014180889	high
TCGA-AA-A00E	2.5013698630137	0	7.56036799350421	3.64455659244257	0.64030986833159	8.07772848069826	5.42560264062275	4.0703043094286	0.602019910118985	0.61358558795963	7.74030629618001	1.15263284176376	high
TCGA-AA-A00F	2.83561643835616	0	8.52629538904287	5.01606168088173	3.27762864026827	7.52494439895496	5.3244174802569	3.49120149224019	2.00309306617092	2.00453842542672	3.29372831766374	0.319490282815425	low
TCGA-AA-A00K	1.5041095890411	0	8.63531654001797	2.65804852042921	0.220545909544237	9.24386612058384	5.39473980263884	4.64359070946226	0.211414970117512	0.214216090237228	4.99287354793477	1.27651540840046	high
TCGA-AA-A00L	3.16986301369863	0	8.41509991139593	4.17810987305751	3.462854611156	5.50697476624965	6.53211276051503	2.78025486817603	1.99336423502265	1.99476217649269	2.44192190513687	0.241500841850707	low
TCGA-AA-A00O	2.25205479452055	0	9.43905833157461	2.60002087666549	3.47497200580959	6.44315756264426	5.57136160309469	3.33785506904828	0.00411505851045889	6.01556491761778	6.93568014271235	0.283539077553744	low
TCGA-AA-A00Q	3.5013698630137	0	9.16412932067618	2.9625321805863	2.95835086900033	8.26735648000644	5.73891290951285	3.56653998086761	2.35238650578573	3.96587569092416	7.37204751892693	0.424293627459086	low
TCGA-AA-A00R	0.0821917808219178	0	8.16338400448277	4.69296386830434	0.214373027041078	8.53932091128244	5.43314607726562	5.63379096736214	0.205557043414843	0.208262159280974	8.04066726587838	1.40984717333668	high
TCGA-AA-A00U	1.41917808219178	0	8.88752405224864	3.87127394742456	2.36599649563191	7.76139897686939	6.43788087937353	4.92313348858198	2.80214005859682	2.35838950985798	2.83967343802991	0.422170859364974	low
TCGA-AA-A00W	1.24931506849315	0	9.13967668748095	3.88908604607934	3.1296438928858	6.1651538225531	6.98605363056593	3.37742739128862	3.54336348595343	4.80297485279791	5.6926682222999	0.22849174913382	low
TCGA-AA-A00Z	1.83287671232877	0	8.78106261891204	2.937565299686	2.12074673618074	6.61943912912852	6.23058154815837	4.599474910345	2.71060787214351	2.44574894737517	5.18610274747014	0.492825854719521	high
TCGA-AA-A010	2.91506849315068	0	7.84217934720158	2.41026348575004	0.611787672771024	8.21062215739472	5.35630406163814	0.728024891015735	3.50930946712016	0.586788181705904	6.17351824373636	0.677010642165051	high
TCGA-AA-A017	1.25205479452055	0	9.75549016898751	3.99110728804679	3.98852927629039	8.00398950424389	6.7804938367111	3.50726439197385	2.16335896443068	2.98153412950312	3.1824394859603	0.246819451741916	low
TCGA-AA-A01C	1.25205479452055	0	9.13307617836481	4.9652421911559	3.42081032969348	8.60865365677295	5.88522365314511	4.7948286000492	1.9250309692759	0.380526880785732	5.22717847217147	0.507368949196442	high
TCGA-AA-A01F	2.66849315068493	0	9.53154950520542	3.72614566506581	4.37412833383596	5.95726807256418	7.65096771096367	3.95520956409492	0.291364149799043	0.29558056973601	5.38393268671111	0.357294903301109	low
TCGA-AA-A01I	2.58356164383562	0	8.556118218381	3.57111976634309	3.19803093960118	4.59448704261458	6.52084587976863	3.73501519537473	3.1916676591604	2.69828227550051	5.42918777840228	0.288769588038806	low
TCGA-AA-A01K	2.58356164383562	0	9.12764359644414	3.09073083002957	1.93308347416951	7.89718051375655	5.39881311061609	4.51941106477374	0.372758351568793	0.37861604840004	3.98839930028398	0.706191005652953	high
TCGA-AA-A01P	3.17260273972603	1	8.04773576867683	3.41705667019435	0.191004161521995	8.0898317948057	5.30438034641029	5.17756624190136	0.18334981322347	2.12472085196243	5.9478727755732	1.05654793146593	high
TCGA-AA-A01Q	0.0849315068493151	0	8.02129649172772	3.62698340316124	1.34818368637633	8.76899478581554	5.18903263796269	4.17714203544763	0.131747072540298	0.13333213677737	7.6423008477771	1.140682127595	high
TCGA-AA-A01S	0.0849315068493151	0	9.56285219657598	2.70123697523978	3.03186448990103	9.59133758001506	5.97335618705731	5.18203753402684	0.226751301392747	0.229808893475559	2.25498489634676	0.673683651367824	high
TCGA-AA-A01T	2.75342465753425	0	9.90090362943449	3.04481532481739	4.44313252626271	9.95426757078117	6.87704604235177	3.56798344644513	1.58349260772358	1.58526591567007	6.6140824297915	0.447350613171589	low
TCGA-AA-A01V	0.0849315068493151	0	8.28673748087657	4.26559892008745	1.34407059906566	9.23347563971594	5.94609685191968	4.869954787989	0.130137208813935	1.9769900729813	3.45973848658029	0.720259448057543	high
TCGA-AA-A01X	2.16712328767123	0	8.66905405679978	3.47198208972243	2.60746714873446	6.5561747907221	5.57251288184098	4.90490793267866	1.22500586498685	3.75614690597286	5.64587051640473	0.44037518741682	low
TCGA-AA-A01Z	3.08493150684932	0	9.12614690155444	3.0523459836571	0.240853323316765	8.5188313425841	6.30926551623849	5.1941051802727	2.24813251343658	2.25101430974101	8.09232426747332	1.00131280830461	high
TCGA-AA-A029	4.33150684931507	0	8.48857365259951	2.27077530076765	0.544982750844194	9.27548598783049	5.79244960238672	3.84525719371888	0.514630403406869	2.23978356420265	2.28241845355488	0.76808258054607	high
TCGA-AA-A02E	0.246575342465753	1	8.39987731161046	3.54070554358168	3.33676553881815	8.49270603796166	5.58361415321504	4.74296930339687	0.15928248405022	2.05869296735696	4.27006541148558	0.546768946724044	high
TCGA-AA-A02H	0.167123287671233	1	8.86062113506286	4.34050672491021	2.29872311809366	6.60160248273684	7.0118344016082	3.06394275918906	3.42024927760273	0.544163674381728	3.54440254141001	0.357938040898969	low
TCGA-AA-A02J	0.419178082191781	1	9.7108129757384	2.69703048893885	3.71039649857247	8.87820973842377	6.06669004470034	6.22604200611058	2.35656782135492	0.112994405852126	3.39838854433982	0.624460386920522	high
TCGA-AA-A02K	1.16712328767123	1	8.68761993229086	4.02519184171969	1.11119494212983	7.49456761661834	4.88352844565835	4.74944148169597	3.3216131201792	0.354450242250895	2.27838834798846	0.599208223840417	high
TCGA-AA-A02O	0.0767123287671233	0	9.5140003204531	3.01206498311652	2.73716517721927	8.70099033414197	4.36817047742444	5.323444291722	0.125864660259646	4.51942867851555	6.60094526385964	0.555809384433918	high
TCGA-AA-A02R	1.83561643835616	1	8.32514667118468	2.82114567821877	1.69114016157881	9.10411489131636	4.37152540842604	4.36664534174605	0.270241989459306	2.35338060256725	7.99326279987653	0.972261281399599	high
TCGA-AA-A02W	3.41643835616438	0	9.24210632748048	3.53194033809281	1.95268879094757	7.90879489795203	5.49823937699059	5.30168165282678	1.95306702946373	0.962567308666065	4.26662165183926	0.645482349258777	high
TCGA-AA-A02Y	3.33150684931507	0	8.86705227751147	4.11654774376561	5.07323412648047	6.07515714787886	7.19068004074192	2.61270375164207	2.02557032380847	2.34844121525374	6.20055928052555	0.223830532007265	low
TCGA-AA-A03J	3.41369863013699	0	10.4797519756137	3.49859043542174	3.68510029363497	7.84890894749365	5.50501342559421	5.20028030777082	1.5420420627715	3.84809809203365	8.40479457882385	0.409599105944724	low
TCGA-AD-6548	1.78082191780822	0	8.54256219107025	3.83269460433992	1.82420288211868	8.15696941024644	6.83759639850893	5.70295059568236	2.47633709684273	0.638664977675658	6.55279541904889	0.84359679092761	high
TCGA-AD-6888	1.71780821917808	1	10.3860014878532	4.04084597617046	2.98326671430382	9.35276360009563	7.79967211641788	6.64483270802395	0	2.26279453784367	6.51411894544088	0.639840837788488	high
TCGA-AD-6889	12.5698630136986	1	8.89164489409156	2.83945173393701	3.29732540633259	8.69651239714846	5.95383628978756	4.58264090034944	0	2.17127024823064	5.75589730237551	0.605572770789351	high
TCGA-AD-6895	2.09041095890411	0	8.38436544817213	3.60249607557135	0.858908558733999	7.63908669960433	6.24186191532946	5.24461843108358	0	0.859080446985609	6.7252899029657	1.03792115224381	high
TCGA-AD-6965	2.20547945205479	0	8.98762556441822	4.32697589988608	2.45865104064437	7.53173624188612	7.05951643821117	6.1359267640042	2.65074434286641	2.46088617097124	4.07808717293667	0.473685936013328	low
TCGA-AM-5820	0.0383561643835616	0	8.60775418186559	3.36035795508105	1.02772733453556	5.12847570628185	6.34513819589554	6.45035810327816	3.35935136546134	2.03451471952903	2.84530637790165	0.542088438797035	high
TCGA-AM-5821	0.0767123287671233	0	7.97820936085083	2.34764071361707	0.11045100519618	6.65446060332944	6.4494355872509	5.75723157925061	0.10642698545041	0.107666205294862	5.92627227092659	1.38177363210076	high
TCGA-AU-3779	1.20821917808219	0	9.37768838465136	3.970266519937	2.98677934433074	7.0991236952436	6.08697945744033	3.96047834833717	2.99215660560675	2.99041923984068	7.42381176648067	0.376511424563093	low
TCGA-AU-6004	2.25753424657534	0	6.90189383436729	3.30965918821961	1.70711392211483	8.73969016430173	6.79864805672468	4.92166863627717	0	1.4150695988864	5.99844488366662	1.05098257350974	high
TCGA-AY-4070	1.35890410958904	1	8.86203598016762	4.59204136161724	1.0947968212215	8.83076680499572	5.182921076827	5.42323392681081	0.0349507389844486	1.09456646661207	3.13031561696753	0.76986416707351	high
TCGA-AY-5543	2.75068493150685	0	8.74891502286117	4.38674749959729	4.09685975930306	8.35720580424233	7.05701263164007	4.01786491151176	4.03556584888394	1.2929006930585	5.47518121076412	0.364931443276985	low
TCGA-AY-6386	1.48493150684931	0	8.38231405699517	3.29317166583418	0.0344342727164048	9.2584190481649	7.06428253763827	4.98898909738742	1.09001262936497	0.0336496705472147	6.17717134319385	1.34231722785867	high
TCGA-AY-A54L	1.43835616438356	0	9.20187249377137	2.96690679550906	3.84219443591794	7.66156506188711	5.52078774783008	4.89696880540373	2.74523302878242	0	5.59307464763253	0.558109810418844	high
TCGA-AY-A69D	1.48767123287671	0	8.76609818907308	2.52838878264771	3.00190832454888	6.35077126239764	6.66375163651385	4.35871976298842	4.31674022452748	1.84218357205807	2.77499468734343	0.357494587304316	low
TCGA-AY-A71X	1.61095890410959	0	8.12543981847802	3.92549628585255	3.66875112998627	8.3046105157081	5.29307062734678	5.02826237008417	1.04151284891945	2.84088877872893	4.71541623610435	0.478511222051056	high
TCGA-AY-A8YK	1.56986301369863	0	9.08107087618084	3.98926619150108	3.94060184304638	7.25874597679189	6.70679989309067	3.19872106952253	2.90567225434106	3.31019133501417	2.88742837296933	0.221649761055826	low
TCGA-AZ-4308	9.10684931506849	0	10.0573947620163	2.23790049139945	2.67855895788646	7.62776513487772	5.42637647536428	4.34733612299379	2.66805806534431	1.5692397650362	4.6784088703024	0.484383819681469	high
TCGA-AZ-4313	6.32876712328767	0	8.39760148035921	4.70471651232909	4.21042237523099	9.02793391051423	5.42111185219987	5.71384260599413	0.410326449623889	3.76336376714121	9.73888130273458	0.586423508726337	high
TCGA-AZ-4315	4.86575342465753	0	8.30881226571464	3.49535107463854	4.373655170773	6.96365329372326	5.23985205853624	4.55674943384721	3.46205493711537	0.295399777628071	4.67987527344456	0.432413080572463	low
TCGA-AZ-4323	0.117808219178082	1	8.06842763361637	3.9285926846485	0.348641143819987	5.31886973231915	2.98579963098717	6.12255340375591	0	1.37434927566445	7.11585809619843	1.06376229546511	high
TCGA-AZ-4614	0.471232876712329	1	8.65329151209302	2.74659934190881	3.01227867516937	7.22319759399772	6.74620794684535	5.47161149056714	0.127517014289285	2.40527627860375	3.02427623455345	0.510709091113509	high
TCGA-AZ-4615	2.74520547945205	0	8.0255354875827	3.03492227266305	1.5801946992676	8.28950251862371	6.65739763037334	3.55750812098692	0.224533151994179	1.57684377589587	6.41002473407261	0.787200496309834	high
TCGA-AZ-4616	0.427397260273973	1	8.5132909715528	3.57833374089957	2.02361695673251	8.61519152079089	5.38139586233318	5.11571205241242	0.778549315026176	1.7146996340664	6.02793031766059	0.788950037014914	high
TCGA-AZ-5407	7.35068493150685	0	8.30889916037836	2.38734847779974	4.23962945915368	7.28454837167501	6.59830326530335	5.20285806426012	1.64345079322326	3.76889146908548	6.07437206139963	0.435112169588554	low
TCGA-AZ-6600	1.00821917808219	1	8.5350070337207	4.10753555820185	4.17361837807249	7.60027198392714	7.0141577570051	5.02905659821967	1.64514642077	1.25565058436887	6.60892113589222	0.48754565535206	high
TCGA-AZ-6601	8.33424657534247	1	8.13410334628505	2.22705406131667	1.66723771292697	7.89069656469381	6.58218369028236	6.89157229494035	0.743858399317897	1.27759025757135	3.31380816103103	0.998536848214877	high
TCGA-AZ-6605	0.435616438356164	1	9.22554535199415	4.28776408481316	3.71159512091652	5.85161863087943	6.8327216899242	5.24515601754127	3.13850224429866	3.63407859218917	4.10778577511041	0.254578003908705	low
TCGA-AZ-6606	0.978082191780822	1	7.69167583128646	5.00380144795789	4.3450109523028	6.89365465210545	7.20386772008925	5.03404399764029	2.581592760859	4.22242359351753	5.30157630691707	0.283299284700269	low
TCGA-AZ-6607	0.265753424657534	1	8.00833001119483	1.75985080245913	0.0574847231568388	8.23149913078264	5.50288430090496	5.80103627020794	0.0555291712253209	2.77778138289015	3.20445955847619	1.09736347758366	high
TCGA-AZ-6608	0.161643835616438	1	9.30904586854765	3.84294766521735	2.46724843478962	9.28309877373706	6.76112966456455	5.08996035953513	1.38166379508485	1.91648543434099	5.7180431842278	0.623829791034109	high
TCGA-CA-5254	1.05753424657534	0	8.55324221961287	3.63091447222743	3.71746476657747	9.43350135972691	6.95987793608153	6.45221191254188	0	0.698945555549927	3.85376815035437	0.741859303008127	high
TCGA-CA-5255	1.03013698630137	0	8.61797686434557	0	3.39993025760453	8.58610230541471	6.56480661463531	3.52342144326273	0	4.69508683431621	6.32800866572418	0.556663372882013	high
TCGA-CA-5256	1.03835616438356	0	9.48569147141975	3.54990077183474	2.2513100817082	7.97799994631926	6.87873760090321	5.31989173705297	4.04623347544945	0.231633806414764	5.61135241054048	0.624012574853221	high
TCGA-CA-5797	1.04931506849315	0	10.2377991102494	3.70912076713281	1.82626007198713	7.51030528034659	7.12088273324865	7.18440924242118	3.13199586410948	1.42373466734232	2.80679834662395	0.54915929353673	high
TCGA-CA-6715	1.04931506849315	0	9.10675319353137	4.21766966309028	5.32518814560752	8.32986942395038	7.63180639191696	5.46650118051358	3.1854311344947	2.66322778708134	2.6529696451412	0.258797860526315	low
TCGA-CA-6716	1.01643835616438	0	9.28523597567315	3.16218892433562	4.27300779852422	6.94619161993566	7.3406005433748	5.85506255756825	5.0048883062135	4.82428976029912	5.52707909577864	0.269175845837051	low
TCGA-CA-6718	0.846575342465753	1	7.37479519542969	2.97375581328173	3.59724034145034	7.37507158744429	6.58485369336716	5.06846918037381	0	1.57590187550336	5.95438966510331	0.683010538759018	high
TCGA-CA-6719	1.19178082191781	0	8.8791175913577	2.69890831718623	3.21179237768255	8.37513372489907	7.46475647256355	6.03099855943044	2.89266865727397	2.21894541801955	5.46589416747767	0.592406062983109	high
TCGA-CK-4947	1.46301369863014	0	8.48773433947911	4.56996737490153	1.83924652651699	6.98525791146596	7.57391752548585	5.16641337919486	0	5.06764559994597	5.05615863373035	0.408712442830854	low
TCGA-CK-4948	12.3342465753425	0	9.16945780318934	3.82148573299602	2.95968930268398	6.67375427220396	6.25576148992906	5.83628546046629	2.10792249738601	1.00209471445263	3.3215809406962	0.472100384597161	low
TCGA-CK-5916	1.76164383561644	1	7.24470252540908	3.2157815538396	1.31410018513682	7.19138400032683	6.76978363826138	6.63224392798945	0.118445819915464	1.31290269920214	6.53330854925957	1.20777692348079	high
TCGA-CM-4743	1.92054794520548	0	8.19492228709855	3.12572812709029	0	9.62242269819607	5.7071603163862	4.90711467683501	0.96834604499516	0.968310651789652	7.733532632602	1.48813630344623	high
TCGA-CM-4744	1.66849315068493	0	9.32163659595794	3.81803247465809	4.2786360440056	8.58428156832861	5.97771266710389	5.7164109570758	0	1.43670341472408	3.62246538157553	0.480640840711185	high
TCGA-CM-4746	3.08493150684932	0	10.3145186699061	4.35736479399348	3.73224748835177	8.38973973896	6.03973544429804	5.25907057093924	0.389433328764138	3.43994767419423	4.23738857136099	0.33475928244871	low
TCGA-CM-4747	2.08493150684932	0	10.2623826507692	3.53741659730043	0.435162269524853	9.23451329570907	4.30407364032318	5.1279485253185	0.413007245427778	5.28865127997993	3.86321394843047	0.535216252892261	high
TCGA-CM-4751	2.25205479452055	0	8.17128990651495	3.25346335794942	1.14531616564353	8.64749944014492	6.49735161596029	5.00293470089764	0	1.82461105207752	4.17756225557918	0.8519019977828	high
TCGA-CM-4752	1.08493150684932	0	9.37743179897466	4.10649238079054	3.62984501354181	6.33957604292725	6.278522497164	4.58192061968458	2.92294336539217	1.49688361740427	4.67943731064726	0.334062499060186	low
TCGA-CM-5341	2.42191780821918	0	9.03335279234143	3.50119071270339	4.3096178651659	8.02407805719409	7.71565043055233	4.52949614744982	4.29902993760902	6.01882420073477	7.14283409451714	0.249139756330814	low
TCGA-CM-5344	1.83561643835616	0	9.38957089858986	4.31699647869623	2.85784229074374	7.41728122954348	5.24470138388997	6.10347539903244	1.71999909389542	0.781956561518008	5.18404855581285	0.591373922277288	high
TCGA-CM-5348	1.91506849315068	0	8.93281474107308	2.84836574850852	2.34571996608525	7.24644324205813	7.07254531807126	5.84740041921824	0	1.80285163886042	3.509304399222	0.625403801798276	high
TCGA-CM-5349	2.50684931506849	0	9.48818057414307	3.05758838304411	1.89854774747371	7.52851974847727	6.38594037738716	5.63441640549572	3.47384924092676	2.21730703742339	1.89846029414976	0.455028027572484	low
TCGA-CM-5860	2.66849315068493	0	9.53247301165422	3.31225507393243	4.12167524156827	5.86259000043305	6.98387830837822	4.02767780054928	0.0881407554097643	2.6164416870713	5.33610446830112	0.307316663863576	low
TCGA-CM-5861	1.25205479452055	0	7.69834837606117	3.12338511168694	3.11665336664741	8.45831309649727	6.295451208118	6.58847059338148	0.161802955809313	5.34944065191143	6.61581146577143	0.637458181984874	high
TCGA-CM-5862	0.419178082191781	1	8.96235265173113	4.09795710299248	4.01651593128718	5.09462160982854	6.47860882129341	4.24797307151502	0	2.5182687319513	0	0.214860443105711	low
TCGA-CM-5864	1.25205479452055	0	8.77783655075991	3.15177051225791	5.11081672893957	3.3034176546744	7.19946328612276	4.73559690956349	3.88888349395372	5.33933909151828	3.30334955533433	0.136836412783268	low
TCGA-CM-5868	1.41917808219178	0	9.16335456627376	4.49918321109027	2.97910874237704	7.71148527029607	6.57538797336885	5.24695488513037	3.49238391044091	3.17293852722845	3.46274339007895	0.331535034510563	low
TCGA-CM-6161	1.25205479452055	0	8.58521307208291	3.48474911659583	2.40859285415734	5.14023672551623	6.99442019532008	5.82315269884561	3.05181510988189	2.76543142023869	2.19087082501135	0.356108637597645	low
TCGA-CM-6163	1.16986301369863	0	8.69514336316008	3.59832470638055	4.86071157031059	5.56242591725411	7.51316066923321	4.01247570874564	4.57260534461793	2.99992876517373	6.8246507630498	0.239891042099464	low
TCGA-CM-6164	2.41917808219178	0	9.18718205778119	4.04891446956849	3.83636550372598	6.33592249041645	7.27803494329005	5.65796634661091	4.21331306106786	4.20997186282473	5.1449355398919	0.266459167540509	low
TCGA-CM-6165	1.33698630136986	0	8.3717139265714	3.85216867348443	3.4696906523523	7.54452557044576	8.19375843979501	4.71010605736631	3.47296339249977	4.29255207745106	5.07590951382496	0.314492621552273	low
TCGA-CM-6166	1.83287671232877	0	8.75615831729754	3.40019360899999	3.11190985317055	4.93717252039529	6.08631098360791	5.93714403008499	3.84869103653175	0	4.58145188278651	0.48919627925562	high
TCGA-CM-6167	1.24931506849315	0	8.38990146305313	2.89248875669139	2.89682672913772	5.00788034981435	6.25877970181217	5.43900404203055	1.50781544022341	2.76650675287321	5.65806434892335	0.464280066334297	low
TCGA-CM-6168	1.08219178082192	0	7.88273474316657	3.36458769957036	2.48774332580893	7.41484503317698	6.58413406578978	5.98500692416568	1.70749121891588	2.01694374983405	3.82307574161454	0.629179890185519	high
TCGA-CM-6169	1.08493150684932	0	8.62811595193844	2.05352739837832	3.9853073294098	5.37618131569292	6.98315551240059	5.26321360447872	1.40455275750839	2.04691427247567	3.87067048920396	0.401806864354175	low
TCGA-CM-6170	1.25205479452055	0	9.46232067177107	4.09713290902315	2.91217521104497	7.35793637885639	7.42217496199358	5.33925677297331	3.75643302937449	2.59949062106862	3.03901009013924	0.331212578418952	low
TCGA-CM-6171	1.16986301369863	0	8.30480716181055	3.60295327646757	3.25914425852148	6.67691192912364	7.15745102799227	5.10781840889932	0	2.80498695993043	5.69090871262648	0.483422278208123	high
TCGA-CM-6172	0.917808219178082	0	8.49574512210924	4.38498159184726	2.50969558860676	5.83052078443618	7.77118637266448	5.04711082143801	4.84948542046506	4.19090874186069	5.84959225600833	0.3048207517374	low
TCGA-CM-6674	1.07945205479452	0	8.10433351440061	3.1234099447021	0.0934389549400012	7.4467599270874	6.65062944371023	6.32001977081919	0.0901070186274892	4.84144886460861	6.25205038216689	0.87691918254731	high
TCGA-CM-6675	1.08767123287671	0	8.27347952348202	4.97106111884345	2.81026869481515	8.74555366024462	5.48471174306316	5.70594114289231	0	0.97500528661222	1.62355788044631	0.572662896555785	high
TCGA-CM-6676	0.923287671232877	0	9.79822990056486	2.52697647218166	2.53090649392287	7.49558244767101	6.75301612873584	6.06812991358317	2.37285071577927	2.93808457224242	3.83748312031624	0.483890595923809	high
TCGA-CM-6677	0.923287671232877	0	9.16587627298372	3.83145673156951	1.09464348075024	7.07095062457058	6.02191851003138	5.38550558601592	3.29550351839268	1.69492564533235	4.66064401444163	0.591178119844247	high
TCGA-CM-6678	0.917808219178082	0	8.66113105536392	3.3901516179547	4.01125946406928	6.72335104309778	6.8185233820663	5.03144327942712	3.94230242531006	4.82066046132119	5.16402797224515	0.271696412053089	low
TCGA-CM-6679	0.838356164383562	0	9.52367172215603	3.49417620812831	4.35566823421535	6.12479854729479	7.50376373654602	5.22515228323674	4.00286451072823	4.36457873531867	3.54275207274491	0.207750346661351	low
TCGA-CM-6680	1.0027397260274	0	8.50859939197853	3.55301883662756	3.63265443376097	8.90377793180832	6.1987622766977	5.48431507289245	1.04797524912388	1.04754257655131	5.10668709193315	0.651905290345003	high
TCGA-D5-5538	5.57260273972603	1	8.36903629817591	4.07674805596868	4.35412064680466	7.86838860091139	7.38908577587004	3.41329376046198	4.35702690882632	2.83798500882118	5.88653966116609	0.28499176369504	low
TCGA-D5-5540	4.67397260273973	0	9.39833476352757	3.80750330591649	4.56322525932093	7.1876638398121	7.12687170221801	4.38592588645237	4.61902851459313	1.83193235433153	0.869824118161716	0.213954900722836	low
TCGA-D5-5541	4.66027397260274	0	9.88879270753236	2.9992542946494	2.32801064108532	7.67596338219691	7.32459551496085	7.0487680290841	3.69383037561589	4.29468102839324	2.62872297752728	0.397679099279875	low
TCGA-D5-6529	1.68219178082192	0	8.9412005268454	3.05321440725464	3.43097647681306	7.05722605215324	6.82834343022356	5.07141130419295	2.74053149318202	4.31490820206229	4.84269931396561	0.337953889491489	low
TCGA-D5-6530	1.7013698630137	0	8.23238830726856	3.47276588586046	2.69984764779434	8.53753719509263	7.14668576666064	4.68975594164565	0	4.58920139745613	5.92506278651571	0.505309623519337	high
TCGA-D5-6531	1.47945205479452	0	8.51476454265086	3.54136615144424	3.25015710741649	8.596204667644	6.73173582481592	5.40852777661321	1.05896755314876	1.65392262383624	5.99426970154022	0.651588045820657	high
TCGA-D5-6532	1.52054794520548	0	9.46498574095635	4.15469985383317	2.96719222178505	7.25506540411551	6.98747322321781	4.14646542421044	4.72801463497662	5.13036833967265	6.90828572827393	0.262096503883624	low
TCGA-D5-6536	1.48767123287671	0	9.45986866443792	3.06009547270316	4.5914454506523	8.46363962079295	4.96792066071856	5.67439793906413	1.76812841595185	5.29107784802745	4.11657768489539	0.305279005110022	low
TCGA-D5-6538	1.42739726027397	0	8.3272467827669	2.97869938648666	3.10601876710471	7.29984449578016	7.22257564485258	4.84734754766984	1.88474599231341	4.21638734636818	4.193587255842	0.382756173382809	low
TCGA-D5-6541	1.2986301369863	0	8.42866543059173	2.37251755288752	3.98575087645444	6.36860912710536	6.84213156522531	4.86808271773318	1.07263749257966	2.37946293338309	3.84661767222114	0.4070792924676	low
TCGA-D5-6898	0.627397260273973	0	9.43358794474058	3.44176617443014	0.692286760604857	7.78456352689704	6.63532677136479	7.25163010473436	3.86452591195469	3.13221028247429	3.11870640292305	0.629927070741675	high
TCGA-D5-6920	1.03287671232877	0	8.41671689484723	3.18734605494722	1.2625979245628	8.50821351582869	7.26683150711229	5.07173950500488	1.26371171236659	2.21414408261469	4.16874311051853	0.721452333730281	high
TCGA-D5-6922	0.843835616438356	0	9.20804849114823	4.52272306730869	2.69074091125958	7.74118516143366	6.7684900378465	6.12248201705136	3.4865573539644	2.29979530929499	2.13287982616229	0.385854017978524	low
TCGA-D5-6923	1.03561643835616	0	9.06639519238045	3.87098802646549	3.04646678806893	6.69589640564254	7.26468842390057	6.0605919674451	2.18341791136902	3.14337643802691	4.00396016772816	0.388197595388086	low
TCGA-D5-6924	1.19178082191781	0	8.82731729606249	3.27944559137408	4.04473507971075	6.78695568411136	7.24876915638366	4.59904637009048	4.48144038796851	2.28255189494282	5.68243565048347	0.337172835952055	low
TCGA-D5-6926	0.753424657534247	0	9.7202471659095	3.46027207153022	3.62465773997994	8.20358782038991	7.18120792567768	5.09984684133416	4.38083055550011	2.57262050188487	4.77098281961609	0.353133732632886	low
TCGA-D5-6927	0.786301369863014	0	7.57172610222055	2.18720937048813	2.18799445654765	9.24246484125661	6.65200355582512	6.03611953108573	0	1.87161224689533	6.18516861151319	1.17392345036325	high
TCGA-D5-6929	1.11780821917808	0	9.10523832451008	2.68579979552806	2.46617995231215	8.88697623544263	6.05552539525941	4.67544166243692	1.8889364718713	1.88865597842709	4.11696603158154	0.593088815299985	high
TCGA-D5-6931	1	0	7.65968342327738	2.43204380694289	3.74645681373132	8.21482518968499	7.17630082882666	4.63857608573025	0.888017808524357	2.1743945931121	3.29642818607652	0.521236773043624	high
TCGA-D5-6932	0.947945205479452	0	9.31625980629261	4.50099703311512	4.50719397354414	8.35271086278346	7.42652810638691	3.8175055860959	3.32868971768092	5.06674579025419	6.19500381479652	0.219467505342478	low
TCGA-DM-A0X9	9.97534246575342	0	9.11394188996688	3.76063186969999	3.76854429183898	6.11314746563872	6.58712777292631	4.47327324152169	4.09854420144815	2.67293466484646	2.88858350875606	0.248307614333379	low
TCGA-DM-A0XD	2.03561643835616	1	8.70000823231695	2.8828554766797	3.01001264370221	8.42405498490724	5.33520989486415	4.47674458407044	3.01639059207762	0.619531802076677	5.19004470129911	0.622956812550361	high
TCGA-DM-A0XF	3.18356164383562	1	9.24133754516876	3.44080194268322	2.15250210748247	6.83148840071832	6.94406544824508	4.87700995706504	2.85967442132366	2.29897057246446	3.79882299505668	0.42206116694377	low
TCGA-DM-A1D0	10.8876712328767	0	8.78598792333504	4.21895626407503	3.64818469993182	6.49596724101815	6.1631625741605	4.58033606198288	2.05689838994213	1.31939943258826	2.22893840998085	0.325629695811904	low
TCGA-DM-A1D4	15.4575342465753	1	9.0935889609032	4.06444142419951	3.08991384880741	9.03292430453073	6.24489466825453	4.46801042597557	2.69638070628674	3.67081541474068	1.95432326196469	0.316860440305919	low
TCGA-DM-A1D9	11.6986301369863	0	8.18794041442126	3.30843063153977	4.93084943770747	4.82290754264706	5.89378083255083	4.33801358400332	4.09599022563993	2.42456177244689	2.4115480018805	0.215186879493747	low
TCGA-DM-A1DA	1.24931506849315	1	8.29148338368906	3.16388254115538	2.99523828997291	7.65680309655575	6.97387871408479	5.00966606363654	0	2.56918045133056	6.91705575591925	0.635287899848319	high
TCGA-DM-A1DB	7.38630136986301	1	9.05964216342243	3.88367261944583	4.25827543995576	5.84284109056461	6.80845327070369	5.82871839666176	3.24118090737322	2.08299716057969	5.40797742113412	0.342747488031949	low
TCGA-DM-A1HA	7.12328767123288	0	8.95668862262736	5.2685197310455	4.3941560303725	5.68577199237132	3.95525978956627	4.29242250288106	0	1.95875323465609	1.24240860931905	0.233252742526616	low
TCGA-DM-A28A	4.41095890410959	1	9.44355713257162	3.65168203272026	3.91876975714594	8.87574566597831	7.20049650655023	5.7767233188835	2.8181754686822	3.43225779302636	3.56759533755092	0.35785209979901	low
TCGA-DM-A28C	13.5616438356164	1	8.27833608256123	3.08204665428527	4.56338635598159	5.32736796729644	6.95979217561361	5.44449016420005	4.08278262330823	5.18502485984216	4.95342682298673	0.234429654684281	low
TCGA-DM-A28E	9.99452054794521	0	9.17745741135156	4.8192175263519	4.71976992960295	5.13542282178642	7.94519448903514	2.62097060879863	2.06965886450925	3.0379356468253	5.18968463043832	0.165908231422202	low
TCGA-DM-A28F	5.99452054794521	1	9.46569618030841	3.74640414138454	2.21679908417402	9.43862740923303	6.70572775758186	4.5283493968033	3.70403309881074	2.03932863457802	7.70733566220989	0.611680201122435	high
TCGA-DM-A28G	10.1315068493151	1	8.17153611284711	3.00665815894102	3.0120177698919	7.33606107428527	6.32328611358539	5.17254751987899	3.22198207081864	1.94517655309537	3.45559801053311	0.482496040640563	high
TCGA-DM-A28H	9.75616438356164	0	8.97428092637946	2.91657294828306	0	5.66875339880634	6.03071678837671	6.09659161761317	2.5632435666656	0.974956991646242	2.4048859600741	0.731555492485749	high
TCGA-DM-A28M	7.93150684931507	0	8.8113522139463	0.782803825993509	3.92800545744897	7.84692701205292	6.38692869509821	5.21797901712953	3.59331552172321	3.77152116222432	4.87258254483322	0.453409154318357	low
TCGA-F4-6459	0.717808219178082	1	9.22362864829599	3.55770171228548	0	8.16209470232111	6.23243148051766	6.79279419786748	4.88618040324727	3.26955356019042	4.29596834998573	0.708954182250564	high
TCGA-F4-6460	3.77808219178082	1	9.03511579807708	5.16414345356419	2.4928707029811	7.80486347900737	6.89434365704421	4.62556975325315	0.928553611821198	4.1416248867837	3.81282779986269	0.326639674378573	low
TCGA-F4-6461	0.926027397260274	1	8.2658133301778	2.35820634712626	2.10194954204829	8.77307160456823	5.74482011669825	6.36101541437969	0	4.01056234413712	5.33104304120779	0.821721320116019	high
TCGA-F4-6569	2.97808219178082	0	8.57240161549609	2.47189731543636	0.916639057915905	7.6923734921869	6.7796773374746	6.41324914012273	0	3.6904070379797	3.05123478681646	0.748288745348613	high
TCGA-F4-6570	0.515068493150685	1	8.08783778715338	3.88445725869234	0.860939603345338	7.52585511542387	6.42936723686525	5.3731578343924	0	1.42011369770527	5.4594847350678	0.90505980617079	high
TCGA-F4-6703	3.98904109589041	0	7.81625665451065	2.51842913602823	1.33950513974389	7.57790687759939	5.51307316264598	5.23743408102105	0	1.7365546560982	4.07923302357674	0.892222801979639	high
TCGA-F4-6805	2.86849315068493	0	8.41897796849454	3.44936314724212	2.70675707821036	7.43250849461706	7.05619657583954	6.34515079541749	1.69272802577602	3.12326358930232	2.93357754794784	0.490623573457535	high
TCGA-F4-6806	3.45205479452055	0	8.70450059417541	2.64198848019397	3.38046764540844	7.30248265191837	6.55561924319378	4.92059629152479	1.04268915830575	3.75885532983125	4.58613061068358	0.418614789782408	low
TCGA-F4-6807	3.58630136986301	0	8.16697046456125	2.50084895262832	2.72263061347097	7.05487994337643	6.98223268032842	5.52141136558448	3.61415385776377	3.23602873840361	2.72117182759941	0.432550243086875	low
TCGA-F4-6808	2.80547945205479	0	9.71434564409735	4.88924719103917	3.52195653534897	6.64593548970525	6.01948620562457	6.30759919757796	1.94360706791192	3.3972636983035	6.23592958959092	0.361558291999671	low
TCGA-F4-6809	1.21095890410959	1	8.56852695795747	2.62027672559768	3.33951055558734	8.1581557295419	6.78804616894447	3.63225774428783	2.51378733926298	4.18485075243273	5.67486087385987	0.375794290824579	low
TCGA-F4-6854	0.0438356164383562	0	8.5819296555321	3.09277929378131	3.71044609369254	5.59965848899143	7.92235248255227	5.03090765731986	3.30791415078029	3.71599327975834	5.28556497527565	0.305649185922932	low
TCGA-F4-6855	3.95068493150685	0	8.96462360253734	3.15310489162296	3.56810387280692	6.68215610265955	6.37409772209782	5.15197487044726	3.44288074554115	3.56828266916507	2.56858693692014	0.292151003575382	low
TCGA-G4-6293	11.0986301369863	0	8.67860858927141	4.37188709066485	2.79765633862631	7.66996429765819	6.11648203744166	3.78436263795753	0.85548610088444	2.60867797510585	3.24794740731172	0.366787337230698	low
TCGA-G4-6294	2.35068493150685	1	8.48406077282524	5.49292862522833	4.74171667238369	4.1033171866301	8.84022056121914	3.72723324142829	3.62762784809862	5.71855753438501	4.36208479137958	0.11188543793933	low
TCGA-G4-6295	0.695890410958904	0	10.3885393603446	2.47447238598942	2.21467410640038	6.47543383801482	6.79455493025062	5.16300634468602	0.91871732931249	1.48885944598404	3.68796432989012	0.484193164038768	high
TCGA-G4-6297	6.86575342465753	0	9.27063475793878	4.15177684308904	4.6950924037588	7.40997044368144	7.48355300552324	5.23559993779556	3.51080245469702	3.78813128349592	5.46043623702396	0.263575232148265	low
TCGA-G4-6299	6.21369863013699	0	8.0747152147277	4.18961110327549	3.42155604026227	8.00106472171446	6.12509394983418	5.85626117342118	0	1.66192878563301	2.93492160706579	0.547587000973472	high
TCGA-G4-6303	10.6438356164384	1	9.73616851042483	3.39298667802252	4.02964016778159	7.48856481603891	7.55279972177742	6.67690769907207	2.43486384302627	4.35718319055231	3.59884395960217	0.314346733294206	low
TCGA-G4-6304	4.46849315068493	0	8.4047460509327	3.16464615231747	1.12217704888992	7.38976038559838	6.13324416096086	4.98346793238286	1.12167457856335	2.47702628434536	4.56811360379113	0.682178043693574	high
TCGA-G4-6307	4.58630136986301	0	9.92405949341572	3.74441300688892	2.69381209177652	8.05472640264327	5.42472595432422	7.08333784320334	2.01245496963635	3.46961512001234	4.81271795005157	0.514919627760919	high
TCGA-G4-6309	7.12328767123288	0	7.9336841642851	3.97317041018994	3.79435867730509	7.54390104318914	6.60707578509613	5.76318766314811	1.49164328115458	1.49146883944213	6.02948513182525	0.583918664970627	high
TCGA-G4-6310	5.3013698630137	0	9.00923966489746	3.38341026372558	2.6436705895466	5.2751754514513	7.25612941479855	4.87232742207851	3.38177687808893	4.96804926820485	5.99660115771134	0.292346590900196	low
TCGA-G4-6314	2.99452054794521	0	8.94124396387919	2.32257600798934	3.30211414884142	8.05780332101177	6.56537783054262	6.18955575777782	1.17968811190961	2.68018053030978	3.38761220584497	0.550885296772024	high
TCGA-G4-6315	5.15890410958904	0	9.46195760609649	3.91138192040369	2.91499535428184	7.76984511492633	6.33250332850831	5.76522283592584	2.72420757362983	1.51221221925055	4.07872254084391	0.479335964865017	high
TCGA-G4-6586	2.98356164383562	0	8.65438756287575	5.06391230933915	2.29897878112381	9.55155735224826	5.51679303413969	4.7215689795227	0	1.15791165382857	7.89931341481453	0.821431295132553	high
TCGA-G4-6588	2.18082191780822	0	7.92791007964425	2.92429907405056	1.93097685235805	7.68496106485071	6.32667270230733	6.22183764996633	0	3.50918023015561	5.47245657771922	0.77561546189917	high
TCGA-G4-6625	7.64931506849315	0	8.90056133476814	4.08840452884777	1.98132697824923	6.18531750331482	5.66300525575966	4.95644748430415	4.05081597396146	2.54284640075468	7.13717047686749	0.472128166896697	low
TCGA-G4-6626	0.00273972602739726	1	9.65085070473604	4.57391071086474	3.01126483210704	7.66138762672196	5.77289648377692	6.9534596497951	2.76012298893894	3.51080118903461	4.24930045749518	0.405575739797846	low
TCGA-G4-6627	5.95890410958904	0	8.17220646183069	2.99241605116008	2.63473149105908	6.61401585868302	6.89444916219686	5.09543373588113	1.4368020064808	3.40828347187191	7.33109518778647	0.558203947363615	high
TCGA-G4-6628	6.64109589041096	0	8.12734954105912	2.09100412663982	1.37969359398999	5.71038547720315	6.01837779883617	6.28954383168935	0	4.33624839137214	3.91056190730535	0.630524502733807	high
TCGA-NH-A50V	1.61095890410959	0	8.64144595887864	3.76678277408702	2.79512669291394	6.93438439788881	6.88334955238805	3.26782071343968	3.11657086502603	1.32132607692662	6.42084464730452	0.429131359886163	low
TCGA-NH-A8F8	1.85753424657534	1	9.58170468374264	4.04276076380302	4.54082083090617	7.69980146186361	6.49313812544369	3.96748128056504	3.06130512827125	0	2.76555150698742	0.308519051199431	low
TCGA-QG-A5Z2	2.60821917808219	0	7.88150800891627	3.68416006311725	3.69460499614825	8.37036919425988	6.45039472769591	4.95714709242233	0.277653216559648	2.85882288535469	4.62150334462967	0.501978492893249	high
TCGA-SS-A7HO	5.01095890410959	0	8.53890088692402	4.17367114067521	3.64695983700571	4.92755280113892	6.2684854843781	5.63844720932524	5.85159764417468	0.49262704526694	0	0.262255920957044	low
TCGA-T9-A92H	0.991780821917808	0	8.7190578016874	2.9762565753559	3.19902917170033	8.38964381424384	6.5454836323148	2.96978448622247	3.71485873881373	1.10140198651199	5.45862873220906	0.449940585647909	low
