# Supplementary material for: DNMBP-AS1 Regulates NHLRC3 Expression by Sponging miR-93-5p/17-5p to Inhibit Colon Cancer Progression
Source: Front Oncol. 2022 Apr 27;12:765163. doi: 10.3389/fonc.2022.765163 (PMC9092830; doi:10.3389/fonc.2022.765163)
Supplement: Supplementary file 1 [file DataSheet_1.zip › data/bioinformatics/nom multiCox.xls]

id	HR	HR.95L	HR.95H	pvalue
age	1.4416728203584	1.10437384135405	1.88198999571724	0.00714447708854729
stage	3.49859166585015	2.52892833792575	4.84005159845517	3.94836945318805e-14
riskScore	13.8211745897007	5.83372037965343	32.7449474104443	2.40894838329328e-09
