# Supplementary material for: DNMBP-AS1 Regulates NHLRC3 Expression by Sponging miR-93-5p/17-5p to Inhibit Colon Cancer Progression
Source: Front Oncol. 2022 Apr 27;12:765163. doi: 10.3389/fonc.2022.765163 (PMC9092830; doi:10.3389/fonc.2022.765163)
Supplement: Supplementary file 1 [file DataSheet_1.zip › data/bioinformatics/GO.txt]

ONTOLOGY	ID	Description	GeneRatio	BgRatio	pvalue	p.adjust	qvalue	geneID	Count
BP	GO:0030518	intracellular steroid hormone receptor signaling pathway	4/34	132/18670	9.39200424956381e-05	9.39200424956381e-05	0.0369362203832705	YWHAH/RB1/RNF6/YAP1	4
BP	GO:0034260	negative regulation of GTPase activity	3/34	49/18670	9.60038559893489e-05	9.60038559893489e-05	0.0369362203832705	AMOT/SPRY2/IPO5	3
BP	GO:0002903	negative regulation of B cell apoptotic process	2/34	12/18670	0.000210042835747493	0.000210042835747493	0.0538741448882165	IRS2/SLC39A10	2
BP	GO:0043401	steroid hormone mediated signaling pathway	4/34	184/18670	0.000336040610015437	0.000336040610015437	0.0646436015582327	YWHAH/RB1/RNF6/YAP1	4
BP	GO:0002902	regulation of B cell apoptotic process	2/34	18/18670	0.000483592664153751	0.000483592664153751	0.0655458464841386	IRS2/SLC39A10	2
BP	GO:0060602	branch elongation of an epithelium	2/34	20/18670	0.000599170466102744	0.000599170466102744	0.0655458464841386	SPRY2/YAP1	2
BP	GO:0045137	development of primary sexual characteristics	4/34	223/18670	0.000693590992616411	0.000693590992616411	0.0655458464841386	HOXA10/FNDC3A/HOXA9/DACH1	4
BP	GO:0060065	uterus development	2/34	22/18670	0.000726804332485957	0.000726804332485957	0.0655458464841386	HOXA10/HOXA9	2
BP	GO:0009755	hormone-mediated signaling pathway	4/34	235/18670	0.000843472181178686	0.000843472181178686	0.0655458464841386	YWHAH/RB1/RNF6/YAP1	4
BP	GO:0001783	B cell apoptotic process	2/34	24/18670	0.000866410180064066	0.000866410180064066	0.0655458464841386	IRS2/SLC39A10	2
BP	GO:0071383	cellular response to steroid hormone stimulus	4/34	250/18670	0.00106138608315783	0.00106138608315783	0.0655458464841386	YWHAH/RB1/RNF6/YAP1	4
BP	GO:0033673	negative regulation of kinase activity	4/34	257/18670	0.00117552737733529	0.00117552737733529	0.0655458464841386	IRS2/RB1/SPRY2/IPO5	4
BP	GO:0060441	epithelial tube branching involved in lung morphogenesis	2/34	29/18670	0.0012672542175749	0.0012672542175749	0.0655458464841386	SPRY2/YAP1	2
BP	GO:0070229	negative regulation of lymphocyte apoptotic process	2/34	29/18670	0.0012672542175749	0.0012672542175749	0.0655458464841386	IRS2/SLC39A10	2
BP	GO:0007548	sex differentiation	4/34	270/18670	0.00140995997466668	0.00140995997466668	0.0655458464841386	HOXA10/FNDC3A/HOXA9/DACH1	4
BP	GO:0003401	axis elongation	2/34	31/18670	0.00144810591069608	0.00144810591069608	0.0655458464841386	SPRY2/YAP1	2
BP	GO:0009954	proximal/distal pattern formation	2/34	31/18670	0.00144810591069608	0.00144810591069608	0.0655458464841386	HOXA10/HOXA9	2
BP	GO:0030522	intracellular receptor signaling pathway	4/34	280/18670	0.00161124810093459	0.00161124810093459	0.0688785006890751	YWHAH/RB1/RNF6/YAP1	4
BP	GO:0051348	negative regulation of transferase activity	4/34	285/18670	0.00171905653254123	0.00171905653254123	0.0696194086031932	IRS2/RB1/SPRY2/IPO5	4
BP	GO:0030010	establishment of cell polarity	3/34	135/18670	0.00187788510973445	0.00187788510973445	0.0713857787629702	AMOT/SPRY2/NEK3	3
BP	GO:0008584	male gonad development	3/34	138/18670	0.00199941453754237	0.00199941453754237	0.0713857787629702	HOXA10/FNDC3A/HOXA9	3
BP	GO:0046546	development of primary male sexual characteristics	3/34	139/18670	0.00204098874985784	0.00204098874985784	0.0713857787629702	HOXA10/FNDC3A/HOXA9	3
BP	GO:0035329	hippo signaling	2/34	38/18670	0.0021718916223281	0.0021718916223281	0.0726614542755992	AMOT/YAP1	2
BP	GO:0071901	negative regulation of protein serine/threonine kinase activity	3/34	145/18670	0.00230178336307565	0.00230178336307565	0.0737984051933466	RB1/SPRY2/IPO5	3
BP	GO:0030890	positive regulation of B cell proliferation	2/34	41/18670	0.00252471669529219	0.00252471669529219	0.0777081222845721	IRS2/SLC39A10	2
BP	GO:0046661	male sex differentiation	3/34	160/18670	0.00304162315706663	0.00304162315706663	0.0900172683326198	HOXA10/FNDC3A/HOXA9	3
BP	GO:0051056	regulation of small GTPase mediated signal transduction	4/34	338/18670	0.00318803837698818	0.00318803837698818	0.0908434443663756	IRS2/AMOT/SPRY2/FARP1	4
BP	GO:2000107	negative regulation of leukocyte apoptotic process	2/34	47/18670	0.0033056574830993	0.0033056574830993	0.0908434443663756	IRS2/SLC39A10	2
BP	GO:0060425	lung morphogenesis	2/34	50/18670	0.00373323760882417	0.00373323760882417	0.0990561412722493	SPRY2/YAP1	2
BP	GO:0070228	regulation of lymphocyte apoptotic process	2/34	53/18670	0.00418520387342933	0.00418520387342933	0.107346808121994	IRS2/SLC39A10	2
BP	GO:0009566	fertilization	3/34	182/18670	0.00436649254002826	0.00436649254002826	0.108383906511398	HOXA10/FNDC3A/HOXA9	3
BP	GO:0031345	negative regulation of cell projection organization	3/34	188/18670	0.0047797027537685	0.0047797027537685	0.11493298398042	YWHAH/SPRY2/RNF6	3
BP	GO:0048545	response to steroid hormone	4/34	385/18670	0.00506419552572157	0.00506419552572157	0.118083793598165	YWHAH/RB1/RNF6/YAP1	4
BP	GO:0030521	androgen receptor signaling pathway	2/34	61/18670	0.00550767649792721	0.00550767649792721	0.121086060751422	RB1/RNF6	2
BP	GO:0030888	regulation of B cell proliferation	2/34	61/18670	0.00550767649792721	0.00550767649792721	0.121086060751422	IRS2/SLC39A10	2
BP	GO:2001233	regulation of apoptotic signaling pathway	4/34	406/18670	0.00610173221296587	0.00610173221296587	0.13042006572158	YWHAH/RB1/TPT1/YAP1	4
BP	GO:0007163	establishment or maintenance of cell polarity	3/34	210/18670	0.00649399858907561	0.00649399858907561	0.133380262031868	AMOT/SPRY2/NEK3	3
BP	GO:0051705	multi-organism behavior	2/34	67/18670	0.00660915199952166	0.00660915199952166	0.133380262031868	EIF4EBP2/DACH1	2
BP	GO:0035914	skeletal muscle cell differentiation	2/34	68/18670	0.00680170062811593	0.00680170062811593	0.133380262031868	RB1/KLF5	2
BP	GO:0070227	lymphocyte apoptotic process	2/34	69/18670	0.00699678694225299	0.00699678694225299	0.133380262031868	IRS2/SLC39A10	2
BP	GO:0008406	gonad development	3/34	217/18670	0.00710692367461186	0.00710692367461186	0.133380262031868	HOXA10/FNDC3A/HOXA9	3
BP	GO:2001234	negative regulation of apoptotic signaling pathway	3/34	230/18670	0.00833413203454661	0.00833413203454661	0.143652022101925	RB1/TPT1/YAP1	3
BP	GO:0007265	Ras protein signal transduction	4/34	448/18670	0.00858497343396722	0.00858497343396722	0.143652022101925	IRS2/RB1/SPRY2/FARP1	4
BP	GO:0006469	negative regulation of protein kinase activity	3/34	235/18670	0.00883737403573591	0.00883737403573591	0.143652022101925	RB1/SPRY2/IPO5	3
BP	GO:0060560	developmental growth involved in morphogenesis	3/34	235/18670	0.00883737403573591	0.00883737403573591	0.143652022101925	SPRY2/RNF6/YAP1	3
BP	GO:0033143	regulation of intracellular steroid hormone receptor signaling pathway	2/34	78/18670	0.00886522981185463	0.00886522981185463	0.143652022101925	RNF6/YAP1	2
BP	GO:0042246	tissue regeneration	2/34	78/18670	0.00886522981185463	0.00886522981185463	0.143652022101925	KLF5/YAP1	2
BP	GO:0001570	vasculogenesis	2/34	79/18670	0.0090851843449626	0.0090851843449626	0.143652022101925	AMOT/YAP1	2
BP	GO:0046578	regulation of Ras protein signal transduction	3/34	238/18670	0.00914774504629908	0.00914774504629908	0.143652022101925	IRS2/SPRY2/FARP1	3
BP	GO:0051346	negative regulation of hydrolase activity	4/34	466/18670	0.00982664119865864	0.00982664119865864	0.14781703054922	AMOT/SPRY2/FARP1/IPO5	4
BP	GO:0042326	negative regulation of phosphorylation	4/34	468/18670	0.00997146451236863	0.00997146451236863	0.14781703054922	IRS2/RB1/SPRY2/IPO5	4
BP	GO:2000106	regulation of leukocyte apoptotic process	2/34	83/18670	0.00998927675667777	0.00998927675667777	0.14781703054922	IRS2/SLC39A10	2
BP	GO:0043087	regulation of GTPase activity	4/34	479/18670	0.010793005554004	0.010793005554004	0.156696863157437	DOCK9/AMOT/SPRY2/IPO5	4
BP	GO:0042100	B cell proliferation	2/34	95/18670	0.0129297117318671	0.0129297117318671	0.18052047740353	IRS2/SLC39A10	2
BP	GO:1990823	response to leukemia inhibitory factor	2/34	96/18670	0.0131898698566704	0.0131898698566704	0.18052047740353	KLF5/SPRY2	2
BP	GO:1990830	cellular response to leukemia inhibitory factor	2/34	96/18670	0.0131898698566704	0.0131898698566704	0.18052047740353	KLF5/SPRY2	2
BP	GO:0010771	negative regulation of cell morphogenesis involved in differentiation	2/34	97/18670	0.013452313559645	0.013452313559645	0.18052047740353	YWHAH/RNF6	2
BP	GO:0071887	leukocyte apoptotic process	2/34	104/18670	0.0153526900216307	0.0153526900216307	0.18052047740353	IRS2/SLC39A10	2
BP	GO:0098739	import across plasma membrane	2/34	110/18670	0.0170681538802755	0.0170681538802755	0.18052047740353	SLC39A10/SLC7A1	2
BP	GO:0000290	deadenylation-dependent decapping of nuclear-transcribed mRNA	1/34	10/18670	0.0180668368100037	0.0180668368100037	0.18052047740353	PAN3	1
BP	GO:0010603	regulation of cytoplasmic mRNA processing body assembly	1/34	10/18670	0.0180668368100037	0.0180668368100037	0.18052047740353	PAN3	1
BP	GO:0010944	negative regulation of transcription by competitive promoter binding	1/34	10/18670	0.0180668368100037	0.0180668368100037	0.18052047740353	DACH1	1
BP	GO:0015809	arginine transport	1/34	10/18670	0.0180668368100037	0.0180668368100037	0.18052047740353	SLC7A1	1
BP	GO:0032000	positive regulation of fatty acid beta-oxidation	1/34	10/18670	0.0180668368100037	0.0180668368100037	0.18052047740353	IRS2	1
BP	GO:0034085	establishment of sister chromatid cohesion	1/34	10/18670	0.0180668368100037	0.0180668368100037	0.18052047740353	RB1	1
BP	GO:0050861	positive regulation of B cell receptor signaling pathway	1/34	10/18670	0.0180668368100037	0.0180668368100037	0.18052047740353	SLC39A10	1
BP	GO:1902101	positive regulation of metaphase/anaphase transition of cell cycle	1/34	10/18670	0.0180668368100037	0.0180668368100037	0.18052047740353	RB1	1
BP	GO:1990822	basic amino acid transmembrane transport	1/34	10/18670	0.0180668368100037	0.0180668368100037	0.18052047740353	SLC7A1	1
BP	GO:0033148	positive regulation of intracellular estrogen receptor signaling pathway	1/34	11/18670	0.0198559969144231	0.0198559969144231	0.18052047740353	YAP1	1
BP	GO:0090042	tubulin deacetylation	1/34	11/18670	0.0198559969144231	0.0198559969144231	0.18052047740353	NEK3	1
BP	GO:1905820	positive regulation of chromosome separation	1/34	11/18670	0.0198559969144231	0.0198559969144231	0.18052047740353	RB1	1
BP	GO:0006563	L-serine metabolic process	1/34	12/18670	0.0216419927397574	0.0216419927397574	0.18052047740353	SERINC5	1
BP	GO:0034086	maintenance of sister chromatid cohesion	1/34	12/18670	0.0216419927397574	0.0216419927397574	0.18052047740353	RB1	1
BP	GO:0034088	maintenance of mitotic sister chromatid cohesion	1/34	12/18670	0.0216419927397574	0.0216419927397574	0.18052047740353	RB1	1
BP	GO:0042118	endothelial cell activation	1/34	12/18670	0.0216419927397574	0.0216419927397574	0.18052047740353	HOXA9	1
BP	GO:0097284	hepatocyte apoptotic process	1/34	12/18670	0.0216419927397574	0.0216419927397574	0.18052047740353	RB1	1
BP	GO:0030326	embryonic limb morphogenesis	2/34	125/18670	0.0216940793761698	0.0216940793761698	0.18052047740353	HOXA10/HOXA9	2
BP	GO:0035113	embryonic appendage morphogenesis	2/34	125/18670	0.0216940793761698	0.0216940793761698	0.18052047740353	HOXA10/HOXA9	2
BP	GO:0050671	positive regulation of lymphocyte proliferation	2/34	130/18670	0.0233395618264395	0.0233395618264395	0.18052047740353	IRS2/SLC39A10	2
BP	GO:0001967	suckling behavior	1/34	13/18670	0.023424829713004	0.023424829713004	0.18052047740353	DACH1	1
BP	GO:0032530	regulation of microvillus organization	1/34	13/18670	0.023424829713004	0.023424829713004	0.18052047740353	KLF5	1
BP	GO:0051386	regulation of neurotrophin TRK receptor signaling pathway	1/34	13/18670	0.023424829713004	0.023424829713004	0.18052047740353	SPRY2	1
BP	GO:0060576	intestinal epithelial cell development	1/34	13/18670	0.023424829713004	0.023424829713004	0.18052047740353	KLF5	1
BP	GO:0072182	regulation of nephron tubule epithelial cell differentiation	1/34	13/18670	0.023424829713004	0.023424829713004	0.18052047740353	YAP1	1
BP	GO:1902947	regulation of tau-protein kinase activity	1/34	13/18670	0.023424829713004	0.023424829713004	0.18052047740353	RB1	1
BP	GO:1903960	negative regulation of anion transmembrane transport	1/34	13/18670	0.023424829713004	0.023424829713004	0.18052047740353	IRS2	1
BP	GO:0032946	positive regulation of mononuclear cell proliferation	2/34	131/18670	0.0236746991865961	0.0236746991865961	0.18052047740353	IRS2/SLC39A10	2
BP	GO:1902850	microtubule cytoskeleton organization involved in mitosis	2/34	131/18670	0.0236746991865961	0.0236746991865961	0.18052047740353	SPRY2/MZT1	2
BP	GO:0048565	digestive tract development	2/34	134/18670	0.0246920499319368	0.0246920499319368	0.18052047740353	RB1/KLF5	2
BP	GO:1903825	organic acid transmembrane transport	2/34	135/18670	0.0250351200796391	0.0250351200796391	0.18052047740353	IRS2/SLC7A1	2
BP	GO:1905039	carboxylic acid transmembrane transport	2/34	135/18670	0.0250351200796391	0.0250351200796391	0.18052047740353	IRS2/SLC7A1	2
BP	GO:0045651	positive regulation of macrophage differentiation	1/34	14/18670	0.0252045132521457	0.0252045132521457	0.18052047740353	RB1	1
BP	GO:0060009	Sertoli cell development	1/34	14/18670	0.0252045132521457	0.0252045132521457	0.18052047740353	FNDC3A	1
BP	GO:1900747	negative regulation of vascular endothelial growth factor signaling pathway	1/34	14/18670	0.0252045132521457	0.0252045132521457	0.18052047740353	SPRY2	1
BP	GO:0070665	positive regulation of leukocyte proliferation	2/34	139/18670	0.0264269574928358	0.0264269574928358	0.18052047740353	IRS2/SLC39A10	2
BP	GO:0010561	negative regulation of glycoprotein biosynthetic process	1/34	15/18670	0.0269810487661587	0.0269810487661587	0.18052047740353	ITM2B	1
BP	GO:0015802	basic amino acid transport	1/34	15/18670	0.0269810487661587	0.0269810487661587	0.18052047740353	SLC7A1	1
BP	GO:0034349	glial cell apoptotic process	1/34	15/18670	0.0269810487661587	0.0269810487661587	0.18052047740353	RB1	1
BP	GO:0042074	cell migration involved in gastrulation	1/34	15/18670	0.0269810487661587	0.0269810487661587	0.18052047740353	AMOT	1
BP	GO:0042921	glucocorticoid receptor signaling pathway	1/34	15/18670	0.0269810487661587	0.0269810487661587	0.18052047740353	YWHAH	1
BP	GO:0042983	amyloid precursor protein biosynthetic process	1/34	15/18670	0.0269810487661587	0.0269810487661587	0.18052047740353	ITM2B	1
BP	GO:0042984	regulation of amyloid precursor protein biosynthetic process	1/34	15/18670	0.0269810487661587	0.0269810487661587	0.18052047740353	ITM2B	1
BP	GO:0046321	positive regulation of fatty acid oxidation	1/34	15/18670	0.0269810487661587	0.0269810487661587	0.18052047740353	IRS2	1
BP	GO:0048368	lateral mesoderm development	1/34	15/18670	0.0269810487661587	0.0269810487661587	0.18052047740353	YAP1	1
BP	GO:0072160	nephron tubule epithelial cell differentiation	1/34	15/18670	0.0269810487661587	0.0269810487661587	0.18052047740353	YAP1	1
BP	GO:1902548	negative regulation of cellular response to vascular endothelial growth factor stimulus	1/34	15/18670	0.0269810487661587	0.0269810487661587	0.18052047740353	SPRY2	1
BP	GO:0008286	insulin receptor signaling pathway	2/34	141/18670	0.0271345011079715	0.0271345011079715	0.18052047740353	IRS2/EIF4EBP2	2
BP	GO:0007034	vacuolar transport	2/34	142/18670	0.0274911519895326	0.0274911519895326	0.18052047740353	VPS36/NDFIP2	2
BP	GO:0050871	positive regulation of B cell activation	2/34	142/18670	0.0274911519895326	0.0274911519895326	0.18052047740353	IRS2/SLC39A10	2
BP	GO:0030879	mammary gland development	2/34	143/18670	0.0278497119639933	0.0278497119639933	0.18052047740353	IRS2/HOXA9	2
BP	GO:0048813	dendrite morphogenesis	2/34	143/18670	0.0278497119639933	0.0278497119639933	0.18052047740353	YWHAH/FARP1	2
BP	GO:0030033	microvillus assembly	1/34	16/18670	0.0287544416550328	0.0287544416550328	0.18052047740353	KLF5	1
BP	GO:0031958	corticosteroid receptor signaling pathway	1/34	16/18670	0.0287544416550328	0.0287544416550328	0.18052047740353	YWHAH	1
BP	GO:0042447	hormone catabolic process	1/34	16/18670	0.0287544416550328	0.0287544416550328	0.18052047740353	YWHAH	1
BP	GO:0050774	negative regulation of dendrite morphogenesis	1/34	16/18670	0.0287544416550328	0.0287544416550328	0.18052047740353	YWHAH	1
BP	GO:1902001	fatty acid transmembrane transport	1/34	16/18670	0.0287544416550328	0.0287544416550328	0.18052047740353	IRS2	1
BP	GO:0055123	digestive system development	2/34	146/18670	0.0289367696261154	0.0289367696261154	0.18052047740353	RB1/KLF5	2
BP	GO:0035107	appendage morphogenesis	2/34	148/18670	0.0296708797176392	0.0296708797176392	0.18052047740353	HOXA10/HOXA9	2
BP	GO:0035108	limb morphogenesis	2/34	148/18670	0.0296708797176392	0.0296708797176392	0.18052047740353	HOXA10/HOXA9	2
BP	GO:0007338	single fertilization	2/34	150/18670	0.0304124428033087	0.0304124428033087	0.18052047740353	HOXA10/HOXA9	2
BP	GO:0048754	branching morphogenesis of an epithelial tube	2/34	150/18670	0.0304124428033087	0.0304124428033087	0.18052047740353	SPRY2/YAP1	2
BP	GO:0009070	serine family amino acid biosynthetic process	1/34	17/18670	0.0305246973097845	0.0305246973097845	0.18052047740353	SERINC5	1
BP	GO:0033145	positive regulation of intracellular steroid hormone receptor signaling pathway	1/34	17/18670	0.0305246973097845	0.0305246973097845	0.18052047740353	YAP1	1
BP	GO:0033262	regulation of nuclear cell cycle DNA replication	1/34	17/18670	0.0305246973097845	0.0305246973097845	0.18052047740353	DACH1	1
BP	GO:0045324	late endosome to vacuole transport	1/34	17/18670	0.0305246973097845	0.0305246973097845	0.18052047740353	VPS36	1
BP	GO:0045725	positive regulation of glycogen biosynthetic process	1/34	17/18670	0.0305246973097845	0.0305246973097845	0.18052047740353	IRS2	1
BP	GO:0062033	positive regulation of mitotic sister chromatid segregation	1/34	17/18670	0.0305246973097845	0.0305246973097845	0.18052047740353	RB1	1
BP	GO:0006607	NLS-bearing protein import into nucleus	1/34	18/18670	0.0322918211124683	0.0322918211124683	0.18052047740353	IPO5	1
BP	GO:0031998	regulation of fatty acid beta-oxidation	1/34	18/18670	0.0322918211124683	0.0322918211124683	0.18052047740353	IRS2	1
BP	GO:0048339	paraxial mesoderm development	1/34	18/18670	0.0322918211124683	0.0322918211124683	0.18052047740353	YAP1	1
BP	GO:0070875	positive regulation of glycogen metabolic process	1/34	18/18670	0.0322918211124683	0.0322918211124683	0.18052047740353	IRS2	1
BP	GO:1903019	negative regulation of glycoprotein metabolic process	1/34	18/18670	0.0322918211124683	0.0322918211124683	0.18052047740353	ITM2B	1
BP	GO:0010977	negative regulation of neuron projection development	2/34	155/18670	0.0322985611810377	0.0322985611810377	0.18052047740353	YWHAH/RNF6	2
BP	GO:1901653	cellular response to peptide	3/34	385/18670	0.032481606318933	0.032481606318933	0.18052047740353	IRS2/EIF4EBP2/KLF5	3
BP	GO:0014706	striated muscle tissue development	3/34	390/18670	0.0335610842322813	0.0335610842322813	0.18052047740353	RB1/KLF5/YAP1	3
BP	GO:0045947	negative regulation of translational initiation	1/34	19/18670	0.0340558184361962	0.0340558184361962	0.18052047740353	EIF4EBP2	1
BP	GO:2000696	regulation of epithelial cell differentiation involved in kidney development	1/34	19/18670	0.0340558184361962	0.0340558184361962	0.18052047740353	YAP1	1
BP	GO:0007519	skeletal muscle tissue development	2/34	160/18670	0.0342299470949467	0.0342299470949467	0.18052047740353	RB1/KLF5	2
BP	GO:0030903	notochord development	1/34	20/18670	0.035816694645149	0.035816694645149	0.18052047740353	YAP1	1
BP	GO:0060008	Sertoli cell differentiation	1/34	20/18670	0.035816694645149	0.035816694645149	0.18052047740353	FNDC3A	1
BP	GO:0060216	definitive hemopoiesis	1/34	20/18670	0.035816694645149	0.035816694645149	0.18052047740353	HOXA9	1
BP	GO:0072234	metanephric nephron tubule development	1/34	20/18670	0.035816694645149	0.035816694645149	0.18052047740353	YAP1	1
BP	GO:0010801	negative regulation of peptidyl-threonine phosphorylation	1/34	21/18670	0.0375744550945889	0.0375744550945889	0.18052047740353	SPRY2	1
BP	GO:0032516	positive regulation of phosphoprotein phosphatase activity	1/34	21/18670	0.0375744550945889	0.0375744550945889	0.18052047740353	SLC39A10	1
BP	GO:0032891	negative regulation of organic acid transport	1/34	21/18670	0.0375744550945889	0.0375744550945889	0.18052047740353	IRS2	1
BP	GO:0033962	cytoplasmic mRNA processing body assembly	1/34	21/18670	0.0375744550945889	0.0375744550945889	0.18052047740353	PAN3	1
BP	GO:0071459	protein localization to chromosome, centromeric region	1/34	21/18670	0.0375744550945889	0.0375744550945889	0.18052047740353	RB1	1
BP	GO:1903055	positive regulation of extracellular matrix organization	1/34	21/18670	0.0375744550945889	0.0375744550945889	0.18052047740353	RB1	1
BP	GO:2000737	negative regulation of stem cell differentiation	1/34	21/18670	0.0375744550945889	0.0375744550945889	0.18052047740353	YAP1	1
BP	GO:0060537	muscle tissue development	3/34	408/18670	0.0376021509515376	0.0376021509515376	0.18052047740353	RB1/KLF5/YAP1	3
BP	GO:0060538	skeletal muscle organ development	2/34	169/18670	0.0378175737464687	0.0378175737464687	0.18052047740353	RB1/KLF5	2
BP	GO:0007517	muscle organ development	3/34	410/18670	0.0380660680831677	0.0380660680831677	0.18052047740353	RB1/KLF5/YAP1	3
BP	GO:0030324	lung development	2/34	172/18670	0.0390444600594179	0.0390444600594179	0.18052047740353	SPRY2/YAP1	2
BP	GO:0007063	regulation of sister chromatid cohesion	1/34	22/18670	0.0393291051308797	0.0393291051308797	0.18052047740353	RB1	1
BP	GO:0040037	negative regulation of fibroblast growth factor receptor signaling pathway	1/34	22/18670	0.0393291051308797	0.0393291051308797	0.18052047740353	SPRY2	1
BP	GO:0043162	ubiquitin-dependent protein catabolic process via the multivesicular body sorting pathway	1/34	22/18670	0.0393291051308797	0.0393291051308797	0.18052047740353	VPS36	1
BP	GO:0045649	regulation of macrophage differentiation	1/34	22/18670	0.0393291051308797	0.0393291051308797	0.18052047740353	RB1	1
BP	GO:0060487	lung epithelial cell differentiation	1/34	22/18670	0.0393291051308797	0.0393291051308797	0.18052047740353	YAP1	1
BP	GO:0060575	intestinal epithelial cell differentiation	1/34	22/18670	0.0393291051308797	0.0393291051308797	0.18052047740353	KLF5	1
BP	GO:0071577	zinc ion transmembrane transport	1/34	22/18670	0.0393291051308797	0.0393291051308797	0.18052047740353	SLC39A10	1
BP	GO:0016525	negative regulation of angiogenesis	2/34	173/18670	0.039456805572791	0.039456805572791	0.18052047740353	AMOT/SPRY2	2
BP	GO:0010921	regulation of phosphatase activity	2/34	175/18670	0.0402865290587813	0.0402865290587813	0.18052047740353	FARP1/SLC39A10	2
BP	GO:2000181	negative regulation of blood vessel morphogenesis	2/34	175/18670	0.0402865290587813	0.0402865290587813	0.18052047740353	AMOT/SPRY2	2
BP	GO:0030323	respiratory tube development	2/34	176/18670	0.0407038928795148	0.0407038928795148	0.18052047740353	SPRY2/YAP1	2
BP	GO:0051897	positive regulation of protein kinase B signaling	2/34	176/18670	0.0407038928795148	0.0407038928795148	0.18052047740353	IRS2/SPRY2	2
BP	GO:0007064	mitotic sister chromatid cohesion	1/34	23/18670	0.0410806500914951	0.0410806500914951	0.18052047740353	RB1	1
BP	GO:0060479	lung cell differentiation	1/34	23/18670	0.0410806500914951	0.0410806500914951	0.18052047740353	YAP1	1
BP	GO:0072170	metanephric tubule development	1/34	23/18670	0.0410806500914951	0.0410806500914951	0.18052047740353	YAP1	1
BP	GO:0072215	regulation of metanephros development	1/34	23/18670	0.0410806500914951	0.0410806500914951	0.18052047740353	YAP1	1
BP	GO:0072243	metanephric nephron epithelium development	1/34	23/18670	0.0410806500914951	0.0410806500914951	0.18052047740353	YAP1	1
BP	GO:0089718	amino acid import across plasma membrane	1/34	23/18670	0.0410806500914951	0.0410806500914951	0.18052047740353	SLC7A1	1
BP	GO:1900746	regulation of vascular endothelial growth factor signaling pathway	1/34	23/18670	0.0410806500914951	0.0410806500914951	0.18052047740353	SPRY2	1
BP	GO:0048736	appendage development	2/34	179/18670	0.0419659081369776	0.0419659081369776	0.18052047740353	HOXA10/HOXA9	2
BP	GO:0060173	limb development	2/34	179/18670	0.0419659081369776	0.0419659081369776	0.18052047740353	HOXA10/HOXA9	2
BP	GO:0001933	negative regulation of protein phosphorylation	3/34	429/18670	0.0426208905738596	0.0426208905738596	0.18052047740353	RB1/SPRY2/IPO5	3
BP	GO:0032528	microvillus organization	1/34	24/18670	0.0428290953050354	0.0428290953050354	0.18052047740353	KLF5	1
BP	GO:0034629	cellular protein-containing complex localization	1/34	24/18670	0.0428290953050354	0.0428290953050354	0.18052047740353	MZT1	1
BP	GO:0050857	positive regulation of antigen receptor-mediated signaling pathway	1/34	24/18670	0.0428290953050354	0.0428290953050354	0.18052047740353	SLC39A10	1
BP	GO:0050996	positive regulation of lipid catabolic process	1/34	24/18670	0.0428290953050354	0.0428290953050354	0.18052047740353	IRS2	1
BP	GO:1902547	regulation of cellular response to vascular endothelial growth factor stimulus	1/34	24/18670	0.0428290953050354	0.0428290953050354	0.18052047740353	SPRY2	1
BP	GO:0048608	reproductive structure development	3/34	431/18670	0.043115805034969	0.043115805034969	0.18052047740353	HOXA10/FNDC3A/HOXA9	3
BP	GO:0061138	morphogenesis of a branching epithelium	2/34	182/18670	0.0432426620710507	0.0432426620710507	0.18052047740353	SPRY2/YAP1	2
BP	GO:0061458	reproductive system development	3/34	434/18670	0.0438636666620223	0.0438636666620223	0.18052047740353	HOXA10/FNDC3A/HOXA9	3
BP	GO:0050864	regulation of B cell activation	2/34	184/18670	0.0441019267303319	0.0441019267303319	0.18052047740353	IRS2/SLC39A10	2
BP	GO:0002053	positive regulation of mesenchymal cell proliferation	1/34	25/18670	0.0445744460912429	0.0445744460912429	0.18052047740353	IRS2	1
BP	GO:0008211	glucocorticoid metabolic process	1/34	25/18670	0.0445744460912429	0.0445744460912429	0.18052047740353	YWHAH	1
BP	GO:0032509	endosome transport via multivesicular body sorting pathway	1/34	25/18670	0.0445744460912429	0.0445744460912429	0.18052047740353	VPS36	1
BP	GO:0072202	cell differentiation involved in metanephros development	1/34	25/18670	0.0445744460912429	0.0445744460912429	0.18052047740353	YAP1	1
BP	GO:2000679	positive regulation of transcription regulatory region DNA binding	1/34	25/18670	0.0445744460912429	0.0445744460912429	0.18052047740353	RB1	1
BP	GO:0048167	regulation of synaptic plasticity	2/34	187/18670	0.0454028286194477	0.0454028286194477	0.18052047740353	YWHAH/EIF4EBP2	2
BP	GO:1901343	negative regulation of vasculature development	2/34	187/18670	0.0454028286194477	0.0454028286194477	0.18052047740353	AMOT/SPRY2	2
BP	GO:0006367	transcription initiation from RNA polymerase II promoter	2/34	188/18670	0.045839636424455	0.045839636424455	0.18052047740353	CDK8/YAP1	2
BP	GO:0007020	microtubule nucleation	1/34	26/18670	0.046316707761015	0.046316707761015	0.18052047740353	MZT1	1
BP	GO:0043090	amino acid import	1/34	26/18670	0.046316707761015	0.046316707761015	0.18052047740353	SLC7A1	1
BP	GO:1900739	regulation of protein insertion into mitochondrial membrane involved in apoptotic signaling pathway	1/34	26/18670	0.046316707761015	0.046316707761015	0.18052047740353	YWHAH	1
BP	GO:1900740	positive regulation of protein insertion into mitochondrial membrane involved in apoptotic signaling pathway	1/34	26/18670	0.046316707761015	0.046316707761015	0.18052047740353	YWHAH	1
BP	GO:1903959	regulation of anion transmembrane transport	1/34	26/18670	0.046316707761015	0.046316707761015	0.18052047740353	IRS2	1
BP	GO:0006706	steroid catabolic process	1/34	27/18670	0.0480558856164177	0.0480558856164177	0.18052047740353	YWHAH	1
BP	GO:0006829	zinc ion transport	1/34	27/18670	0.0480558856164177	0.0480558856164177	0.18052047740353	SLC39A10	1
BP	GO:0072207	metanephric epithelium development	1/34	27/18670	0.0480558856164177	0.0480558856164177	0.18052047740353	YAP1	1
BP	GO:2000191	regulation of fatty acid transport	1/34	27/18670	0.0480558856164177	0.0480558856164177	0.18052047740353	IRS2	1
BP	GO:0001763	morphogenesis of a branching structure	2/34	196/18670	0.0493902485247879	0.0493902485247879	0.18052047740353	SPRY2/YAP1	2
BP	GO:1904951	positive regulation of establishment of protein localization	3/34	456/18670	0.0495478470337216	0.0495478470337216	0.18052047740353	YWHAH/IRS2/IPO5	3
BP	GO:0001702	gastrulation with mouth forming second	1/34	28/18670	0.0497919849507007	0.0497919849507007	0.18052047740353	AMOT	1
BP	GO:0003180	aortic valve morphogenesis	1/34	28/18670	0.0497919849507007	0.0497919849507007	0.18052047740353	RB1	1
BP	GO:0051984	positive regulation of chromosome segregation	1/34	28/18670	0.0497919849507007	0.0497919849507007	0.18052047740353	RB1	1
BP	GO:0071168	protein localization to chromatin	1/34	28/18670	0.0497919849507007	0.0497919849507007	0.18052047740353	RB1	1
BP	GO:1903792	negative regulation of anion transport	1/34	28/18670	0.0497919849507007	0.0497919849507007	0.18052047740353	IRS2	1
CC	GO:0005667	transcription factor complex	6/34	365/19717	3.35142910142493e-05	3.35142910142493e-05	0.0023989176725989	HOXA10/RB1/KLF5/HOXA9/DACH1/YAP1	6
CC	GO:0005771	multivesicular body	2/34	51/19717	0.00349026163856178	0.00349026163856178	0.124914627064316	TPT1/NDFIP2	2
CC	GO:0010008	endosome membrane	4/34	479/19717	0.00896103320384526	0.00896103320384526	0.159729021249153	VPS36/ITM2B/NDFIP2/TM9SF2	4
CC	GO:0005770	late endosome	3/34	256/19717	0.00961962054658716	0.00961962054658716	0.159729021249153	TPT1/VPS36/NDFIP2	3
CC	GO:0016605	PML body	2/34	99/19717	0.0126116545337565	0.0126116545337565	0.159729021249153	RB1/RNF6	2
CC	GO:0017119	Golgi transport complex	1/34	12/19717	0.0205033379944549	0.0205033379944549	0.159729021249153	COG3	1
CC	GO:0019908	nuclear cyclin-dependent protein kinase holoenzyme complex	1/34	12/19717	0.0205033379944549	0.0205033379944549	0.159729021249153	RB1	1
CC	GO:0032585	multivesicular body membrane	1/34	12/19717	0.0205033379944549	0.0205033379944549	0.159729021249153	NDFIP2	1
CC	GO:0005819	spindle	3/34	347/19717	0.0216139146334376	0.0216139146334376	0.159729021249153	RB1/TPT1/MZT1	3
CC	GO:0031902	late endosome membrane	2/34	134/19717	0.0223150838509846	0.0223150838509846	0.159729021249153	VPS36/NDFIP2	2
CC	GO:0090575	RNA polymerase II transcription factor complex	2/34	163/19717	0.0320560709477487	0.0320560709477487	0.169940259823428	RB1/YAP1	2
CC	GO:0016514	SWI/SNF complex	1/34	19/19717	0.0322745681952882	0.0322745681952882	0.169940259823428	RB1	1
CC	GO:0001726	ruffle	2/34	172/19717	0.0353648148968127	0.0353648148968127	0.169940259823428	AMOT/SPRY2	2
CC	GO:0000930	gamma-tubulin complex	1/34	21/19717	0.03561248091888	0.03561248091888	0.169940259823428	MZT1	1
CC	GO:0032806	carboxy-terminal domain protein kinase complex	1/34	21/19717	0.03561248091888	0.03561248091888	0.169940259823428	RB1	1
CC	GO:0036452	ESCRT complex	1/34	26/19717	0.0439084481454717	0.0439084481454717	0.19643253117711	VPS36	1
CC	GO:0044798	nuclear transcription factor complex	2/34	201/19717	0.0468698203499445	0.0468698203499445	0.197346611999766	RB1/YAP1	2
MF	GO:0035258	steroid hormone receptor binding	3/31	92/17697	0.000549978279746022	0.000549978279746022	0.0434193378746859	YWHAH/RB1/RNF6	3
MF	GO:0035257	nuclear hormone receptor binding	3/31	152/17697	0.00234084905333068	0.00234084905333068	0.0706178551797438	YWHAH/RB1/RNF6	3
MF	GO:0050681	androgen receptor binding	2/31	44/17697	0.00268347849683026	0.00268347849683026	0.0706178551797438	RB1/RNF6	2
MF	GO:0051427	hormone receptor binding	3/31	185/17697	0.00407367504279749	0.00407367504279749	0.0804014811078452	YWHAH/RB1/RNF6	3
MF	GO:0033613	activating transcription factor binding	2/31	85/17697	0.00968558526965441	0.00968558526965441	0.112408098687849	RB1/YAP1	2
MF	GO:0008190	eukaryotic initiation factor 4E binding	1/31	10/17697	0.0173840405616683	0.0173840405616683	0.112408098687849	EIF4EBP2	1
MF	GO:0015174	basic amino acid transmembrane transporter activity	1/31	12/17697	0.0208255806556483	0.0208255806556483	0.112408098687849	SLC7A1	1
MF	GO:0004535	poly(A)-specific ribonuclease activity	1/31	13/17697	0.0225419734744036	0.0225419734744036	0.112408098687849	PAN3	1
MF	GO:0005095	GTPase inhibitor activity	1/31	14/17697	0.024255454520676	0.024255454520676	0.112408098687849	IPO5	1
MF	GO:0019903	protein phosphatase binding	2/31	140/17697	0.0248735778707323	0.0248735778707323	0.112408098687849	IRS2/AKAP11	2
MF	GO:0005159	insulin-like growth factor receptor binding	1/31	16/17697	0.0276737003893643	0.0276737003893643	0.112408098687849	YWHAH	1
MF	GO:0035259	glucocorticoid receptor binding	1/31	16/17697	0.0276737003893643	0.0276737003893643	0.112408098687849	YWHAH	1
MF	GO:0030676	Rac guanyl-nucleotide exchange factor activity	1/31	17/17697	0.0293784747396802	0.0293784747396802	0.112408098687849	FARP1	1
MF	GO:0008353	RNA polymerase II CTD heptapeptide repeat kinase activity	1/31	18/17697	0.0310803563733382	0.0310803563733382	0.112408098687849	CDK8	1
MF	GO:0070064	proline-rich region binding	1/31	18/17697	0.0310803563733382	0.0310803563733382	0.112408098687849	YAP1	1
MF	GO:0005385	zinc ion transmembrane transporter activity	1/31	20/17697	0.0344754604636011	0.0344754604636011	0.112408098687849	SLC39A10	1
MF	GO:0008157	protein phosphatase 1 binding	1/31	20/17697	0.0344754604636011	0.0344754604636011	0.112408098687849	AKAP11	1
MF	GO:0061608	nuclear import signal receptor activity	1/31	20/17697	0.0344754604636011	0.0344754604636011	0.112408098687849	IPO5	1
MF	GO:0005158	insulin receptor binding	1/31	22/17697	0.0378590505309058	0.0378590505309058	0.112408098687849	IRS2	1
MF	GO:0001228	DNA-binding transcription activator activity, RNA polymerase II-specific	3/31	439/17697	0.0407922369006447	0.0407922369006447	0.112408098687849	HOXA10/KLF5/NFIC	3
MF	GO:0072509	divalent inorganic cation transmembrane transporter activity	1/31	24/17697	0.0412311643261204	0.0412311643261204	0.112408098687849	SLC39A10	1
MF	GO:0019902	phosphatase binding	2/31	185/17697	0.0414531991096391	0.0414531991096391	0.112408098687849	IRS2/AKAP11	2
MF	GO:0008022	protein C-terminus binding	2/31	187/17697	0.042265968975253	0.042265968975253	0.112408098687849	VPS36/YAP1	2
MF	GO:0008139	nuclear localization sequence binding	1/31	25/17697	0.0429129293861493	0.0429129293861493	0.112408098687849	IPO5	1
MF	GO:0030371	translation repressor activity	1/31	26/17697	0.044591839480594	0.044591839480594	0.112408098687849	EIF4EBP2	1
MF	GO:0043425	bHLH transcription factor binding	1/31	28/17697	0.0479411135065225	0.0479411135065225	0.112408098687849	KLF5	1
MF	GO:0004693	cyclin-dependent protein serine/threonine kinase activity	1/31	29/17697	0.0496114867863513	0.0496114867863513	0.112408098687849	CDK8	1
MF	GO:0043539	protein serine/threonine kinase activator activity	1/31	29/17697	0.0496114867863513	0.0496114867863513	0.112408098687849	SPRY2	1
MF	GO:0071889	14-3-3 protein binding	1/31	29/17697	0.0496114867863513	0.0496114867863513	0.112408098687849	IRS2	1
