# Supplementary material for: DNMBP-AS1 Regulates NHLRC3 Expression by Sponging miR-93-5p/17-5p to Inhibit Colon Cancer Progression
Source: Front Oncol. 2022 Apr 27;12:765163. doi: 10.3389/fonc.2022.765163 (PMC9092830; doi:10.3389/fonc.2022.765163)
Supplement: Supplementary file 1 [file DataSheet_1.zip › data/bioinformatics/mRNAsurvival.txt]

id	futime	fustat	TPT1	TM9SF2	KLF5	IPO5	CDCA7	SLC7A1	SERINC5	NDFIP2	EIF4EBP2	FARP1	YWHAH	IRS2	YAP1	NFIC	FNDC3A	VPS36	AKAP11	RB1	DOCK9	DACH1	AMOT	RNF6	MBNL2	HOXA9	NHLRC3	MZT1	CDK8	HOXA10	SLC39A10
TCGA-3L-AA1B	475	0	107228.3338	9451.742327	8124.883991	6862.296316	5564.716982	3337.67072	5679.502668	2240.401411	5595.812369	3796.279483	3929.77321	1335.087537	3261.205616	1983.688992	3843.067446	2142.542537	2714.594494	1781.977235	1752.797509	2347.160979	2028.584687	1549.799863	1856.580954	1659.587165	1365.679235	518.6158891	927.8655206	1101.763723	1894.32332
TCGA-4N-A93T	146	0	152467.3213	11766.76104	15332.57586	6928.477507	3846.152678	3268.938477	6384.572288	3868.341766	8855.797555	4180.60916	3333.893212	8257.617379	3488.210937	552.6885932	2178.059592	3332.553817	2443.07869	2034.159306	2623.96849	328.3065338	795.5577058	2270.389053	2102.086659	4698.046206	2405.597689	854.6243353	1005.941022	2185.739524	1366.186983
TCGA-5M-AAT4	49	1	114486.7283	6648.343093	5381.497509	8599.408733	8966.701852	5815.4837	5403.645629	2120.342084	6110.480317	2862.61186	4756.854205	968.2936279	4136.845892	2826.709819	1247.302689	1912.142162	2032.972632	1136.518213	1787.355452	278.1367117	325.5258885	1743.305524	853.5014406	1421.023769	826.1639025	739.3956374	1225.36453	1248.810411	1117.222114
TCGA-5M-AAT6	290	1	79209.31654	10029.76478	5807.375497	11274.25443	4643.413727	7374.627911	2422.688336	1979.266409	4781.083665	974.4008373	7101.059048	1706.604787	3902.300077	3009.230017	2021.30049	2670.368662	1581.445929	2909.989212	1791.551365	655.2544636	196.6192411	1484.005888	1731.654067	684.7596019	891.2763505	1511.758506	1085.284309	668.6705624	733.925927
TCGA-5M-AATE	1200	0	145757.8845	15323.5727	10660.89039	12353.73494	8992.026599	8086.03744	4495.513061	3390.969443	5015.912825	6270.895303	4328.317365	2140.130769	5176.820164	523.5603157	3296.908216	3420.210949	4192.434521	2981.317317	2545.567539	1959.318032	1647.932082	2828.749758	1779.6096	3194.432261	2102.485465	1678.230127	1631.212886	1685.533936	1563.290274
TCGA-A6-2671	2457	1	73933.85823	10505.1489	15841.52775	12957.37256	5458.680557	8729.777225	4285.967447	2891.14112	4323.461473	5390.496962	6137.331982	10195.92423	2448.418126	5992.346643	1780.833063	1332.570062	1712.812443	1808.540312	2191.539951	814.845058	888.4142714	1950.070038	1900.109779	1498.894532	794.0527229	548.4192152	1859.741065	870.3192633	1315.801108
TCGA-A6-2672	1419	0	135158.0929	14292.88754	12296.60152	10830.03299	4186.303421	5608.489711	5922.159918	3881.675154	5747.098925	1357.080667	5486.675983	3184.146002	2754.902984	3584.395014	3788.599112	2535.519833	2642.073294	2911.486546	2943.439535	954.9419624	982.3845874	1813.752841	1626.482253	326.1712861	1282.29508	1481.666801	1588.28411	630.6527397	1146.797763
TCGA-A6-2676	2016	1	96220.09214	9423.466863	13668.58747	10453.34432	4981.853842	5539.842851	3230.036181	2761.188871	3728.04028	407.5229711	7354.895525	1700.300811	3262.370459	3714.473452	1695.437705	1362.922275	1216.93555	2024.600708	1716.441198	16.52608268	16.52391818	1117.963631	1124.44904	1372.358259	1035.161206	1503.749661	1166.516562	741.5568911	1004.342688
TCGA-A6-2677	1281	1	81688.04098	12323.73449	10537.06815	12181.29874	3833.337518	4823.287546	11836.52518	4566.729971	6090.116046	3741.764815	7436.022914	2097.501408	3556.443085	1160.668953	3188.006561	2121.228927	2239.879976	2503.167177	1489.514218	481.4899105	690.5523014	1738.122161	2540.448433	6.842100876	1508.69102	1029.55462	1258.95727	29.44911172	2047.70135
TCGA-A6-2678	1286	0	74256.84467	21828.29742	17713.54964	14130.87039	4517.654566	4626.511229	7046.708983	6850.688035	8920.242037	7116.716249	8931.094095	3069.796721	4386.974452	2361.014001	3620.099933	2832.734421	2732.339643	4188.457635	2640.38989	2030.707465	1608.680693	3118.102423	2710.525639	145.2635446	1549.421474	1903.738127	1479.276752	177.9220458	2506.026144
TCGA-A6-2680	1068	0	125619.4065	16042.3251	14111.29234	13166.89364	4556.43529	13744.50158	6159.491255	5585.834762	5625.695859	5663.515413	5788.853775	7391.186028	3333.072854	1241.88104	2667.966864	2998.892611	2057.867685	2086.799569	3003.343623	1494.838816	2870.335061	2931.644127	2292.650041	884.8821243	1293.62461	625.6549311	2077.420746	665.2733027	1191.446061
TCGA-A6-2681	1387	0	112697.1859	17777.85749	12505.67668	13077.83677	3298.910338	7127.489817	5128.632117	2708.223577	4901.709033	4409.567641	5324.571694	4822.420139	1828.604694	3163.289587	1748.213185	1790.489715	1804.574424	1543.782697	3329.600151	881.2119797	2480.8835	2180.863957	1982.12243	1006.63535	841.7743342	345.6126726	1600.040337	634.543649	1409.767323
TCGA-A6-2682	424	1	124636.7114	7690.753905	5353.428448	7738.342541	4142.285296	2940.834084	2356.553994	3051.44663	4418.061125	2392.23108	7473.840257	1505.314886	2593.028595	1969.31699	1676.07014	1720.952559	861.1820286	819.2047127	1049.849778	330.7837309	2100.228571	1337.361029	1136.685032	785.9147164	735.1580027	582.3775141	1187.266654	681.0628213	914.8023225
TCGA-A6-2683	976	1	107770.4129	5166.704662	9995.924991	7708.119032	4188.142528	13485.38794	4516.733942	2473.193322	4693.960353	6882.4427	4917.186447	2631.981917	2406.420017	1949.074288	1459.084006	1700.313641	853.2762535	404.009541	3855.487225	462.989159	2630.72805	1682.154358	1102.178131	596.402366	578.5106283	188.3322883	1774.047023	437.2906002	1263.548321
TCGA-A6-2684	1127	0	63809.75551	4662.249199	5257.628482	6172.036077	4270.87351	4107.891773	3407.899149	1451.966179	4723.859214	3493.498609	10634.11489	590.6524068	3014.89908	3511.956806	1148.249131	1707.508162	779.3761524	587.2139638	1642.247465	616.3144485	3482.212389	1052.127183	1108.735487	830.7001339	475.6725209	242.3429666	925.0985483	631.7186283	950.8214687
TCGA-A6-2685	1133	0	86721.26022	5102.324049	5113.308255	4529.910762	3050.187436	2820.965671	5463.189965	1544.426843	5622.440363	2284.230309	8898.724627	2678.089978	2903.268192	3011.505544	1048.900731	1180.662379	1033.79504	773.001875	1081.820301	469.6424102	1170.966545	982.9957445	1345.33396	326.9001717	556.118265	277.4891429	937.6591193	484.7289978	755.1240446
TCGA-A6-2686	1614	1	160580.0811	4176.646384	9679.397627	5142.19655	1176.49743	2884.490212	1985.610344	3226.40346	5063.055148	485.5287725	4566.773704	912.5263456	2004.114491	1977.810894	2458.905331	938.2677802	1135.60841	1569.249968	661.0826435	177.9911032	1032.050739	1237.92875	1245.190389	1660.517374	627.4425747	766.7230903	905.3198431	958.180481	742.2903584
TCGA-A6-3807	1054	0	162815.3427	23581.12669	8871.031085	12173.87682	3885.804511	6830.510101	4436.657609	8078.659501	4826.047297	4444.549845	3426.079523	2123.226603	4759.385454	878.7119371	4988.714877	3930.664553	3982.336119	4470.663212	2831.059333	1725.009021	530.7792391	3373.386905	2617.774791	2066.386213	1890.779258	1751.962692	3169.806633	998.469237	1613.407541
TCGA-A6-3808	1014	0	96283.39255	8616.451746	7223.049374	5961.277994	5104.146942	2106.363286	3556.869485	2776.013705	5113.718628	1438.197216	6530.81262	1566.699468	3753.52817	2456.798254	2610.844474	1636.510666	1685.688857	2342.564497	1065.205475	1161.838943	812.8374167	1100.109927	1850.646072	1090.428207	890.5851549	1215.795887	977.8504926	880.9792182	1549.009715
TCGA-A6-3810	1111	0	323263.4739	30268.01851	31344.15091	14055.12184	6713.500861	6556.944674	4324.765009	11668.76646	8377.731559	6170.962898	3979.49411	3856.461963	3770.507936	1941.593611	5616.570602	4476.532628	3721.855955	6486.887489	2760.379064	2482.633816	1481.735559	3845.970343	4345.604994	4648.79229	3062.721814	3535.861438	3157.008688	2879.434641	2037.48776
TCGA-A6-4105	442	1	84864.03669	8461.112792	8705.211301	9533.52557	7374.62066	3602.707964	2533.928898	3266.292359	5238.438337	4131.824759	4332.889158	1053.564662	3371.536058	1752.298	2667.170935	1569.717011	1899.750566	2159.648086	1193.895222	1346.480203	604.7388538	1484.555374	1575.477513	791.6138343	936.2094987	1437.399277	1333.557688	834.5858851	2038.07018
TCGA-A6-4107	987	0	180738.5567	13322.32545	14122.80351	7356.441573	7336.752649	1820.126911	5728.92135	6014.65868	4910.384093	3048.616984	7979.613898	1536.986104	2842.257215	1631.76452	2633.008648	2262.078741	1437.966651	2015.22266	1097.706771	1075.298758	1011.196409	1442.119154	1896.68061	1059.950139	1206.397693	1306.75022	1246.831156	1228.611815	1430.868121
TCGA-A6-5656	1001	0	123537.7708	12364.52065	9828.00284	8211.848361	10710.10849	5233.145619	7142.233851	4562.334145	6747.547886	3731.292485	4957.796838	3977.489497	3270.692652	1062.909906	2430.485312	3016.251151	2698.347052	2216.90487	2070.050338	1197.29831	1264.036444	2435.534015	2290.345206	2987.272219	2566.623003	1072.959989	1357.494365	1605.382751	1597.818896
TCGA-A6-5657	962	0	79402.11087	7808.832101	12140.2174	7301.29401	5134.423329	4296.334691	4980.360664	1840.951747	6235.075377	2433.179169	12828.78607	1650.48328	4366.434025	3839.857802	1585.250669	1640.623819	1870.237823	1499.045451	2224.797466	222.7983337	3187.890527	1401.211153	1514.087354	736.525823	599.1498231	767.4113508	1245.528149	1102.714389	1049.380875
TCGA-A6-5659	926	0	119245.1835	14449.66407	13586.49173	10053.05007	9650.62234	5052.445325	3853.077718	3674.842187	6841.271573	4179.514256	6664.988875	1600.474835	4705.170067	2318.346751	2406.443643	2320.267188	2710.446776	3157.252555	2356.51235	1923.767266	1731.557164	2770.39012	2275.596457	1773.095156	954.4559568	1488.786288	1707.868398	2533.898364	1232.790915
TCGA-A6-5660	888	0	230676.3922	21894.41479	21850.88381	12753.25942	10228.18991	5502.794367	4773.91223	7741.142351	9725.462158	4345.000513	5589.135856	2839.062777	6324.190089	977.6576179	3679.094284	4107.510095	3093.451033	2746.095908	2422.130204	1694.020218	1757.558666	3367.976023	3161.810976	1599.646569	1731.450451	1924.292945	2016.624293	1979.285043	1871.366874
TCGA-A6-5661	1020	0	175076.3638	6976.950187	30025.28313	4645.910719	6923.623312	5730.242655	5668.938431	5189.30317	5491.867182	951.1525928	7299.6269	1481.079674	4637.557591	2322.892853	3213.872949	3288.772318	2641.696582	2903.193041	1058.747134	797.1359542	989.2221196	3382.646367	1253.543372	1388.263552	1276.633803	2126.517634	1380.154215	882.9206008	1403.304821
TCGA-A6-5662	718	0	365520.0792	40849.78901	22898.97863	18361.87902	1725.237862	6431.217942	5589.544912	10904.9839	10589.23285	6046.591428	3668.936036	8469.291172	7532.099633	1340.502343	8593.023883	5727.90562	5284.63697	2542.577958	4823.076073	4267.384439	1066.556208	4807.463412	7527.946061	1733.666571	2925.588995	2549.627284	2327.886336	1343.380632	2274.177082
TCGA-A6-5665	671	0	131907.5402	6533.102698	33602.32262	10336.62137	7211.458214	3284.271098	6098.599366	4691.123297	7383.940022	1613.185926	8676.752473	8446.152258	2868.195724	2443.292207	2062.649695	2007.125024	1636.909987	1901.268778	1471.067714	241.958451	855.7860145	1598.430824	1693.211569	1646.690555	1012.767488	1680.728858	1227.509723	1490.467256	1200.114497
TCGA-A6-5666	995	0	231737.2618	17951.61635	14731.61024	18379.16799	12352.27743	4553.290542	6714.427463	7271.136616	5352.125005	4548.248178	9186.61188	2376.909183	5711.676193	1321.407925	4686.825061	4595.904867	3061.909263	3918.604635	1787.982191	1321.459311	1765.935398	2700.746862	3497.084208	531.9122185	1659.697944	3336.604562	2221.481819	273.5563295	1755.739536
TCGA-A6-6137	824	0	94160.67029	14962.04204	22125.7981	7798.349255	2825.975266	7256.614658	7510.289536	4406.51095	7345.558544	4080.491426	4978.197239	1761.55315	5050.026081	2179.324024	3027.980164	2786.929182	2832.105741	2287.570329	2290.235376	1131.452196	1812.18548	2247.741852	2116.912435	1020.54507	1391.767417	843.8622227	1281.517867	928.2450119	1027.151863
TCGA-A6-6138	685	0	109716.2555	22576.36845	14301.72703	12212.89472	7980.965199	7265.420253	8262.733304	6230.739657	7512.453777	5062.729133	4076.395829	4565.206371	5021.053322	2367.187164	4495.100531	3531.767589	4708.240207	3726.880522	4369.621444	2270.23818	1748.180215	3470.100146	2616.378809	1067.990479	3324.555246	1661.452599	1832.168607	1369.278395	1043.663302
TCGA-A6-6140	734	0	69020.28373	16967.48453	17979.40746	9441.595824	7945.01765	6824.322363	11837.69629	3335.829325	9787.020025	5087.707643	6619.193425	6250.991837	3863.029049	577.5721045	2371.097179	3416.638084	2923.634706	2773.922645	2964.719159	1431.049569	2326.184607	2783.519486	2003.2843	938.6722277	2448.596688	1250.496764	1411.175	1292.266019	1439.901567
TCGA-A6-6141	255	0	74635.7981	8559.79693	11125.28484	5252.097268	4676.212966	2555.686386	7169.187849	2263.758779	6357.940839	3007.769305	6644.583037	1149.096397	3027.22583	2616.790881	2203.621254	2175.315917	1641.860516	1404.773803	1733.876192	1863.103118	2123.18606	1365.85109	1576.405782	1286.270589	1134.968607	812.9450174	815.5941862	1301.322101	625.3873377
TCGA-A6-6142	763	0	109602.4782	25860.9428	16774.56157	8049.101687	1592.80339	5982.66323	6346.156528	5461.05282	6095.368994	5612.243233	4594.225275	3739.738858	5325.623936	2407.220545	3550.99615	3461.877352	3139.451776	2495.473038	3451.427575	2274.493112	1337.712774	8094.052496	3616.588198	417.5917866	1706.468382	1342.093345	3442.788886	648.2823829	2291.941995
TCGA-A6-6648	766	0	108330.0022	17802.59336	21909.1812	15966.49983	8790.798877	9227.3505	5712.481593	4066.644998	6949.589368	4440.443168	6629.180429	4067.678668	4147.27814	3144.116211	3766.055115	3380.01768	4321.57042	4261.538157	2826.678144	568.0989456	2514.960508	2803.946089	1214.441872	1265.947304	1489.58669	1774.745642	2059.745588	1608.99756	1066.045325
TCGA-A6-6649	735	0	72366.74205	16037.81081	20883.13257	9941.401914	4753.019075	5986.654078	3369.751078	4208.336411	6150.425532	5571.566503	4554.359279	3303.797357	3398.664606	2861.870758	3367.865179	4114.023725	2813.617374	2098.52041	5185.106594	605.1050146	1109.545308	1530.888276	4441.135535	1450.279813	1264.804074	1808.525509	792.1551678	1255.482789	1588.244925
TCGA-A6-6650	627	0	130559.4291	20509.98065	18707.20238	13529.45395	6719.847376	15746.20349	14126.62613	7591.725818	7002.416827	7544.723159	3787.878061	4001.666046	3809.893517	1030.223362	3899.706127	4201.730048	6084.099103	4673.562195	4216.701666	1609.194431	1058.670187	4749.760563	2580.863355	1050.967907	3075.389498	3151.641914	2309.989176	1107.787238	1300.671701
TCGA-A6-6652	751	0	160232.7462	19309.86598	18391.28869	15121.46162	10198.64725	10685.44761	8321.961389	7263.813191	11623.01784	8016.70645	3638.060945	5283.569119	6913.191793	2558.795697	5558.729772	4038.990994	4103.927087	2472.711585	3177.584392	4706.37937	4164.273396	3149.375568	3237.577593	3348.009325	5808.41851	1331.925098	1982.467709	1741.260589	2095.373606
TCGA-A6-6653	742	0	111189.4732	13157.59826	18644.87415	6987.412798	4917.382388	5937.115374	3270.841683	4233.620793	5358.77174	737.2706136	8154.340995	3374.671928	3975.927776	4967.757867	3005.549568	1474.648473	1810.600063	2829.530204	1519.73804	1848.967688	1399.85156	1283.298621	2159.330768	59.45266098	817.2364541	1342.87894	1079.199133	560.3908977	1075.798487
TCGA-A6-6654	726	0	103417.9548	12496.93734	13478.78245	6651.289679	3742.883796	5107.532486	3721.118754	2361.630531	4665.852625	4129.607286	6401.142267	2188.230307	4387.537481	4398.089746	3367.96307	1968.041829	2423.179255	1952.078327	2514.128232	1201.323285	1566.18718	1854.793677	1866.959097	452.9658676	1182.71973	940.117575	1260.821189	483.0595131	1657.100163
TCGA-A6-A567	1881	1	187938.4003	16767.15839	13340.56964	12103.13684	5256.105914	11313.43592	7199.544442	6853.229896	5472.270687	6539.904357	2723.814281	2637.494249	9891.070765	933.7143353	4718.543712	4679.339141	4801.415308	2346.136239	3465.65317	1434.589115	2441.345737	3301.219529	3869.570473	33.17918049	2644.870199	1257.698819	1542.695603	67.65348682	1563.039259
TCGA-A6-A56B	3306	1	135383.0716	6551.06585	13988.8195	7850.659102	6921.998128	5479.562388	6125.809733	1426.977024	6406.16789	2822.972103	3615.776603	6041.081671	6280.779102	3201.018603	2937.078392	2617.523505	3733.062567	3060.036033	1264.404582	1501.489077	1524.802234	2062.254314	732.444126	4216.993499	1662.217973	864.4287872	1267.815089	2933.99073	1646.140724
TCGA-A6-A5ZU	293	0	418631.8619	29687.93487	11310.09432	11001.2714	2775.012017	15490.19664	5406.058166	5778.710183	7389.992535	7580.638181	4025.028353	3562.81044	7617.108974	1167.937018	3770.44304	4689.493735	4606.754303	1597.303679	5866.045151	3627.661288	10969.7838	4676.897676	7024.691267	2199.186394	6543.524238	524.7820848	2544.077966	1518.08302	1736.022935
TCGA-AA-3489	245	1	84626.12127	9063.396561	7490.850831	8320.196898	6809.002626	6495.830043	5294.642399	2155.328184	5386.850425	3229.84656	4713.47241	1223.656422	4043.092078	3628.787515	3074.572759	2379.75882	2714.337337	1936.499743	1701.005565	1585.179834	609.9960742	1639.833383	2126.391612	1247.179891	1638.032825	1132.533297	1114.043275	1212.743573	881.9272592
TCGA-AA-3492	1	1	136730.4366	10005.17753	6090.324688	11150.98332	3522.08502	4080.851135	2869.636792	4256.369567	6034.884771	820.1932548	10300.69138	1713.498471	1964.506824	810.1257062	1613.131928	2071.459162	1084.492045	1153.056408	1208.251679	115.8205636	1631.252305	1646.492337	1101.185299	403.5768474	644.4688913	340.0155627	1094.394964	380.1503664	908.7379258
TCGA-AA-3494	31	0	104067.4667	11135.50479	8157.907317	9579.848133	4477.043005	4576.558762	8393.383635	4373.537764	4229.589628	3365.301572	6650.611847	1393.384514	4093.321258	1656.528468	1769.168706	1478.487513	1296.483346	784.5184039	1567.494159	1162.830402	1621.084833	1325.267888	1630.332652	1055.468125	814.6027639	890.5244281	1082.9986	681.0266989	1533.363639
TCGA-AA-3495	1127	0	159387.565	16943.10335	9786.709105	13239.00787	5573.008524	4652.018673	5498.198192	5385.742809	7356.307234	3011.136474	9835.906801	1885.239238	3148.343021	1060.437851	2302.060798	2693.894637	1397.134068	1788.957586	1742.634052	1136.819612	602.5883207	1810.299615	1829.885829	1211.581091	1430.74143	1120.81288	2005.93286	1117.14367	1274.014839
TCGA-AA-3496	31	0	95285.60061	11177.43852	19652.95126	8191.883928	2782.559267	9951.916598	5537.408146	5146.180458	5328.583446	8591.517979	5097.153859	2146.743778	3383.348476	3573.918013	2640.114118	3276.699412	2961.719143	1605.094057	2030.477227	1634.518432	294.4463724	1828.834212	2375.931676	42.73825387	1708.437941	1416.713097	1215.603191	86.27025279	1086.733066
TCGA-AA-3502	1065	0	140842.6327	10701.48956	14591.47241	8694.67561	3317.727512	2807.563129	3266.526101	3097.620049	4721.2071	1593.690191	6391.939469	2682.088028	2591.24965	1631.452204	2198.55177	2124.565452	1125.197936	1367.88968	1477.857903	1703.065191	1143.968979	1288.226437	1377.342395	1054.757886	857.6875704	558.0863236	1195.156898	537.1914982	893.7036626
TCGA-AA-3506	1765	0	108990.6249	6065.229649	9420.708634	8298.235626	3301.440119	5891.081238	2747.483511	3076.094777	4683.009483	2996.272086	7140.82114	1424.510781	2819.857521	1098.977882	2009.474285	1517.928042	735.5729644	790.929449	1479.647092	1281.600153	3830.057776	1739.12079	1157.769302	219.6006929	801.0757304	392.7071923	1454.808894	319.9848657	468.8765196
TCGA-AA-3509	1915	0	218508.6655	27553.77624	17456.7645	18807.3574	6416.193845	5535.719037	8770.369787	12235.86719	8578.0258	6584.337133	6472.314306	2656.32024	5748.025883	544.005142	5184.046	5330.964443	4548.046478	3624.823328	3500.564378	5004.205875	1588.69439	4550.589995	4437.027929	1572.59429	2479.717758	3179.602861	3295.912884	1365.507734	3794.157364
TCGA-AA-3510	1946	0	123643.9882	7420.267713	9681.439246	8339.596333	7497.705032	5573.911387	4729.310015	4045.910985	6370.168381	2513.600849	5887.703396	2564.847703	3066.413495	3831.476753	1841.995345	1249.613637	1061.923406	724.665909	1361.016498	174.7718696	1280.278385	1168.936478	800.9081612	64.77399967	827.2587858	806.7130513	965.0730743	63.30906187	863.9082748
TCGA-AA-3511	212	0	148599.3388	19181.69281	16004.91497	7980.723274	3100.902991	4599.787803	7471.55127	5281.144639	7552.300881	5097.636499	4769.132382	3316.94575	3877.89189	2648.010458	3533.483674	4261.359639	3645.362217	2393.963758	2768.248464	1194.352854	1154.236451	3042.346804	2269.876627	1467.830091	2011.436694	1562.831975	1271.888998	1912.033583	1444.496393
TCGA-AA-3514	31	0	46889.23936	2800.798831	4696.111501	4643.183501	2243.790425	4539.491538	3854.978138	1312.664254	3837.427573	2741.03335	7653.83448	1345.594961	1704.445136	3246.591238	762.3436634	975.834883	273.6492692	302.2742796	1517.132509	535.5321625	1734.590376	768.9074578	498.1895543	603.7251887	405.7225823	132.7600599	1145.031068	405.6820388	784.2046294
TCGA-AA-3517	1186	0	151550.0334	20737.4424	14529.094	12854.37409	6264.093454	7978.09194	6820.120321	4885.781154	6509.698488	7466.006478	3800.805321	5202.246153	4478.649242	1213.782662	5081.881086	4088.709616	3253.94749	2574.377293	2952.900814	2596.039647	2151.212551	2602.847542	2656.690752	1799.497135	3118.799835	1170.8644	2276.320083	1199.281595	1913.652609
TCGA-AA-3518	31	0	112479.2787	7718.458414	12877.55069	7075.969146	6790.430913	3540.406393	5141.017933	2829.29664	6872.893095	1724.574462	6885.04036	3505.046926	2362.383775	3181.446424	1184.404065	1564.315669	1599.39647	1915.181582	1491.034221	815.0527166	870.0050763	1213.34944	1687.832974	1426.731913	679.3022277	1477.113907	854.7491877	839.4221761	1111.039655
TCGA-AA-3519	276	0	93693.76722	13899.6821	9128.90721	8312.418082	10476.99726	3527.476194	6593.112216	4614.537225	4682.750215	3452.306614	5487.06902	1029.795715	2676.095923	1043.757989	2858.182856	1796.697986	1343.086551	2133.201014	1139.61262	2221.073347	1695.604588	1546.381047	1590.789816	723.2374602	1193.140392	954.6625181	1894.241988	356.2327543	1097.298673
TCGA-AA-3520	731	0	113397.1421	15740.8378	10218.59413	12622.9597	6311.533057	3633.556808	5353.484695	5192.97381	10095.1191	5234.424965	5490.963686	1617.09186	3914.147632	2042.331779	4198.957212	2888.685355	2358.839156	2616.540084	1916.318106	1802.968286	796.4711913	1751.635757	2056.631896	1386.320055	1797.322055	2222.478762	2016.382242	1011.176363	1752.927213
TCGA-AA-3522	1127	0	170595.5302	17283.04974	18738.41627	7532.519698	5175.899575	2933.550074	4303.706391	6071.98837	9827.676834	1854.056342	4496.458336	2735.764593	5466.417539	1354.42798	3352.512607	2862.620057	2202.492369	3011.863633	1714.186136	935.1060447	1219.396094	1717.385643	1979.162726	1705.82532	1543.779204	1583.854256	1261.149045	1233.704281	1286.835094
TCGA-AA-3524	1096	0	77177.38214	20096.96627	16019.59475	21857.45523	11319.86766	8355.703311	5829.902215	12660.56711	5493.35791	4141.055919	6695.348386	2856.330783	2547.661197	1125.738518	1071.091699	1345.151659	792.9998234	820.3647071	1372.342444	401.2138523	1547.681206	1630.617131	3203.612296	72.10221977	526.539167	4713.323322	2517.489138	573.3069959	1547.633808
TCGA-AA-3525	1	0	149442.4545	10610.33488	17571.06459	8490.81698	5424.887937	4083.264994	4428.716095	2069.939444	5539.023845	1579.861271	6217.013114	5655.679938	2164.726719	3011.146065	2259.428698	1653.712508	927.4891317	1695.431556	986.918216	117.6433322	1036.634407	1094.556329	1602.22685	246.2011427	1057.518425	1070.329159	837.4374891	702.4316917	601.2790401
TCGA-AA-3526	580	0	107769.693	9572.562838	8802.767745	8045.342409	7173.902146	2215.582103	4621.979188	4145.268219	4158.165776	2137.7511	5771.568998	635.0355218	2693.072825	1561.983903	2431.51409	1649.390968	1383.678589	1792.18588	671.2426357	1285.434168	1139.204587	1084.506227	1655.578981	936.344715	1105.047146	1232.820547	1020.338647	854.3823935	1120.763065
TCGA-AA-3530	580	0	96651.68627	10329.71895	17325.01814	9462.255709	11117.71175	3758.288009	8390.87285	4487.141959	6239.771902	3352.031417	5397.705894	2567.979214	3920.334393	1836.024995	4045.117768	2545.647461	2704.791283	2611.018901	1361.499519	1489.232351	1697.529895	1523.6332	2759.724843	1893.728007	1649.936478	1127.835139	1346.515394	980.5319545	1841.790512
TCGA-AA-3531	1035	0	89360.43746	9077.395262	9109.51735	13456.80512	6154.084685	6239.677605	6708.211278	3699.942747	5045.952034	8172.777359	7003.450834	1263.042791	2433.403641	405.0798349	2987.230426	2428.876891	1029.828425	1126.061673	2118.542462	1773.594634	1356.817747	1350.641338	1603.033561	1016.664638	1065.981101	488.4754198	1923.480446	342.9949302	1626.235693
TCGA-AA-3532	882	0	97894.08207	23253.66272	13781.1184	9795.534293	5035.600126	6241.177286	6738.71477	5173.3078	6761.7085	4379.772006	4967.988691	1018.228568	4692.346794	1514.459276	3332.355306	3022.348098	2177.835977	2283.69025	2406.145833	622.7151643	1860.066532	1978.794144	2694.427884	1103.60672	1405.959962	1849.823355	1788.634588	1305.116055	1759.290846
TCGA-AA-3534	882	0	143765.7314	15981.4141	10300.91174	12621.61439	10155.80574	4224.189981	7852.322863	4822.719486	12354.16779	3809.193606	5009.847077	1067.304265	6032.52881	1059.417932	5139.791545	3504.202443	2193.843795	2442.023242	1563.761348	4335.774798	4530.854904	1672.158069	2236.172911	1588.617258	1753.682481	1382.892718	1518.0463	1492.734278	3817.701915
TCGA-AA-3538	791	0	103220.4781	14845.97316	13064.55382	11605.97283	6087.225109	6632.36712	5871.498896	6216.306612	9507.946045	3548.75944	5680.312784	2386.120621	5376.636075	1532.23763	2616.054201	2548.869933	2176.837686	1864.214706	2349.892464	1587.652005	1552.823338	2351.174682	2420.92302	687.3895238	1378.452778	1325.468739	1661.320455	1130.393403	1448.196471
TCGA-AA-3542	395	0	310116.7475	9809.293591	7657.103536	10485.26652	4115.565111	4160.681719	2057.008646	5487.207387	4360.537326	2710.628005	3951.291018	2301.275235	2436.936278	2503.687831	658.6197841	1702.218712	491.0701633	600.600684	1222.200612	436.2064202	181.7187033	1070.822259	932.3374496	896.4729753	574.7230754	1047.826812	1620.839692	510.1934302	671.3093306
TCGA-AA-3544	426	0	241340.975	20960.36256	8862.722144	9188.463577	3740.51282	8110.056051	6270.274032	4874.168136	3556.575983	2974.372722	6422.257187	2504.296749	4758.130071	3369.757651	1184.557533	2136.352941	1064.550639	1754.347054	1282.463091	2801.033595	900.4306707	1560.369712	2579.998291	772.407876	1096.346948	1286.168817	1568.106663	582.4685689	730.4897075
TCGA-AA-3548	1034	0	59358.52839	10831.33709	9684.071161	5003.293825	6168.594661	3810.140287	4814.645474	2547.548	4254.805826	2951.834231	5475.160933	794.6402751	2384.690516	3597.176135	741.577982	1354.506188	1709.417166	759.8563947	1096.491278	651.8200408	1030.507787	1231.862589	787.2915641	1260.850277	1383.525714	512.8019731	1264.635174	1072.416224	796.3637828
TCGA-AA-3549	639	0	234278.1282	30881.70855	19905.11075	19211.80068	8417.288394	11825.12181	7504.457394	8409.149681	8008.87873	9838.610649	4219.132605	5329.450283	6322.689183	1018.483433	3211.746904	5832.100349	3310.647662	3987.61781	4408.584742	3437.08996	3069.78972	3657.667033	2572.16885	1125.144722	1931.034583	1799.012962	3542.55853	613.0538277	1101.650147
TCGA-AA-3552	396	1	71339.56651	12099.78935	7717.733288	5203.137624	5626.829494	3236.719761	6546.223904	3176.090502	7897.493586	3008.737343	3491.668357	1251.218174	2745.863779	1421.654122	1756.308427	1839.144067	1525.251694	1463.083173	1482.194151	392.3367644	1069.447858	1176.283178	846.4711417	1911.983061	1193.706955	830.4572454	918.1048969	1485.044752	526.1814799
TCGA-AA-3553	730	0	131179.2929	12629.40073	13516.83414	11118.09784	5152.101855	5059.697094	4675.113698	5918.434738	5164.363427	2394.722795	7250.317046	1632.331531	7411.836279	1312.957969	2512.897689	2044.068964	1741.027453	1857.86499	1813.016328	1005.768721	322.2935479	1736.9133	2208.423728	64.06741744	743.5487272	1780.236198	1678.380017	68.14694147	1395.75795
TCGA-AA-3554	546	0	59055.45344	7845.690556	9245.935629	5157.915244	3020.187558	4816.507128	3905.401824	2267.484227	4798.259668	705.771135	7817.940135	431.5066556	2628.558122	3626.126266	1479.741794	1272.532867	1191.77862	1702.116262	1205.466315	155.7161014	2693.526886	1237.452577	1310.575545	1183.969003	521.3827684	539.653771	1001.247032	597.5155362	737.7058306
TCGA-AA-3560	608	0	199091.3769	11219.85273	9552.970301	11823.13432	5138.53897	4234.231097	5638.811686	3336.903373	8044.047687	3052.997022	7322.346598	1299.690551	2223.351303	1475.115354	1338.173516	1920.101071	943.726292	1128.861708	1655.442145	1181.351259	1561.279226	1597.70961	1068.714572	719.8344062	861.7727154	356.8153038	1183.900161	765.4418403	969.9416367
TCGA-AA-3561	424	0	558914.7744	22216.99873	12012.78713	24924.28889	10184.57738	4605.826826	3441.981556	16449.13546	9548.143925	4117.794126	3978.17767	2921.61519	2957.670013	395.0209168	6706.601247	3843.173438	3450.45889	4041.959123	1411.753318	2467.171581	1260.977941	2448.05155	2881.910162	1943.752877	2969.288937	6402.999526	4847.731269	1276.91361	2345.47627
TCGA-AA-3562	608	0	111313.77	16658.92189	16602.92303	11719.91883	3964.120948	3989.464256	3154.546954	7558.349279	6978.372757	4785.564383	5724.639997	2503.580075	3854.683312	733.763541	2279.527162	2632.931799	1892.742711	1359.260617	1700.668665	1036.433136	956.4470559	2174.094901	1604.638657	543.0145381	1308.507297	1233.801281	1852.58458	649.6892468	1865.912458
TCGA-AA-3655	1856	0	67335.56994	9661.155075	12422.15276	6629.729665	7028.504795	4804.140429	5936.744722	2648.152137	6748.836826	2488.985391	6903.123933	2234.747345	3313.079286	3226.611893	2336.880647	1884.677785	2047.399751	2287.626178	2055.179666	1240.988549	4032.051837	1598.733777	1424.749201	1021.910632	1197.280293	938.0666937	974.6808601	1092.379659	1671.376955
TCGA-AA-3660	2375	0	132330.937	15204.39663	10838.11324	8582.093768	6442.957798	5578.38976	7589.901098	3971.998912	8304.16391	4025.751816	5174.05614	1348.562796	4399.582273	2031.705452	1975.764163	2206.621731	1757.27284	1863.28035	2040.419252	2030.424593	2504.454181	1649.860383	1430.62396	733.7602748	1655.744696	1507.670249	1027.760762	1146.155194	1061.884573
TCGA-AA-3662	184	0	320563.0484	16471.43721	14419.61273	13546.21694	5413.401375	9317.518874	7369.389493	8285.289698	6166.719249	6022.386646	2990.963328	2601.86596	4543.516408	1262.563037	5015.847813	5536.748466	3919.07804	2135.431716	2655.593863	3057.993296	1611.7938	2562.59124	3040.543307	1469.459039	2486.171866	2617.894409	2921.222265	1209.740193	1472.987275
TCGA-AA-3663	212	0	214178.6272	12708.91635	13041.85552	8040.362556	4601.201552	5744.832084	5098.311368	6243.815045	5501.342764	365.1761867	6036.273759	1117.754816	3970.377714	2066.802299	3651.290594	1507.883368	1212.752133	1925.689545	946.213446	1005.257212	679.6776938	1378.769863	1738.466636	14.71843926	1016.318499	2132.332626	1644.413271	118.9290475	2360.134911
TCGA-AA-3664	1643	0	93695.25688	12843.02384	16470.69608	9386.027759	7253.478562	3735.140422	8026.793353	4245.473811	6740.938754	3865.113432	5828.656634	2047.194424	4296.683	2783.802174	1374.353685	1500.359902	3384.107662	492.0634102	2356.67228	1815.750551	1781.800512	1555.771927	2266.929758	1608.615268	2178.920005	2221.414082	1282.173479	1262.675669	1403.865031
TCGA-AA-3666	61	1	275854.4551	30461.27837	15828.76758	15115.93876	10074.01562	14366.32209	9618.570907	10474.29116	15594.50329	2957.521311	3496.98639	6744.478052	3518.690554	822.2132237	3432.826543	4177.804299	3299.739268	5494.44429	2425.254708	2195.180549	2566.884825	3368.744066	1784.041617	834.8141608	2188.094101	3579.135529	1960.446271	947.6784738	1426.814999
TCGA-AA-3667	426	0	97317.3753	6936.981448	10799.94712	10373.88055	3101.673438	15727.24577	3969.737836	3494.913073	3804.683788	5486.65045	6499.930173	4737.439208	2644.490586	2397.568568	1256.24662	1551.341811	897.7751829	525.2318984	2548.550987	830.5503636	929.0232341	1445.69662	1059.2901	2283.144445	950.0942682	272.1311126	1803.151204	837.3871892	1125.620756
TCGA-AA-3673	1522	0	69019.21529	12028.79189	10953.90815	9243.845911	6841.265259	3239.566082	6938.982562	3561.383638	7019.711951	2736.10205	6403.667083	1483.843355	4997.380985	2863.530563	2988.877598	2152.98246	1974.543398	1854.518727	1400.99147	1517.799365	1269.275382	1673.955738	2431.245341	1775.884821	1118.455906	792.3844067	1223.604719	1509.292059	1893.792038
TCGA-AA-3675	1431	0	217136.287	8360.215751	9551.824238	8018.40084	9421.180622	3497.943739	5713.272014	3564.787766	7324.810668	3021.88701	6222.469691	557.2487181	4501.876285	1851.456238	2766.016775	1569.696604	1578.962359	1754.23558	1339.584027	1081.751449	1844.964365	1374.639536	1689.439314	1682.336699	1153.148816	1311.9106	1026.165407	1428.384009	1801.980073
TCGA-AA-3678	1430	0	63028.94285	11340.56075	10667.99406	7914.427285	4898.940625	3738.045617	3774.670485	4295.164169	9581.37476	3275.214579	6130.86573	1241.986861	4926.653113	1121.008101	2436.164944	1579.37462	1662.609252	1447.297236	1301.909169	1868.966	928.9938918	1682.575191	2126.499175	1278.563146	1298.55671	711.4678511	1418.414023	805.7915736	3495.912887
TCGA-AA-3679	457	0	237493.0583	18813.04474	14264.07281	11110.77161	7584.189936	6751.252347	5028.379181	8241.579669	7791.015504	4494.439021	4707.84078	2463.688398	2466.004013	2242.097923	3960.670229	3966.902725	1601.252936	2086.103134	1512.620493	922.0358015	854.6555363	2225.18814	1367.11993	1828.205734	3809.550536	2247.704019	2294.270908	1927.065647	1562.894733
TCGA-AA-3680	335	1	81704.31616	15364.61949	17407.41912	4939.168907	5790.235747	2591.411216	7674.252731	3384.41211	9362.747211	2140.124287	5444.812241	1604.299097	2332.249769	2321.401375	3785.946241	2474.832909	2199.899681	2312.603003	1722.276154	2304.980986	1958.110885	1336.349347	2120.486855	1392.438152	1045.477849	515.0780132	721.2652929	1228.53613	1084.232216
TCGA-AA-3681	182	0	150478.0162	18190.28825	12630.02351	15395.4552	4895.007488	10167.6476	9988.852371	5746.8881	8568.132379	5219.871199	7306.906193	5116.803902	4514.335211	1244.539669	3226.425632	3460.289522	2830.743427	4350.027777	1657.234804	1924.867778	2921.291711	2895.210244	2469.233955	607.2755428	1120.762588	2565.578283	2061.941881	578.7262825	1046.593451
TCGA-AA-3685	1127	0	339175.5996	13579.91226	12850.09398	14287.02593	11391.50648	4712.704369	2596.086806	9904.049778	4612.631382	2869.81698	4120.461165	1456.526782	3578.29988	1172.556734	2887.52096	2831.61897	1872.960504	2862.569735	917.2596396	2157.162049	980.5675387	2023.821284	1886.972854	1640.625294	1463.240474	3330.06669	2213.021844	2297.782887	1413.211087
TCGA-AA-3688	578	0	108376.906	17151.57321	20598.63372	12251.11076	8972.908302	6647.365833	5014.325967	8080.218419	8176.19333	4570.94465	6162.127119	2275.350785	2725.875597	1253.355844	2429.906138	2778.539986	2313.675553	2230.988921	1566.054733	1119.11688	1335.979354	2106.379699	1654.707251	1878.629022	1564.80196	1738.488037	1780.444113	1771.980896	2841.864506
TCGA-AA-3696	153	1	63030.61479	5780.369774	7411.195252	6889.197321	6479.305234	4027.312591	6041.830397	2049.647392	6774.350622	4062.937996	3242.522286	1958.159095	3739.182263	4020.74055	2222.071985	2071.068445	2221.586958	879.414679	1339.256425	1389.641645	1653.801922	1173.354417	1067.802045	1043.538132	984.0749446	757.9107571	765.6890681	982.9477141	2172.581923
TCGA-AA-3697	2587	0	155409.8173	11756.15134	11954.44422	9934.272759	7003.619717	8160.814796	5481.483062	6414.339762	5122.123819	3126.148503	4764.636927	2521.957514	4980.643817	1276.31737	2988.377212	3309.569705	3634.487396	2935.328654	1427.136326	500.8207537	1343.363499	2295.745617	1416.89697	1913.152846	2076.990296	1690.634048	2121.67857	1861.02696	921.6243645
TCGA-AA-3710	821	0	93446.87811	11362.44932	10888.84955	6831.517063	2494.181168	3485.535514	3171.496083	2562.020171	4845.274711	1178.545689	5366.351952	930.6882337	2068.044633	1811.554789	2909.818367	1341.461313	1258.278583	1596.0117	1356.68698	78.4722479	141.2977999	1317.639808	1181.854638	726.8707181	1010.33708	883.0202676	794.8030522	697.994326	1039.179981
TCGA-AA-3713	579	0	61152.07063	10636.6158	18668.76691	6108.983505	1323.618067	8527.159554	6643.682462	2411.90257	6542.64459	1495.43713	4230.877446	5442.014415	2394.498637	2799.834008	3376.12234	3165.441323	3942.722656	1541.357697	1312.081535	783.9365906	1431.178316	1420.053472	1840.317873	1006.288696	870.4059831	1059.675928	720.6411921	750.2929191	1154.276203
TCGA-AA-3812	1066	0	92025.74023	4374.98282	7382.919253	6134.047176	1927.70441	4023.933437	2395.046538	1890.867135	2762.290877	2905.307054	6253.469744	2407.734612	1997.639567	3434.587301	1543.518907	1199.753458	585.6141649	438.7201602	2203.769989	451.9748109	732.2648477	1092.821071	839.2215984	682.0918609	552.1196604	108.1413678	1515.949497	351.8449796	1352.536219
TCGA-AA-3815	1005	0	74951.90694	8253.891086	8933.709468	8111.751785	7800.307693	3683.414964	4048.83519	3649.806432	6351.496074	1896.124808	6871.630662	2548.6605	3107.2612	2888.362172	2154.556919	1305.676224	1460.441206	1511.46871	1312.017766	566.8151501	1498.540426	996.0879998	1093.416556	1496.82999	820.5163231	834.8483723	973.6755703	1015.048109	1034.294575
TCGA-AA-3818	30	1	151367.7154	15831.67704	15008.81156	10626.48374	7713.945042	5526.127408	5677.502925	4434.086656	7152.47557	3177.78906	6370.983102	1435.029358	4034.292804	2217.709712	3027.654837	2774.064473	2524.358694	2550.199536	1983.543797	1516.385916	1410.349928	1914.969289	1777.832839	1951.008639	1315.913901	1208.516709	1662.610219	1441.310576	1040.359815
TCGA-AA-3819	761	0	74748.77137	10539.31797	10258.40475	8110.164251	5699.888422	3935.322472	5293.863567	3497.397071	6975.826165	3585.900466	6282.963976	1178.073043	3235.363602	2036.119754	2515.345014	1872.083517	1471.961802	1447.166785	927.8397414	1391.625781	879.4276062	1140.289833	1580.530905	1743.31122	1317.295443	724.8080557	1016.335933	856.9777627	1836.586926
TCGA-AA-3831	547	0	61422.63715	10282.6984	5296.596486	7783.854184	3897.099135	3448.934671	5476.529596	4131.981967	6588.666062	3021.139375	6381.792588	1910.293837	1967.785139	2115.809534	2112.026756	1801.761058	1233.586508	1834.929738	1080.360547	925.8163121	1510.557218	966.7247487	1334.432581	1354.75695	938.603467	814.7501703	1303.736732	741.9579713	1850.142099
TCGA-AA-3833	485	0	96912.37829	5822.884884	14422.97268	6432.055404	2032.968544	3875.786564	4048.652784	2685.783122	5470.228014	1556.267971	8049.682682	1109.809993	2722.687788	3266.043204	1856.620739	1180.289894	715.4017187	1294.371157	1183.607422	91.01109969	508.9366692	1232.264922	2084.707549	1169.967626	569.3495504	708.6058088	760.6469555	832.7099125	774.0669877
TCGA-AA-3841	1124	0	60590.82961	5427.007833	11035.64646	8309.762601	2862.833754	10783.23986	3575.285421	2888.248144	3711.281253	4316.139108	6178.804713	4142.781679	2539.359551	2853.835235	1305.373562	1532.951021	827.9839621	758.1763235	3022.584978	867.8498263	2082.101484	1855.616499	780.1774077	794.4345425	908.3845958	273.3700083	1862.070262	445.8529596	508.3661126
TCGA-AA-3842	1126	0	152309.7871	18945.93126	14897.43697	10633.9639	10225.22161	8267.662756	4294.101959	6260.626652	11139.07424	1336.370945	7011.524756	4428.348618	4293.756015	1690.357805	2499.105558	2983.691856	2794.893728	2426.615343	1538.901818	1391.626187	2144.101275	2079.402963	2410.210739	872.2186369	755.8512885	1687.441962	1866.948226	727.7505529	1105.275765
TCGA-AA-3844	454	0	183130.3333	12816.74625	11234.01337	10235.27667	10286.31648	3882.436284	9876.648781	6254.709562	5254.871747	3492.847975	5038.299981	1526.969864	4005.369364	1458.379289	2614.22135	3199.853324	2509.810186	3380.403375	1900.730511	2352.004216	2428.456183	1601.665071	1667.079436	1221.429778	1895.856115	2160.50429	1114.048393	1149.748834	1114.042559
TCGA-AA-3846	518	0	186454.9549	19307.31451	21733.38824	15968.7526	6484.538874	5296.960586	8296.680828	11352.88762	5295.464485	4099.960069	4557.022456	3967.514915	7887.174597	795.6642025	5464.154512	4824.224358	5184.086949	5257.75929	2103.1276	2299.617834	2407.405838	2821.404457	4890.068442	2015.086563	2428.938671	3466.830367	2305.905291	1127.72203	1564.615659
TCGA-AA-3848	336	1	53247.60881	3668.294682	6561.989371	6072.276854	3697.715976	7729.186382	2778.356904	1488.40635	3508.518223	4483.947113	5512.056311	1166.521712	2780.833967	3812.404199	882.6185539	877.1991267	796.0711374	393.1409586	1315.085429	666.0776541	1760.524535	1117.731852	633.8041159	203.8226688	598.5743777	160.541207	1230.956047	244.3838772	930.9931448
TCGA-AA-3851	1006	0	152091.7336	12857.38635	10696.81498	5624.4271	9424.409816	2460.770794	3513.223873	3256.604749	6645.853205	2241.246309	4412.666888	859.6217171	2964.509525	1587.443176	2122.190757	1709.57276	1139.330614	1517.910851	1060.496829	1054.18529	1389.518117	1191.842123	1513.254971	998.548971	824.0056446	840.977736	952.2539364	1168.450593	1414.23132
TCGA-AA-3855	975	0	142501.7374	13113.42523	10652.50614	8086.503379	7760.865238	5305.26168	5391.884231	5075.497406	6218.76534	2892.881047	5184.515104	2907.258994	2853.523229	1093.476096	2335.053372	2407.222746	1644.705728	1186.659195	1292.961008	1035.656254	1225.968087	1397.948071	1383.510252	1019.899911	1649.838267	993.6701751	1086.863295	731.1860179	611.7924995
TCGA-AA-3856	30	0	97475.70353	12006.13787	10161.26364	7758.045394	4645.349559	3785.811315	5920.865079	4232.662316	6695.452695	2886.528797	5443.09905	2984.709283	5578.776843	1969.592949	2072.222711	1838.304405	1502.876509	1362.743287	1527.143681	1625.296122	1555.802615	1349.500179	2078.820976	145.7082476	911.4508009	790.077657	1154.187099	389.5563743	827.5952376
TCGA-AA-3858	945	0	101553.1591	11956.59313	16322.86916	11995.43095	9061.961104	7081.114522	2594.831981	4609.958371	6127.41603	3963.663725	8946.463427	3220.550272	3909.075608	4216.11842	1822.022722	1900.050988	1644.053298	2549.27659	1369.305532	356.2465221	465.5177459	1540.986736	1377.098655	1412.774197	815.1394592	916.5571695	1514.313986	1281.640947	1728.103268
TCGA-AA-3860	945	0	93640.28086	9095.04617	9773.558705	6712.64728	6465.604812	3924.379085	3866.829773	4257.452059	7546.979865	3400.249011	4478.66849	2111.439197	1894.949612	1540.471373	2543.029941	1673.778811	1640.451024	1950.848717	1323.922677	866.5005823	2215.601551	5416.798709	1160.367637	684.795018	1075.492094	893.763991	3080.105208	522.7650887	1811.338888
TCGA-AA-3861	914	0	159687.1916	11731.93438	15607.04125	6884.488934	6386.305983	3197.491797	4753.703752	3612.852506	6456.976243	1480.441397	4465.591951	812.0581998	3667.689768	1836.930594	2954.086046	2481.766704	1927.154851	2266.076202	1384.263622	974.488976	1934.539468	1544.933663	1705.608505	1660.061109	1250.818817	1072.46476	1131.30535	997.9062172	1278.233749
TCGA-AA-3862	914	0	204057.5176	15379.04344	21211.07164	8346.010693	8280.677005	4669.8508	6760.947694	7550.399633	7466.307499	3830.351605	4192.259479	3169.572437	3143.126186	1721.286165	2734.486872	3457.330781	2513.47715	2524.492958	1259.416416	565.3265867	1868.09208	2107.223176	2241.069996	1939.129046	1633.901448	2577.062605	1390.773674	2199.782476	1196.696609
TCGA-AA-3864	1612	0	122318.2046	12743.1303	18688.5761	10462.68186	6746.47772	4177.940572	5741.78606	4374.415761	6248.549467	445.8540015	8506.883598	1447.657514	2691.193373	2824.934031	3788.910822	1559.765041	1564.123401	2784.177831	1185.53548	988.8754084	1588.712702	2047.454562	2182.850782	1901.584613	876.8090007	2575.620292	1210.201273	1553.624439	1913.341892
TCGA-AA-3866	518	0	70341.14078	17846.88104	13116.44267	7979.589712	6766.283396	4749.163536	9027.728173	4287.406318	5939.593194	4136.780249	7926.841412	2373.918592	4116.928768	1280.134782	2596.929881	2926.445397	2206.278877	3538.53346	1415.072824	1044.241735	1491.665725	1554.265273	1997.419772	1379.392469	1382.306563	1569.732265	1227.495986	1792.591263	2274.199298
TCGA-AA-3867	731	0	168502.1892	22801.25036	16897.69727	13340.66697	6267.71826	10231.97576	8687.229491	7786.786148	9426.729045	5835.909255	5156.099947	7109.43693	6776.675735	2536.509536	3204.926002	2852.995195	2523.06715	2277.692199	3086.289377	1382.498451	210.2246893	2044.201758	3355.211306	1120.312589	1720.882198	1331.780572	2199.548855	1309.673497	2280.715578
TCGA-AA-3869	822	1	151534.2361	19427.35858	12317.89875	8503.628023	6111.249168	3905.554183	9541.063369	4589.749964	9322.387082	2392.477072	4195.81641	1583.372761	5072.076587	1361.794042	3099.102157	2618.149738	2072.705004	3776.189186	1607.163669	1992.500743	2425.782472	1856.729374	1858.128345	1716.307168	900.4376406	1517.277837	1787.90066	1447.102474	2228.100058
TCGA-AA-3870	912	0	198282.7283	10447.59341	10679.09376	7613.953169	2245.969319	6613.467524	5408.834713	2899.765727	7476.897918	2149.583671	10675.03965	1642.676198	3962.424679	3639.272472	1517.659647	1233.817707	1573.381831	1801.400757	3618.989868	108.5267778	1294.447248	1321.612285	2645.978741	883.9287176	720.1367901	730.2475226	1875.469405	610.2783995	1051.210726
TCGA-AA-3875	549	0	55974.63401	5860.614261	13751.34134	4668.219094	6831.106137	1733.653494	6083.485868	2655.469977	6958.237443	1506.758823	4833.186373	753.6317953	2446.768421	2192.450499	1561.145347	1464.957741	1189.133483	1419.540333	626.5861606	577.5259865	514.0461446	1317.911393	1042.114201	709.9489964	1268.768364	1243.303577	898.6830294	900.3746064	1098.233222
TCGA-AA-3930	61	1	223904.5641	13890.08597	13156.93527	17145.12954	7438.524702	7144.878955	2883.499576	8308.571304	7419.935109	1950.25607	5280.816871	3822.24456	4187.081728	569.2980841	2287.518753	2958.007946	3032.91136	2924.481192	1425.233163	333.90662	108.9201413	3107.618508	2951.447061	1297.806149	1146.000953	3447.949706	2869.627601	723.2251268	858.6733367
TCGA-AA-3939	395	0	320610.7967	17178.93368	19422.19202	11905.36116	6443.353477	3692.442217	4902.475348	10015.04055	5760.534548	2613.051041	5144.864518	1656.918702	3303.67909	777.779306	3809.281208	3372.606299	2514.73096	3003.132834	1747.205303	1569.855779	977.7078158	2343.399871	2828.035463	1156.43105	1246.939842	3740.485806	1746.90506	956.401065	2423.711795
TCGA-AA-3941	730	0	207019.7377	13891.77869	22946.27697	6290.013039	7066.16643	6596.615093	7890.029448	9393.223949	6428.864378	2421.222475	6483.038455	2627.915396	3938.395188	1332.82955	3302.534295	6168.599699	3010.915203	3641.300803	1690.466613	1403.759886	1937.666398	2209.093099	3607.319055	2079.806438	1271.665298	3623.512681	985.2498464	1266.407738	2151.168663
TCGA-AA-3952	61	1	110639.7279	9409.676957	17035.03275	6206.682693	4226.003442	3473.393859	3760.57562	4590.898479	8245.140974	1359.800798	5482.239979	1489.925249	1383.856027	2357.002931	1400.80443	2142.051863	826.4450473	1861.919465	901.4116603	237.9184923	277.5317205	1322.957576	1090.964631	1136.111926	1114.950105	1288.891275	1061.199953	899.8867331	1482.697183
TCGA-AA-3955	638	0	233513.3728	17695.4292	15989.14992	16629.97922	8189.053122	3783.871754	4236.893428	9682.86087	6891.582656	3080.807166	6078.584421	2396.941135	3817.498083	1137.454028	3546.217418	3967.298312	2553.473992	4117.224952	1346.987772	1964.324047	1336.15901	2153.302649	2305.661284	2920.312514	1166.8845	3927.401428	2757.920295	2300.343778	2552.671952
TCGA-AA-3956	1035	0	97008.01431	18156.2676	11568.24357	8343.445696	5953.10959	4986.073451	6870.957936	5437.174804	7825.307452	3868.899326	5698.526187	2313.454802	3958.83827	1068.321579	2634.338862	2484.547172	2172.193792	2777.397519	1459.780881	1801.427837	1583.523231	2077.91831	2601.919008	1170.63873	1617.740626	1160.018244	1461.633238	922.5330817	982.5853354
TCGA-AA-3968	669	0	52578.23451	19555.21397	14466.55111	13825.20933	11765.73596	9023.705812	5283.867745	6550.053335	6582.034183	4675.784151	4193.672135	4135.631086	2982.106495	2018.863849	1951.071919	1826.884141	2053.559162	1569.83619	1767.635146	941.6575729	1488.8593	3246.060541	1864.357636	1016.715791	868.0584712	2242.36802	2663.985585	918.5210967	1833.887382
TCGA-AA-3970	1096	0	78383.80198	10399.97354	11559.35989	7016.800802	5169.918798	2653.299861	7781.527602	6349.612363	5437.628031	2041.886282	4336.864411	2881.147292	4186.259646	1384.545413	2537.506314	2059.226076	1666.46741	2554.80568	1021.890805	1081.924509	706.692219	1637.90608	2282.398557	1390.638354	1541.161194	1716.836527	1143.73107	971.0378363	1637.73357
TCGA-AA-3971	489	0	83507.31715	13251.01331	12268.69333	8139.833618	9628.911089	2993.657729	4723.862716	3966.292487	6186.203134	3720.65806	4647.319781	3152.868554	2507.213206	1936.174463	2347.652677	2074.968679	1540.788916	1253.747375	1094.290051	1003.270491	2675.629773	1609.29835	2019.05899	1369.901217	1349.278989	709.9355548	1263.188156	942.638161	1226.512817
TCGA-AA-3972	1551	0	233910.6205	31736.37821	18725.68942	21830.57537	7984.935725	13034.56729	6721.677236	10116.67481	7252.679932	6243.271493	2947.153868	3573.325296	5453.017854	1384.907516	7043.44735	5068.509554	5280.078398	5680.955122	3153.204735	2034.797929	1644.145824	3619.115597	4772.84489	2575.64168	3811.39475	2843.664201	3190.247145	1000.609829	1939.367853
TCGA-AA-3973	397	0	245250.9581	21396.47454	23329.56931	14067.42063	7061.191417	6614.267805	8874.744104	6194.548403	10536.73149	7975.557799	3156.53551	9120.536326	5220.00482	1583.173505	5043.846845	3874.155673	3015.846833	1949.398716	3983.649731	1116.755309	724.8087392	2896.331458	3249.609224	1919.954833	3279.848596	963.5299423	2683.059232	931.2033475	3641.107729
TCGA-AA-3975	1036	0	121888.6231	17565.15794	12564.51176	12434.99129	4734.303182	9726.517521	8389.709445	5858.220732	8289.9908	6676.155441	3353.282038	7778.475796	3570.783732	1350.296088	3583.677877	3272.779345	3403.622488	2578.976914	3045.211846	2843.383684	1273.265784	3323.292762	2621.461674	1704.975759	2172.952198	885.5260348	2599.873361	1348.343049	1009.882605
TCGA-AA-3979	730	0	79605.96325	14048.73348	9020.034419	8198.085321	8559.002634	3218.234217	8357.12158	10594.8971	6029.081072	2031.998224	6844.493537	1415.236019	4615.585618	1555.552121	1423.124221	2124.973834	1700.692159	1823.672029	934.1375194	659.6324222	183.3142621	1829.956693	2172.179657	653.3160747	850.4836377	3428.494438	1181.655038	680.103249	1511.226786
TCGA-AA-3980	242	0	105356.4957	13225.99297	7729.52232	11169.2953	12266.69483	2898.716538	5971.612644	6317.637631	4657.866917	1639.609978	7125.599197	4593.866523	4580.765915	2206.101062	2364.483392	2308.24758	2713.569949	3828.885659	1426.490563	651.2330466	380.523543	1623.234767	2382.112225	229.6114156	1447.083485	1942.526681	1367.206893	563.9378781	2152.621686
TCGA-AA-3982	822	0	116111.3943	13255.83019	9417.71231	9766.059699	4614.415524	3364.514061	6677.438302	4391.270912	8492.711834	2097.489791	5608.7611	2504.736102	2760.391493	2470.551432	2058.712001	2075.729332	1617.297533	2171.678484	1169.689693	279.1233697	358.1169546	1165.037434	1719.451966	204.776383	695.7351117	1186.582962	1361.602857	248.1440948	1143.260946
TCGA-AA-3986	580	0	107582.2224	14449.00503	10545.01762	7869.789663	4070.556055	5920.329664	5917.709607	4697.993289	7988.907455	3057.828217	4272.304734	1399.323517	3522.900051	940.8023894	5105.233714	2807.547846	2070.023957	2491.79786	1489.682715	2224.347847	3145.220845	1754.28715	2223.240638	1486.923207	1383.504163	1070.422561	1526.278484	1053.355174	1805.269881
TCGA-AA-3989	242	1	135108.8269	13423.75827	9722.843316	8644.607026	4437.884947	3928.951425	8619.90279	4829.599996	7995.619644	6484.627169	4525.694355	2047.49974	2899.592707	1232.877003	4257.0009	2497.839579	1840.981292	2045.783611	1935.218643	1642.290727	779.1965569	1584.03948	1996.975824	36.09747981	1157.976006	936.8553509	1676.528937	83.27986079	1930.093611
TCGA-AA-A004	424	0	40359.6759	2218.479814	2986.943571	2560.510756	1464.831465	6108.345357	3551.421362	855.044044	3606.104983	2158.3219	5305.626278	3237.436445	1776.895833	6947.672557	403.8681396	443.5390765	284.8532342	309.6644689	1607.590914	859.1021252	1799.34711	398.9157164	304.7103638	324.4929492	284.8799788	155.9494477	616.7844928	463.0809571	354.2627525
TCGA-AA-A00A	1157	0	82937.59349	8859.322081	6318.332306	7683.268767	6202.789662	3597.358507	6465.644452	3529.639744	6321.209473	2544.32149	7218.830949	4642.214853	4886.850563	3458.575232	2372.096749	1622.008537	2087.710267	1771.050749	2152.202555	728.8782354	301.6092284	1554.319831	443.0354116	870.2522328	1169.985415	693.5373877	767.3272013	498.3294563	1471.187784
TCGA-AA-A00D	578	0	118069.3285	19478.00683	9169.612906	10471.12056	4053.380586	6314.518281	8362.402904	3642.746686	7208.85057	482.5212897	4753.528936	3418.190563	7222.790042	2552.518604	2788.132646	2780.14657	2951.948416	2786.403908	4116.408933	2854.232085	4029.934747	2625.674269	3007.491958	143.5599733	1697.96058	1304.975874	1817.268048	814.9545283	745.0244391
TCGA-AA-A00E	913	0	60075.11272	9135.759081	13583.72075	7027.613337	3668.292453	5670.006642	4155.586858	2113.964998	5283.993991	1850.453288	6069.447946	1481.517609	2662.566987	3581.99403	2644.336848	1156.707895	1327.813742	1463.674159	1797.015617	756.7335298	708.6622048	1353.904675	1625.854611	2329.328623	888.4733651	910.2230918	884.0853974	1277.824507	1011.214528
TCGA-AA-A00F	1035	0	117331.6551	16961.57031	10789.92034	12879.39596	4628.755331	7765.956048	4243.392168	3202.953043	7245.002625	5672.281006	5066.599829	6019.220292	4686.420495	2118.966717	2609.358134	3417.928109	3003.631843	1388.159939	2565.749124	921.2608347	2210.849258	2419.204848	1540.085311	1615.671289	1536.268939	1096.711472	1718.933245	1883.169956	1089.523399
TCGA-AA-A00K	549	0	59783.30075	6390.9242	6104.614186	6464.598181	1214.257469	3035.772349	5090.821768	1892.24971	4871.320074	2406.841639	5856.623552	1453.067704	2150.434165	1913.114567	1201.909406	1502.23277	1537.343295	1173.761568	1351.134147	451.8547076	2594.057321	1298.43738	978.7998025	344.7201806	652.0792547	708.2498479	903.1986729	472.9083517	1024.355594
TCGA-AA-A00L	1157	0	122773.4235	15571.16905	12834.30753	14552.57107	5695.700697	10140.74768	10340.3329	5347.075659	5966.402846	9152.322128	5169.672245	3472.798851	3533.900552	514.6437863	3051.68758	2688.032025	3007.636157	2748.793899	1674.887427	1278.916457	854.5474518	2510.298312	1468.543585	1894.308083	1799.803447	1265.410829	1872.509659	1297.419909	1400.735667
TCGA-AA-A00O	822	0	60979.46036	12013.5197	6175.058706	5956.35963	2855.12116	3418.338959	4828.44468	2161.796332	13255.83145	4447.756897	5076.146122	2545.025691	4799.267907	3092.872169	2693.08794	2510.418346	2315.298641	1605.425362	2517.265416	1271.822188	1255.263004	1586.040603	2099.382538	1280.107928	3286.293584	459.6542991	602.1839631	985.3926309	851.2432354
TCGA-AA-A00Q	1278	0	115277.5953	11621.03699	14214.54351	7879.580674	7308.516436	3926.806625	5059.196752	3264.879278	7637.200368	5133.007369	5697.897903	8902.79857	2868.381896	2527.217475	2366.902428	2860.517768	2656.867264	369.0608784	2220.245261	867.2832852	1436.48184	1964.166723	1681.874126	665.2149813	1638.536117	561.8793491	1219.001289	782.414105	3475.401054
TCGA-AA-A00R	30	0	72161.69284	7604.159917	13068.85884	7717.303986	2137.768225	6815.892436	2019.736165	2163.249869	4688.232093	317.7617178	7838.26452	5481.944333	2188.759067	2528.244106	1214.183521	1995.671825	1156.750259	2045.042777	1837.709959	16.24190924	182.1839029	989.2583436	1102.491529	16.24256633	726.0561196	807.3623567	682.997213	305.0011737	679.8049279
TCGA-AA-A00U	518	0	68692.39647	7389.134242	14523.65656	8371.699035	4354.046628	5150.132513	7253.695622	1964.121939	6981.976485	4093.317347	4074.216037	1409.220676	6015.111036	4501.300794	1795.182355	1282.166282	1512.121448	1081.117587	1467.054898	897.6731543	653.3010995	1278.901878	1138.996289	1881.551102	709.5822487	907.3313962	1293.255256	1461.893944	1090.657979
TCGA-AA-A00W	456	0	89228.78224	14155.99907	11209.05547	9789.573807	4690.014871	10272.77763	6608.519554	3926.904164	6737.318786	5195.293629	3914.449322	3694.341436	4229.871204	3353.514953	2446.335975	2631.55059	2458.845741	1363.07145	2342.606428	948.5085334	1874.613933	2171.487307	1653.464317	932.7982738	1836.946731	670.6920511	1362.935474	851.1510601	1031.73829
TCGA-AA-A00Z	669	0	40180.23868	7920.834728	8432.601015	7231.071956	3815.636713	4763.261501	5317.763101	1776.898024	4692.939077	3637.597102	5861.228603	903.7349347	2139.664328	2127.130639	1641.681028	1215.463921	1427.872436	1481.645641	1212.682507	558.8569629	1995.951627	1561.630791	841.6474301	866.4042865	900.9176488	430.5891159	1189.164925	459.5422209	1146.406841
TCGA-AA-A010	1064	0	95339.66845	5653.917091	7672.05754	7620.559171	7080.894602	5402.614898	9195.723827	1935.154441	4351.676934	1731.592639	6991.948846	1659.289641	3278.548251	3564.582035	1472.858672	1782.095469	1108.332919	815.8597553	1735.13973	400.3656865	540.2325783	1366.577651	1315.73168	1394.948986	438.5490887	925.4553196	1010.302466	963.1912111	345.3103573
TCGA-AA-A017	457	0	118612.4741	17666.8528	14560.62875	11227.82872	4992.313787	4463.158282	10433.73136	4796.430324	9458.106706	7009.184285	4657.388184	5265.610285	3525.54785	1436.373698	2549.737759	3369.37251	3233.240592	1745.280045	2760.63459	1634.925966	1982.089347	2749.909393	2948.687022	1827.530197	1971.388398	878.1079168	1370.49331	943.7995549	855.1929147
TCGA-AA-A01C	457	0	101794.8361	9287.93703	9902.899961	7567.776971	6981.609106	5531.844498	5124.181869	2063.076831	5222.986153	5681.90556	5439.79237	1918.099234	2365.492291	2003.206839	1487.516463	2056.081503	1559.735232	1855.364644	1700.878132	1200.690898	1742.855098	1290.064982	1336.062594	1062.696329	1000.5555	714.6425414	1135.236758	826.1321408	1092.510096
TCGA-AA-A01F	974	0	200091.2895	16434.89001	16013.66455	11249.43829	9511.863017	7753.067869	7154.146685	3783.980698	7707.281955	5580.470217	9867.243252	4506.166129	3153.098079	1685.523254	3072.997218	4669.757063	2869.285284	2613.672006	3835.10382	1706.988538	3127.880792	2585.662046	1893.071436	150.3245911	1994.512913	1062.509947	3293.491693	1144.185224	1212.24094
TCGA-AA-A01I	943	0	141209.7169	14225.4071	12577.49632	12139.21348	10525.22334	4806.265355	6959.250283	4467.789278	5185.110599	4510.683331	8172.746475	1842.51755	4604.149571	976.2720838	3692.377089	4133.032143	3448.64169	1706.115193	1963.697181	1092.374724	2044.402038	2920.785046	3004.115909	1011.561228	2209.801224	1466.106867	1616.383717	640.3463655	2164.340652
TCGA-AA-A01K	943	0	81905.12466	9401.071994	5680.45327	6909.31256	3730.779056	3577.167554	7411.572418	2426.282508	5098.469292	2383.997939	5896.524179	1148.97217	3233.42531	1841.394096	2317.48116	1995.19706	2314.311266	1805.28635	1636.641351	1070.055277	973.9128492	1461.971931	1576.373614	717.9030426	829.4225045	934.6743781	1106.354161	522.2013355	1028.076182
TCGA-AA-A01P	1158	1	65303.32758	9535.944853	5033.656631	5181.985014	2677.760046	3290.626023	3685.797042	1514.402442	4110.105314	1711.283136	8976.856162	2360.128703	2855.189221	3054.643557	1845.743834	1205.168583	1576.745013	1872.036504	2863.315201	32.08937603	252.5892404	1465.794812	2003.726543	511.8600017	1117.733496	525.7305343	676.8612556	448.0778915	750.3395748
TCGA-AA-A01Q	31	0	83305.56841	6990.382806	12641.86245	6603.455555	2864.410246	4677.146082	3417.225975	2313.474358	9636.75018	231.0460268	7718.459345	1108.18467	2131.797875	4472.89455	1979.318188	1955.851037	1270.280706	1295.632791	1481.159684	242.7957206	785.7682843	1002.650385	1397.161002	945.8015816	1020.101176	537.7260579	865.8336773	539.6383955	791.6211908
TCGA-AA-A01S	31	0	44492.21291	4764.536565	16656.2058	7066.334507	6181.432182	5770.83459	6612.076924	1552.804602	4171.828932	3976.291911	8242.808105	1082.057351	2093.604466	2926.157477	1162.176563	1324.068918	561.269238	618.0177548	1394.118475	1073.50934	431.0523824	1055.308332	896.750011	636.3033636	544.5460305	945.0382106	1058.550655	477.753111	948.4065318
TCGA-AA-A01T	1005	0	74760.83327	3254.12051	6642.534267	3560.121759	2617.433011	2346.609532	1609.92753	1298.413558	4949.281202	2378.872685	6197.56262	2865.960534	789.2176938	3972.55647	477.718238	1043.741236	312.4783759	182.4353465	1124.888917	198.7199055	1844.413196	1130.285691	472.2931449	645.4287343	664.4695027	206.8461561	845.8295317	510.0599324	464.1236203
TCGA-AA-A01V	31	0	72243.72845	7708.554316	6021.915444	6617.582745	3129.265099	6283.580875	5322.122719	1864.283927	4680.121478	2862.431343	4517.176269	1631.039169	4130.525388	3644.618889	2186.803756	1453.758107	987.4102828	926.7079931	1263.671296	1391.21075	2009.200481	1075.221179	1044.876535	522.5983038	786.1107869	286.2501291	1306.662362	252.706679	1108.65959
TCGA-AA-A01X	791	0	69967.45427	6195.497355	4586.118846	5081.155124	1976.181969	3742.16697	5308.620846	1713.10813	8373.58507	3445.009181	3065.334418	3270.531569	5309.931486	3255.611559	1937.668189	1420.456488	1250.510446	671.222983	1543.064125	2088.004179	2543.153029	1314.020479	1562.262067	1203.043594	1240.050225	255.9487252	981.4827862	821.8435093	2379.147635
TCGA-AA-A01Z	1126	0	66134.91538	5044.746471	6640.288249	5304.100056	4253.867755	3896.39512	5785.916958	2012.869025	6074.036909	2576.589802	3804.47113	2592.764417	3066.866164	4156.771701	1079.261287	1320.277893	1285.538216	958.6991499	2312.746175	821.6776601	1503.743141	1328.360293	891.2793572	1781.166486	744.1382153	529.6769164	1158.671204	1023.71185	566.4566285
TCGA-AA-A029	1581	0	91343.21057	7384.250226	9545.347968	6784.339174	1103.732184	5163.119235	3414.573891	3048.973673	5697.217269	660.2320445	7504.802256	1790.432692	3823.15251	2795.025686	1534.456624	1162.911681	1331.462021	897.4684912	1234.585919	119.877948	1000.178904	1378.133798	1140.91295	213.6051401	441.5562375	447.7716385	934.6561146	413.3840065	934.6392288
TCGA-AA-A02E	90	1	155527.414	23567.49295	11224.90296	10941.85422	3617.191646	7417.505409	4564.845223	3990.937049	7607.762215	4179.400287	5978.990738	2966.754486	4818.225835	694.474943	3559.989979	3756.599298	2937.436555	2137.750179	2732.555572	1982.967167	5747.879578	2935.674351	2010.947135	531.8808901	1537.855276	889.4213668	2382.831788	669.9935792	1797.839412
TCGA-AA-A02H	61	1	123951.9787	21823.13832	17850.75875	13281.70396	4123.568515	5438.220304	4499.876018	4178.606703	6316.510599	10139.6094	5280.284455	6966.516691	3644.361249	1172.821825	2598.657108	2760.967173	3229.59512	940.6647065	2523.525858	1176.419939	1649.879342	2207.836703	1933.992453	253.0639312	1209.269865	721.9603095	1543.215876	276.2752789	1357.645415
TCGA-AA-A02J	153	1	56196.65297	7983.649277	8020.703704	8010.425657	8847.063749	5625.17772	6990.843609	2189.88299	7439.286111	4608.163954	6407.018854	1147.40139	4221.110144	1543.399045	1468.056006	1590.68957	1235.542431	819.0706464	1272.575743	1656.961167	1577.810545	1480.797537	1158.876707	1152.407599	623.5947357	677.2388148	1411.752985	996.5538877	997.8775775
TCGA-AA-A02K	426	1	70910.58294	7210.254077	7689.823716	6760.93482	4258.610619	10656.46235	7438.795291	2028.007124	5010.585052	2730.515379	4651.824714	4618.896005	2879.693085	2013.027288	1187.241074	2051.032326	2055.273677	1804.617082	1288.750789	71.05599778	513.1778658	2647.333322	902.1616454	1082.879156	1117.868415	1224.828556	1673.661791	1233.349225	1105.790799
TCGA-AA-A02O	28	0	72677.72399	4470.804453	8655.381688	4832.369985	4604.862923	3280.079124	3700.097704	796.211713	3572.222242	2679.950195	6112.805058	980.9466125	1857.327356	5478.761739	1012.527423	834.0960382	559.3416531	469.3324811	974.603608	778.7341015	1222.376842	772.497907	608.2849647	265.6247363	559.3129508	210.3573372	750.3478006	467.7109751	590.8874994
TCGA-AA-A02R	670	1	69870.47399	7484.086251	15667.67245	7986.447929	3843.045057	4542.917311	5449.058587	1053.819824	4445.701201	378.9573108	9120.736587	3363.963616	3219.713128	2753.910566	1503.179784	1956.953464	1314.574665	1912.704025	2957.20638	22.33802163	221.2975099	1364.634304	1314.540789	1522.061586	661.8327707	596.9974784	794.4231647	591.0807646	672.1431296
TCGA-AA-A02W	1247	0	119336.086	16713.20117	14353.66386	11809.1522	11489.19622	6646.56519	6048.258805	3896.051065	6053.278734	4827.808801	3939.814353	4589.154369	5898.269451	1450.320811	3626.165936	3267.680053	3668.595683	2603.159805	3290.09587	2113.383347	1677.564347	2543.191518	2900.397865	787.0382254	1270.409294	1729.987614	1798.710879	772.0394601	2063.476915
TCGA-AA-A02Y	1216	0	241841.072	13093.1935	14848.89763	7564.550489	5986.653815	7106.579094	4833.48805	3912.313233	5130.427773	2598.032944	4369.623362	1481.007955	3417.382453	2162.421568	2530.154297	2723.091983	1871.921608	2329.333291	1862.554006	1390.816036	1585.887199	2058.38007	1251.264851	1964.620505	1327.911925	1276.630372	1210.84926	1402.420972	730.3237179
TCGA-AA-A03J	1246	0	96045.60269	5927.198692	10040.48939	6883.690291	4349.568126	5789.106778	5900.41961	1726.972758	5087.332981	4264.369068	4677.858789	5642.982151	1883.557677	4126.023537	1255.233066	1664.597363	781.6694185	787.3160386	1849.366606	958.8070011	411.8428091	1636.195033	1075.939574	1220.90865	898.5182114	319.3922778	1130.508202	508.0062756	685.3702014
TCGA-AD-6548	650	0	88073.60663	8078.899421	9877.074302	7038.824433	2479.754067	5692.085314	4673.518911	2638.84584	4941.786597	3065.637417	6597.214466	1484.070549	4655.028866	1779.437525	1532.087679	2068.713888	1753.595014	1637.171201	1435.489938	147.4164757	2154.182595	1852.682213	1460.709433	1413.447899	823.8787762	1399.607522	1207.468841	1637.436609	1714.745957
TCGA-AD-6888	627	1	73592.83497	14984.08573	9334.727107	9710.291283	4577.090301	2585.67977	5188.578961	3864.25609	5036.431384	5704.900172	4491.972887	1499.798974	3822.620544	1066.998524	864.756166	1384.505415	905.2058747	999.3857764	2502.586004	1361.735273	931.2227066	1213.094197	1479.926667	1405.225306	750.7117935	1556.136448	1010.914207	1938.444234	759.1661723
TCGA-AD-6889	4588	1	129674.3899	9673.2211	13970.14116	5828.845547	5110.561277	3673.883674	3106.390506	2587.02251	4331.872927	2074.97944	8643.55906	3638.105693	2567.457917	1625.744678	2550.36988	2012.220561	954.6738154	697.0196159	1069.648365	948.1933158	1312.67385	1319.975278	1525.456268	2924.073788	1039.506241	1338.784271	767.9735268	1482.340312	1275.981853
TCGA-AD-6895	763	0	74837.20884	9919.098074	15382.73999	5997.29966	2022.710768	3657.077058	2737.026509	2348.530039	4666.59803	1828.473663	8143.415999	2818.180465	3681.599414	3042.340697	1355.073007	1411.673357	1307.6621	1511.881765	2055.686795	174.23396	740.1960201	1513.418736	1795.647081	1176.199008	695.0699481	884.7645776	1051.492917	464.101309	898.5223004
TCGA-AD-6965	805	0	127261.2683	11921.42866	12483.70308	11004.98296	8078.41561	8910.640405	4378.253699	3990.802915	6904.293991	6286.469252	6146.343673	5527.800605	3858.552435	1330.187919	2374.338969	4264.725095	2607.947035	3273.175401	2409.967718	2400.085905	3330.595069	2679.150806	1944.337099	1627.318691	1417.645332	2078.272741	1687.604324	2054.362835	1450.910443
TCGA-AM-5820	14	0	120354.0256	12376.7795	9626.700673	10006.68216	3826.488131	9278.252204	4840.019427	4923.981313	8886.511549	2634.84534	8048.409467	2096.90841	7125.147647	1732.976005	2727.099612	2153.073041	2340.965502	1929.869031	1913.929238	86.48404773	181.4489404	2409.652868	1875.114053	221.6544718	940.5890497	1238.052712	1617.286964	354.7627682	1070.937547
TCGA-AM-5821	28	0	107001.5704	9375.185431	7404.804436	8737.942611	1977.407245	3490.700597	2548.10859	2703.443397	3585.66515	887.4886568	7807.827212	1394.292814	9551.097578	2162.953011	2887.198787	1439.560756	1361.456089	2291.651941	5553.57899	15.92097584	213.835433	1602.887599	2127.454638	803.1949016	923.0116161	2580.208307	1090.768213	733.9662005	1708.545913
TCGA-AU-3779	441	0	114970.116	6640.332164	13561.87357	7325.371645	3230.300224	3518.017563	5174.270634	2139.822468	4832.119055	3084.257749	4259.677671	1685.164474	2204.675977	1249.867232	2452.937392	2552.834919	2075.774931	1436.220279	969.5926076	666.2412599	1787.405529	2725.090577	1911.069837	2148.298926	1723.293529	1040.460292	1495.178332	1971.653303	1921.597864
TCGA-AU-6004	824	0	71082.47389	8915.137357	11950.42868	6295.366543	3531.014501	4242.555801	5649.308258	2209.162997	6374.021412	1672.373281	7277.957434	1983.559364	3117.473161	4084.536687	2480.783695	1764.814438	1937.691836	1771.135482	2205.525372	508.9291756	943.3047306	1387.688862	1657.99942	227.3183357	1057.719409	713.2342312	943.3046433	889.2957112	738.3689365
TCGA-AY-4070	496	1	73610.73393	13970.79386	7820.764313	11973.2732	2165.397069	3401.589783	3336.750042	3897.679006	4625.107814	3994.884269	4656.091599	590.8683565	5651.073185	1182.856153	2173.760052	2449.99841	1377.383128	1125.069997	2332.945209	769.8173518	303.3050081	1700.111927	1780.44546	451.2957492	979.8358132	765.595186	1616.844737	695.1002375	2649.811842
TCGA-AY-5543	1004	0	201950.713	19947.97973	16038.09674	7861.648998	3985.0987	5242.36732	8545.449821	6100.71319	7657.756389	3829.802798	3480.527363	6108.647566	5163.829106	1520.551633	2341.673865	2873.15251	2801.541294	3420.695294	2686.477545	1193.849931	1666.481663	2751.728442	2985.819625	2018.375853	2391.173965	1944.769752	1898.662856	2598.003435	1807.204656
TCGA-AY-6386	542	0	76984.6473	9909.18943	10965.29829	5937.391281	3547.893458	3679.441261	5429.20379	3211.57873	6671.431122	2216.739119	7504.86226	2497.071805	2958.948044	2417.89058	2523.978687	2142.778951	1493.235935	1804.200219	1837.84161	209.1309956	2657.983149	1465.599991	1935.023088	1242.188494	971.5509936	867.6602647	1109.840471	1266.881498	751.7878443
TCGA-AY-A54L	525	0	116015.0697	10417.01332	12117.10514	6777.344199	7279.357436	4130.607094	1521.805445	4000.139846	6763.494614	2348.146407	7673.500753	1057.358191	4565.411353	984.5017694	2921.06753	3316.529408	2397.653552	2888.204069	1473.726442	1284.998106	2166.549313	9097.21775	2050.429303	596.7213371	1263.406693	1372.45023	4819.685931	529.5529747	1537.837491
TCGA-AY-A69D	543	0	70305.06309	12035.32582	13715.99489	8243.824575	4743.882515	5360.928284	9458.584119	2752.557579	9099.173043	4334.97172	5321.767153	1770.94332	3493.470402	507.2023378	2505.514796	2199.105082	2878.679038	2267.970224	1838.221775	1412.878889	1641.479498	2060.523499	1371.960802	2053.959981	1429.753219	958.1758928	867.6428965	1735.876473	2645.633016
TCGA-AY-A71X	588	0	124032.5784	7548.414059	16111.19689	4859.340539	3723.806637	3678.559652	3983.957737	2363.131012	5122.387142	1042.579731	4611.722557	1585.538432	2665.150577	2107.075985	2721.797283	2500.104704	2091.760491	1642.140842	1563.52867	1115.690124	1000.257728	1446.45608	1296.573592	1298.989129	1483.889812	779.6786585	819.8207421	948.8555058	1350.400664
TCGA-AY-A8YK	573	0	105310.8024	17244.77323	13894.46421	10996.78578	3707.733185	13147.7333	6474.560044	5446.376462	6017.051594	7906.720636	4240.274383	3532.96248	3608.646514	712.2325217	3068.374535	3510.316769	3556.371204	2447.33705	3082.627634	1203.803213	1326.300357	3605.321845	3174.008555	1128.735723	1897.161705	1214.419028	1488.491735	884.3968648	1635.816074
TCGA-AZ-4308	3324	0	152503.9831	5261.105717	6986.077302	8148.192524	2855.183977	5065.89811	3225.107682	2642.750399	4245.168902	3874.835683	6930.713634	2810.979988	1169.663167	1922.308464	941.9780695	1331.551462	517.3217374	580.7955828	1423.377849	705.4128242	943.9636979	1038.20851	749.3198943	786.3390276	928.6494358	283.0816411	1436.216327	567.5253916	576.3566282
TCGA-AZ-4313	2310	0	189474.8642	8451.426403	10075.72153	10467.43011	3368.321273	5964.565361	2288.341044	4202.101077	3454.025808	1434.70449	9441.683766	2497.736046	1539.68896	2168.842729	1144.625105	1583.692509	523.1459979	1133.478536	1611.136774	594.8043285	997.9131621	1299.113251	1252.167156	782.4688809	420.900413	1119.239599	1171.804899	462.2433032	603.1397496
TCGA-AZ-4315	1776	0	74745.90005	8718.166227	7593.42638	6546.148962	10297.86851	2260.09978	3305.183034	5633.84339	4415.989255	1525.475253	7588.838409	832.7168429	2827.298875	1602.927207	1810.038095	2383.210307	759.0551503	1933.30338	772.9708699	149.8774471	181.7320066	1224.768907	735.1458995	1674.040926	788.8054042	1461.267834	1097.242522	995.585929	973.8622886
TCGA-AZ-4323	43	1	77518.00003	7307.200668	2539.118001	6979.053637	1373.480885	4034.199054	1207.119716	1737.240458	3918.001907	2685.855347	2900.646911	1220.686528	1555.087175	2570.403928	2743.452587	2142.812606	2164.823948	1986.63444	1873.275859	4308.329659	519.7082946	1248.359368	1220.725002	624.0706574	780.8462278	1025.665968	946.6729249	947.3079682	1023.951045
TCGA-AZ-4614	172	1	132137.9689	8131.286117	35459.31057	6810.566007	2235.8468	3357.771703	1719.729552	3537.108223	5618.18256	2497.988058	3603.406588	4471.136444	2498.003169	3881.795863	1283.615795	1316.728186	1351.219894	2230.170567	1166.294855	22.26956527	40.21560735	1493.318619	1577.487185	1655.949289	701.2369918	1886.390333	1036.528926	705.3376896	953.7388853
TCGA-AZ-4615	1002	0	80255.89384	13082.3695	13756.20006	5711.202874	4793.370066	4003.533555	5229.827597	4393.769473	4756.473846	977.3009428	8643.646657	2270.800952	3925.663443	2401.272881	2960.396003	2183.76779	1946.421826	2509.394305	1598.305234	377.3114258	1701.048992	2047.905968	1968.794024	2584.238768	1482.194701	1163.112388	871.7585021	1309.398807	764.9601663
TCGA-AZ-4616	156	1	138979.6785	5947.315411	7317.990182	6667.031169	7511.986175	3436.485622	3772.292286	1935.29857	3330.392377	1386.566112	6387.018637	635.5896494	3155.668311	2645.184763	1704.075573	1692.633147	1206.467694	1190.448594	1262.957401	360.086434	529.517816	1591.151722	1637.710873	34.22118187	647.0555546	990.5325227	1284.3769	131.8940009	943.1985036
TCGA-AZ-5407	2683	0	196872.5784	11196.91886	12979.83421	7755.27135	4958.587686	3495.363961	4288.599159	4539.74537	5636.908946	318.7327837	6770.243182	1204.631917	4011.54003	2576.141262	2087.760767	2390.790229	1644.808986	2381.53402	1669.835274	1301.96354	1185.19008	1435.383696	1592.921713	816.3690293	790.4156674	1019.314777	1052.671565	786.7178596	732.9609909
TCGA-AZ-6600	368	1	172326.9019	14079.86989	15298.78531	11028.08046	8624.537163	8715.998139	6547.568704	4162.759235	8114.684499	2670.608659	5224.321669	3280.501637	4324.98661	2343.273453	3235.979496	3807.422315	3153.700043	2975.682258	3010.45834	1260.935432	1779.300946	2536.614449	1967.624799	901.1017185	732.1352817	1146.261837	1612.798103	1096.912464	1199.907463
TCGA-AZ-6601	3042	1	76670.9174	7726.342352	8168.928908	6494.257846	5023.39869	4221.324759	4989.636511	2462.820131	4302.572808	569.2685506	8687.44129	2427.26258	3210.522645	2890.62337	2306.599153	1901.49335	2206.597494	1196.31418	1685.219623	119.1866884	2525.076119	1816.520647	1662.722293	55.43576773	1068.212697	1122.635216	961.2982294	243.5819954	1051.335343
TCGA-AZ-6605	159	1	122446.98	12565.54029	13891.0632	6359.921683	4332.217745	5542.749501	2872.227187	2708.40633	5482.529722	2642.216777	6558.666234	12563.42339	3894.225029	2977.447614	2625.547285	2349.332182	2659.689785	2382.153524	2103.916962	809.7597463	763.5890886	2221.645957	1952.097735	628.4970068	1093.343376	1112.095514	1473.943666	784.3638982	928.8020821
TCGA-AZ-6606	357	1	280453.5344	28961.53193	26658.41398	15583.53633	4342.684364	13378.87511	6725.391283	8785.342183	6487.946364	5665.841145	6123.909337	8231.276395	4983.393485	1406.35235	5695.168052	6526.876722	5119.586062	6533.022935	5316.684817	4179.757224	2362.855474	4319.875305	2272.507789	2870.409754	2417.905487	4020.516503	2844.392148	2820.084914	1369.297069
TCGA-AZ-6607	97	1	87627.95039	8345.142637	8875.337197	3764.144752	241.7560266	2674.204905	3778.489534	1816.220071	4746.636813	3155.169025	7371.682057	2960.840162	6457.309033	3505.415929	1878.030559	1320.062246	2238.97383	1282.452131	5045.921817	58.15817911	102.9361614	1149.901991	3255.541263	392.2147781	712.8465507	601.7909842	571.3370641	480.8842177	1260.084939
TCGA-AZ-6608	59	1	158755.184	12180.89213	13131.59133	9275.551485	6457.30429	7616.648381	5048.409382	4378.485405	7268.930528	4698.275933	4598.710036	3272.523141	5912.209895	2010.492877	2282.737659	2707.131017	2458.236746	1679.038531	1786.278167	1395.817018	880.3696358	2965.886676	2239.928236	1276.235055	1382.771551	2189.437124	1861.141569	1754.682158	1288.534117
TCGA-CA-5254	386	0	158150.0146	19751.52428	20649.03656	8796.198484	4213.667107	6064.399313	5676.360095	3252.093566	4434.252649	3526.546201	8537.707128	514.1047535	3812.41772	2905.359527	3563.510929	2108.597881	2513.60137	1954.505717	3040.77058	539.5186444	522.5830785	2304.519145	3242.092346	897.3945831	1632.446559	588.4783675	1334.416917	1381.680149	1151.857935
TCGA-CA-5255	376	0	154727.7162	9848.063582	15711.96902	5444.959465	3019.274822	4415.165314	3599.091952	3193.237454	5706.334832	1718.593409	7765.144841	1120.606185	3892.493131	2260.379512	2484.497406	2431.712625	2407.486372	1721.215717	1599.192865	192.903609	1161.31301	2320.09996	1950.561016	965.736489	1414.889527	939.7665873	1433.929717	943.2428952	1401.909942
TCGA-CA-5256	379	0	343793.2341	18323.78859	9953.570218	13891.79956	8909.934083	1794.473713	7834.3199	9273.801503	6879.04452	2419.859621	8059.412454	576.099888	2765.256219	863.0432026	2625.936526	2472.992291	1490.205978	2598.294766	615.6134605	2334.893227	588.0854473	1933.395391	2983.050386	447.1808657	1235.742345	1852.311817	2319.61917	610.3637937	1546.64669
TCGA-CA-5797	383	0	74230.89253	8981.981404	11496.04567	4872.495291	3076.324291	3222.383944	5185.216258	2460.413197	8954.857238	2231.703309	7003.866784	1366.528003	4200.163218	2397.787422	1755.625209	2012.345632	1664.27296	1209.918881	1451.09696	759.958363	1180.15566	1490.884947	1466.644903	32.74620015	666.698207	836.413597	810.2890321	152.0529472	1362.301275
TCGA-CA-6715	383	0	107717.0896	20776.6746	14357.72222	15359.89707	9253.542086	6995.347189	9553.604715	6425.36415	5437.304285	7175.673996	6042.771573	2282.047759	6026.467902	1420.67618	3305.870729	2371.498737	2623.945292	1537.178089	2290.954281	3054.582456	1326.034018	2294.497811	3144.801499	1025.965381	2095.766534	1579.124338	2135.196733	1148.406642	2212.888995
TCGA-CA-6716	371	0	167512.1046	11248.9047	12969.31907	6716.403349	12028.97434	3386.298732	6270.967388	2671.043139	8080.64744	5938.323177	5441.596388	1652.486294	5555.790727	2342.373239	4843.978619	2359.76829	2530.228452	1606.889069	2012.884006	3797.710808	1792.216487	1973.299765	2696.718212	1960.757828	1548.601996	704.3829047	1404.314842	1872.216705	3824.421558
TCGA-CA-6718	309	1	58916.44487	9297.055479	4264.063377	6639.40473	4985.16635	5727.972057	5442.672964	1439.3786	5271.575313	1445.128484	6536.225543	1027.819604	3519.151186	3972.978558	2113.362399	1532.418338	1678.815246	2101.37351	4216.414568	197.7864847	1085.31646	1179.401415	1507.780309	906.8039854	839.592382	1197.879164	706.4002834	423.9689143	893.5625502
TCGA-CA-6719	435	0	116647.1788	11449.04264	23607.87154	7660.444328	4331.268246	5841.753011	4564.377396	3144.746	6575.619226	2590.442913	4495.256962	4271.846471	5587.075869	3505.480606	2565.417213	2059.878422	3001.205611	1881.681592	2233.416271	874.7003702	451.1180206	1975.896608	1960.989763	1261.034412	916.6975855	905.1929303	1264.373813	1566.754985	680.8556224
TCGA-CK-4947	534	0	221729.5122	30025.02585	16434.54633	13830.20842	4959.485104	10041.95995	6760.740946	8290.187504	8291.303342	5513.621272	6352.090127	6397.130934	3751.609913	1791.087251	6119.779447	6499.176505	5493.176002	4691.891277	3981.864878	1242.516167	2443.283889	3662.53082	3285.178287	147.7957867	2335.268102	2243.984079	2054.566652	1268.564308	1243.149927
TCGA-CK-4948	4502	0	101221.4523	8495.286866	7181.400451	11142.39106	2667.287692	5262.669103	6189.462987	3210.923292	4494.740763	2632.935417	6550.539776	1992.486361	5211.681919	1863.172069	1832.59885	1790.796726	1723.903456	1406.123487	1802.170116	1076.147626	994.4276889	1708.21249	1631.958539	27.78028039	579.6772645	917.2085238	1483.499979	77.43839745	1188.780132
TCGA-CK-5916	643	1	119119.4495	11451.05422	18008.75739	11611.02394	3330.075908	4023.651317	4576.11856	2607.437259	6532.833836	1318.635753	8563.133061	6059.212194	5183.369135	3786.891953	4096.432848	1656.458706	1588.898989	2463.818526	2373.166525	266.7380056	641.3252734	1476.020622	2631.458323	692.6483915	1098.88389	1766.8662	1204.081053	892.7890668	2076.45996
TCGA-CM-4743	701	0	151726.8069	9244.586143	13479.08339	5841.072845	1798.960917	3219.189189	2046.745472	2839.453641	2991.550024	973.012162	7601.750008	2650.088286	2144.448518	1609.595323	1706.292442	1967.170742	1191.585832	1344.687985	1132.157596	43.31573352	23.17044835	774.5827297	1888.6039	1427.279523	766.5241219	2049.760351	499.6022685	1263.097186	967.9743636
TCGA-CM-4744	609	0	345824.346	14729.157	12329.70956	11896.24034	5697.91643	3772.717719	3337.116837	5150.3279	3824.066794	201.269062	8128.104832	1766.888436	3882.860291	1194.541357	2099.772104	3080.448144	1349.294808	2697.577766	1277.931846	1626.320497	1986.548349	1955.739087	1995.770161	793.6689276	753.6151121	1919.210946	1456.135835	1081.919547	583.4983281
TCGA-CM-4746	1126	0	215362.806	10974.01236	19398.80967	7633.47257	3478.711182	3144.497111	2555.047274	3980.863044	3628.654045	261.8956956	8125.225157	4638.594256	1718.398295	1890.300115	1880.322534	1667.638679	816.9623776	1242.262935	869.6006604	1699.439742	1009.203899	1009.339645	1076.169595	922.037638	521.1814843	946.3788447	754.067671	425.9530178	1009.19495
TCGA-CM-4747	761	0	75213.38518	6624.31175	7544.34761	6755.473696	3169.658281	3638.184717	1095.458891	2223.897661	4449.61317	5188.543016	6209.199753	9956.243233	2186.727977	1837.75149	1026.800868	1503.793413	649.6855051	769.6459189	2163.258193	289.6604429	1103.511424	1863.394144	918.1494239	1542.732688	589.5828259	166.7926924	1189.15278	809.215259	1765.700365
TCGA-CM-4751	822	0	81984.91783	7741.21281	12927.46237	5088.032979	1875.710706	5171.72438	4197.151814	2422.455391	5238.977225	1519.746221	6218.806304	1059.909279	3348.713186	3159.475143	1701.362437	2209.583395	1678.516478	1528.946119	1862.759825	296.3400936	942.3917965	1314.040113	1547.250013	203.5881768	816.3107141	737.2790008	782.9946131	699.4124976	764.0520569
TCGA-CM-4752	396	0	203144.1081	18138.41448	15031.57284	11758.25543	8288.349269	4106.106381	3022.565324	6546.208535	6591.243522	3426.747615	7116.955906	4639.437325	3054.435511	1176.58064	2308.031584	3175.696653	2001.17627	2667.447992	2041.062139	1088.538382	460.626426	2405.359408	1401.880559	896.8020563	1690.935517	1393.705245	1821.943105	705.0532598	984.7317205
TCGA-CM-5341	884	0	526093.645	17332.87907	8351.593436	11525.81565	6461.768711	1604.167071	2871.859334	11838.1435	4304.076575	1590.266385	7478.298436	2220.518907	3216.361458	584.0702143	2655.148222	2424.818926	1661.179154	3307.724707	506.1389642	843.7057759	173.6097642	2113.012836	2751.884746	968.3322863	1847.866133	3055.956387	1662.631874	1221.003407	1747.443849
TCGA-CM-5344	670	0	162216.6508	10616.13785	23342.20691	8905.999179	3068.001849	4908.191233	3730.378763	3924.636338	4007.279945	4316.791454	8542.08106	4839.721699	2872.35202	1615.571561	2432.282413	3151.569851	2439.689358	2893.890633	1741.853481	835.7917175	851.2843236	2225.570298	1590.471257	1113.487485	1341.655614	1395.593359	1644.451973	1624.602597	1337.967002
TCGA-CM-5348	699	0	88113.5576	18827.85919	12932.64041	3373.940679	1221.523613	6531.606463	5857.205693	4268.736714	7170.527047	2915.224873	5515.281589	1738.291358	4004.777407	2657.313155	3364.139413	3110.804792	2813.761391	2748.258307	2550.418351	630.4712523	905.6772737	3466.47806	2258.086339	384.7857112	1297.853549	684.8034092	1800.495592	1364.709152	872.0150829
TCGA-CM-5349	915	0	158526.4395	9678.25683	16297.22958	6610.760647	12105.35549	3042.362379	5051.589178	2518.868528	6276.33914	3471.400709	5518.552221	3763.915191	2417.077693	2440.58108	2597.276224	2952.770771	1843.504058	1735.25602	1393.507591	2170.054519	371.5122238	2057.628102	1830.600575	1102.712966	1261.047314	1252.9839	1395.168575	1378.255002	941.908779
TCGA-CM-5860	974	0	298211.4796	24370.28833	27675.32997	13281.61582	7146.836721	4362.943884	5631.935103	7442.327988	6612.803328	2597.56742	5374.099436	1004.677131	4311.581892	1336.842799	3894.116042	3520.667673	3416.069094	3606.941128	1538.710206	2266.410623	3288.603583	2587.509444	3754.683207	1572.700789	1342.36677	2942.68617	2329.704848	2228.811387	990.9296244
TCGA-CM-5861	457	0	158615.3115	13292.04778	24778.37452	5451.325104	1958.214438	3962.767396	4806.53375	2206.090151	6256.921163	1800.884733	8786.994297	4700.322238	4141.484301	3879.160358	3178.505348	2269.212107	1883.087178	2909.128969	2209.596146	108.5602719	1627.986621	1680.474643	3634.846392	2779.030021	773.557905	1337.204572	891.5353936	1463.4801	2240.48765
TCGA-CM-5862	153	1	816565.2222	60452.11568	18203.52188	31660.33828	12802.11865	11862.62948	8619.729202	20926.85725	9950.599849	8851.076953	4215.520161	4542.85577	6527.434154	468.1900756	9658.275246	8300.763216	6424.997651	6128.522123	3354.884825	11283.03105	3278.056577	3933.921175	8639.799598	2925.063059	3286.587834	6696.733608	3290.852911	3410.226786	2832.317884
TCGA-CM-5864	457	0	322487.8956	17502.85231	15129.01281	13565.71174	18055.20706	7235.116864	4399.731154	7676.001057	8750.906276	4216.958438	4110.616633	2476.076321	9154.605467	878.7221324	4175.646969	4841.634814	3825.609075	4509.144786	2347.001376	3383.635247	4333.577052	2693.934393	2865.335811	2055.801385	2223.081619	2404.801073	2182.812685	2065.088353	1065.607962
TCGA-CM-5868	518	0	128227.3196	12482.80629	13860.1132	9626.613783	6622.374386	4116.796775	8406.393497	4437.893742	6787.515207	3567.187051	8074.892044	2050.041277	4131.271641	2703.235462	2173.804041	2715.8574	2478.838158	3146.382003	1758.921413	1134.120065	1075.502523	2714.30994	2168.379925	1686.225505	1531.945293	1682.310967	1520.894057	1828.326606	1109.767311
TCGA-CM-6161	457	0	133010.1546	17405.5689	18885.94138	10225.05083	4095.714831	3582.017718	7607.064613	3711.791888	8238.170404	3507.249769	4244.141659	856.1389088	5246.489098	798.7134898	4344.405434	2598.000242	2637.385531	2141.757654	2204.370181	4820.887319	4058.992247	2094.661223	2328.303379	1262.863532	2256.810337	1173.119954	1444.178841	2225.36803	3182.437852
TCGA-CM-6163	427	0	146280.9317	18454.3277	20710.03531	11600.88114	7869.315791	6358.709579	5400.408358	5716.135101	10893.31328	3249.52981	6207.822884	4460.263126	2721.970333	1193.007534	3960.333082	3787.582739	5154.949	4778.954238	3461.715658	495.6002935	2142.930858	3087.928508	1903.739565	1142.456478	2237.397434	1535.854884	1700.547487	1505.413222	4087.66317
TCGA-CM-6164	883	0	86637.1108	11486.88274	14780.54421	8140.822021	6344.262497	6034.784711	5127.474031	3886.978616	4768.199128	5154.190191	6424.869842	4051.109848	3989.797654	2400.38725	2394.341002	2618.904811	2943.033468	1825.204752	2377.125007	259.9546636	921.6805501	2741.301893	1995.671247	163.6578698	1574.820425	974.7353729	1414.103045	830.2946125	1247.981095
TCGA-CM-6165	488	0	119898.6004	20038.64687	14780.00083	9783.382289	5814.357025	6567.409335	10582.73023	7790.130959	9790.185052	5628.451458	4298.573661	1981.445357	4762.98317	2548.541692	4426.736629	4438.667899	4981.938209	4119.497488	3455.698895	1406.342946	1491.148643	2780.737999	3028.554484	111.4705389	2639.47757	1583.459611	1418.960556	707.5413001	1509.757855
TCGA-CM-6166	669	0	105729.3951	6057.953186	12005.57274	8445.246103	10190.85118	3399.404546	4811.012301	2384.438394	4392.858044	4246.016865	6954.152172	746.4537944	6000.008774	2989.716964	2146.841945	1947.589526	1731.498215	1660.40664	1224.478426	2623.066265	663.203482	2011.211769	1756.763178	1051.434204	813.8148947	1585.595614	1339.555403	1905.552823	2549.145224
TCGA-CM-6167	456	0	101077.7993	8301.499532	7549.305161	5058.480489	3165.887479	2656.766232	3995.066217	2015.32555	5379.941649	2348.908876	5562.956212	1136.874333	5212.620454	4249.304305	2772.341838	2438.775004	2667.706987	2211.92779	2900.733863	589.970699	953.2662721	1526.530448	2544.869386	843.2192766	1250.403363	713.5472084	1758.926772	1294.382773	1044.435763
TCGA-CM-6168	395	0	103139.8547	12561.18341	13035.94807	9837.965639	3468.420442	7364.368741	5103.255571	4237.139418	4925.672455	2680.577928	6606.502161	4167.555451	4238.295222	3182.270143	3996.788751	3296.762508	3002.9213	2854.911118	3284.96433	485.88691	686.7028949	2907.706454	2492.990772	725.3086502	1196.172065	1298.334619	1586.518936	826.8888844	1168.944507
TCGA-CM-6169	396	0	127401.1464	14364.69551	15860.39639	7734.712947	4449.895549	4587.958149	6106.597995	4560.5337	7810.801042	2630.600849	5391.86084	4466.847504	8447.536788	1793.540207	3693.218265	2941.119494	4033.948389	3273.196577	3232.916887	3325.877417	3993.157712	2713.808486	3412.625532	526.5978699	1715.748592	873.141944	1600.722144	768.1426132	861.6564287
TCGA-CM-6170	457	0	146390.6607	18170.15346	21176.7957	12011.13633	6251.941806	7720.29498	8430.27934	5349.124572	7800.477705	7850.474394	4540.346886	3658.645281	4949.256058	1982.676302	4326.001735	4399.268061	3823.626857	2927.695212	3242.933721	2124.924503	2246.483994	3640.331894	3872.782142	1811.594299	1822.966145	1293.7726	1775.839267	1881.07439	1598.798976
TCGA-CM-6171	427	0	67579.1755	16877.99648	18033.00398	6904.335293	4791.235735	7016.748955	7254.867828	3184.874225	6141.724018	1534.405714	5543.968869	4580.3372	2430.718025	2695.977373	5667.209847	2602.091658	2343.360312	1887.027563	2750.716832	1476.282304	1460.601982	1915.47401	2619.933942	3164.075176	1326.244112	1754.238048	781.0073426	1731.560785	1776.243729
TCGA-CM-6172	335	0	131601.0594	18098.78043	35066.28927	9276.544006	2026.317806	9810.059295	9134.298383	5708.82833	10022.92413	4139.521414	4612.72744	1604.022342	2813.096215	2492.090691	5242.66427	5071.654846	3553.918946	4746.428524	3509.304695	723.0670064	1675.359385	2303.603666	2702.951193	221.1118334	2441.282315	1585.327399	1096.567169	187.6047441	1673.968479
TCGA-CM-6674	394	0	91899.35669	12059.89926	12138.72407	5091.406053	4782.247527	4335.542916	3094.410356	2180.871257	5839.434441	441.3697832	9606.658147	2665.267959	2817.647384	3270.557518	1790.239743	2481.332259	1459.154919	1566.897872	1529.235549	795.2465356	754.9473493	1283.982854	1604.566959	309.1133203	1185.902347	1005.468532	919.62046	475.5379735	700.6411176
TCGA-CM-6675	397	0	30462.17605	10648.50321	10520.95056	5367.645368	7543.879165	2544.736796	4007.901246	2654.000704	6687.637006	358.8777182	7503.973523	320.9411137	5419.530816	3776.023304	1351.100916	1090.777375	1521.833842	156.7810905	2075.905161	52.79486465	4103.44489	1874.440261	1200.690548	837.72042	1076.457899	960.037248	479.8835512	788.0190996	940.3962018
TCGA-CM-6676	337	0	83563.05174	11509.54362	9463.673528	7233.082007	3538.420737	3784.606025	9032.963388	3967.515945	4768.029864	3382.4329	6439.792487	3428.881195	4166.708123	2760.231429	1901.382758	2415.346844	2110.381541	1495.223121	2582.596933	2486.871944	433.3923089	1860.953908	2076.472817	453.6454808	1000.259913	1078.002226	1227.540675	915.4114675	1623.336517
TCGA-CM-6677	337	0	157645.8071	13301.12221	7045.857294	13260.80616	5216.698303	6324.517064	4950.078132	5056.510821	4027.24186	3646.934753	5233.233281	2072.013032	2916.315433	2106.11003	2616.619505	2836.73359	3596.284812	3256.289178	3141.580124	403.0512696	1834.312565	1914.929014	1552.20361	136.4301873	1024.128292	1443.685081	1944.885972	543.593305	1035.495355
TCGA-CM-6678	335	0	314461.2437	12352.58384	18105.15162	10049.69245	7007.805239	6425.686373	5769.345291	4241.867987	6755.772284	4906.74391	5607.864724	2395.310376	3567.298868	1914.805984	3668.336848	3416.358045	2674.038554	3145.543831	3553.207835	1877.884885	2257.492392	2470.281929	2043.75511	876.2673331	1590.62103	1162.793304	1664.211073	1278.120701	1393.955742
TCGA-CM-6679	306	0	86789.49553	15067.41932	19602.71627	7129.599293	4107.789011	3782.480465	6594.423303	3600.226869	6802.749255	4738.071221	6548.979622	3781.62221	3405.719654	2514.196655	2705.859423	2923.14007	3001.866017	2182.749565	2827.355448	1178.611796	2406.900787	1954.422394	2272.566813	1101.577265	1581.533532	890.9207704	1035.008254	1238.535555	1384.766465
TCGA-CM-6680	366	0	87667.90999	9723.641432	13201.56846	5285.12521	5289.719519	4272.476243	6034.965021	2193.033435	4937.321097	2915.807587	5620.865765	2737.108497	3817.306257	3010.499623	3042.551552	2168.67054	2553.227483	2030.45796	1840.119503	1954.150115	1395.210055	1415.709078	1786.756106	1438.363625	1437.654321	755.9920437	738.6158102	1187.569007	915.4639621
TCGA-D5-5538	2034	1	148950.9894	18965.47733	15979.37004	11919.44289	2251.753308	2642.47812	4674.704048	6159.869333	6300.906239	3814.741542	6318.396425	3792.986616	5962.701242	1496.559103	3354.207371	2673.86776	2873.986879	3241.498979	2840.560261	1123.34821	2583.113765	2776.535979	2127.453017	720.9323537	1435.50391	2040.276025	1552.664916	817.0025567	1185.90676
TCGA-D5-5540	1706	0	495563.9976	23444.34779	12834.66269	27581.06567	15703.34958	2839.913998	3867.919337	10687.95259	8182.863101	2726.601501	4668.279795	2172.423916	5592.236429	1019.7828	6169.052145	3995.62712	3328.147506	4074.932648	774.6279223	4366.388505	664.4091732	2775.000254	3620.674632	1937.545933	2843.996673	6632.483742	3591.810435	2249.643101	4405.544716
TCGA-D5-5541	1701	0	102581.5437	14287.83689	11412.42982	9620.266341	8482.201689	5863.013727	5986.119518	4764.810856	6363.999513	2758.639758	5883.277965	3134.150958	6727.525073	1885.349267	2769.867502	2786.10576	2060.098836	2061.154299	2193.911742	1372.287638	422.2043231	2210.139846	2102.730041	456.1610559	1684.360635	1262.310107	1762.397041	1128.096906	1184.748981
TCGA-D5-6529	614	0	90621.92983	10031.28967	13029.86024	5822.178959	3818.015844	3516.909237	6181.015882	2493.4431	4985.853542	2802.6342	4604.231989	917.3123282	3202.859058	1821.319549	2596.992924	2382.009985	2371.492185	1295.893036	2233.36673	1160.311532	740.1600431	2142.293671	1779.199807	355.3969743	950.8333895	1033.269452	1329.43858	870.3357189	1289.165855
TCGA-D5-6530	621	0	121947.7734	10473.80288	20091.48433	5295.61356	3267.435017	5670.37671	7548.445444	2273.060274	7241.977991	298.7066285	6813.449174	2852.623871	2067.509045	2856.477461	2778.28516	1833.92263	1616.989402	1387.925442	1444.060174	1155.883566	1729.349432	1189.19509	2255.714525	2186.101302	926.7710114	1032.22704	712.8579718	1695.301462	847.8824199
TCGA-D5-6531	540	0	141304.8939	11516.7286	7935.324191	13591.9634	6862.800336	10118.23758	5923.824585	2631.748675	6728.288691	1709.901386	7215.727544	1542.822897	4558.620005	2787.520777	3010.811851	2093.016142	2445.147656	2268.28786	2189.226262	3059.966064	4555.735382	1880.302502	1704.239253	1053.831498	985.338592	857.3725898	1561.641501	1150.850639	600.603408
TCGA-D5-6532	555	0	131327.5232	23887.72585	12565.339	18101.59897	9395.087529	12248.61442	7186.412435	5954.416058	7732.57489	7302.51323	6703.764458	2317.032852	3781.484239	1585.460816	5075.35708	4176.241872	4070.3319	4523.304364	2621.014698	2053.12555	3858.844754	3814.195784	2875.290556	500.3250936	2499.360482	2220.642944	1920.61649	510.926672	1861.690335
TCGA-D5-6536	543	0	140525.6515	16228.53692	13184.33509	6482.332724	4194.195736	6635.214308	4827.973358	2416.741376	6283.719268	3290.222429	3290.17639	4574.765074	2132.026095	1717.861096	3633.707404	2191.579984	2831.825038	1698.555406	1928.595162	2500.630641	895.8764697	2032.358381	2051.664036	2977.662056	2112.867895	1064.800892	2153.891332	1635.143874	1402.618422
TCGA-D5-6538	521	0	226426.611	11846.22748	23701.03853	15097.09423	12134.12377	16091.39697	8075.236205	4798.233899	7641.107738	3724.787459	3612.032132	2222.777642	6256.764906	2092.873991	4273.033351	4944.973663	3048.853698	2739.898791	3966.244768	3104.53985	2862.458826	2781.398089	2218.700199	1846.973254	1965.800738	1496.429359	2816.138873	2395.292054	1642.96078
TCGA-D5-6541	474	0	133496.8988	12477.32986	8317.537854	5058.653799	2282.804429	3692.633389	6449.189473	3461.148585	5756.632417	2702.266403	7120.656786	3141.742147	5654.833321	2301.361974	2359.570277	2004.942725	2241.390409	2023.348728	1124.039574	1135.498812	595.0814569	1955.353084	2283.031701	1474.034187	1532.791662	1306.628975	772.6810086	1356.9215	1408.089759
TCGA-D5-6898	229	0	84601.89986	15674.29017	6567.67241	9684.097044	2691.378701	8509.485774	4245.16645	4068.998572	5479.471549	4260.19256	5660.722289	1899.431957	3469.180192	2847.529625	2270.688051	2872.775388	2746.103454	1732.582325	3387.942485	116.5094425	124.7723413	2614.534764	2110.49406	177.0876847	949.9036515	1080.493628	1887.542602	710.3216165	1998.839508
TCGA-D5-6920	377	0	66183.37577	11873.26224	8403.568228	6152.742714	3829.238233	5723.944656	6079.610759	2767.61456	5952.549169	2983.885036	5287.338581	2345.85615	2410.774483	2250.805451	2724.580953	2106.579143	1747.361199	1536.455139	1682.992396	356.0057607	3814.040691	1659.366314	1454.341695	515.5378067	959.8531229	667.384135	984.6706855	535.637542	824.5448667
TCGA-D5-6922	308	0	74517.20559	13556.59428	16840.14103	8199.409297	6604.594823	12590.51802	5027.861885	3128.651795	4935.737412	4318.792197	4507.37757	3455.973366	3498.053769	2618.55818	3211.730646	2722.267869	3257.587293	2423.660914	2427.745255	871.3178422	1039.720086	2298.513442	1674.672324	697.7979067	1275.838141	787.3446993	1364.893787	830.6426341	1034.126971
TCGA-D5-6923	378	0	66293.95304	10160.22841	14140.82605	9619.561235	4263.910969	8264.496122	6287.275615	3122.516961	5709.188817	4123.694028	7686.450772	2451.303397	4951.875997	3463.481304	2146.007072	2504.560863	2807.060357	1773.41155	2727.049164	728.9853348	1045.588446	2065.550982	1748.464965	1017.847608	1215.216057	913.6848359	1620.452082	1097.054707	1024.861052
TCGA-D5-6924	435	0	65703.75158	8964.934272	7845.004025	7153.405379	5343.735204	4287.768591	5122.157622	2783.097048	6301.421156	4683.668394	5318.702679	947.446176	3579.480127	1412.857443	2816.490559	2179.569662	2271.356244	1837.473976	1955.218856	1994.201499	1252.482312	1935.751255	1919.063763	928.9232765	2098.951973	928.9200263	1286.785955	1043.893001	697.1370443
TCGA-D5-6926	275	0	77144.27386	11294.90457	15828.74698	5957.809152	5189.337106	11247.52632	2505.188574	2881.765105	4393.428976	4835.90128	4834.504632	1874.398786	5435.741098	2576.728569	3340.313298	3469.997296	2601.492118	2345.31697	2400.541708	1457.088543	1972.620854	3133.246436	1720.610449	1223.811158	1239.885932	757.8439599	1663.640441	993.0274879	1388.173559
TCGA-D5-6927	287	0	86480.6562	7922.967248	7676.762419	8960.13697	6359.179106	5123.001887	5025.206032	2274.074502	3751.281545	871.4855757	7097.794767	940.116714	3649.232382	2803.445031	2343.587427	1633.273232	1691.611921	951.2742849	1817.732247	261.5597619	1141.747307	1265.25866	1335.605444	470.8809257	738.5355821	787.4411221	783.1459436	784.0210423	1221.534111
TCGA-D5-6929	408	0	164135.2577	11525.92146	8288.132238	9747.169925	6531.141906	3038.71042	5772.51893	4196.215424	5425.784842	4446.502714	4617.643785	987.0731727	3752.16873	773.3079915	2678.99741	2751.130874	2273.186379	1438.086916	1569.307784	1273.02065	1350.348996	1699.660909	2272.338978	92.90641201	1098.331633	963.6410523	1768.352896	222.3794328	1658.857091
TCGA-D5-6931	365	0	99960.83458	13503.91289	10831.67451	10740.61554	3218.267011	11388.73551	5644.424815	3075.960117	5557.450219	2438.579277	5469.824643	1070.537042	5605.269783	1987.075273	3364.252813	2880.414499	3294.868567	2509.505147	2724.099723	158.294307	6122.235808	2489.187752	1391.725278	769.7771212	1333.5816	1127.425148	1340.594976	868.6762903	1495.585551
TCGA-D5-6932	346	0	208265.1458	24166.49148	20089.20052	17836.31687	6363.405081	14171.59518	8125.372813	5759.572998	8111.493687	10226.65583	4694.135133	5597.200152	5139.051969	1983.880458	3756.25313	4672.947187	4567.81904	3431.193757	4009.590995	2811.605165	3487.493822	2978.755723	3899.612858	1733.613836	1678.190174	1744.651328	2460.71423	1411.908293	1278.984947
TCGA-DM-A0X9	3641	0	138894.491	13032.11849	19954.63481	8985.206659	7996.147707	5282.517733	4204.291608	2728.035248	5752.192667	3176.566888	4932.327933	814.134372	3948.065197	1536.307344	2641.711155	3288.831798	2798.347961	2231.815568	2603.799276	1491.563092	1670.330608	1965.091424	1314.52963	1464.90819	1476.174613	1117.551536	1180.255927	1217.920105	1126.413767
TCGA-DM-A0XD	743	1	131049.271	5161.494333	12051.01615	5832.204375	4766.420621	3488.834568	4171.854966	1739.981088	5064.404847	282.6168831	7819.008113	256.5132746	2916.067192	1887.246726	1204.895027	1806.72852	1368.774018	1347.033191	1212.166098	133.2532048	2189.022765	1522.518531	1119.35646	385.5760413	780.7568482	902.5937119	1031.65546	1001.247949	721.2978549
TCGA-DM-A0XF	1162	1	65439.17199	8192.905443	15692.13394	6540.133336	4256.186049	4118.856033	5361.286179	3251.029066	7341.739141	2190.880888	7348.292749	2078.577504	3554.67148	2060.678851	1525.246503	2340.280666	1901.817257	1433.901781	1182.205834	211.9282529	1094.891221	1710.096626	1718.090912	172.4816359	1471.990134	1284.730896	1068.919168	855.2235157	2176.284597
TCGA-DM-A1D0	3974	0	252828.8703	21055.05993	24723.53371	8436.429836	4501.670477	10719.41096	7944.981254	7092.455047	8092.772955	6223.60102	5934.686065	2675.89405	2158.276676	1730.508771	3391.949522	3877.638885	4010.36168	3935.511138	3471.12552	1309.847257	884.8707708	4329.589493	2526.132813	2256.065239	2615.515484	2781.767261	1890.213808	2608.738549	1342.715392
TCGA-DM-A1D4	5642	1	186159.9173	7816.304361	17323.58173	8226.857435	8027.103746	6414.477796	4998.679348	4152.153718	6050.807471	3461.151094	7094.263357	5357.026448	2786.331422	2066.044902	3030.09799	3361.912282	2640.236698	2874.604973	1650.522468	969.5302113	810.7843121	2784.652671	1616.165457	1505.105715	2166.187595	2101.259433	1538.777142	2876.996079	1377.558249
TCGA-DM-A1D9	4270	0	115819.9894	9546.083925	9198.594958	6046.56374	10146.26225	2869.668534	6556.303891	2381.408893	8566.735898	4009.539737	4614.704405	2601.363207	4651.319491	3104.54275	2518.27953	2381.523258	2599.885222	2336.507069	1902.357738	1537.814444	1458.1958	1627.790168	1881.602663	3127.429989	1782.457101	1465.84621	936.8607515	3328.254129	1847.828775
TCGA-DM-A1DA	456	1	209899.2112	11250.5296	14103.94289	13386.74144	17394.82357	8927.81641	3195.939925	3598.651601	9218.810615	181.3879659	6993.817736	1992.447535	3262.316977	1569.352346	2244.716212	3165.440178	2575.732517	2668.507591	2428.631874	753.3039518	612.5836173	2470.156891	1903.050531	982.9799497	1039.53569	1830.485609	2484.936928	1297.886413	902.0706752
TCGA-DM-A1DB	2696	1	78632.92123	7162.99162	8172.353447	7089.494324	13430.14295	3418.69148	3988.267392	2358.716841	8789.464386	3449.03813	6662.629594	669.1646821	3619.583854	1132.431705	1394.010394	2299.715113	2223.16137	1105.62806	1424.269308	1748.307914	1752.886604	1994.784877	909.9521112	681.1582569	1238.047803	1031.731453	1166.143621	647.5659886	509.6807141
TCGA-DM-A1HA	2600	0	247785.3968	10434.94875	12414.53388	10852.47091	2593.048162	7367.32222	3425.398153	3857.17309	5632.98401	3239.758432	4189.427174	8157.408462	11977.4255	307.8641095	4447.469422	2944.786268	3628.147287	2196.904051	2298.172881	3.550505153	23.41535158	3861.223659	2040.378438	1651.059011	1139.67366	1532.353625	1876.498951	468.1442946	1590.097019
TCGA-DM-A28A	1610	1	124044.1861	11025.16835	13873.13329	10933.20651	9414.526311	7110.114441	4798.210359	3354.511682	6939.700431	7315.200346	3881.222164	1329.514164	4697.476859	2457.709031	2617.359702	2491.471237	2810.954586	2477.121569	2095.016291	2262.535066	873.5754784	2398.841954	1427.271595	1610.361916	1844.580816	1476.257445	1609.655498	1350.401549	2954.726266
TCGA-DM-A28C	4950	1	129755.9584	7033.550434	10905.20775	7747.969816	10343.13341	4678.453069	9509.898244	2870.430788	10532.37122	5378.474845	5439.126828	1834.12871	5876.587363	3710.7937	3372.813868	1669.697342	2283.247468	1731.908016	1658.673939	2513.623144	1235.884628	1546.056988	1657.991132	2525.400671	2224.694183	927.7282419	768.7921961	1855.137537	1490.861905
TCGA-DM-A28E	3648	0	304923.7048	28003.47792	32477.56836	22839.02391	10384.79705	16000.85413	8863.101348	8874.068057	7047.28348	9843.004274	4123.622635	11523.63376	5709.557001	2297.900612	6075.199001	6153.093934	6005.350778	5094.229339	4682.615034	1345.00504	1488.432762	5106.528761	2897.695882	1654.306347	3613.756748	2636.937843	2843.065769	1291.693972	1943.342374
TCGA-DM-A28F	2188	1	102129.2038	12219.63022	15305.26841	7159.764011	2401.653166	4248.507518	6561.198177	3670.007138	6399.344078	4094.477263	8029.454927	3517.073797	3428.126374	401.7758089	2372.900868	3262.109559	2697.123687	2360.453813	1804.162205	1566.802936	965.7079284	2449.294928	1396.623035	2525.977108	7845.686897	1686.12627	1487.72081	2433.429209	2596.115776
TCGA-DM-A28G	3698	1	152308.678	8750.970774	13789.28828	6343.045395	4999.288969	2890.731823	6530.745134	4151.422484	6402.465323	3083.849281	4926.294238	1115.804251	4207.376329	2162.323337	2719.617912	2748.286329	1904.418996	1434.405045	1713.430708	1514.357583	1796.085602	1516.961014	1806.902794	1549.170781	1701.932127	1156.83445	1060.614957	1378.630739	1478.838621
TCGA-DM-A28H	3561	0	99158.88136	8429.450589	11568.50846	8938.554643	10800.67609	5417.314911	9079.909985	2692.303923	11982.3123	2282.594275	9232.935103	3231.443477	2621.109735	1406.350419	1450.038346	2190.836489	2073.420631	1834.842309	1683.063042	37.90386982	217.1278439	1713.053223	1124.029	39.15186278	734.2994482	2140.522987	1469.53477	271.4667182	2164.832566
TCGA-DM-A28M	2895	0	156420.3274	6661.578524	10545.98421	6770.18193	10845.65535	4129.51318	5690.934739	2380.477867	5923.334804	2094.091671	6845.142102	1547.065133	4181.738926	2565.247247	1834.703607	1940.81782	1551.373137	1670.380169	1044.183459	796.4658223	1279.163478	1336.741374	1175.43859	9.013866513	1109.257815	1223.990151	848.5789769	12.68986998	974.320775
TCGA-F4-6459	262	1	56191.99605	10261.67915	8499.698808	5670.479833	1909.311519	3263.283855	7103.883199	3190.147796	8007.723016	3529.913569	4872.215856	4791.400563	3659.801306	2617.00333	2591.904977	1745.321497	2427.86342	1159.197536	2198.56753	1023.883632	1031.171001	7376.818672	2030.840426	76.02111127	942.1121538	459.6372121	2794.747861	280.321807	5297.218994
TCGA-F4-6460	1379	1	153985.4103	15531.22744	10315.91813	7958.397991	3831.253969	6269.808984	4546.912924	4070.561571	10002.25429	7501.173463	4396.944732	1383.694921	5791.422223	2310.79447	4228.33668	4262.545288	3318.748913	2591.21692	2300.333774	3718.233081	2783.943069	2628.907103	2958.872266	2551.046175	1751.438512	1074.770878	1932.82291	2532.277794	1293.106288
TCGA-F4-6461	338	1	100358.2234	9034.902014	13696.18405	5050.123274	3949.259527	3787.383509	6289.602486	1873.900063	6519.107123	2987.715532	5810.418771	1716.074666	2445.701713	3363.925195	2523.857061	1106.420169	2299.979416	1719.31767	2639.073259	2259.066928	1046.862034	1253.815323	2173.565493	2220.421289	884.1709433	1027.544289	1451.17815	1585.748528	1730.662584
TCGA-F4-6569	1087	0	89182.26431	10376.01704	4756.424366	6381.408311	3732.06051	4882.965817	4812.002862	1731.432292	6131.043689	2619.986797	6489.477571	1105.319736	3735.125034	4353.282468	2592.616008	1772.039912	2004.035903	1806.071421	1921.180301	609.8179301	2737.280057	1349.85844	2300.498643	58.22064246	888.9132867	590.7295468	806.0143224	702.2832667	811.9808204
TCGA-F4-6570	188	1	90251.9591	14602.98817	9744.384015	7124.313534	4801.403176	7426.98046	6788.360144	3410.184248	6489.140543	3585.975673	6540.827911	3818.175224	3626.87371	3523.107915	3056.751311	2173.257931	1823.7568	2430.242453	2624.13428	12.58566021	788.6971266	1479.640879	2553.037445	871.914965	1250.269093	1331.478628	655.8650317	457.9789686	1008.74968
TCGA-F4-6703	1456	0	96256.00532	7588.77736	4327.640331	5576.789724	2105.213487	3535.554107	3733.474793	1960.06569	4632.185655	1706.804881	7908.143718	887.4578525	4624.521131	4806.201526	2544.012684	1423.795462	2054.168711	2272.522745	2916.519897	59.27416759	1065.636469	1589.401538	1706.395083	339.154715	947.071916	658.2590914	676.002504	406.0103408	755.9145594
TCGA-F4-6805	1047	0	79231.61512	8188.318728	9937.441971	6461.19302	5693.016796	4172.210303	4438.232776	1708.192649	6064.955816	2992.812546	8011.896252	1640.729167	5314.065074	3277.786988	2311.686733	1728.624962	1814.95311	1421.803849	2196.369563	929.8092222	1356.720296	1340.979621	1772.601226	719.4874294	674.7417359	1012.993825	783.0401439	928.2581152	1113.436031
TCGA-F4-6806	1260	0	153796.4317	10007.36368	18044.66333	7190.530447	5075.60843	4137.006881	4466.537747	3211.664946	5352.089642	3401.423558	7185.421448	3222.881087	4436.945875	2142.468845	2697.470119	2529.133525	2275.098994	1611.957369	2610.746822	1558.897197	1425.252735	2060.850976	1999.637965	1243.652206	1273.241386	807.003589	969.2182913	1061.033488	901.8841072
TCGA-F4-6807	1309	0	140250.453	11675.70141	15513.23181	8705.155524	4273.669176	5820.172794	5523.882242	1264.851702	5093.921533	5236.211663	4503.485303	1037.877705	6052.943285	3511.623089	3332.607718	2184.886879	2785.99582	2365.256758	3179.24466	1107.270553	1171.599478	1784.672094	2660.178244	1135.570022	1486.31201	954.5023215	1260.001414	1558.546127	1067.642102
TCGA-F4-6808	1024	0	142095.2422	9824.475416	8135.099182	7430.04715	5535.663689	6614.60643	2856.399193	3041.952405	3458.487591	2543.768524	5176.633618	1540.902039	3363.875938	912.8341826	2065.996978	2532.649613	1741.294961	2135.588407	1767.277669	686.4769952	1454.648437	2129.097948	1013.957774	107.574293	1011.183874	1396.20696	1308.991361	744.9295078	1044.583524
TCGA-F4-6809	442	1	128724.1391	5775.227341	13915.85546	3858.913403	5904.720179	3674.9655	5117.805849	2246.544028	6282.65193	2406.272742	6111.94132	2037.729335	3636.37478	4107.560485	2321.227262	2608.066889	2450.02968	1943.289235	1908.480772	692.1734054	1062.999792	1471.339352	1687.983089	1273.646372	1339.347957	1011.626525	883.9299066	1550.629826	1522.30254
TCGA-F4-6854	16	0	124075.6395	13867.556	13422.89668	12159.14635	6778.859058	10589.7768	6894.620561	3336.402176	8320.092453	5166.724166	5077.580183	2987.645348	5464.523531	2665.684444	2940.277227	2838.734899	2803.499475	2759.353813	2269.924519	1803.365721	2662.277308	2397.300626	1762.081421	1378.611396	1958.02061	1055.928682	1331.160356	1509.207409	782.2270021
TCGA-F4-6855	1442	0	158234.8972	9888.660487	12534.59969	8345.363726	9649.456374	3552.790799	4378.34992	2500.279824	5177.427043	4054.952355	7072.531861	1545.170489	4324.461692	2662.958413	2740.490093	2796.287239	2439.773	2025.575233	2304.549354	1761.762118	1468.591042	1656.766293	1717.28954	543.7228216	1520.603365	717.7256485	849.1722179	827.4289054	979.6757666
TCGA-G4-6293	4051	0	138638.5674	21229.92772	10851.40924	7901.406162	1904.290421	4624.228377	5078.08875	5019.603887	6126.120048	2996.470964	4706.019405	1009.425351	3755.843447	1409.580564	3216.228436	4069.469853	3075.117295	2900.32872	2732.734652	2473.873203	2838.710897	2516.224069	2422.401786	1291.775023	1764.088164	826.6332754	1619.738057	1460.21089	786.5299228
TCGA-G4-6294	858	1	368866.2654	28542.37495	26450.63467	17982.56764	8092.946503	11752.29134	7609.190071	10619.0058	7879.398372	9294.79345	4685.418585	4921.14182	5756.585742	1005.614223	6034.818272	7821.740318	6306.585526	7096.231105	3946.614097	1950.629528	3630.478778	4851.092111	3948.057474	2386.252359	4162.55006	3238.956305	2552.152921	2021.644929	1968.31192
TCGA-G4-6295	254	0	91140.03611	14221.31087	11566.57138	12507.25045	14510.76459	10812.51913	4119.739577	3604.080931	12637.4904	2456.228888	6411.4384	6112.83474	10246.37657	2050.632802	3712.593395	3223.404234	2600.865205	2112.483834	3001.742986	4374.108619	669.0003864	2817.794438	1667.468544	3064.629666	1408.850953	2253.191559	1609.683395	1811.398753	1400.017577
TCGA-G4-6297	2506	0	130776.957	26395.55609	17242.21017	13807.17221	3350.301247	6913.965084	3383.61753	6056.119299	9378.790541	4669.955283	4881.545134	5755.063726	4751.140534	2080.869641	4362.540234	5977.930146	4846.444136	3703.875629	5193.647725	2001.226264	2178.192461	4778.53799	2893.088231	1367.383207	1901.885051	1904.707479	2238.591137	1090.401008	1556.858681
TCGA-G4-6299	2268	0	131565.7004	11610.87628	24855.21861	12651.73653	1613.483935	3464.570512	3587.095545	4329.273809	10846.73176	3985.397553	4978.038682	6008.688416	3668.609606	3020.6237	3262.121019	3056.062256	2189.29692	4026.672484	4553.04651	13.07944502	618.7153874	1800.849068	3491.304182	1424.320578	1032.275091	1668.691515	1222.351138	1002.390845	1789.811279
TCGA-G4-6303	3885	1	133278.3457	17222.46049	36840.2679	14607.35004	3178.659501	10221.09507	11950.38259	5414.859648	8901.346921	4039.440513	4310.232607	7073.929402	5970.616292	2138.12725	3552.363363	3628.374962	6324.891601	2988.770587	3958.479597	802.5051936	2802.576367	3308.675369	2675.857481	1426.901218	2980.061788	1254.161621	2342.386488	1625.712039	1879.026656
TCGA-G4-6304	1631	0	119221.3629	5389.426069	10189.53191	7172.730027	2760.840059	2731.186728	3929.500799	2086.846114	4371.641439	1782.202341	4193.694708	2290.317642	1880.608598	2410.207601	1911.569419	2090.824238	1001.734646	1136.512998	1036.767996	540.7173968	651.2495586	1069.113471	771.2325456	1141.795331	880.3758566	895.183849	958.5464633	1422.06883	640.4655761
TCGA-G4-6307	1674	0	118335.6047	6166.652843	10477.32927	4824.799761	2917.730846	2841.385059	4789.3495	1488.100241	3324.559068	2041.024973	5465.548853	1643.213871	2667.899715	2538.18421	783.9615195	1728.583554	784.9152496	769.2745075	1258.196016	478.1492535	860.8548217	827.6070388	1107.398955	1513.577246	473.8700138	466.7644757	721.4221893	1552.538809	823.3911827
TCGA-G4-6309	2600	0	86431.8367	8634.245962	15343.33119	8426.723115	6601.100671	4476.508716	3407.160894	2638.378702	4106.212671	435.7693094	6325.45726	927.2649233	2342.81559	4054.089213	1706.866965	1427.075285	1614.716568	1231.144791	1455.317808	770.3784023	1533.408835	1483.549698	1189.636036	1574.959215	711.4196402	728.031222	927.292735	1716.139388	1148.151778
TCGA-G4-6310	1935	0	177404.0704	18934.00931	17003.39585	9833.273234	6578.205429	8968.947023	2807.041746	4742.021354	7707.150409	6060.908534	3905.228394	4926.461006	5867.643699	4441.030048	4491.591042	3748.127219	3290.187614	3570.200484	2721.324766	1344.199642	2075.568733	2764.148787	3802.995737	1922.902247	1428.768664	1237.684279	2347.904514	2062.344843	862.1256091
TCGA-G4-6314	1093	0	132481.4285	6091.577816	15732.06042	4616.230754	6030.325696	8227.676214	5293.209383	3314.269712	7193.112525	3068.596717	7327.567464	376.8231998	5141.904686	2442.905383	3772.987815	2936.103501	2815.696272	2519.536327	1596.251918	2803.961893	1690.648455	2138.802738	1236.194079	1769.212282	1550.133821	1311.724346	2321.449504	1942.652038	1842.120411
TCGA-G4-6315	1883	0	100652.0889	12724.14729	15022.92629	9604.879202	10255.37075	8173.328314	8166.783599	2961.330366	6119.092956	5722.432502	6152.651988	1465.888	4308.736208	2801.075688	2554.779242	2693.04819	1786.590832	2510.638234	1742.428385	1526.521996	795.8962926	1779.247596	1615.625181	1531.440337	1382.50057	1329.337701	1677.853168	1662.373449	1173.058022
TCGA-G4-6586	1089	0	97270.15717	7950.244431	12219.93892	6450.142488	4549.184882	5892.324478	5711.86087	3649.676787	6992.980666	368.9994554	6264.272605	2822.509511	2738.404922	2342.460222	2161.239341	2381.673903	1575.07409	2007.679028	1239.63753	498.5014454	570.8205069	1795.530246	1090.167861	1241.811819	1562.094297	1535.9514	1092.968997	1276.976035	748.5419482
TCGA-G4-6588	796	0	66502.74055	9580.16789	18209.63762	7876.533188	5733.30435	7854.880461	4024.773378	2486.96234	4912.034185	2230.129029	6437.810081	2476.536281	3045.745108	4216.607391	2157.687154	1561.868605	1528.055659	2414.573701	2261.592811	590.8705514	1374.324753	1389.58119	1480.567686	2020.974933	926.628371	2019.339118	907.3037561	1116.697202	1871.95594
TCGA-G4-6625	2792	0	70203.00886	11507.59308	10294.96991	7356.568251	6388.783461	5987.566362	4699.570641	2486.84716	7193.736762	5714.049859	5165.18026	3394.366566	3416.801024	2376.219041	2517.188913	2421.243844	2528.813329	2611.293056	2275.750054	551.0567879	1179.008142	1754.076793	1444.292691	1305.95042	1505.561713	1109.471722	1100.429977	1041.241493	1423.767476
TCGA-G4-6626	1	1	70837.41476	8087.076062	20322.48914	7387.746912	9559.140636	6448.673673	10670.60579	2671.266613	6284.64465	2823.574162	5258.656811	2122.821515	4335.393986	3264.747813	1262.156411	1473.019467	1528.152514	1831.375279	1616.37919	839.1317114	608.9480033	1954.050771	829.4363779	2012.140352	1043.095576	1344.970277	1431.775293	2871.677527	1378.025668
TCGA-G4-6627	2175	0	106809.2296	11465.59882	11804.21041	5086.059289	2965.358561	4497.179488	5127.851444	2908.375122	5483.840254	2081.627994	6717.401023	2341.729527	4128.030421	2446.09682	2599.013459	2493.330937	2589.30651	1924.5507	2526.76597	1076.271869	1273.743626	2055.297962	1987.847485	330.7958534	1227.149759	980.2949896	1284.174872	702.8437446	1034.52243
TCGA-G4-6628	2424	0	98492.90905	6803.016782	11497.58541	5631.328774	2285.824654	6643.732193	4853.864293	1323.951564	4855.115029	2540.384977	8261.383053	2027.569256	4073.200993	4436.475004	2095.184101	1709.267639	1165.153085	3536.964604	2840.35177	49.56053798	65.50451409	1116.054171	1660.195944	1235.462488	795.8621665	1215.022581	584.7100973	905.0046943	910.6939458
TCGA-NH-A50V	588	0	145613.6591	15619.07619	13197.71373	6545.110341	4251.299184	4609.010658	6713.682459	3914.459252	8539.943942	5011.753395	2872.477796	8176.958038	5716.763078	3355.987672	3772.150768	3569.89159	3858.713916	2099.958025	3239.560987	845.9936713	731.4923367	2332.187108	2884.430642	3300.499046	2107.266844	1107.483645	1163.400461	1506.96646	2146.957895
TCGA-NH-A8F8	678	1	165820.7167	13361.78151	10684.89604	10031.5101	5776.048853	7357.269822	6269.36754	4274.479413	7022.315149	5860.069685	5985.491885	3770.822139	6490.990568	1025.501423	3599.452347	3416.842401	3159.798148	1727.413757	2482.132914	1769.894264	976.1870849	2575.61233	2969.420466	680.1918279	1768.138615	1131.123633	1588.974841	615.2824598	1800.166253
TCGA-QG-A5Z2	952	0	87628.13074	9198.045154	22469.21168	5978.093241	4305.334419	4241.043282	3796.836537	2442.522617	6457.210175	430.8330607	4440.670947	2599.249941	3914.409994	2611.933653	2689.157701	2373.52059	1878.052492	1941.901764	1693.91948	899.7877313	1647.66683	1522.317395	1848.628412	1604.263687	1351.780992	728.6356027	815.151043	1371.747132	677.8605387
TCGA-SS-A7HO	1829	0	131358.7555	15327.25777	9995.774816	14837.60463	8565.307395	6383.067854	6173.894198	4067.807918	6183.696296	9799.716744	4362.81111	1325.624065	8928.804894	403.7014596	4574.195117	5196.552761	3424.700296	2491.590823	3540.19208	4634.634286	799.1261256	2840.487912	2424.071569	1318.569877	2634.75229	1404.458028	1978.921479	1129.059717	3175.181151
TCGA-T9-A92H	362	0	78122.44307	9023.537799	9687.309068	7574.444088	6777.229685	5393.807654	7573.920699	3382.534446	5435.64154	2965.274077	7266.27208	873.5423744	5543.43647	955.9496226	3182.626865	3008.547457	3433.189399	2604.585246	1658.324005	1068.995083	1793.997353	3562.864133	2081.630498	1440.510815	1573.360537	1693.68943	1641.146726	2050.679549	1335.453712
