# Supplementary material for: DNMBP-AS1 Regulates NHLRC3 Expression by Sponging miR-93-5p/17-5p to Inhibit Colon Cancer Progression
Source: Front Oncol. 2022 Apr 27;12:765163. doi: 10.3389/fonc.2022.765163 (PMC9092830; doi:10.3389/fonc.2022.765163)
Supplement: Supplementary file 1 [file DataSheet_1.zip › data/bioinformatics/network3.txt]

Node1	Node2	line
hsa-mir-424-5p	HOXA10	mRNA
hsa-mir-195-5p	HOXA10	mRNA
hsa-mir-497-5p	HOXA10	mRNA
hsa-mir-16-5p	HOXA10	mRNA
hsa-mir-93-5p	NHLRC3	mRNA
hsa-mir-519d-3p	NHLRC3	mRNA
hsa-mir-96-5p	NHLRC3	mRNA
hsa-mir-17-5p	NHLRC3	mRNA
SNHG11	hsa-mir-93-5p	lncRNA
SNHG11	hsa-mir-17-5p	lncRNA
SNHG11	hsa-mir-519d-3p	lncRNA
FAM87A	hsa-mir-96-5p	lncRNA
FAM87A	hsa-mir-16-5p	lncRNA
FAM87A	hsa-mir-195-5p	lncRNA
FAM87A	hsa-mir-424-5p	lncRNA
FAM87A	hsa-mir-497-5p	lncRNA
FAM87A	hsa-mir-17-5p	lncRNA
FAM87A	hsa-mir-93-5p	lncRNA
FAM87A	hsa-mir-519d-3p	lncRNA
DNMBP-AS1	hsa-mir-93-5p	lncRNA
DNMBP-AS1	hsa-mir-17-5p	lncRNA
DNMBP-AS1	hsa-mir-519d-3p	lncRNA
MIR210HG	hsa-mir-93-5p	lncRNA
MIR210HG	hsa-mir-16-5p	lncRNA
MIR210HG	hsa-mir-195-5p	lncRNA
MIR210HG	hsa-mir-424-5p	lncRNA
MIR210HG	hsa-mir-497-5p	lncRNA
AL928654.1	hsa-mir-17-5p	lncRNA
AL928654.1	hsa-mir-93-5p	lncRNA
AL928654.1	hsa-mir-519d-3p	lncRNA
