# Supplementary material for: DNMBP-AS1 Regulates NHLRC3 Expression by Sponging miR-93-5p/17-5p to Inhibit Colon Cancer Progression
Source: Front Oncol. 2022 Apr 27;12:765163. doi: 10.3389/fonc.2022.765163 (PMC9092830; doi:10.3389/fonc.2022.765163)
Supplement: Supplementary file 1 [file DataSheet_1.zip › data/bioinformatics/network1.txt]

Node1	Node2	Line
SNHG11	hsa-mir-132-3p	lncRNA
SNHG11	hsa-mir-212-3p	lncRNA
SNHG11	hsa-mir-7-5p	lncRNA
SNHG11	hsa-mir-93-5p	lncRNA
SNHG11	hsa-mir-106a-5p	lncRNA
SNHG11	hsa-mir-372-3p	lncRNA
SNHG11	hsa-mir-141-3p	lncRNA
SNHG11	hsa-mir-200a-3p	lncRNA
SNHG11	hsa-mir-155-5p	lncRNA
SNHG11	hsa-mir-17-5p	lncRNA
SNHG11	hsa-mir-519d-3p	lncRNA
SNHG11	hsa-mir-214-3p	lncRNA
SNHG11	hsa-mir-218-5p	lncRNA
SNHG11	hsa-mir-122-5p	lncRNA
SNHG11	hsa-mir-31-5p	lncRNA
SNHG11	hsa-mir-103a-3p	lncRNA
SNHG11	hsa-mir-107	lncRNA
LINC00476	hsa-mir-132-3p	lncRNA
LINC00476	hsa-mir-212-3p	lncRNA
LINC00476	hsa-mir-9-5p	lncRNA
LINC00476	hsa-mir-93-5p	lncRNA
LINC00476	hsa-mir-106a-5p	lncRNA
LINC00476	hsa-mir-372-3p	lncRNA
LINC00476	hsa-mir-144-3p	lncRNA
LINC00476	hsa-mir-155-5p	lncRNA
LINC00476	hsa-mir-16-5p	lncRNA
LINC00476	hsa-mir-195-5p	lncRNA
LINC00476	hsa-mir-424-5p	lncRNA
LINC00476	hsa-mir-497-5p	lncRNA
LINC00476	hsa-mir-17-5p	lncRNA
LINC00476	hsa-mir-519d-3p	lncRNA
LINC00476	hsa-mir-205-5p	lncRNA
LINC00476	hsa-mir-21-5p	lncRNA
LINC00476	hsa-mir-214-3p	lncRNA
LINC00476	hsa-mir-122-5p	lncRNA
LINC00476	hsa-mir-1297	lncRNA
LINC00476	hsa-mir-103a-3p	lncRNA
LINC00476	hsa-mir-107	lncRNA
DLEU1	hsa-mir-132-3p	lncRNA
DLEU1	hsa-mir-212-3p	lncRNA
DLEU1	hsa-mir-7-5p	lncRNA
DLEU1	hsa-mir-9-5p	lncRNA
DLEU1	hsa-mir-93-5p	lncRNA
DLEU1	hsa-mir-106a-5p	lncRNA
DLEU1	hsa-mir-372-3p	lncRNA
DLEU1	hsa-mir-96-5p	lncRNA
DLEU1	hsa-mir-1271-5p	lncRNA
DLEU1	hsa-mir-141-3p	lncRNA
DLEU1	hsa-mir-200a-3p	lncRNA
DLEU1	hsa-mir-145-5p	lncRNA
DLEU1	hsa-mir-155-5p	lncRNA
DLEU1	hsa-mir-16-5p	lncRNA
DLEU1	hsa-mir-195-5p	lncRNA
DLEU1	hsa-mir-424-5p	lncRNA
DLEU1	hsa-mir-497-5p	lncRNA
DLEU1	hsa-mir-17-5p	lncRNA
DLEU1	hsa-mir-519d-3p	lncRNA
DLEU1	hsa-mir-182-5p	lncRNA
DLEU1	hsa-mir-98-5p	lncRNA
DLEU1	hsa-mir-206	lncRNA
DLEU1	hsa-mir-613	lncRNA
DLEU1	hsa-mir-204-5p	lncRNA
DLEU1	hsa-mir-205-5p	lncRNA
DLEU1	hsa-mir-214-3p	lncRNA
DLEU1	hsa-mir-217	lncRNA
DLEU1	hsa-mir-122-5p	lncRNA
DLEU1	hsa-mir-25-3p	lncRNA
DLEU1	hsa-mir-32-5p	lncRNA
DLEU1	hsa-mir-31-5p	lncRNA
DLEU1	hsa-mir-103a-3p	lncRNA
DLEU1	hsa-mir-107	lncRNA
DLEU1	hsa-mir-124-3p	lncRNA
FAM87A	hsa-mir-7-5p	lncRNA
FAM87A	hsa-mir-96-5p	lncRNA
FAM87A	hsa-mir-1271-5p	lncRNA
FAM87A	hsa-mir-141-3p	lncRNA
FAM87A	hsa-mir-200a-3p	lncRNA
FAM87A	hsa-mir-145-5p	lncRNA
FAM87A	hsa-mir-16-5p	lncRNA
FAM87A	hsa-mir-195-5p	lncRNA
FAM87A	hsa-mir-424-5p	lncRNA
FAM87A	hsa-mir-497-5p	lncRNA
FAM87A	hsa-mir-17-5p	lncRNA
FAM87A	hsa-mir-93-5p	lncRNA
FAM87A	hsa-mir-519d-3p	lncRNA
FAM87A	hsa-mir-206	lncRNA
FAM87A	hsa-mir-613	lncRNA
FAM87A	hsa-mir-205-5p	lncRNA
FAM87A	hsa-mir-214-3p	lncRNA
FAM87A	hsa-mir-218-5p	lncRNA
FAM87A	hsa-mir-31-5p	lncRNA
FAM87A	hsa-mir-103a-3p	lncRNA
FAM87A	hsa-mir-107	lncRNA
FAM87A	hsa-mir-124-3p	lncRNA
C3orf35	hsa-mir-17-5p	lncRNA
C3orf35	hsa-mir-93-5p	lncRNA
C3orf35	hsa-mir-519d-3p	lncRNA
C3orf35	hsa-mir-206	lncRNA
C3orf35	hsa-mir-613	lncRNA
C3orf35	hsa-mir-204-5p	lncRNA
C3orf35	hsa-mir-205-5p	lncRNA
C3orf35	hsa-mir-1297	lncRNA
C3orf35	hsa-mir-31-5p	lncRNA
AC012615.1	hsa-mir-214-3p	lncRNA
AC012615.1	hsa-mir-124-3p	lncRNA
LINC00449	hsa-mir-93-5p	lncRNA
LINC00449	hsa-mir-106a-5p	lncRNA
LINC00449	hsa-mir-372-3p	lncRNA
LINC00449	hsa-mir-17-5p	lncRNA
LINC00449	hsa-mir-519d-3p	lncRNA
LINC00449	hsa-mir-217	lncRNA
AC116351.1	hsa-mir-31-5p	lncRNA
AL512652.1	hsa-mir-7-5p	lncRNA
AL512652.1	hsa-mir-9-5p	lncRNA
AL512652.1	hsa-mir-141-3p	lncRNA
AL512652.1	hsa-mir-200a-3p	lncRNA
AL512652.1	hsa-mir-17-5p	lncRNA
AL512652.1	hsa-mir-93-5p	lncRNA
AL512652.1	hsa-mir-519d-3p	lncRNA
AL512652.1	hsa-mir-206	lncRNA
AL512652.1	hsa-mir-613	lncRNA
AL512652.1	hsa-mir-205-5p	lncRNA
AL512652.1	hsa-mir-122-5p	lncRNA
AC097639.1	hsa-mir-214-3p	lncRNA
ST7-OT4	hsa-mir-7-5p	lncRNA
ST7-OT4	hsa-mir-9-5p	lncRNA
ST7-OT4	hsa-mir-96-5p	lncRNA
ST7-OT4	hsa-mir-1271-5p	lncRNA
ST7-OT4	hsa-mir-141-3p	lncRNA
ST7-OT4	hsa-mir-200a-3p	lncRNA
ST7-OT4	hsa-mir-16-5p	lncRNA
ST7-OT4	hsa-mir-195-5p	lncRNA
ST7-OT4	hsa-mir-424-5p	lncRNA
ST7-OT4	hsa-mir-497-5p	lncRNA
ST7-OT4	hsa-mir-182-5p	lncRNA
ST7-OT4	hsa-mir-205-5p	lncRNA
ST7-OT4	hsa-mir-214-3p	lncRNA
ST7-OT4	hsa-mir-122-5p	lncRNA
ST7-OT4	hsa-mir-25-3p	lncRNA
ST7-OT4	hsa-mir-32-5p	lncRNA
ST7-OT4	hsa-mir-31-5p	lncRNA
ST7-OT4	hsa-mir-103a-3p	lncRNA
ST7-OT4	hsa-mir-107	lncRNA
AL137003.1	hsa-mir-132-3p	lncRNA
AL137003.1	hsa-mir-212-3p	lncRNA
AL137003.1	hsa-mir-93-5p	lncRNA
AL137003.1	hsa-mir-106a-5p	lncRNA
AL137003.1	hsa-mir-372-3p	lncRNA
AL137003.1	hsa-mir-141-3p	lncRNA
AL137003.1	hsa-mir-200a-3p	lncRNA
AL137003.1	hsa-mir-145-5p	lncRNA
AL137003.1	hsa-mir-17-5p	lncRNA
AL137003.1	hsa-mir-519d-3p	lncRNA
AL137003.1	hsa-mir-182-5p	lncRNA
AL137003.1	hsa-mir-206	lncRNA
AL137003.1	hsa-mir-613	lncRNA
AL137003.1	hsa-mir-205-5p	lncRNA
AL137003.1	hsa-mir-217	lncRNA
AL137003.1	hsa-mir-31-5p	lncRNA
AL137003.1	hsa-mir-103a-3p	lncRNA
AL137003.1	hsa-mir-107	lncRNA
AL035045.1	hsa-mir-25-3p	lncRNA
AL035045.1	hsa-mir-32-5p	lncRNA
AL356310.1	hsa-mir-206	lncRNA
AL356310.1	hsa-mir-613	lncRNA
AL513123.1	hsa-mir-141-3p	lncRNA
AL513123.1	hsa-mir-200a-3p	lncRNA
MIR181A2HG	hsa-mir-145-5p	lncRNA
MIR181A2HG	hsa-mir-16-5p	lncRNA
MIR181A2HG	hsa-mir-195-5p	lncRNA
MIR181A2HG	hsa-mir-424-5p	lncRNA
MIR181A2HG	hsa-mir-497-5p	lncRNA
MIR181A2HG	hsa-mir-98-5p	lncRNA
MIR181A2HG	hsa-mir-205-5p	lncRNA
MIR181A2HG	hsa-mir-218-5p	lncRNA
STK24-AS1	hsa-mir-9-5p	lncRNA
STK24-AS1	hsa-mir-204-5p	lncRNA
LINC00365	hsa-mir-9-5p	lncRNA
LINC00365	hsa-mir-155-5p	lncRNA
LINC00365	hsa-mir-17-5p	lncRNA
LINC00365	hsa-mir-93-5p	lncRNA
LINC00365	hsa-mir-519d-3p	lncRNA
LINC00365	hsa-mir-98-5p	lncRNA
LINC00365	hsa-mir-192-5p	lncRNA
LINC00365	hsa-mir-215-5p	lncRNA
LINC00365	hsa-mir-21-5p	lncRNA
LINC00365	hsa-mir-214-3p	lncRNA
LINC00365	hsa-mir-25-3p	lncRNA
LINC00365	hsa-mir-32-5p	lncRNA
HAR1A	hsa-mir-214-3p	lncRNA
HAR1A	hsa-mir-122-5p	lncRNA
HAR1A	hsa-mir-103a-3p	lncRNA
HAR1A	hsa-mir-107	lncRNA
AL354993.1	hsa-mir-145-5p	lncRNA
RBM26-AS1	hsa-mir-93-5p	lncRNA
RBM26-AS1	hsa-mir-106a-5p	lncRNA
RBM26-AS1	hsa-mir-372-3p	lncRNA
RBM26-AS1	hsa-mir-17-5p	lncRNA
RBM26-AS1	hsa-mir-519d-3p	lncRNA
RBM26-AS1	hsa-mir-206	lncRNA
RBM26-AS1	hsa-mir-613	lncRNA
RBM26-AS1	hsa-mir-217	lncRNA
RBM26-AS1	hsa-mir-124-3p	lncRNA
DNMBP-AS1	hsa-mir-9-5p	lncRNA
DNMBP-AS1	hsa-mir-93-5p	lncRNA
DNMBP-AS1	hsa-mir-106a-5p	lncRNA
DNMBP-AS1	hsa-mir-372-3p	lncRNA
DNMBP-AS1	hsa-mir-17-5p	lncRNA
DNMBP-AS1	hsa-mir-519d-3p	lncRNA
DNMBP-AS1	hsa-mir-192-5p	lncRNA
DNMBP-AS1	hsa-mir-215-5p	lncRNA
DNMBP-AS1	hsa-mir-206	lncRNA
DNMBP-AS1	hsa-mir-613	lncRNA
DNMBP-AS1	hsa-mir-214-3p	lncRNA
DNMBP-AS1	hsa-mir-217	lncRNA
DNMBP-AS1	hsa-mir-122-5p	lncRNA
DNMBP-AS1	hsa-mir-1297	lncRNA
HCG20	hsa-mir-144-3p	lncRNA
HCG20	hsa-mir-1297	lncRNA
ANKRD10-IT1	hsa-mir-98-5p	lncRNA
EMX2OS	hsa-mir-182-5p	lncRNA
EMX2OS	hsa-mir-205-5p	lncRNA
EMX2OS	hsa-mir-31-5p	lncRNA
EMX2OS	hsa-mir-124-3p	lncRNA
ZRANB2-AS2	hsa-mir-7-5p	lncRNA
ZRANB2-AS2	hsa-mir-17-5p	lncRNA
ZRANB2-AS2	hsa-mir-93-5p	lncRNA
ZRANB2-AS2	hsa-mir-519d-3p	lncRNA
ZRANB2-AS2	hsa-mir-192-5p	lncRNA
ZRANB2-AS2	hsa-mir-215-5p	lncRNA
ZRANB2-AS2	hsa-mir-204-5p	lncRNA
ZRANB2-AS2	hsa-mir-25-3p	lncRNA
ZRANB2-AS2	hsa-mir-32-5p	lncRNA
AOAH-IT1	hsa-mir-122-5p	lncRNA
FTX	hsa-mir-7-5p	lncRNA
FTX	hsa-mir-141-3p	lncRNA
FTX	hsa-mir-200a-3p	lncRNA
FTX	hsa-mir-144-3p	lncRNA
FTX	hsa-mir-145-5p	lncRNA
FTX	hsa-mir-16-5p	lncRNA
FTX	hsa-mir-195-5p	lncRNA
FTX	hsa-mir-424-5p	lncRNA
FTX	hsa-mir-497-5p	lncRNA
FTX	hsa-mir-182-5p	lncRNA
FTX	hsa-mir-98-5p	lncRNA
FTX	hsa-mir-192-5p	lncRNA
FTX	hsa-mir-215-5p	lncRNA
FTX	hsa-mir-205-5p	lncRNA
FTX	hsa-mir-21-5p	lncRNA
FTX	hsa-mir-214-3p	lncRNA
FTX	hsa-mir-218-5p	lncRNA
FTX	hsa-mir-122-5p	lncRNA
HAR1B	hsa-mir-1297	lncRNA
DLEU2	hsa-mir-7-5p	lncRNA
DLEU2	hsa-mir-9-5p	lncRNA
DLEU2	hsa-mir-96-5p	lncRNA
DLEU2	hsa-mir-1271-5p	lncRNA
DLEU2	hsa-mir-141-3p	lncRNA
DLEU2	hsa-mir-200a-3p	lncRNA
DLEU2	hsa-mir-144-3p	lncRNA
DLEU2	hsa-mir-182-5p	lncRNA
DLEU2	hsa-mir-98-5p	lncRNA
DLEU2	hsa-mir-206	lncRNA
DLEU2	hsa-mir-613	lncRNA
DLEU2	hsa-mir-205-5p	lncRNA
DLEU2	hsa-mir-214-3p	lncRNA
DLEU2	hsa-mir-122-5p	lncRNA
DLEU2	hsa-mir-25-3p	lncRNA
DLEU2	hsa-mir-32-5p	lncRNA
DLEU2	hsa-mir-124-3p	lncRNA
DLG3-AS1	hsa-mir-205-5p	lncRNA
DLG3-AS1	hsa-mir-214-3p	lncRNA
DLG3-AS1	hsa-mir-218-5p	lncRNA
HS1BP3-IT1	hsa-mir-21-5p	lncRNA
HS1BP3-IT1	hsa-mir-217	lncRNA
HS1BP3-IT1	hsa-mir-218-5p	lncRNA
RNASEH2B-AS1	hsa-mir-214-3p	lncRNA
GAS6-AS1	hsa-mir-96-5p	lncRNA
GAS6-AS1	hsa-mir-1271-5p	lncRNA
GAS6-AS1	hsa-mir-182-5p	lncRNA
GAS6-AS1	hsa-mir-205-5p	lncRNA
GAS6-AS1	hsa-mir-214-3p	lncRNA
GAS6-AS1	hsa-mir-218-5p	lncRNA
GAS6-AS1	hsa-mir-25-3p	lncRNA
GAS6-AS1	hsa-mir-32-5p	lncRNA
GAS6-AS1	hsa-mir-124-3p	lncRNA
MYCBP2-AS1	hsa-mir-155-5p	lncRNA
MYCBP2-AS1	hsa-mir-98-5p	lncRNA
MYCBP2-AS1	hsa-mir-122-5p	lncRNA
MYCBP2-AS1	hsa-mir-124-3p	lncRNA
CR381653.1	hsa-mir-145-5p	lncRNA
CR381653.1	hsa-mir-98-5p	lncRNA
CR381653.1	hsa-mir-191-5p	lncRNA
CR381653.1	hsa-mir-204-5p	lncRNA
CR381653.1	hsa-mir-21-5p	lncRNA
CR381653.1	hsa-mir-218-5p	lncRNA
CR381653.1	hsa-mir-124-3p	lncRNA
AL136307.1	hsa-mir-192-5p	lncRNA
AL136307.1	hsa-mir-215-5p	lncRNA
AL589765.1	hsa-mir-145-5p	lncRNA
AL589765.1	hsa-mir-16-5p	lncRNA
AL589765.1	hsa-mir-195-5p	lncRNA
AL589765.1	hsa-mir-424-5p	lncRNA
AL589765.1	hsa-mir-497-5p	lncRNA
AL589765.1	hsa-mir-217	lncRNA
AL589765.1	hsa-mir-103a-3p	lncRNA
AL589765.1	hsa-mir-107	lncRNA
ARHGAP31-AS1	hsa-mir-122-5p	lncRNA
AC137630.1	hsa-mir-192-5p	lncRNA
AC137630.1	hsa-mir-215-5p	lncRNA
AC137630.1	hsa-mir-103a-3p	lncRNA
AC137630.1	hsa-mir-107	lncRNA
AL121574.1	hsa-mir-9-5p	lncRNA
AL121574.1	hsa-mir-192-5p	lncRNA
AL121574.1	hsa-mir-215-5p	lncRNA
AL590483.1	hsa-mir-192-5p	lncRNA
AL590483.1	hsa-mir-215-5p	lncRNA
AL354696.1	hsa-mir-122-5p	lncRNA
MIR210HG	hsa-mir-132-3p	lncRNA
MIR210HG	hsa-mir-212-3p	lncRNA
MIR210HG	hsa-mir-93-5p	lncRNA
MIR210HG	hsa-mir-106a-5p	lncRNA
MIR210HG	hsa-mir-372-3p	lncRNA
MIR210HG	hsa-mir-145-5p	lncRNA
MIR210HG	hsa-mir-16-5p	lncRNA
MIR210HG	hsa-mir-195-5p	lncRNA
MIR210HG	hsa-mir-424-5p	lncRNA
MIR210HG	hsa-mir-497-5p	lncRNA
MIR210HG	hsa-mir-182-5p	lncRNA
MIR210HG	hsa-mir-206	lncRNA
MIR210HG	hsa-mir-613	lncRNA
MIR210HG	hsa-mir-214-3p	lncRNA
MIR210HG	hsa-mir-218-5p	lncRNA
MIR210HG	hsa-mir-122-5p	lncRNA
HAS2-AS1	hsa-mir-145-5p	lncRNA
HAS2-AS1	hsa-mir-218-5p	lncRNA
HAS2-AS1	hsa-mir-1297	lncRNA
HAS2-AS1	hsa-mir-103a-3p	lncRNA
HAS2-AS1	hsa-mir-107	lncRNA
AC019330.1	hsa-mir-204-5p	lncRNA
AC078993.1	hsa-mir-204-5p	lncRNA
AC005618.1	hsa-mir-214-3p	lncRNA
AC005618.1	hsa-mir-217	lncRNA
AL928654.1	hsa-mir-17-5p	lncRNA
AL928654.1	hsa-mir-93-5p	lncRNA
AL928654.1	hsa-mir-519d-3p	lncRNA
PAN3-AS1	hsa-mir-145-5p	lncRNA
PAN3-AS1	hsa-mir-17-5p	lncRNA
PAN3-AS1	hsa-mir-93-5p	lncRNA
PAN3-AS1	hsa-mir-519d-3p	lncRNA
hsa-mir-16-5p	YWHAH	mRNA
hsa-mir-124-3p	CDCA7	mRNA
hsa-mir-424-5p	HOXA10	mRNA
hsa-mir-218-5p	DOCK9	mRNA
hsa-mir-195-5p	HOXA10	mRNA
hsa-mir-7-5p	IRS2	mRNA
hsa-mir-96-5p	EIF4EBP2	mRNA
hsa-mir-1271-5p	EIF4EBP2	mRNA
hsa-mir-107	CDK8	mRNA
hsa-mir-98-5p	NHLRC3	mRNA
hsa-mir-21-5p	PAN3	mRNA
hsa-mir-205-5p	AMOT	mRNA
hsa-mir-372-3p	MBNL2	mRNA
hsa-mir-93-5p	RB1	mRNA
hsa-mir-93-5p	NHLRC3	mRNA
hsa-mir-145-5p	KLF5	mRNA
hsa-mir-21-5p	SPRY2	mRNA
hsa-mir-106a-5p	AKAP11	mRNA
hsa-mir-107	YWHAH	mRNA
hsa-mir-16-5p	TPT1	mRNA
hsa-mir-204-5p	FARP1	mRNA
hsa-mir-98-5p	FNDC3A	mRNA
hsa-mir-155-5p	VPS36	mRNA
hsa-mir-9-5p	SERINC5	mRNA
hsa-mir-195-5p	AKAP11	mRNA
hsa-mir-519d-3p	RB1	mRNA
hsa-mir-182-5p	HOXA9	mRNA
hsa-mir-103a-3p	AMOT	mRNA
hsa-mir-25-3p	ITM2B	mRNA
hsa-mir-17-5p	RB1	mRNA
hsa-mir-214-3p	NFIC	mRNA
hsa-mir-200a-3p	IPO5	mRNA
hsa-mir-424-5p	YWHAH	mRNA
hsa-mir-519d-3p	NHLRC3	mRNA
hsa-mir-206	FNDC3A	mRNA
hsa-mir-96-5p	NHLRC3	mRNA
hsa-mir-16-5p	SLC39A10	mRNA
hsa-mir-497-5p	HOXA10	mRNA
hsa-mir-9-5p	KLF5	mRNA
hsa-mir-195-5p	YWHAH	mRNA
hsa-mir-215-5p	RB1	mRNA
hsa-mir-217	DACH1	mRNA
hsa-mir-32-5p	COG3	mRNA
hsa-mir-191-5p	SLC7A1	mRNA
hsa-mir-192-5p	RB1	mRNA
hsa-mir-497-5p	YWHAH	mRNA
hsa-mir-106a-5p	RB1	mRNA
hsa-mir-32-5p	DOCK9	mRNA
hsa-mir-613	FNDC3A	mRNA
hsa-mir-1297	RNF6	mRNA
hsa-mir-16-5p	HOXA10	mRNA
hsa-mir-103a-3p	YWHAH	mRNA
hsa-mir-218-5p	MBNL2	mRNA
hsa-mir-31-5p	MZT1	mRNA
hsa-mir-7-5p	NDFIP2	mRNA
hsa-mir-122-5p	SLC7A1	mRNA
hsa-mir-16-5p	TM9SF2	mRNA
hsa-mir-17-5p	AKAP11	mRNA
hsa-mir-195-5p	TM9SF2	mRNA
hsa-mir-107	AMOT	mRNA
hsa-mir-17-5p	NHLRC3	mRNA
hsa-mir-141-3p	YAP1	mRNA
hsa-mir-144-3p	HOXA10	mRNA
hsa-mir-124-3p	SLC7A1	mRNA
hsa-mir-98-5p	NEK3	mRNA
hsa-mir-144-3p	FNDC3A	mRNA
hsa-mir-200a-3p	YAP1	mRNA
hsa-mir-145-5p	SERINC5	mRNA
hsa-mir-214-3p	DOCK9	mRNA
hsa-mir-98-5p	IRS2	mRNA
hsa-mir-132-3p	RB1	mRNA
hsa-mir-212-3p	RB1	mRNA
hsa-mir-141-3p	IPO5	mRNA
hsa-mir-16-5p	AKAP11	mRNA
hsa-mir-32-5p	ITM2B	mRNA
