# Supplementary material for: DNMBP-AS1 Regulates NHLRC3 Expression by Sponging miR-93-5p/17-5p to Inhibit Colon Cancer Progression
Source: Front Oncol. 2022 Apr 27;12:765163. doi: 10.3389/fonc.2022.765163 (PMC9092830; doi:10.3389/fonc.2022.765163)
Supplement: Supplementary file 1 [file DataSheet_1.zip › data/bioinformatics/geneCoef.txt]

Gene	Coef
SNHG11	-0.116823018802685
STK24-AS1	-0.103276418325665
AL590483.1	-0.153198380937766
MIR210HG	0.0903685942194906
DNMBP-AS1	-0.0237348499226902
AL928654.1	0.121846140795192
AC019330.1	-0.0479535598270761
FAM87A	-0.109772046049474
HAR1A	0.0644471292423374
